# Supplementary material for: A Genome-Wide Systematic Analysis Reveals Different and Predictive Proliferation Expression Signatures of Cancerous vs. Non-Cancerous Cells
Source: PLoS Genet. 2013 Sep 19;9(9):e1003806. doi: 10.1371/journal.pgen.1003806 (PMC3778010; doi:10.1371/journal.pgen.1003806)
Supplement: Table S1 — nPI, cPI and dPI values for the genes analyzed in this study. (XLS) [file pgen.1003806.s010.xls]

## Sheet: Legend
Table S1 - cPI / nPI / dPI values
Each sheet contains data on cPI/nPI values of genes
The sheets are:
cPI, nPI, dPI values	cPI, nPI, dPI values for genes in the study (correlation based)
cPI, nPI, dPI values	cPI, nPI, dPI values for genes in the study (slope based)

## Sheet: cPI,nPI,dPI values (corr) 
cPI, nPI and dPI values for genes analyzed in the study (correlation based measure)
GeneID	Symbol	Aliases	dbXrefs	Map location	Description	cPI	P-value	nPI	P-value	dPI
2	A2M	CPAMD5|DKFZp779B086|FWP007|S863-7	HGNC:7|MIM:103950|Ensembl:ENSG00000175899|HPRD:00072	12p13.3-p12.3	alpha-2-macroglobulin	-0.178	0.1731	0.043	0.525
9	NAT1	AAC1|NATI	HGNC:7645|MIM:108345|Ensembl:ENSG00000171428|HPRD:00149	8p23.1-p21.3	N-acetyltransferase 1 (arylamine N-acetyltransferase)	0.24	0.06526	0.173	0.009369
10	NAT2	AAC2|PNAT	HGNC:7646|MIM:612182|Ensembl:ENSG00000156006|HPRD:02000	8p22	N-acetyltransferase 2 (arylamine N-acetyltransferase)	-0.117	0.3716	0.063	0.3466
12	SERPINA3	AACT|ACT|GIG24|GIG25|MGC88254	HGNC:16|MIM:107280|Ensembl:ENSG00000196136|HPRD:00120	14q32.1	serpin peptidase inhibitor, clade A (alpha-1 antiproteinase, antitrypsin), member 3	-0.137	0.2949	-0.08	0.2347
13	AADAC	CES5A1|DAC	HGNC:17|MIM:600338|Ensembl:ENSG00000114771|HPRD:02640	3q21.3-q25.2	arylacetamide deacetylase (esterase)	-0.148	0.2598	-0.019	0.7829
14	AAMP	-	HGNC:18|MIM:603488|Ensembl:ENSG00000127837|HPRD:04600	2q35	angio-associated, migratory cell protein	0.392	0.001942	-0.21	0.001584	1.724
15	AANAT	SNAT	HGNC:19|MIM:600950|Ensembl:ENSG00000129673|HPRD:02974	17q25	arylalkylamine N-acetyltransferase	0.05	0.7052	-0.196	0.003241	0.206
16	AARS	-	HGNC:20|MIM:601065|Ensembl:ENSG00000090861|HPRD:03042	16q22	alanyl-tRNA synthetase	0.069	0.6016	-0.13	0.05253	0.224
18	ABAT	FLJ17813|GABA-AT|GABAT|NPD009	HGNC:23|MIM:137150|Ensembl:ENSG00000183044|HPRD:00661	16p13.2	4-aminobutyrate aminotransferase	-0.132	0.3163	-0.108	0.1081
19	ABCA1	ABC-1|ABC1|CERP|FLJ14958|HDLDT1|MGC164864|MGC165011|TGD	HGNC:29|MIM:600046|Ensembl:ENSG00000165029|HPRD:02501	9q31.1	ATP-binding cassette, sub-family A (ABC1), member 1	-0.306	0.01739	0.152	0.02268
20	ABCA2	ABC2|MGC129761	HGNC:32|MIM:600047|Ensembl:ENSG00000107331|HPRD:08967	9q34	ATP-binding cassette, sub-family A (ABC1), member 2	0.096	0.4664	-0.041	0.5397	0.242
21	ABCA3	ABC-C|ABC3|EST111653|LBM180|MGC166979|MGC72201|SMDP3	HGNC:33|MIM:601615|Ensembl:ENSG00000167972|HPRD:03369	16p13.3	ATP-binding cassette, sub-family A (ABC1), member 3	-0.042	0.7483	-0.118	0.07699
22	ABCB7	ABC7|ASAT|Atm1p|EST140535	HGNC:48|MIM:300135|Ensembl:ENSG00000131269|HPRD:02137	Xq12-q13	ATP-binding cassette, sub-family B (MDR/TAP), member 7	0.401	0.00148	-0.008	0.9003	0.936
23	ABCF1	ABC27|ABC50	HGNC:70|MIM:603429|Ensembl:ENSG00000204574|HPRD:09139	6p21.33	ATP-binding cassette, sub-family F (GCN20), member 1	-0.029	0.8242	0.012	0.8592
24	ABCA4	ABC10|ABCR|ARMD2|CORD3|DKFZp781N1972|FFM|FLJ17534|RMP|RP19|STGD|STGD1	HGNC:34|MIM:601691|Ensembl:ENSG00000198691|HPRD:03408	1p22.1-p21	ATP-binding cassette, sub-family A (ABC1), member 4	-0.066	0.6142	-0.009	0.8947
25	ABL1	ABL|JTK7|bcr/abl|c-ABL|p150|v-abl	HGNC:76|MIM:189980|Ensembl:ENSG00000097007|HPRD:01809	9q34.1	c-abl oncogene 1, receptor tyrosine kinase	-0.137	0.2963	-0.162	0.01533
26	ABP1	ABP|AOC1|DAO|DAO1|KAO	HGNC:80|MIM:104610|Ensembl:ENSG00000002726|HPRD:00088	7q34-q36	amiloride binding protein 1 (amine oxidase (copper-containing))	0.004	0.9729	0.019	0.779
27	ABL2	ABLL|ARG|FLJ22224|FLJ31718|FLJ41441	HGNC:77|MIM:164690|Ensembl:ENSG00000143322|HPRD:01259	1q24-q25	v-abl Abelson murine leukemia viral oncogene homolog 2 (arg, Abelson-related gene)	-0.27	0.03713	-0.049	0.4616
28	ABO	A3GALNT|A3GALT1|GTB|NAGAT	HGNC:79|MIM:110300|Ensembl:ENSG00000175164|HPRD:05821	9q34.1-q34.2	ABO blood group (transferase A, alpha 1-3-N-acetylgalactosaminyltransferase; transferase B, alpha 1-3-galactosyltransferase)	0.067	0.6093	-0.056	0.4069	0.176
29	ABR	FLJ45954|MDB	HGNC:81|MIM:600365|Ensembl:ENSG00000159842|HPRD:02649	17p13.3	active BCR-related gene	0.024	0.855	-0.041	0.541	0.061
30	ACAA1	ACAA|PTHIO|THIO	HGNC:82|MIM:604054|Ensembl:ENSG00000060971|HPRD:06815	3p23-p22	acetyl-Coenzyme A acyltransferase 1	0.328	0.01051	-0.046	0.4971	0.837
31	ACACA	ACAC|ACC|ACC1|ACCA	HGNC:84|MIM:200350|Ensembl:ENSG00000132142|HPRD:01938	17q21	acetyl-Coenzyme A carboxylase alpha	0.142	0.2779	0.225	0.0007016
32	ACACB	ACC2|ACCB|HACC275	HGNC:85|MIM:601557|Ensembl:ENSG00000076555|HPRD:07044	12q24.11	acetyl-Coenzyme A carboxylase beta	0.05	0.7062	0.034	0.6166
33	ACADL	ACAD4|FLJ94052|LCAD	HGNC:88|MIM:609576|Ensembl:ENSG00000115361|HPRD:01939	2q34-q35	acyl-Coenzyme A dehydrogenase, long chain	-0.028	0.8316	-0.057	0.3941
34	ACADM	ACAD1|FLJ18227|FLJ93013|FLJ99884|MCAD|MCADH	HGNC:89|MIM:607008|Ensembl:ENSG00000117054|HPRD:08447	1p31	acyl-Coenzyme A dehydrogenase, C-4 to C-12 straight chain	0.299	0.02033	0.087	0.192
35	ACADS	ACAD3|SCAD	HGNC:90|MIM:606885|Ensembl:ENSG00000122971|HPRD:06053	12q22-qter	acyl-Coenzyme A dehydrogenase, C-2 to C-3 short chain	0.151	0.2497	0.074	0.2718
36	ACADSB	2-MEBCAD|ACAD7|SBCAD	HGNC:91|MIM:600301|Ensembl:ENSG00000196177|HPRD:02626	10q26.13	acyl-Coenzyme A dehydrogenase, short/branched chain	0.291	0.02417	0.064	0.3421
37	ACADVL	ACAD6|LCACD|VLCAD	HGNC:92|MIM:609575|Ensembl:ENSG00000072778|HPRD:01940	17p13-p11	acyl-Coenzyme A dehydrogenase, very long chain	-0.014	0.9136	-0.212	0.001415
38	ACAT1	ACAT|MAT|T2|THIL	HGNC:93|MIM:607809|Ensembl:ENSG00000075239|HPRD:01946	11q22.3-q23.1	acetyl-Coenzyme A acetyltransferase 1	0.239	0.06591	0.016	0.8163
39	ACAT2	-	HGNC:94|MIM:100678|Ensembl:ENSG00000120437|HPRD:00006	6q25.3	acetyl-Coenzyme A acetyltransferase 2	-0.059	0.6524	0.048	0.4766
40	ACCN1	ACCN|ASIC2|ASIC2a|BNC1|BNaC1|MDEG|hBNaC1	HGNC:99|MIM:601784|Ensembl:ENSG00000108684|HPRD:03471	17q12	amiloride-sensitive cation channel 1, neuronal	-0.023	0.8588	0.112	0.09531
41	ACCN2	ASIC|ASIC1|ASIC1A|BNaC2|hBNaC2	HGNC:100|MIM:602866|Ensembl:ENSG00000110881|HPRD:04182	12q12	amiloride-sensitive cation channel 2, neuronal	0.307	0.01706	-0.019	0.7779	0.733
43	ACHE	ARACHE|N-ACHE|YT	HGNC:108|MIM:100740|Ensembl:ENSG00000087085|HPRD:00010	7q22	acetylcholinesterase (Yt blood group)	-0.036	0.7855	-0.024	0.7182
47	ACLY	ACL|ATPCL|CLATP	HGNC:115|MIM:108728|Ensembl:ENSG00000131473|HPRD:00155	17q12-q21	ATP citrate lyase	-0.013	0.9199	0.127	0.05733
48	ACO1	ACONS|IREB1|IREBP|IREBP1|IRP1	HGNC:117|MIM:100880|Ensembl:ENSG00000122729|HPRD:00013	9p22-q32|9p21.1	aconitase 1, soluble	-0.236	0.06975	-0.203	0.00231
50	ACO2	ACONM|MGC20605|MGC33908	HGNC:118|MIM:100850|Ensembl:ENSG00000100412|HPRD:00012	22q11.2-q13.31|22q13.2	aconitase 2, mitochondrial	0.225	0.08353	-0.091	0.174	0.651
51	ACOX1	ACOX|MGC1198|PALMCOX|SCOX	HGNC:119|MIM:609751|Ensembl:ENSG00000161533|HPRD:02030	17q24-q25|17q25.1	acyl-Coenzyme A oxidase 1, palmitoyl	0.365	0.004152	-0.194	0.003643	1.496
52	ACP1	HAAP|MGC111030|MGC3499	HGNC:122|MIM:171500|Ensembl:ENSG00000143727|HPRD:08881	2p25	acid phosphatase 1, soluble	0.448	0.0003288	-0.031	0.6441	1.103
53	ACP2	-	HGNC:123|MIM:171650|Ensembl:ENSG00000134575|HPRD:01375	11p11.2-p11.11|11p12-p11	acid phosphatase 2, lysosomal	-0.094	0.4737	0.039	0.5634
54	ACP5	MGC117378|TRAP	HGNC:124|MIM:171640|Ensembl:ENSG00000102575|HPRD:01374	19p13.3-p13.2	acid phosphatase 5, tartrate resistant	0.043	0.7432	0.122	0.06728
55	ACPP	ACP-3|ACP3|PAP	HGNC:125|MIM:171790|Ensembl:ENSG00000014257|HPRD:01378	3q21-q23	acid phosphatase, prostate	0.215	0.09911	0.075	0.2609
56	ACRV1	D11S4365|SP-10|SPACA2	HGNC:127|MIM:102525|Ensembl:ENSG00000134940|HPRD:00014	11q23-q24	acrosomal vesicle protein 1	-0.111	0.3992	-0.097	0.1479
58	ACTA1	ACTA|ASMA|CFTD|CFTD1|CFTDM|MPFD|NEM1|NEM2|NEM3	HGNC:129|MIM:102610|Ensembl:ENSG00000143632|HPRD:00030	1q42.13	actin, alpha 1, skeletal muscle	-0.148	0.259	-0.075	0.2648
59	ACTA2	AAT6|ACTSA	HGNC:130|MIM:102620|Ensembl:ENSG00000107796|HPRD:00031	10q23.3	actin, alpha 2, smooth muscle, aorta	-0.239	0.06568	-0.206	0.001931
60	ACTB	PS1TP5BP1	HGNC:132|MIM:102630|Ensembl:ENSG00000075624|HPRD:00032	7p15-p12	actin, beta	-0.479	0.0001097	-0.261	7.914e-05
69	ACTBP9	-	HGNC:142	18q21.33	actin, beta pseudogene 9	-0.183	0.1607	-0.198	0.002856
70	ACTC1	ACTC|ASD5|CMD1R|CMH11	HGNC:143|MIM:102540|Ensembl:ENSG00000159251|HPRD:00015	15q11-q14	actin, alpha, cardiac muscle 1	-0.302	0.01909	-0.127	0.05784
71	ACTG1	ACT|ACTG|DFNA20|DFNA26	HGNC:144|MIM:102560|Ensembl:ENSG00000184009|HPRD:00017	17q25	actin, gamma 1	-0.169	0.1976	0.055	0.4149
72	ACTG2	ACT|ACTA3|ACTE|ACTL3|ACTSG	HGNC:145|MIM:102545|Ensembl:ENSG00000163017|HPRD:00016	2p13.1	actin, gamma 2, smooth muscle, enteric	-0.208	0.1107	-0.043	0.5226
81	ACTN4	ACTININ-4|DKFZp686K23158|FSGS|FSGS1	HGNC:166|MIM:604638|Ensembl:ENSG00000130402|HPRD:05222	19q13	actinin, alpha 4	-0.364	0.004223	0.077	0.2541
86	ACTL6A	ACTL6|ARPN-BETA|Arp4|BAF53A|INO80K|MGC5382	HGNC:24124|MIM:604958|Ensembl:ENSG00000136518|HPRD:05389	3q26.33	actin-like 6A	0.143	0.2746	0.321	8.927e-07
87	ACTN1	FLJ40884|FLJ54432	HGNC:163|MIM:102575|Ensembl:ENSG00000072110|HPRD:00020	14q24.1-q24.2|14q24|14q22-q24	actinin, alpha 1	-0.463	0.0001938	0.049	0.4685
88	ACTN2	CMD1AA	HGNC:164|MIM:102573|Ensembl:ENSG00000077522|HPRD:00019	1q42-q43	actinin, alpha 2	-0.298	0.02083	0.128	0.05595
89	ACTN3	MGC117002|MGC117005	HGNC:165|MIM:102574|HPRD:02148	11q13.1	actinin, alpha 3	-0.047	0.7211	-0.081	0.2275
90	ACVR1	ACTRI|ACVR1A|ACVRLK2|ALK2|FOP|SKR1|TSRI	HGNC:171|MIM:102576|Ensembl:ENSG00000115170|HPRD:00021	2q23-q24	activin A receptor, type I	-0.119	0.3665	-0.026	0.6976
91	ACVR1B	ACTRIB|ACVRLK4|ALK4|SKR2	HGNC:172|MIM:601300|Ensembl:ENSG00000135503|HPRD:03193	12q13	activin A receptor, type IB	0.193	0.1389	0.107	0.11
92	ACVR2A	ACTRII|ACVR2	HGNC:173|MIM:102581|Ensembl:ENSG00000121989|HPRD:00025	2q22.3	activin A receptor, type IIA	-0.138	0.2921	-0.142	0.03319
93	ACVR2B	ACTRIIB|ActR-IIB|MGC116908	HGNC:174|MIM:602730|Ensembl:ENSG00000114739|HPRD:04106	3p22	activin A receptor, type IIB	0.095	0.4718	-0.03	0.6527	0.233
94	ACVRL1	ACVRLK1|ALK-1|ALK1|HHT|HHT2|ORW2|SKR3|TSR-I	HGNC:175|MIM:601284|Ensembl:ENSG00000139567|HPRD:03181	12q11-q14	activin A receptor type II-like 1	-0.015	0.9101	-0.097	0.1491
95	ACY1	ACY1D|ACYLASE	HGNC:177|MIM:104620|Ensembl:ENSG00000114786|HPRD:00092	3p21.1	aminoacylase 1	0.252	0.05206	0.04	0.5532
97	ACYP1	ACYPE	HGNC:179|MIM:600875|Ensembl:ENSG00000119640|HPRD:02928	14q24.3	acylphosphatase 1, erythrocyte (common) type	0.179	0.1718	0.195	0.003348
98	ACYP2	ACYM|ACYP	HGNC:180|MIM:102595|Ensembl:ENSG00000170634|HPRD:00028	2p16.2	acylphosphatase 2, muscle type	-0.085	0.5163	-0.005	0.9462
100	ADA	-	HGNC:186|MIM:608958|Ensembl:ENSG00000196839|HPRD:00038	20q12-q13.11	adenosine deaminase	0.096	0.4649	-0.166	0.01278	0.354
101	ADAM8	CD156|MGC134985|MS2	HGNC:215|MIM:602267|Ensembl:ENSG00000151651|HPRD:03777	10q26.3	ADAM metallopeptidase domain 8	-0.021	0.8736	-0.113	0.09228
102	ADAM10	AD10|CD156c|HsT18717|MADM|kuz	HGNC:188|MIM:602192|Ensembl:ENSG00000137845|HPRD:03723	15q2|15q22	ADAM metallopeptidase domain 10	-0.11	0.4024	-0.244	0.0002282
103	ADAR	ADAR1|DRADA|DSH|DSRAD|G1P1|IFI-4|IFI4|K88dsRBP|p136	HGNC:225|MIM:146920|Ensembl:ENSG00000160710|HPRD:07528	1q21.1-q21.2	adenosine deaminase, RNA-specific	0.003	0.9839	-0.11	0.1	0.008
104	ADARB1	ADAR2|DRABA2|DRADA2|RED1	HGNC:226|MIM:601218|Ensembl:ENSG00000197381|HPRD:06777	21q22.3	adenosine deaminase, RNA-specific, B1 (RED1 homolog rat)	-0.082	0.5325	0.065	0.3359
105	ADARB2	ADAR3|FLJ25034|FLJ36975|RED2|hRED2	HGNC:227|MIM:602065|Ensembl:ENSG00000185736|HPRD:09070	10p15.3	adenosine deaminase, RNA-specific, B2 (RED2 homolog rat)	-0.076	0.565	-0.028	0.6817
107	ADCY1	AC1	HGNC:232|MIM:103072|Ensembl:ENSG00000164742|HPRD:00053	7p13-p12	adenylate cyclase 1 (brain)	-0.228	0.07928	-0.197	0.00308
108	ADCY2	AC2|FLJ16822|FLJ45092|HBAC2|KIAA1060|MGC133314	HGNC:233|MIM:103071|Ensembl:ENSG00000078295|HPRD:00052	5p15.3	adenylate cyclase 2 (brain)	-0.253	0.05134	0.012	0.8575
109	ADCY3	AC3|KIAA0511	HGNC:234|MIM:600291|Ensembl:ENSG00000138031|HPRD:02620	2p23.3	adenylate cyclase 3	0.051	0.7013	0.044	0.5095
112	ADCY6	AC6|DKFZp779F075|KIAA0422	HGNC:237|MIM:600294|Ensembl:ENSG00000174233|HPRD:02621	12q12-q13	adenylate cyclase 6	-0.25	0.05402	0.023	0.7357
113	ADCY7	AC7|FLJ36387|KIAA0037	HGNC:238|MIM:600385|Ensembl:ENSG00000121281|HPRD:02663	16q12-q13	adenylate cyclase 7	-0.088	0.5051	0.114	0.0881
114	ADCY8	AC8|ADCY3|HBAC1	HGNC:239|MIM:103070|Ensembl:ENSG00000155897|HPRD:00051	8q24	adenylate cyclase 8 (brain)	-0.043	0.7456	0.051	0.4513
115	ADCY9	AC9	HGNC:240|MIM:603302|Ensembl:ENSG00000162104|HPRD:04489	16p13.3	adenylate cyclase 9	-0.423	0.0007567	0.044	0.5131
116	ADCYAP1	MGC126852|PACAP	HGNC:241|MIM:102980|Ensembl:ENSG00000141433|HPRD:02369	18p11	adenylate cyclase activating polypeptide 1 (pituitary)	-0.145	0.2678	-0.131	0.05056
117	ADCYAP1R1	PAC1|PACAPR|PACAPRI	HGNC:242|MIM:102981|Ensembl:ENSG00000078549|HPRD:00045	7p14	adenylate cyclase activating polypeptide 1 (pituitary) receptor type I	-0.049	0.7111	0.087	0.1926
118	ADD1	ADDA|MGC3339|MGC44427	HGNC:243|MIM:102680|Ensembl:ENSG00000087274|HPRD:00036	4p16.3	adducin 1 (alpha)	0.081	0.5371	0.051	0.4475
119	ADD2	ADDB	HGNC:244|MIM:102681|Ensembl:ENSG00000075340|HPRD:00037	2p14-p13	adducin 2 (beta)	0.036	0.7839	0.111	0.09849
120	ADD3	ADDL	HGNC:245|MIM:601568|Ensembl:ENSG00000148700|HPRD:03339	10q24.2-q24.3	adducin 3 (gamma)	0.216	0.0976	0.078	0.2459
123	PLIN2	ADFP|ADRP|MGC10598	HGNC:248|MIM:103195|Ensembl:ENSG00000147872|HPRD:00057	9p22.1	perilipin 2	0.048	0.7172	-0.13	0.05117	0.156
124	ADH1A	ADH1	HGNC:249|MIM:103700|Ensembl:ENSG00000187758|HPRD:00063	4q21-q23	alcohol dehydrogenase 1A (class I), alpha polypeptide	-0.151	0.248	-0.057	0.398
125	ADH1B	ADH2|DKFZp686C06125	HGNC:250|MIM:103720|Ensembl:ENSG00000196616|HPRD:00065	4q21-q23	alcohol dehydrogenase 1B (class I), beta polypeptide	-0.161	0.2187	-0.023	0.7352
126	ADH1C	ADH3	HGNC:251|MIM:103730|HPRD:00066	4q21-q23	alcohol dehydrogenase 1C (class I), gamma polypeptide	0.063	0.6346	-0.007	0.9135	0.146
128	ADH5	ADH-3|ADHX|FDH|GSNOR	HGNC:253|MIM:103710|Ensembl:ENSG00000197894|HPRD:00064	4q21-q25	alcohol dehydrogenase 5 (class III), chi polypeptide	0.078	0.5537	0.175	0.008696
130	ADH6	ADH-5	HGNC:255|MIM:103735|Ensembl:ENSG00000172955|HPRD:00067	4q23	alcohol dehydrogenase 6 (class V)	-0.21	0.1066	0.098	0.1436
131	ADH7	ADH4	HGNC:256|MIM:600086|Ensembl:ENSG00000196344|HPRD:02515	4q23-q24	alcohol dehydrogenase 7 (class IV), mu or sigma polypeptide	-0.09	0.4942	0.085	0.2058
132	ADK	AK	HGNC:257|MIM:102750|Ensembl:ENSG00000156110|HPRD:00039	10q22|10q11-q24	adenosine kinase	0.12	0.3621	-0.171	0.01018	0.45
133	ADM	AM	HGNC:259|MIM:103275|Ensembl:ENSG00000148926|HPRD:00061	11p15.4	adrenomedullin	-0.171	0.1922	0.18	0.006916
134	ADORA1	RDC7	HGNC:262|MIM:102775|Ensembl:ENSG00000163485|HPRD:00042	1q32.1	adenosine A1 receptor	-0.204	0.1177	-0.016	0.8153
135	ADORA2A	ADORA2|RDC8|hA2aR	HGNC:263|MIM:102776|Ensembl:ENSG00000128271|HPRD:00043	22q11.23	adenosine A2a receptor	-0.246	0.05858	-0.033	0.6228
136	ADORA2B	ADORA2	HGNC:264|MIM:600446|Ensembl:ENSG00000170425|HPRD:15971	17p12-p11.2	adenosine A2b receptor	-0.057	0.6637	-0.082	0.2188
140	ADORA3	A3AR|AD026|bA552M11.5	HGNC:268|MIM:600445|Ensembl:ENSG00000121933|HPRD:08984|HPRD:12424	1p13.2	adenosine A3 receptor	-0.434	0.0005386	0.098	0.1432
141	ADPRH	ARH1	HGNC:269|MIM:603081|Ensembl:ENSG00000144843|HPRD:04359	3q13.31-q13.33	ADP-ribosylarginine hydrolase	-0.175	0.18	-0.123	0.06525
142	PARP1	ADPRT|ADPRT1|PARP|PARP-1|PPOL|pADPRT-1	HGNC:270|MIM:173870|Ensembl:ENSG00000143799|HPRD:01435	1q41-q42	poly (ADP-ribose) polymerase 1	0.137	0.298	-0.035	0.5978	0.34
143	PARP4	ADPRTL1|PARPL|PH5P|VAULT3|VPARP|VWA5C|p193	HGNC:271|MIM:607519|Ensembl:ENSG00000102699|HPRD:09598	13q11	poly (ADP-ribose) polymerase family, member 4	0.105	0.4241	0.009	0.8947
146	ADRA1D	ADRA1|ADRA1A|ADRA1R|ALPHA1|DAR|dJ779E11.2	HGNC:280|MIM:104219|Ensembl:ENSG00000171873|HPRD:00079	20p13	adrenergic, alpha-1D-, receptor	0.117	0.3718	-0.024	0.7252	0.284
147	ADRA1B	ADRA1|ALPHA1BAR	HGNC:278|MIM:104220|Ensembl:ENSG00000170214|HPRD:00080	5q23-q32	adrenergic, alpha-1B-, receptor	-0.128	0.3296	-0.131	0.04995
148	ADRA1A	ADRA1C|ADRA1L1|ALPHA1AAR	HGNC:277|MIM:104221|Ensembl:ENSG00000120907|HPRD:00081	8p21-p11.2	adrenergic, alpha-1A-, receptor	-0.031	0.8134	0.036	0.5913
150	ADRA2A	ADRA2|ADRA2R|ADRAR|ALPHA2AAR|ZNF32	HGNC:281|MIM:104210|Ensembl:ENSG00000150594|HPRD:00078	10q24-q26	adrenergic, alpha-2A-, receptor	-0.163	0.2139	0.055	0.4121
151	ADRA2B	ADRA2L1|ADRA2RL1|ADRARL1|ALPHA2BAR	HGNC:282|MIM:104260|Ensembl:ENSG00000222040|HPRD:00086	2p13-q13	adrenergic, alpha-2B-, receptor	-0.152	0.2455	-0.042	0.5334
152	ADRA2C	ADRA2L2|ADRA2RL2|ADRARL2|ALPHA2CAR	HGNC:283|MIM:104250|Ensembl:ENSG00000184160|HPRD:00085	4p16	adrenergic, alpha-2C-, receptor	0.097	0.4618	-0.085	0.2029	0.275
153	ADRB1	ADRB1R|B1AR|BETA1AR|RHR	HGNC:285|MIM:109630|Ensembl:ENSG00000043591|HPRD:00181	10q24-q26	adrenergic, beta-1-, receptor	-0.155	0.2362	-0.058	0.387
154	ADRB2	ADRB2R|ADRBR|B2AR|BAR|BETA2AR	HGNC:286|MIM:109690|Ensembl:ENSG00000169252|HPRD:00187	5q31-q32	adrenergic, beta-2-, receptor, surface	-0.28	0.03054	-0.07	0.2998
155	ADRB3	BETA3AR|FLJ99960	HGNC:288|MIM:109691|Ensembl:ENSG00000188778|HPRD:00188	8p12-p11.2	adrenergic, beta-3-, receptor	-0.017	0.8992	-0.028	0.6747
156	ADRBK1	BARK1|BETA-ARK1|FLJ16718|GRK2	HGNC:289|MIM:109635|Ensembl:ENSG00000173020|HPRD:00182	11q13.1	adrenergic, beta, receptor kinase 1	0.134	0.3071	-0.103	0.1256	0.401
157	ADRBK2	BARK2|GRK3	HGNC:290|MIM:109636|Ensembl:ENSG00000100077|HPRD:00183	22q11|22q12.1	adrenergic, beta, receptor kinase 2	0.343	0.007359	0.225	0.0006859
158	ADSL	AMPS|ASASE|ASL	HGNC:291|MIM:608222|Ensembl:ENSG00000100354|HPRD:00049	22q13.1|22q13.2	adenylosuccinate lyase	0.456	0.0002546	0.105	0.1183
159	ADSS	ADEH|MGC20404	HGNC:292|MIM:103060|Ensembl:ENSG00000035687|HPRD:00050	1cen-q12	adenylosuccinate synthase	0.016	0.9062	0.102	0.129
161	AP2A2	ADTAB|CLAPA2|HIP9|HYPJ	HGNC:562|MIM:607242|Ensembl:ENSG00000183020|HPRD:06256	11p15.5	adaptor-related protein complex 2, alpha 2 subunit	-0.116	0.3795	-0.209	0.0017
162	AP1B1	ADTB1|AP105A|BAM22|CLAPB2	HGNC:554|MIM:600157|Ensembl:ENSG00000100280|HPRD:02541	22q12|22q12.2	adaptor-related protein complex 1, beta 1 subunit	0.148	0.2582	0.255	0.000113
163	AP2B1	ADTB2|AP105B|AP2-BETA|CLAPB1|DKFZp781K0743	HGNC:563|MIM:601025|Ensembl:ENSG00000006125|HPRD:03015	17q11.2-q12	adaptor-related protein complex 2, beta 1 subunit	-0.081	0.5359	0.132	0.04837
164	AP1G1	ADTG|CLAPG1|MGC18255	HGNC:555|MIM:603533|Ensembl:ENSG00000166747|HPRD:04637	16q23	adaptor-related protein complex 1, gamma 1 subunit	0.094	0.4765	0.076	0.2558
165	AEBP1	ACLP|FLJ33612	HGNC:303|MIM:602981|Ensembl:ENSG00000106624|HPRD:04281	7p13	AE binding protein 1	-0.168	0.1986	-0.068	0.3137
166	AES	AES-1|AES-2|ESP1|GRG|GRG5|TLE5	HGNC:307|MIM:600188|Ensembl:ENSG00000104964|HPRD:02556	19p13.3	amino-terminal enhancer of split	0.254	0.04985	-0.073	0.2779	0.698
167	CRISP1	AEGL1|ARP|CRISP-1|HSCRISP1D|HSCRISP1G|HUMARP	HGNC:304|MIM:601193|Ensembl:ENSG00000124812|HPRD:03118	6p21.3	cysteine-rich secretory protein 1	-0.296	0.02179	-0.01	0.8841
173	AFM	ALB2|ALBA|ALF|MGC125338|MGC125339	HGNC:316|MIM:104145|Ensembl:ENSG00000079557|HPRD:00073	4q11-q13	afamin	0.092	0.4845	0.012	0.8546
174	AFP	FETA|HPAFP	HGNC:317|MIM:104150|Ensembl:ENSG00000081051|HPRD:00074	4q11-q13	alpha-fetoprotein	-0.07	0.5973	0.011	0.8745
175	AGA	AGU|ASRG|GA	HGNC:318|MIM:208400|Ensembl:ENSG00000038002|HPRD:01949	4q32-q33	aspartylglucosaminidase	-0.088	0.5014	0.024	0.7177
176	ACAN	AGC1|AGCAN|CSPG1|CSPGCP|MSK16|SEDK	HGNC:319|MIM:155760|HPRD:01123	15q26.1	aggrecan	-0.058	0.6594	-0.101	0.1318
177	AGER	MGC22357|RAGE	HGNC:320|MIM:600214|Ensembl:ENSG00000204305|HPRD:02568	6p21.3	advanced glycosylation end product-specific receptor	0.197	0.1315	-0.048	0.4716	0.506
178	AGL	GDE	HGNC:321|MIM:610860|Ensembl:ENSG00000162688|HPRD:01984	1p21	amylo-1, 6-glucosidase, 4-alpha-glucanotransferase	0.282	0.02894	0.032	0.6368
181	AGRP	AGRT|ART|ASIP2|MGC118963	HGNC:330|MIM:602311|Ensembl:ENSG00000159723|HPRD:09079	16q22	agouti related protein homolog (mouse)	0.137	0.2955	-0.01	0.8809	0.321
182	JAG1	AGS|AHD|AWS|CD339|HJ1|JAGL1|MGC104644	HGNC:6188|MIM:601920|Ensembl:ENSG00000101384|HPRD:03562	20p12.1-p11.23	jagged 1 (Alagille syndrome)	-0.173	0.1869	0.019	0.7787
183	AGT	ANHU|FLJ92595|FLJ97926|SERPINA8	HGNC:333|MIM:106150|Ensembl:ENSG00000135744|HPRD:00106	1q42-q43	angiotensinogen (serpin peptidase inhibitor, clade A, member 8)	-0.153	0.244	-0.005	0.9406
185	AGTR1	AG2S|AGTR1A|AGTR1B|AT1|AT1B|AT1R|AT2R1|AT2R1A|AT2R1B|HAT1R	HGNC:336|MIM:106165|Ensembl:ENSG00000144891|HPRD:00107	3q21-q25	angiotensin II receptor, type 1	-0.193	0.1399	0.086	0.1997
186	AGTR2	AT2|ATGR2|MRX88	HGNC:338|MIM:300034|Ensembl:ENSG00000180772|HPRD:02071	Xq22-q23	angiotensin II receptor, type 2	-0.184	0.16	0.009	0.8967
187	APLNR	AGTRL1|APJ|APJR|FLJ90771|FLJ96609|HG11|MGC45246	HGNC:339|MIM:600052|Ensembl:ENSG00000134817|HPRD:02503	11q12	apelin receptor	0.002	0.9852	0.03	0.6507
189	AGXT	AGT|AGT1|AGXT1|PH1|SPAT|SPT|TLH6	HGNC:341|MIM:604285|Ensembl:ENSG00000172482|HPRD:05048	2q36-q37	alanine-glyoxylate aminotransferase	-0.086	0.5126	-0.082	0.223
190	NR0B1	AHC|AHCH|AHX|DAX-1|DAX1|DSS|GTD|HHG|NROB1	HGNC:7960|MIM:300473|Ensembl:ENSG00000169297|HPRD:08362	Xp21.3-p21.2	nuclear receptor subfamily 0, group B, member 1	0.116	0.3769	-0.024	0.7163	0.281
191	AHCY	SAHH	HGNC:343|MIM:180960|Ensembl:ENSG00000101444|HPRD:01621	20cen-q13.1	adenosylhomocysteinase	0.429	0.0006253	0.12	0.07232
196	AHR	bHLHe76	HGNC:348|MIM:600253|Ensembl:ENSG00000106546|HPRD:02596	7p15	aryl hydrocarbon receptor	-0.248	0.05589	-0.003	0.9673
197	AHSG	A2HS|AHS|FETUA|HSGA	HGNC:349|MIM:138680|Ensembl:ENSG00000145192|HPRD:00727	3q27	alpha-2-HS-glycoprotein	-0.042	0.7488	-0.021	0.7523
199	AIF1	AIF-1|IBA1|IRT-1	HGNC:352|MIM:601833|Ensembl:ENSG00000204472|HPRD:03496	6p21.3	allograft inflammatory factor 1	-0.102	0.4398	-0.034	0.612
202	AIM1	CRYBG1|ST4	HGNC:356|MIM:601797|Ensembl:ENSG00000112297|HPRD:18576	6q21	absent in melanoma 1	0.134	0.3056	-0.381	3.702e-09	2.392
203	AK1	-	HGNC:361|MIM:103000|Ensembl:ENSG00000106992|HPRD:00046	9q34.1	adenylate kinase 1	-0.025	0.8494	0.078	0.2449
204	AK2	ADK2	HGNC:362|MIM:103020|Ensembl:ENSG00000004455|HPRD:00047	1p34	adenylate kinase 2	0.364	0.004264	-0.121	0.071	1.15
207	AKT1	AKT|MGC99656|PKB|PKB-ALPHA|PRKBA|RAC|RAC-ALPHA	HGNC:391|MIM:164730|Ensembl:ENSG00000142208|HPRD:01261	14q32.32|14q32.32	v-akt murine thymoma viral oncogene homolog 1	-0.025	0.8502	-0.191	0.004076
208	AKT2	PKBB|PKBBETA|PRKBB|RAC-BETA	HGNC:392|MIM:164731|Ensembl:ENSG00000105221|HPRD:01262	19q13.1-q13.2	v-akt murine thymoma viral oncogene homolog 2	0.104	0.429	-0.035	0.6018	0.258
210	ALAD	ALADH|MGC5057|PBGS	HGNC:395|MIM:125270|Ensembl:ENSG00000148218|HPRD:00504	9q33.1	aminolevulinate, delta-, dehydratase	0.178	0.1735	0.029	0.6711
211	ALAS1	ALAS|ALAS3|ALASH|MIG4	HGNC:396|MIM:125290|Ensembl:ENSG00000023330|HPRD:00505	3p21.1	aminolevulinate, delta-, synthase 1	0.283	0.02859	0.054	0.4204
212	ALAS2	ALAS-E|ALASE|ANH1|ASB|FLJ93603|XLSA	HGNC:397|MIM:301300|Ensembl:ENSG00000158578|HPRD:02356	Xp11.21	aminolevulinate, delta-, synthase 2	0.081	0.5391	-0.113	0.09223	0.249
213	ALB	DKFZp779N1935|PRO0883|PRO0903|PRO1341	HGNC:399|MIM:103600|Ensembl:ENSG00000163631|HPRD:00062	4q11-q13	albumin	0.036	0.7873	0.035	0.601
214	ALCAM	CD166|FLJ38514|MEMD|MGC71733	HGNC:400|MIM:601662|Ensembl:ENSG00000170017|HPRD:03389	3q13.1	activated leukocyte cell adhesion molecule	-0.364	0.004199	-0.066	0.3224
215	ABCD1	ABC42|ALD|ALDP|AMN	HGNC:61|MIM:300371|Ensembl:ENSG00000101986|HPRD:02300	Xq28	ATP-binding cassette, sub-family D (ALD), member 1	-0.146	0.2663	-0.095	0.1555
216	ALDH1A1	ALDC|ALDH-E1|ALDH1|ALDH11|MGC2318|PUMB1|RALDH1	HGNC:402|MIM:100640|Ensembl:ENSG00000165092|HPRD:00001	9q21.13	aldehyde dehydrogenase 1 family, member A1	0.179	0.1713	0.114	0.08953
217	ALDH2	ALDH-E2|ALDHI|ALDM|MGC1806	HGNC:404|MIM:100650|Ensembl:ENSG00000111275|HPRD:00003	12q24.2	aldehyde dehydrogenase 2 family (mitochondrial)	-0.011	0.9353	-0.015	0.8197
218	ALDH3A1	ALDH3|ALDHIII|MGC10406	HGNC:405|MIM:100660|Ensembl:ENSG00000108602|HPRD:00004	17p11.2	aldehyde dehydrogenase 3 family, memberA1	0.167	0.2018	0.063	0.3515
219	ALDH1B1	ALDH5|ALDHX|MGC2230	HGNC:407|MIM:100670|Ensembl:ENSG00000137124|HPRD:00005	9p11.1	aldehyde dehydrogenase 1 family, member B1	0.055	0.6788	-0.131	0.04974	0.178
220	ALDH1A3	ALDH1A6|ALDH6|RALDH3	HGNC:409|MIM:600463|Ensembl:ENSG00000184254|HPRD:02713	15q26.3	aldehyde dehydrogenase 1 family, member A3	-0.13	0.3226	0.078	0.2437
221	ALDH3B1	ALDH4|ALDH7|FLJ26433|FLJ34710	HGNC:410|MIM:600466|Ensembl:ENSG00000006534|HPRD:02716	11q13	aldehyde dehydrogenase 3 family, member B1	-0.202	0.1217	0.025	0.7088
222	ALDH3B2	ALDH8	HGNC:411|MIM:601917|Ensembl:ENSG00000132746|HPRD:03559	11q13	aldehyde dehydrogenase 3 family, member B2	-0.043	0.7463	0.011	0.875
223	ALDH9A1	ALDH4|ALDH7|ALDH9|E3|TMABADH	HGNC:412|MIM:602733|Ensembl:ENSG00000143149|HPRD:04109	1q23.1	aldehyde dehydrogenase 9 family, member A1	0.085	0.5191	0.083	0.2146
224	ALDH3A2	ALDH10|DKFZp686E23276|FALDH|FLJ20851|SLS	HGNC:403|MIM:609523|Ensembl:ENSG00000072210|HPRD:07188	17p11.2	aldehyde dehydrogenase 3 family, member A2	0.156	0.2325	0.329	4.867e-07
225	ABCD2	ABC39|ALDL1|ALDR|ALDRP|hALDR	HGNC:66|MIM:601081|Ensembl:ENSG00000173208|HPRD:03051	12q11-q12	ATP-binding cassette, sub-family D (ALD), member 2	-0.241	0.06395	-0.144	0.03067
226	ALDOA	ALDA|GSD12|MGC10942|MGC17716|MGC17767	HGNC:414|MIM:103850|Ensembl:ENSG00000149925|HPRD:00070	16p11.2	aldolase A, fructose-bisphosphate	0.183	0.1621	0.087	0.1934
228	ALDOAP2	-	HGNC:416	10q26.13	aldolase A, fructose-bisphosphate pseudogene 2	-0.088	0.5041	0.132	0.04802
229	ALDOB	ALDB|ALDO2	HGNC:417|MIM:612724|Ensembl:ENSG00000136872|HPRD:01972	9q21.3-q22.2	aldolase B, fructose-bisphosphate	-0.005	0.9696	-0.076	0.2564
230	ALDOC	ALDC	HGNC:418|MIM:103870|Ensembl:ENSG00000109107|HPRD:02386	17cen-q12	aldolase C, fructose-bisphosphate	0.096	0.4634	0.176	0.008211
231	AKR1B1	ADR|ALDR1|ALR2|AR|MGC1804	HGNC:381|MIM:103880|Ensembl:ENSG00000085662|HPRD:00071	7q35	aldo-keto reductase family 1, member B1 (aldose reductase)	-0.273	0.03457	0.087	0.1935
238	ALK	CD246|NBLST3|TFG/ALK	HGNC:427|MIM:105590|Ensembl:ENSG00000171094|HPRD:00104	2p23	anaplastic lymphoma receptor tyrosine kinase	-0.114	0.3873	0.105	0.1177
239	ALOX12	12-LOX|12S-LOX|LOG12	HGNC:429|MIM:152391|Ensembl:ENSG00000108839|HPRD:01066	17p13.1	arachidonate 12-lipoxygenase	0.008	0.9523	0.091	0.1745
240	ALOX5	5-LO|5-LOX|5LPG|LOG5|MGC163204	HGNC:435|MIM:152390|Ensembl:ENSG00000012779|HPRD:01065	10q11.2	arachidonate 5-lipoxygenase	-0.045	0.7306	0.267	5.354e-05
241	ALOX5AP	FLAP	HGNC:436|MIM:603700|Ensembl:ENSG00000132965|HPRD:04742	13q12	arachidonate 5-lipoxygenase-activating protein	-0.069	0.6001	-0.03	0.6568
242	ALOX12B	12R-LOX	HGNC:430|MIM:603741|Ensembl:ENSG00000179477|HPRD:04772	17p13.1	arachidonate 12-lipoxygenase, 12R type	-0.033	0.8036	0.081	0.2254
245	ALOX12P2	ALOX12E|MGC43625	HGNC:432	17p13	arachidonate 12-lipoxygenase pseudogene 2	-0.091	0.4894	-0.126	0.06038
246	ALOX15	15-LOX-1|15LOX-1	HGNC:433|MIM:152392|Ensembl:ENSG00000161905|HPRD:01067	17p13.3	arachidonate 15-lipoxygenase	-0.101	0.4404	-0.079	0.2361
247	ALOX15B	15-LOX-2	HGNC:434|MIM:603697|Ensembl:ENSG00000179593|HPRD:04739	17p13.1	arachidonate 15-lipoxygenase, type B	-0.287	0.0261	0.047	0.486
248	ALPI	IAP	HGNC:437|MIM:171740|Ensembl:ENSG00000163295|HPRD:01376	2q37.1	alkaline phosphatase, intestinal	0.174	0.1834	-0.071	0.2914	0.475
249	ALPL	AP-TNAP|FLJ40094|FLJ93059|HOPS|MGC161443|MGC167935|TNAP|TNSALP	HGNC:438|MIM:171760|Ensembl:ENSG00000162551|HPRD:01377	1p36.12	alkaline phosphatase, liver/bone/kidney	-0.197	0.131	-0.077	0.2535
250	ALPP	ALP|FLJ61142|PALP|PLAP	HGNC:439|MIM:171800|Ensembl:ENSG00000163283	2q37	alkaline phosphatase, placental (Regan isozyme)	-0.116	0.3756	-0.138	0.03897
251	ALPPL2	ALPG|ALPPL|GCAP	HGNC:441|MIM:171810|Ensembl:ENSG00000163286|HPRD:01380	2q37	alkaline phosphatase, placental-like 2	0.062	0.6396	0.038	0.5674
257	ALX3	MGC138212|MGC141988	HGNC:449|MIM:606014|Ensembl:ENSG00000156150|HPRD:16190	1p13.3	ALX homeobox 3	-0.115	0.3833	0.026	0.6947
258	AMBN	-	HGNC:452|MIM:601259|Ensembl:ENSG00000178522|HPRD:03160	4q21	ameloblastin (enamel matrix protein)	-0.361	0.00457	0.133	0.0473
259	AMBP	EDC1|HCP|HI30|IATIL|ITI|ITIL|ITILC|UTI	HGNC:453|MIM:176870|Ensembl:ENSG00000106927|HPRD:01467	9q32-q33	alpha-1-microglobulin/bikunin precursor	-0.1	0.4451	0.069	0.3046
262	AMD1	ADOMETDC|AMD|DKFZp313L1234|FLJ26964|SAMDC	HGNC:457|MIM:180980|Ensembl:ENSG00000123505|HPRD:01622	6q21-q22	adenosylmethionine decarboxylase 1	0.495	5.785e-05	0.039	0.5632
265	AMELX	AIH1|ALGN|AMG|AMGL|AMGX	HGNC:461|MIM:300391|Ensembl:ENSG00000125363|HPRD:02313	Xp22.31-p22.1	amelogenin (amelogenesis imperfecta 1, X-linked)	-0.228	0.07966	-0.087	0.1927
266	AMELY	AMGL|AMGY	HGNC:462|MIM:410000|Ensembl:ENSG00000099721|HPRD:02462	Yp11.2	amelogenin, Y-linked	0.065	0.6232	-0.016	0.8141	0.153
267	AMFR	GP78|RNF45	HGNC:463|MIM:603243|Ensembl:ENSG00000159461|HPRD:09130	16q21	autocrine motility factor receptor	0.146	0.2666	0.094	0.1594
268	AMH	MIF|MIS	HGNC:464|MIM:600957|Ensembl:ENSG00000104899|HPRD:02979	19p13.3	anti-Mullerian hormone	0.198	0.1297	-0.146	0.0285	0.68
269	AMHR2	AMHR|MISR2|MISRII	HGNC:465|MIM:600956|Ensembl:ENSG00000135409|HPRD:02978	12q13	anti-Mullerian hormone receptor, type II	-0.011	0.9335	-0.053	0.4289
270	AMPD1	MAD|MADA	HGNC:468|MIM:102770|Ensembl:ENSG00000116748|HPRD:00040	1p13	adenosine monophosphate deaminase 1 (isoform M)	0.021	0.8716	0.007	0.9127
271	AMPD2	-	HGNC:469|MIM:102771|Ensembl:ENSG00000116337|HPRD:11808	1p13.3	adenosine monophosphate deaminase 2 (isoform L)	-0.162	0.2153	0.06	0.3709
272	AMPD3	-	HGNC:470|MIM:102772|Ensembl:ENSG00000133805|HPRD:00041	11p15	adenosine monophosphate deaminase (isoform E)	0.144	0.2713	-0.245	0.0002172	0.749
273	AMPH	AMPH1	HGNC:471|MIM:600418|Ensembl:ENSG00000078053|HPRD:02687	7p14-p13	amphiphysin	-0.319	0.01307	0.117	0.07986
274	BIN1	AMPH2|AMPHL|DKFZp547F068|MGC10367|SH3P9	HGNC:1052|MIM:601248|Ensembl:ENSG00000136717|HPRD:03150	2q14	bridging integrator 1	-0.023	0.8598	0.063	0.3444
275	AMT	GCE|GCST|GCVT|NKH	HGNC:473|MIM:238310|Ensembl:ENSG00000145020|HPRD:01997	3p21.2-p21.1	aminomethyltransferase	-0.263	0.04233	-0.151	0.02421
283	ANG	ALS9|HEL168|MGC22466|MGC71966|RNASE4|RNASE5	HGNC:483|MIM:105850|Ensembl:ENSG00000214274|HPRD:00105	14q11.1-q11.2	angiogenin, ribonuclease, RNase A family, 5	0.147	0.2628	0.137	0.04089
284	ANGPT1	AGP1|AGPT|ANG1	HGNC:484|MIM:601667|Ensembl:ENSG00000154188|HPRD:03392	8q22.3-q23	angiopoietin 1	-0.139	0.2897	0.033	0.6204
285	ANGPT2	AGPT2|ANG2	HGNC:485|MIM:601922|Ensembl:ENSG00000091879|HPRD:03563	8p23.1	angiopoietin 2	0.124	0.3467	0.072	0.2844
286	ANK1	ANK|SPH1|SPH2	HGNC:492|MIM:612641|Ensembl:ENSG00000029534|HPRD:01693	8p11.1	ankyrin 1, erythrocytic	-0.239	0.06584	0.028	0.6716
287	ANK2	DKFZp686M09125|DKFZp686P0948|FLJ38277|LQT4	HGNC:493|MIM:106410|Ensembl:ENSG00000145362|HPRD:00110	4q25-q27	ankyrin 2, neuronal	-0.075	0.571	0.023	0.7357
288	ANK3	ANKYRIN-G|FLJ45464	HGNC:494|MIM:600465|Ensembl:ENSG00000151150|HPRD:02715	10q21	ankyrin 3, node of Ranvier (ankyrin G)	0.207	0.113	-0.082	0.2201	0.582
290	ANPEP	APN|CD13|GP150|LAP1|P150|PEPN	HGNC:500|MIM:151530|Ensembl:ENSG00000166825|HPRD:01055	15q25-q26	alanyl (membrane) aminopeptidase	-0.265	0.0409	0.038	0.5711
291	SLC25A4	AAC1|ANT|ANT1|PEO2|PEO3|T1	HGNC:10990|MIM:103220|Ensembl:ENSG00000151729|HPRD:00058	4q35	solute carrier family 25 (mitochondrial carrier; adenine nucleotide translocator), member 4	0.278	0.03167	-0.152	0.02285	0.973
292	SLC25A5	2F1|AAC2|ANT2|T2|T3	HGNC:10991|MIM:300150|Ensembl:ENSG00000005022|HPRD:02147	Xq24-q26	solute carrier family 25 (mitochondrial carrier; adenine nucleotide translocator), member 5	0.412	0.001056	0.061	0.3658
293	SLC25A6	AAC3|ANT3|ANT3Y|MGC17525	HGNC:10992|MIM:300151|MIM:403000|Ensembl:ENSG00000169100|HPRD:02461	Xp22.32 and Yp11.3	solute carrier family 25 (mitochondrial carrier; adenine nucleotide translocator), member 6	0.352	0.005747	-0.029	0.6649	0.863
301	ANXA1	ANX1|LPC1	HGNC:533|MIM:151690|Ensembl:ENSG00000135046|HPRD:01060	9q12-q21.2|9q12-q21.2	annexin A1	-0.119	0.367	0.043	0.5199
302	ANXA2	ANX2|ANX2L4|CAL1H|LIP2|LPC2|LPC2D|P36|PAP-IV	HGNC:537|MIM:151740|Ensembl:ENSG00000182718|HPRD:01061	15q21-q22	annexin A2	-0.281	0.02994	0.259	9.026e-05
303	ANXA2P1	ANX2L1|ANX2P1|LPC2A	HGNC:538	4q21-q31	annexin A2 pseudogene 1	-0.166	0.2062	0.165	0.01361
304	ANXA2P2	ANX2L2|ANX2P2|LPC2B	HGNC:539	9p13	annexin A2 pseudogene 2	-0.275	0.03314	0.145	0.03025
305	ANXA2P3	ANX2L3|ANX2P3|LIP2|LPC2C	HGNC:540	10q21-q22	annexin A2 pseudogene 3	-0.163	0.2142	0.187	0.005026
306	ANXA3	ANX3	HGNC:541|MIM:106490|Ensembl:ENSG00000138772|HPRD:00111	4q13-q22	annexin A3	-0.067	0.6091	-0.086	0.2021
307	ANXA4	ANX4|DKFZp686H02120|MGC75105|PIG28|ZAP36	HGNC:542|MIM:106491|Ensembl:ENSG00000196975|HPRD:00112	2p13	annexin A4	-0.053	0.6871	0.144	0.03121
308	ANXA5	ANX5|ENX2|PP4	HGNC:543|MIM:131230|Ensembl:ENSG00000164111|HPRD:00568	4q26-q28|4q28-q32	annexin A5	-0.213	0.1015	0.169	0.01138
309	ANXA6	ANX6|CBP68	HGNC:544|MIM:114070|Ensembl:ENSG00000197043|HPRD:00231	5q32-q34	annexin A6	-0.187	0.1526	-0.108	0.1071
310	ANXA7	ANX7|SNX|SYNEXIN	HGNC:545|MIM:186360|Ensembl:ENSG00000138279|HPRD:01720	10q21.1-q21.2	annexin A7	0.075	0.5694	-0.044	0.5087	0.191
311	ANXA11	ANX11|CAP50	HGNC:535|MIM:602572|Ensembl:ENSG00000122359|HPRD:03983	10q23	annexin A11	0.152	0.2448	0.181	0.006521
312	ANXA13	ANX13|ISA|MGC150460	HGNC:536|MIM:602573|Ensembl:ENSG00000104537|HPRD:03984	8q24.13	annexin A13	-0.17	0.1945	-0.035	0.603
313	AOAH	-	HGNC:548|MIM:102593|Ensembl:ENSG00000136250|HPRD:00027	7p14-p12	acyloxyacyl hydrolase (neutrophil)	0.051	0.6999	-0.034	0.6097	0.126
314	AOC2	DAO2|RAO	HGNC:549|MIM:602268|Ensembl:ENSG00000131480|HPRD:11889	17q21	amine oxidase, copper containing 2 (retina-specific)	-0.184	0.1602	0.074	0.2708
316	AOX1	AO|AOH1	HGNC:553|MIM:602841|Ensembl:ENSG00000138356|HPRD:07537	2q33	aldehyde oxidase 1	-0.244	0.06001	0.127	0.0585
317	APAF1	APAF-1|CED4|DKFZp781B1145	HGNC:576|MIM:602233|Ensembl:ENSG00000120868|HPRD:03755	12q23	apoptotic peptidase activating factor 1	0.155	0.2364	-0.081	0.2283	0.435
318	NUDT2	APAH1|MGC10404	HGNC:8049|MIM:602852|Ensembl:ENSG00000164978|HPRD:04168	9p13	nudix (nucleoside diphosphate linked moiety X)-type motif 2	0.081	0.536	-0.04	0.5563	0.205
319	APOF	Apo-F|DKFZp781G18150|LTIP|MGC22520	HGNC:615|MIM:107760|Ensembl:ENSG00000175336|HPRD:00137	12q13.3	apolipoprotein F	0.028	0.8318	-0.034	0.6169	0.069
320	APBA1	D9S411E|MINT1|X11|X11A|X11ALPHA	HGNC:578|MIM:602414|Ensembl:ENSG00000107282|HPRD:03879	9q13-q21.1	amyloid beta (A4) precursor protein-binding, family A, member 1	-0.223	0.08635	-0.118	0.07764
321	APBA2	D15S1518E|HsT16821|LIN-10|MGC99508|MGC:14091|MINT2|X11L	HGNC:579|MIM:602712|Ensembl:ENSG00000034053|HPRD:04090	15q11-q12	amyloid beta (A4) precursor protein-binding, family A, member 2	-0.056	0.672	0.066	0.3253
322	APBB1	FE65|MGC:9072|RIR	HGNC:581|MIM:602709|Ensembl:ENSG00000166313|HPRD:04087	11p15	amyloid beta (A4) precursor protein-binding, family B, member 1 (Fe65)	-0.192	0.1413	0.098	0.1429
323	APBB2	DKFZp434E033|FE65L|FE65L1|MGC35575	HGNC:582|MIM:602710|Ensembl:ENSG00000163697|HPRD:04088	4p14-p13	amyloid beta (A4) precursor protein-binding, family B, member 2	-0.197	0.1305	-0.209	0.001654
324	APC	BTPS2|DP2|DP2.5|DP3|GS	HGNC:583|MIM:611731|Ensembl:ENSG00000134982|HPRD:01439	5q21-q22	adenomatous polyposis coli	0.019	0.8872	0.074	0.2679
325	APCS	MGC88159|PTX2|SAP	HGNC:584|MIM:104770|Ensembl:ENSG00000132703|HPRD:00101	1q21-q23	amyloid P component, serum	-0.089	0.497	0.036	0.5935
326	AIRE	AIRE1|APECED|APS1|APSI|PGA1	HGNC:360|MIM:607358|Ensembl:ENSG00000160224|HPRD:06301	21q22.3	autoimmune regulator	0.217	0.09571	-0.075	0.2612	0.6
327	APEH	ACPH|APH|D3F15S2|D3S48E|DNF15S2|MGC2178|OPH	HGNC:586|MIM:102645|Ensembl:ENSG00000164062|HPRD:00034	3p21.31	N-acylaminoacyl-peptide hydrolase	0.232	0.07498	0.118	0.07808
328	APEX1	APE|APE1|APEN|APEX|APX|HAP1|REF1	HGNC:587|MIM:107748|Ensembl:ENSG00000100823|HPRD:00136	14q11.2-q12	APEX nuclease (multifunctional DNA repair enzyme) 1	0.247	0.05658	-0.124	0.06433	0.789
329	BIRC2	API1|HIAP2|Hiap-2|MIHB|RNF48|c-IAP1|cIAP1	HGNC:590|MIM:601712|Ensembl:ENSG00000110330|HPRD:03419	11q22	baculoviral IAP repeat-containing 2	-0.291	0.02398	-0.131	0.04982
330	BIRC3	AIP1|API2|CIAP2|HAIP1|HIAP1|MALT2|MIHC|RNF49|c-IAP2	HGNC:591|MIM:601721|Ensembl:ENSG00000023445|HPRD:03426	11q22	baculoviral IAP repeat-containing 3	-0.213	0.1016	0.051	0.4495
331	XIAP	API3|BIRC4|ILP1|MIHA|XLP2	HGNC:592|MIM:300079|Ensembl:ENSG00000101966|HPRD:02094	Xq25	X-linked inhibitor of apoptosis	0.331	0.009768	-0.142	0.03386	1.12
332	BIRC5	API4|EPR-1	HGNC:593|MIM:603352|Ensembl:ENSG00000089685|HPRD:04520	17q25	baculoviral IAP repeat-containing 5	-0.003	0.9845	0.152	0.02271
333	APLP1	APLP	HGNC:597|MIM:104775|Ensembl:ENSG00000105290|HPRD:00102	19q13.1	amyloid beta (A4) precursor-like protein 1	-0.275	0.0332	0.105	0.1174
334	APLP2	APPH|APPL2|CDEBP	HGNC:598|MIM:104776|Ensembl:ENSG00000084234|HPRD:00103	11q23-q25|11q24	amyloid beta (A4) precursor-like protein 2	0.002	0.9879	-0.076	0.2557	0.006
335	APOA1	MGC117399	HGNC:600|MIM:107680|Ensembl:ENSG00000118137|HPRD:02517	11q23-q24	apolipoprotein A-I	-0.002	0.9866	-0.185	0.005431
336	APOA2	-	HGNC:601|MIM:107670|Ensembl:ENSG00000158874|HPRD:00129	1q21-q23	apolipoprotein A-II	-0.046	0.7257	-0.032	0.6346
337	APOA4	MGC142154|MGC142156	HGNC:602|MIM:107690|Ensembl:ENSG00000110244|HPRD:00130	11q23	apolipoprotein A-IV	0.264	0.04157	0.097	0.1485
338	APOB	FLDB|LDLCQ4	HGNC:603|MIM:107730|Ensembl:ENSG00000084674|HPRD:00133	2p24-p23	apolipoprotein B (including Ag(x) antigen)	-0.059	0.6519	-0.017	0.7951
339	APOBEC1	APOBEC-1|BEDP|CDAR1|HEPR	HGNC:604|MIM:600130|Ensembl:ENSG00000111701|HPRD:02531	12p13.1	apolipoprotein B mRNA editing enzyme, catalytic polypeptide 1	0.121	0.3569	-0.082	0.2232	0.34
341	APOC1	-	HGNC:607|MIM:107710|Ensembl:ENSG00000130208|HPRD:00131	19q13.2	apolipoprotein C-I	-0.017	0.8947	0.151	0.02349
343	AQP8	-	HGNC:642|MIM:603750|Ensembl:ENSG00000103375|HPRD:04778	16p12	aquaporin 8	-0.316	0.01388	0.205	0.002082
345	APOC3	APOCIII|MGC150353	HGNC:610|MIM:107720|Ensembl:ENSG00000110245|HPRD:00132	11q23.1-q23.2	apolipoprotein C-III	0.002	0.9901	0.059	0.377
346	APOC4	-	HGNC:611|MIM:600745|Ensembl:ENSG00000224916|HPRD:02848	19q13.2	apolipoprotein C-IV	-0.105	0.4235	0.029	0.6663
347	APOD	-	HGNC:612|MIM:107740|Ensembl:ENSG00000189058|HPRD:00134	3q26.2-qter	apolipoprotein D	-0.136	0.2984	0.12	0.07285
348	APOE	AD2|LDLCQ5|LPG|MGC1571	HGNC:613|MIM:107741|Ensembl:ENSG00000130203|HPRD:00135	19q13.2	apolipoprotein E	-0.007	0.9548	-0.151	0.024
350	APOH	B2G1|BG	HGNC:616|MIM:138700|Ensembl:ENSG00000091583|HPRD:00728	17q23-qter	apolipoprotein H (beta-2-glycoprotein I)	-0.019	0.8826	-0.089	0.1833
351	APP	AAA|ABETA|ABPP|AD1|APPI|CTFgamma|CVAP|PN2	HGNC:620|MIM:104760|Ensembl:ENSG00000142192|HPRD:00100	21q21.2|21q21.3	amyloid beta (A4) precursor protein	-0.303	0.01862	-0.064	0.34
353	APRT	AMP|DKFZp686D13177|MGC125856|MGC125857|MGC129961	HGNC:626|MIM:102600|Ensembl:ENSG00000198931|HPRD:00029	16q24	adenine phosphoribosyltransferase	0.385	0.002356	-0.061	0.3604	1.025
354	KLK3	APS|KLK2A1|PSA|hK3	HGNC:6364|MIM:176820|Ensembl:ENSG00000142515|HPRD:01461	19q13.41	kallikrein-related peptidase 3	0.13	0.3214	0.115	0.08599
355	FAS	ALPS1A|APO-1|APT1|CD95|FAS1|FASTM|TNFRSF6	HGNC:11920|MIM:134637|Ensembl:ENSG00000026103|HPRD:00609	10q24.1	Fas (TNF receptor superfamily, member 6)	-0.107	0.4142	-0.275	2.923e-05
356	FASLG	APT1LG1|CD178|CD95L|FASL|TNFSF6	HGNC:11936|MIM:134638|Ensembl:ENSG00000117560|HPRD:00610	1q23	Fas ligand (TNF superfamily, member 6)	-0.153	0.2431	0.06	0.3736
357	SHROOM2	APXL|DKFZp781J074|FLJ39277|HSAPXL	HGNC:630|MIM:300103|Ensembl:ENSG00000146950|HPRD:02113	Xp22.3	shroom family member 2	-0.207	0.1121	0.076	0.2558
358	AQP1	AQP-CHIP|CHIP28|CO|MGC26324	HGNC:633|MIM:107776|Ensembl:ENSG00000106125|HPRD:00140	7p14	aquaporin 1 (Colton blood group)	-0.171	0.1911	0.131	0.05001
359	AQP2	AQP-CD|MGC34501|WCH-CD	HGNC:634|MIM:107777|Ensembl:ENSG00000167580|HPRD:00141	12q12-q13	aquaporin 2 (collecting duct)	0.018	0.8909	-0.022	0.7435	0.044
360	AQP3	GIL	HGNC:636|MIM:600170|Ensembl:ENSG00000165272|HPRD:08970	9p13	aquaporin 3 (Gill blood group)	0.307	0.01709	-0.085	0.2034	0.871
361	AQP4	HMIWC2|MGC22454|MIWC	HGNC:637|MIM:600308|Ensembl:ENSG00000171885|HPRD:02631	18q11.2-q12.1	aquaporin 4	-0.078	0.5549	0.083	0.2142
362	AQP5	-	HGNC:638|MIM:600442|Ensembl:ENSG00000161798|HPRD:02706	12q13	aquaporin 5	0.158	0.2275	-0.144	0.03068	0.54
363	AQP6	AQP2L|KID	HGNC:639|MIM:601383|Ensembl:ENSG00000086159|HPRD:03226	12q13	aquaporin 6, kidney specific	-0.239	0.06568	0.021	0.7503
364	AQP7	AQP7L|AQP9|AQPap|MGC149555|MGC149556	HGNC:640|MIM:602974|Ensembl:ENSG00000165269|HPRD:04277	9p13	aquaporin 7	-0.079	0.5499	0.019	0.7773
366	AQP9	HsT17287|SSC1	HGNC:643|MIM:602914|Ensembl:ENSG00000103569|HPRD:04223	15q22.1-q22.2	aquaporin 9	-0.082	0.5338	-0.021	0.7525
367	AR	AIS|DHTR|HUMARA|HYSP1|KD|NR3C4|SBMA|SMAX1|TFM	HGNC:644|MIM:313700|Ensembl:ENSG00000169083|HPRD:02437	Xq11.2-q12	androgen receptor	-0.009	0.9436	-0.049	0.4645
368	ABCC6	ABC34|ARA|EST349056|MLP1|MOATE|MRP6|PXE|PXE1	HGNC:57|MIM:603234|Ensembl:ENSG00000091262|HPRD:04453	16p13.1	ATP-binding cassette, sub-family C (CFTR/MRP), member 6	-0.069	0.5988	-0.027	0.6901
369	ARAF	A-RAF|ARAF1|PKS2|RAFA1	HGNC:646|MIM:311010|Ensembl:ENSG00000078061|HPRD:02405	Xp11.4-p11.2	v-raf murine sarcoma 3611 viral oncogene homolog	0.113	0.3894	-0.088	0.1916	0.323
372	ARCN1	COPD	HGNC:649|MIM:600820|Ensembl:ENSG00000095139|HPRD:02893	11q23.3	archain 1	0.032	0.8073	-0.04	0.5522	0.081
373	TRIM23	ARD1|ARFD1|RNF46	HGNC:660|MIM:601747|Ensembl:ENSG00000113595|HPRD:03449	5q12.3	tripartite motif-containing 23	-0.035	0.7893	-0.199	0.002788
374	AREG	AR|CRDGF|MGC13647|SDGF	HGNC:651|MIM:104640|Ensembl:ENSG00000109321|HPRD:00093	4q13-q21	amphiregulin	-0.104	0.4309	-0.072	0.2833
375	ARF1	-	HGNC:652|MIM:103180|Ensembl:ENSG00000143761|HPRD:00054	1q42	ADP-ribosylation factor 1	0.159	0.2251	-0.23	0.0005206	0.766
377	ARF3	-	HGNC:654|MIM:103190|Ensembl:ENSG00000134287|HPRD:00056	12q13	ADP-ribosylation factor 3	0.013	0.9198	0.129	0.05354
378	ARF4	ARF2	HGNC:655|MIM:601177|Ensembl:ENSG00000168374|HPRD:03107	3p21.2-p21.1	ADP-ribosylation factor 4	-0.355	0.005416	-0.11	0.1007
379	ARL4D	ARF4L|ARL6	HGNC:656|MIM:600732|Ensembl:ENSG00000175906|HPRD:02842	17q12-q21	ADP-ribosylation factor-like 4D	-0.243	0.0611	-0.006	0.9285
381	ARF5	-	HGNC:658|MIM:103188|Ensembl:ENSG00000004059|HPRD:00055	7q31.3	ADP-ribosylation factor 5	0.061	0.643	-0.146	0.02895	0.21
382	ARF6	DKFZp564M0264	HGNC:659|MIM:600464|Ensembl:ENSG00000165527|HPRD:02714	14q21.3	ADP-ribosylation factor 6	-0.046	0.7286	0.044	0.511
383	ARG1	-	HGNC:663|MIM:608313|Ensembl:ENSG00000118520|HPRD:01947	6q23	arginase, liver	0.083	0.5307	0.052	0.4356
384	ARG2	-	HGNC:664|MIM:107830|Ensembl:ENSG00000081181|HPRD:00143	14q24.1-q24.3	arginase, type II	0.046	0.7294	0.159	0.0173
387	RHOA	ARH12|ARHA|RHO12|RHOH12	HGNC:667|MIM:165390|Ensembl:ENSG00000067560|HPRD:01323	3p21.3	ras homolog gene family, member A	0.135	0.3032	-0.174	0.008921	0.514
388	RHOB	ARH6|ARHB|MST081|MSTP081|RHOH6	HGNC:668|MIM:165370|Ensembl:ENSG00000143878|HPRD:01321	2p24	ras homolog gene family, member B	-0.019	0.8856	-0.023	0.7309
389	RHOC	ARH9|ARHC|H9|MGC1448|MGC61427|RHOH9	HGNC:669|MIM:165380|Ensembl:ENSG00000155366|HPRD:01322	1p13.1	ras homolog gene family, member C	-0.429	0.0006361	-0.251	0.0001434
390	RND3	ARHE|Rho8|RhoE|memB	HGNC:671|MIM:602924|Ensembl:ENSG00000115963|HPRD:04233	2q23.3	Rho family GTPase 3	-0.39	0.002045	-0.09	0.1776
391	RHOG	ARHG|MGC125835|MGC125836	HGNC:672|MIM:179505|Ensembl:ENSG00000177105|HPRD:01537	11p15.5-p15.4	ras homolog gene family, member G (rho G)	0.15	0.253	0.063	0.3508
392	ARHGAP1	CDC42GAP|RHOGAP|RHOGAP1|p50rhoGAP	HGNC:673|MIM:602732|Ensembl:ENSG00000175220|HPRD:04108	11p12-q12	Rho GTPase activating protein 1	-0.293	0.02315	0.099	0.1384
393	ARHGAP4	C1|KIAA0131|RGC1|RhoGAP4|p115	HGNC:674|MIM:300023|Ensembl:ENSG00000089820|HPRD:02063	Xq28	Rho GTPase activating protein 4	0.338	0.008175	0.184	0.005677
394	ARHGAP5	GFI2|RhoGAP5|p190-B	HGNC:675|MIM:602680|Ensembl:ENSG00000100852|HPRD:04060	14q12	Rho GTPase activating protein 5	-0.06	0.6464	0.04	0.5468
395	ARHGAP6	RHOGAP6|RHOGAPX-1	HGNC:676|MIM:300118|Ensembl:ENSG00000047648|HPRD:02124	Xp22.3	Rho GTPase activating protein 6	-0.093	0.4784	-0.104	0.1194
396	ARHGDIA	GDIA1|MGC117248|RHOGDI|RHOGDI-1	HGNC:678|MIM:601925|Ensembl:ENSG00000141522|HPRD:03565	17q25.3	Rho GDP dissociation inhibitor (GDI) alpha	0.118	0.3687	0.24	0.0002941
397	ARHGDIB	D4|GDIA2|GDID4|LYGDI|Ly-GDI|RAP1GN1|RhoGDI2	HGNC:679|MIM:602843|Ensembl:ENSG00000111348|HPRD:04162	12p12.3	Rho GDP dissociation inhibitor (GDI) beta	-0.18	0.1679	-0.217	0.001081
398	ARHGDIG	RHOGDI-3	HGNC:680|MIM:602844|Ensembl:ENSG00000167930|HPRD:04163	16p13.3	Rho GDP dissociation inhibitor (GDI) gamma	0.033	0.8016	-0.044	0.5148	0.084
399	RHOH	ARHH|TTF	HGNC:686|MIM:602037|Ensembl:ENSG00000168421|HPRD:03616	4p13	ras homolog gene family, member H	0.127	0.3321	-0.205	0.002087	0.547
400	ARL1	ARFL1	HGNC:692|MIM:603425|Ensembl:ENSG00000120805|HPRD:04574	12q23.2	ADP-ribosylation factor-like 1	-0.012	0.9298	0.119	0.07532
401	PHOX2A	ARIX|CFEOM2|FEOM2|MGC52227|NCAM2|PMX2A	HGNC:691|MIM:602753|Ensembl:ENSG00000165462|HPRD:04129	11q13.2	paired-like homeobox 2a	0.121	0.357	-0.007	0.9181	0.281
403	ARL3	ARFL3	HGNC:694|MIM:604695|Ensembl:ENSG00000138175|HPRD:05260	10q23.3	ADP-ribosylation factor-like 3	-0.05	0.7051	0.062	0.3539
405	ARNT	HIF-1beta|HIF1B|HIF1BETA|TANGO|bHLHe2	HGNC:700|MIM:126110|Ensembl:ENSG00000143437|HPRD:00524	1q21	aryl hydrocarbon receptor nuclear translocator	-0.108	0.4126	-0.114	0.08897
406	ARNTL	BMAL1|BMAL1c|JAP3|MGC47515|MOP3|PASD3|TIC|bHLHe5	HGNC:701|MIM:602550|Ensembl:ENSG00000133794|HPRD:03973	11p15	aryl hydrocarbon receptor nuclear translocator-like	-0.11	0.4037	-0.319	1.08e-06
407	ARR3	ARRX	HGNC:710|MIM:301770|Ensembl:ENSG00000120500|HPRD:02358	Xcen-q21	arrestin 3, retinal (X-arrestin)	-0.071	0.5872	-0.028	0.6737
408	ARRB1	ARB1|ARR1	HGNC:711|MIM:107940|Ensembl:ENSG00000137486|HPRD:00146	11q13	arrestin, beta 1	0.179	0.1706	0.022	0.7465
409	ARRB2	ARB2|ARR2|BARR2|DKFZp686L0365	HGNC:712|MIM:107941|Ensembl:ENSG00000141480|HPRD:00147	17p13	arrestin, beta 2	0.425	0.0007078	-0.09	0.1796	1.224
410	ARSA	MLD	HGNC:713|MIM:607574|Ensembl:ENSG00000100299|HPRD:09617	22q13.31-qter|22q13.33	arylsulfatase A	-0.16	0.2228	-0.024	0.7165
411	ARSB	ASB|G4S|MPS6	HGNC:714|MIM:611542|Ensembl:ENSG00000113273|HPRD:08358	5q11-q13	arylsulfatase B	-0.229	0.07809	0.139	0.03756
412	STS	ARSC|ARSC1|ASC|ES|SSDD|XLI	HGNC:11425|MIM:300747|Ensembl:ENSG00000101846|HPRD:02389	Xp22.32	steroid sulfatase (microsomal), isozyme S	-0.243	0.06153	0.121	0.07058
414	ARSD	-	HGNC:717|MIM:300002|Ensembl:ENSG00000006756|HPRD:02048	Xp22.3	arylsulfatase D	0.038	0.7732	0.149	0.0254
415	ARSE	CDPX|CDPX1|CDPXR|MGC163310	HGNC:719|MIM:300180|Ensembl:ENSG00000157399|HPRD:02171	Xp22.3	arylsulfatase E (chondrodysplasia punctata 1)	-0.11	0.4008	0.041	0.5449
416	ARSF	ASF	HGNC:721|MIM:300003|Ensembl:ENSG00000062096|HPRD:02049	Xp22.3	arylsulfatase F	0.136	0.2984	-0.107	0.1086	0.414
417	ART1	ART2|CD296|MGC133217|RT6	HGNC:723|MIM:601625|Ensembl:ENSG00000129744|HPRD:03377	11p15	ADP-ribosyltransferase 1	-0.097	0.4596	-0.037	0.5819
419	ART3	FLJ26404	HGNC:725|MIM:603086|Ensembl:ENSG00000156219|HPRD:04363	4p15.1-p14|4p15.1-p14|4p15.1-p14	ADP-ribosyltransferase 3	0.03	0.8183	0.059	0.3764
420	ART4	CD297|DO|DOK1	HGNC:726|MIM:110600|Ensembl:ENSG00000111339|HPRD:04364	12p13-p12	ADP-ribosyltransferase 4 (Dombrock blood group)	-0.019	0.8839	0.273	3.425e-05
421	ARVCF	FLJ35345	HGNC:728|MIM:602269|Ensembl:ENSG00000099889|HPRD:03778	22q11.21	armadillo repeat gene deletes in velocardiofacial syndrome	0.005	0.9718	0.041	0.5398
427	ASAH1	AC|ASAH|FLJ21558|FLJ22079|PHP|PHP32	HGNC:735|MIM:228000|Ensembl:ENSG00000104763|HPRD:01969	8p22-p21.3	N-acylsphingosine amidohydrolase (acid ceramidase) 1	0.059	0.6553	0.055	0.4113
429	ASCL1	ASH1|HASH1|MASH1|bHLHa46	HGNC:738|MIM:100790|Ensembl:ENSG00000139352|HPRD:00011	12q23.2	achaete-scute complex homolog 1 (Drosophila)	-0.167	0.2033	-0.118	0.07854
430	ASCL2	ASH2|HASH2|MASH2|bHLHa45	HGNC:739|MIM:601886|Ensembl:ENSG00000183734|HPRD:03533	11p15.5	achaete-scute complex homolog 2 (Drosophila)	0.264	0.0419	-0.069	0.3074	0.714
432	ASGR1	ASGPR|CLEC4H1|Hs.12056	HGNC:742|MIM:108360|Ensembl:ENSG00000141505|HPRD:00151	17p13.2	asialoglycoprotein receptor 1	-0.008	0.9543	-0.058	0.3847
433	ASGR2	ASGP-R|CLEC4H2|Hs.1259|L-H2	HGNC:743|MIM:108361|Ensembl:ENSG00000161944|HPRD:00152	17p	asialoglycoprotein receptor 2	0.053	0.6865	0.128	0.0551
434	ASIP	AGSW|AGTI|AGTIL|ASP|MGC126092|MGC126093|SHEP9	HGNC:745|MIM:600201|Ensembl:ENSG00000101440|HPRD:02562	20q11.2-q12	agouti signaling protein, nonagouti homolog (mouse)	0.22	0.09073	-0.055	0.4163	0.576
435	ASL	ASAL	HGNC:746|MIM:608310|Ensembl:ENSG00000126522|HPRD:01948	7cen-q11.2	argininosuccinate lyase	-0.041	0.7543	0.083	0.2175
438	ASMT	ASMTY|HIOMT|HIOMTY	HGNC:750|MIM:300015|MIM:402500|Ensembl:ENSG00000196433|HPRD:02058	Xp22.3 or Yp11.3	acetylserotonin O-methyltransferase	-0.006	0.9634	0.042	0.5298
439	ASNA1	ARSA-I|ARSA1|MGC3821	HGNC:752|MIM:601913|Ensembl:ENSG00000198356|HPRD:03555	19q13.3	arsA arsenite transporter, ATP-binding, homolog 1 (bacterial)	-0.039	0.7671	0.009	0.8916
440	ASNS	TS11	HGNC:753|MIM:108370|Ensembl:ENSG00000070669|HPRD:00153	7q21.3	asparagine synthetase	0.28	0.03006	0.181	0.00673
443	ASPA	ACY2|ASP	HGNC:756|MIM:608034|Ensembl:ENSG00000108381|HPRD:02033	17pter-p13	aspartoacylase (Canavan disease)	-0.128	0.3282	-0.251	0.0001484
444	ASPH	AAH|BAH|CASQ2BP1|HAAH|JCTN|junctin	HGNC:757|MIM:600582|Ensembl:ENSG00000198363|HPRD:08996	8q12.1	aspartate beta-hydroxylase	-0.037	0.7816	0.058	0.3841
445	ASS1	ASS|CTLN1	HGNC:758|MIM:603470|Ensembl:ENSG00000130707|HPRD:04590	9q34.1	argininosuccinate synthetase 1	-0.037	0.7779	-0.046	0.4901
460	ASTN1	ASTN|KIAA1747	HGNC:773|MIM:600904|Ensembl:ENSG00000152092|HPRD:09019	1q25.2	astrotactin 1	-0.087	0.5097	0.048	0.479
462	SERPINC1	AT3|ATIII|MGC22579	HGNC:775|MIM:107300|Ensembl:ENSG00000117601|HPRD:00122	1q23-q25.1	serpin peptidase inhibitor, clade C (antithrombin), member 1	0.029	0.8272	-0.118	0.0779	0.09
463	ZFHX3	ATBF1|ATBT	HGNC:777|MIM:104155|Ensembl:ENSG00000140836|HPRD:00075	16q22.3-q23.1	zinc finger homeobox 3	-0.217	0.09611	0.046	0.4906
466	ATF1	EWS-ATF1|FUS/ATF-1|TREB36	HGNC:783|MIM:123803|Ensembl:ENSG00000123268|HPRD:00440	12q13	activating transcription factor 1	0.398	0.00162	0.118	0.07895
467	ATF3	-	HGNC:785|MIM:603148|Ensembl:ENSG00000162772|HPRD:04395	1q32.3	activating transcription factor 3	-0.134	0.3089	-0.019	0.7782
468	ATF4	CREB-2|CREB2|TAXREB67|TXREB	HGNC:786|MIM:604064|Ensembl:ENSG00000128272|HPRD:06817	22q13.1	activating transcription factor 4 (tax-responsive enhancer element B67)	0.386	0.002329	0.127	0.05821
471	ATIC	AICAR|AICARFT|FLJ93545|IMPCHASE|PURH	HGNC:794|MIM:601731|Ensembl:ENSG00000138363|HPRD:03434	2q35	5-aminoimidazole-4-carboxamide ribonucleotide formyltransferase/IMP cyclohydrolase	0.418	0.0008889	-0.102	0.1269	1.247
472	ATM	AT1|ATA|ATC|ATD|ATDC|ATE|DKFZp781A0353|MGC74674|TEL1|TELO1	HGNC:795|MIM:607585|Ensembl:ENSG00000149311|HPRD:06347	11q22-q23	ataxia telangiectasia mutated	-0.111	0.3969	-0.052	0.4365
473	RERE	ARG|ARP|ATN1L|DNB1|FLJ38775|KIAA0458	HGNC:9965|MIM:605226|Ensembl:ENSG00000142599|HPRD:05566	1p36.2-p36.1	arginine-glutamic acid dipeptide (RE) repeats	-0.11	0.4029	-0.038	0.573
474	ATOH1	ATH1|HATH1|MATH-1|bHLHa14	HGNC:797|MIM:601461|Ensembl:ENSG00000172238|HPRD:03270	4q22	atonal homolog 1 (Drosophila)	0.117	0.3732	-0.049	0.4616	0.302
475	ATOX1	ATX1|HAH1|MGC138453|MGC138455	HGNC:798|MIM:602270|Ensembl:ENSG00000177556|HPRD:03779	5q32	ATX1 antioxidant protein 1 homolog (yeast)	-0.375	0.003161	-0.233	0.0004425
476	ATP1A1	MGC3285|MGC51750	HGNC:799|MIM:182310|Ensembl:ENSG00000163399|HPRD:01662	1p21	ATPase, Na+/K+ transporting, alpha 1 polypeptide	0.085	0.5175	-0.162	0.01535	0.309
477	ATP1A2	FHM2|MGC59864|MHP2	HGNC:800|MIM:182340|Ensembl:ENSG00000018625|HPRD:01665	1q21-q23	ATPase, Na+/K+ transporting, alpha 2 (+) polypeptide	-0.195	0.1361	-0.141	0.03531
478	ATP1A3	DYT12|MGC13276|RDP	HGNC:801|MIM:182350|Ensembl:ENSG00000105409|HPRD:01666	19q13.31	ATPase, Na+/K+ transporting, alpha 3 polypeptide	0.139	0.2881	0.138	0.03882
479	ATP12A	ATP1AL1	HGNC:13816|MIM:182360|Ensembl:ENSG00000075673|HPRD:01667	13q12.12|13q12.1-q12.3	ATPase, H+/K+ transporting, nongastric, alpha polypeptide	-0.188	0.1502	0.003	0.9631
481	ATP1B1	ATP1B|MGC1798	HGNC:804|MIM:182330|Ensembl:ENSG00000143153|HPRD:01663	1q24	ATPase, Na+/K+ transporting, beta 1 polypeptide	-0.235	0.07023	0.141	0.03544
482	ATP1B2	AMOG	HGNC:805|MIM:182331|Ensembl:ENSG00000129244|HPRD:01664	17p13.1	ATPase, Na+/K+ transporting, beta 2 polypeptide	-0.04	0.7621	-0.018	0.7916
483	ATP1B3	ATPB-3|CD298|FLJ29027	HGNC:806|MIM:601867|Ensembl:ENSG00000069849|HPRD:03521	3q23	ATPase, Na+/K+ transporting, beta 3 polypeptide	-0.072	0.5846	0.226	0.0006634
486	FXYD2	ATP1G1|HOMG2|MGC12372	HGNC:4026|MIM:601814|Ensembl:ENSG00000137731|HPRD:03487	11q23	FXYD domain containing ion transport regulator 2	-0.143	0.2741	-0.09	0.178
487	ATP2A1	ATP2A|SERCA1	HGNC:811|MIM:108730|Ensembl:ENSG00000196296|HPRD:00157	16p12.1	ATPase, Ca++ transporting, cardiac muscle, fast twitch 1	0.181	0.1666	0.1	0.1375
488	ATP2A2	ATP2B|DAR|DD|DKFZp686P0211|FLJ20293|FLJ38063|MGC45367|SERCA2	HGNC:812|MIM:108740|Ensembl:ENSG00000174437|HPRD:00161	12q23-q24.1	ATPase, Ca++ transporting, cardiac muscle, slow twitch 2	0.248	0.05578	0.074	0.272
489	ATP2A3	SERCA3	HGNC:813|MIM:601929|Ensembl:ENSG00000074370|HPRD:03568	17p13.3	ATPase, Ca++ transporting, ubiquitous	0.146	0.2648	0.075	0.261
490	ATP2B1	PMCA1|PMCA1kb	HGNC:814|MIM:108731|Ensembl:ENSG00000070961|HPRD:00158	12q21.3	ATPase, Ca++ transporting, plasma membrane 1	0.065	0.6225	0.121	0.07157
491	ATP2B2	PMCA2|PMCA2a|PMCA2i	HGNC:815|MIM:108733|Ensembl:ENSG00000157087|HPRD:00160	3p25.3	ATPase, Ca++ transporting, plasma membrane 2	-0.174	0.1835	0.129	0.05439
492	ATP2B3	PMCA3|PMCA3a	HGNC:816|MIM:300014|Ensembl:ENSG00000067842|HPRD:02057	Xq28	ATPase, Ca++ transporting, plasma membrane 3	-0.144	0.2727	-0.019	0.772
493	ATP2B4	ATP2B2|DKFZp686G08106|DKFZp686M088|MXRA1|PMCA4|PMCA4b|PMCA4x	HGNC:817|MIM:108732|Ensembl:ENSG00000058668|HPRD:00159	1q32.1	ATPase, Ca++ transporting, plasma membrane 4	-0.52	2.055e-05	-0.052	0.437
495	ATP4A	ATP6A	HGNC:819|MIM:137216|Ensembl:ENSG00000105675|HPRD:00668	19q13.1	ATPase, H+/K+ exchanging, alpha polypeptide	0.074	0.5736	0.026	0.703
496	ATP4B	ATP6B	HGNC:820|MIM:137217|Ensembl:ENSG00000186009|HPRD:00669	13q34	ATPase, H+/K+ exchanging, beta polypeptide	0.077	0.5584	0.017	0.7949
498	ATP5A1	ATP5A|ATP5AL2|ATPM|MOM2|OMR|ORM|hATP1	HGNC:823|MIM:164360|Ensembl:ENSG00000152234|HPRD:01258	18q12-q21	ATP synthase, H+ transporting, mitochondrial F1 complex, alpha subunit 1, cardiac muscle	0.316	0.01376	0.115	0.0866
501	ALDH7A1	ATQ1|EPD|FLJ11738|FLJ92814|PDE	HGNC:877|MIM:107323|Ensembl:ENSG00000164904|HPRD:00124	5q31	aldehyde dehydrogenase 7 family, member A1	-0.051	0.6998	-0.08	0.2321
506	ATP5B	ATPMB|ATPSB|MGC5231	HGNC:830|MIM:102910|Ensembl:ENSG00000110955|HPRD:00044	12q13.13	ATP synthase, H+ transporting, mitochondrial F1 complex, beta polypeptide	0.48	0.0001045	0.003	0.9678
509	ATP5C1	ATP5C|ATP5CL1	HGNC:833|MIM:108729|Ensembl:ENSG00000165629|HPRD:00156	10p15.1	ATP synthase, H+ transporting, mitochondrial F1 complex, gamma polypeptide 1	-0.06	0.6504	0.081	0.2292
513	ATP5D	-	HGNC:837|MIM:603150|Ensembl:ENSG00000099624|HPRD:04397	19p13.3	ATP synthase, H+ transporting, mitochondrial F1 complex, delta subunit	0.519	2.177e-05	0.028	0.6808
514	ATP5E	ATPE|MGC104243	HGNC:838|MIM:606153|Ensembl:ENSG00000124172|HPRD:05856	20q13.32	ATP synthase, H+ transporting, mitochondrial F1 complex, epsilon subunit	0.103	0.4324	-0.222	0.0008247	0.479
515	ATP5F1	MGC24431|PIG47	HGNC:840|MIM:603270|Ensembl:ENSG00000116459|HPRD:04467	1p13.2	ATP synthase, H+ transporting, mitochondrial F0 complex, subunit B1	0.165	0.2082	0.108	0.1065
516	ATP5G1	ATP5A|ATP5G	HGNC:841|MIM:603192|Ensembl:ENSG00000159199|HPRD:04428	17q21.32	ATP synthase, H+ transporting, mitochondrial F0 complex, subunit C1 (subunit 9)	0.317	0.01365	0.115	0.0846
517	ATP5G2	-	HGNC:842|MIM:603193|Ensembl:ENSG00000135390|HPRD:04429	12q13.13	ATP synthase, H+ transporting, mitochondrial F0 complex, subunit C2 (subunit 9)	0.293	0.02289	-0.195	0.003367	1.211
518	ATP5G3	MGC125738|P3	HGNC:843|MIM:602736|Ensembl:ENSG00000154518|HPRD:04112	2q31.1	ATP synthase, H+ transporting, mitochondrial F0 complex, subunit C3 (subunit 9)	0.41	0.001147	-0.101	0.132	1.218
521	ATP5I	ATP5K|MGC12532	HGNC:846|MIM:601519|Ensembl:ENSG00000169020|HPRD:03308	4p16.3	ATP synthase, H+ transporting, mitochondrial F0 complex, subunit E	0.378	0.002905	0.166	0.01305
522	ATP5J	ATP5|ATP5A|ATPM|CF6|F6	HGNC:847|MIM:603152|Ensembl:ENSG00000154723|HPRD:04399	21q21.1	ATP synthase, H+ transporting, mitochondrial F0 complex, subunit F6	0.209	0.109	-0.133	0.04662	0.687
523	ATP6V1A	ATP6A1|ATP6V1A1|HO68|VA68|VPP2|Vma1	HGNC:851|MIM:607027|Ensembl:ENSG00000114573|HPRD:06120	3q13.2-q13.31	ATPase, H+ transporting, lysosomal 70kDa, V1 subunit A	-0.023	0.8623	0.066	0.3237
525	ATP6V1B1	ATP6B1|MGC32642|RTA1B|VATB|VMA2|VPP3	HGNC:853|MIM:192132|Ensembl:ENSG00000116039|HPRD:01887	2p13.1	ATPase, H+ transporting, lysosomal 56/58kDa, V1 subunit B1	-0.016	0.9022	0.057	0.3945
526	ATP6V1B2	ATP6B1B2|ATP6B2|HO57|VATB|VPP3|Vma2	HGNC:854|MIM:606939|Ensembl:ENSG00000147416|HPRD:06088	8p22-p21	ATPase, H+ transporting, lysosomal 56/58kDa, V1 subunit B2	-0.019	0.8857	-0.134	0.04449
527	ATP6V0C	ATP6C|ATP6L|ATPL|VATL|Vma3	HGNC:855|MIM:108745|Ensembl:ENSG00000185883|HPRD:00162	16p13.3	ATPase, H+ transporting, lysosomal 16kDa, V0 subunit c	-0.008	0.9541	0.019	0.782
528	ATP6V1C1	ATP6C|ATP6D|FLJ20057|VATC|Vma5	HGNC:856|MIM:603097|Ensembl:ENSG00000155097|HPRD:04371	8q22.3	ATPase, H+ transporting, lysosomal 42kDa, V1 subunit C1	0.005	0.9709	-0.033	0.6274	0.012
529	ATP6V1E1	ATP6E|ATP6E2|ATP6V1E|P31|Vma4	HGNC:857|MIM:108746|Ensembl:ENSG00000131100|HPRD:00163	22pter-q11.2|22q11.1	ATPase, H+ transporting, lysosomal 31kDa, V1 subunit E1	-0.101	0.4444	-0.053	0.4296
533	ATP6V0B	ATP6F|HATPL|VMA16	HGNC:861|MIM:603717|Ensembl:ENSG00000117410|HPRD:04759	1p32.3	ATPase, H+ transporting, lysosomal 21kDa, V0 subunit b	-0.097	0.4587	0.183	0.006042
534	ATP6V1G2	ATP6G|ATP6G2|NG38|VMA10	HGNC:862|MIM:606853|Ensembl:ENSG00000213760|HPRD:06030	6p21.3	ATPase, H+ transporting, lysosomal 13kDa, V1 subunit G2	-0.036	0.787	-0.077	0.25
535	ATP6V0A1	ATP6N1|ATP6N1A|DKFZp781J1951|Stv1|VPP1|Vph1|a1	HGNC:865|MIM:192130|Ensembl:ENSG00000033627|HPRD:01886	17q21	ATPase, H+ transporting, lysosomal V0 subunit a1	0.067	0.6113	-0.048	0.472	0.172
537	ATP6AP1	16A|ATP6IP1|ATP6S1|Ac45|CF2|MGC129781|VATPS1|XAP-3|XAP3	HGNC:868|MIM:300197|Ensembl:ENSG00000071553|HPRD:02184	Xq28	ATPase, H+ transporting, lysosomal accessory protein 1	-0.212	0.1045	-0.064	0.3416
538	ATP7A	FLJ17790|MK|MNK	HGNC:869|MIM:300011|Ensembl:ENSG00000165240|HPRD:02054	Xq13.2-q13.3	ATPase, Cu++ transporting, alpha polypeptide	0.146	0.2656	-0.063	0.3462	0.39
539	ATP5O	ATPO|OSCP	HGNC:850|MIM:600828|Ensembl:ENSG00000159147|HPRD:02899	21q22.1-q22.2|21q22.11	ATP synthase, H+ transporting, mitochondrial F1 complex, O subunit	0.237	0.06854	-0.092	0.1712	0.685
540	ATP7B	PWD|WC1|WD|WND	HGNC:870|MIM:606882|Ensembl:ENSG00000123191|HPRD:06050	13q14.3	ATPase, Cu++ transporting, beta polypeptide	0.014	0.9166	-0.013	0.8494	0.033
545	ATR	FRP1|MEC1|SCKL|SCKL1	HGNC:882|MIM:601215|Ensembl:ENSG00000175054|HPRD:08369	3q22-q24	ataxia telangiectasia and Rad3 related	0.129	0.3262	0.104	0.1204
546	ATRX	ATR2|MGC2094|MRXHF1|RAD54|RAD54L|SFM1|SHS|XH2|XNP|ZNF-HX	HGNC:886|MIM:300032|Ensembl:ENSG00000085224|HPRD:02069	Xq13.1-q21.1	alpha thalassemia/mental retardation syndrome X-linked (RAD54 homolog, S. cerevisiae)	0.005	0.9679	-0.249	0.0001648	0.028
547	KIF1A	ATSV|C2orf20|DKFZp686I2094|FLJ30229|HUNC-104|MGC133285|MGC133286|UNC104	HGNC:888|MIM:601255|Ensembl:ENSG00000130294|HPRD:03156	2q37.3	kinesin family member 1A	-0.098	0.4586	-0.11	0.1017
549	AUH	-	HGNC:890|MIM:600529|Ensembl:ENSG00000148090|HPRD:08987	9q22.31	AU RNA binding protein/enoyl-Coenzyme A hydratase	0.513	2.829e-05	0.081	0.2248
550	AUP1	-	HGNC:891|MIM:602434|Ensembl:ENSG00000115307|HPRD:03892	2p13	ancient ubiquitous protein 1	0.315	0.01417	-0.004	0.9529	0.727
551	AVP	ADH|ARVP|AVP-NPII|AVRP|VP	HGNC:894|MIM:192340|Ensembl:ENSG00000101200|HPRD:01891	20p13	arginine vasopressin	0.009	0.9471	-0.109	0.1033	0.027
552	AVPR1A	AVPR1	HGNC:895|MIM:600821|Ensembl:ENSG00000166148|HPRD:02894	12q14-q15	arginine vasopressin receptor 1A	0.037	0.7776	-0.007	0.9119	0.087
553	AVPR1B	AVPR3	HGNC:896|MIM:600264|Ensembl:ENSG00000198049|HPRD:02600	1q32	arginine vasopressin receptor 1B	-0.238	0.06665	0.042	0.5351
554	AVPR2	ADHR|DI1|DIR|DIR3|MGC126533|MGC138386|NDI|V2R	HGNC:897|MIM:300538|Ensembl:ENSG00000126895|HPRD:02368	Xq28	arginine vasopressin receptor 2	0.132	0.3151	-0.068	0.3084	0.357
558	AXL	JTK11|UFO	HGNC:905|MIM:109135|Ensembl:ENSG00000167601|HPRD:00171	19q13.1	AXL receptor tyrosine kinase	-0.359	0.004898	0.004	0.949
563	AZGP1	ZA2G|ZAG	HGNC:910|MIM:194460|Ensembl:ENSG00000160862|HPRD:01910	7q22.1	alpha-2-glycoprotein 1, zinc-binding	0.077	0.5563	0.04	0.5521
566	AZU1	AZAMP|AZU|CAP37|HBP|HUMAZUR|NAZC	HGNC:913|MIM:162815|Ensembl:ENSG00000172232|HPRD:01221	19p13.3	azurocidin 1	0.073	0.58	0.08	0.2358
567	B2M	-	HGNC:914|MIM:109700|Ensembl:ENSG00000166710|HPRD:00189	15q21-q22.2	beta-2-microglobulin	-0.251	0.05331	0	0.9964
570	BAAT	BACAT|BAT|FLJ20300|MGC104432	HGNC:932|MIM:602938|Ensembl:ENSG00000136881|HPRD:08376	9q22.3	bile acid Coenzyme A: amino acid N-acyltransferase (glycine N-choloyltransferase)	-0.028	0.8298	-0.026	0.6959
571	BACH1	BACH-1	HGNC:935|MIM:602751|Ensembl:ENSG00000156273|HPRD:04127	21q22.11	BTB and CNC homology 1, basic leucine zipper transcription factor 1	-0.093	0.4788	-0.142	0.03419
572	BAD	BBC2|BCL2L8	HGNC:936|MIM:603167|Ensembl:ENSG00000002330|HPRD:04409	11q13.1	BCL2-associated agonist of cell death	-0.157	0.231	-0.092	0.1697
573	BAG1	RAP46	HGNC:937|MIM:601497|Ensembl:ENSG00000107262|HPRD:03292	9p12	BCL2-associated athanogene	0.445	0.0003634	-0.092	0.1721	1.288
574	BAGE	BAGE1|CT2.1	HGNC:942|MIM:605167|HPRD:05523	21p11.1	B melanoma antigen	0.036	0.7838	-0.049	0.4667	0.093
575	BAI1	FLJ41988|GDAIF	HGNC:943|MIM:602682|HPRD:04062	8q24	brain-specific angiogenesis inhibitor 1	0.083	0.5276	-0.069	0.3052	0.226
576	BAI2	-	HGNC:944|MIM:602683|Ensembl:ENSG00000121753|HPRD:04063	1p35	brain-specific angiogenesis inhibitor 2	-0.099	0.451	-0.011	0.8718
577	BAI3	KIAA0550|MGC133100	HGNC:945|MIM:602684|Ensembl:ENSG00000135298|HPRD:04064	6q12	brain-specific angiogenesis inhibitor 3	0.119	0.3652	-0.088	0.1917	0.34
578	BAK1	BAK|BAK-LIKE|BCL2L7|CDN1|MGC117255|MGC3887	HGNC:949|MIM:600516|Ensembl:ENSG00000030110|HPRD:02744	6p21.3	BCL2-antagonist/killer 1	-0.088	0.5025	0.021	0.7572
579	NKX3-2	BAPX1|MGC138171|NKX3.2|NKX3B	HGNC:951|MIM:602183|Ensembl:ENSG00000109705|HPRD:09075	4p16.1	NK3 homeobox 2	0.02	0.8797	-0.084	0.2116	0.056
580	BARD1	-	HGNC:952|MIM:601593|Ensembl:ENSG00000138376|HPRD:03354	2q34-q35	BRCA1 associated RING domain 1	-0.032	0.8069	0.114	0.0889
581	BAX	BCL2L4	HGNC:959|MIM:600040|Ensembl:ENSG00000087088|HPRD:02498	19q13.3-q13.4	BCL2-associated X protein	-0.011	0.9322	0.153	0.02201
582	BBS1	BBS2L2|FLJ23590|MGC126183|MGC126184|MGC51114	HGNC:966|MIM:209901|Ensembl:ENSG00000174483|HPRD:01950	11q13.1	Bardet-Biedl syndrome 1	-0.04	0.7613	-0.084	0.2094
585	BBS4	-	HGNC:969|MIM:600374|Ensembl:ENSG00000140463|HPRD:08982	15q22.3-q23	Bardet-Biedl syndrome 4	0.216	0.09756	-0.07	0.2967	0.588
586	BCAT1	BCT1|DKFZp686E12175|ECA39|MECA39|PNAS-121|PP18	HGNC:976|MIM:113520|Ensembl:ENSG00000060982|HPRD:00216	12p12.1	branched chain aminotransferase 1, cytosolic	-0.16	0.2233	-0.113	0.09079
587	BCAT2	BCAM|BCT2|PP18	HGNC:977|MIM:113530|Ensembl:ENSG00000105552|HPRD:00217	19q13	branched chain aminotransferase 2, mitochondrial	0.257	0.04703	0.123	0.0665
590	BCHE	CHE1|E1	HGNC:983|MIM:177400|Ensembl:ENSG00000114200|HPRD:01519	3q26.1-q26.2	butyrylcholinesterase	-0.127	0.335	-0.179	0.007148
593	BCKDHA	BCKDE1A|FLJ45695|MSU|MSUD1|OVD1A	HGNC:986|MIM:608348|Ensembl:ENSG00000142046|HPRD:02009	19q13.1-q13.2	branched chain keto acid dehydrogenase E1, alpha polypeptide	0.121	0.3584	-0.051	0.4493	0.312
594	BCKDHB	E1B|FLJ17880|dJ279A18.1	HGNC:987|MIM:248611|Ensembl:ENSG00000083123|HPRD:02011	6q13-q15	branched chain keto acid dehydrogenase E1, beta polypeptide	0.185	0.1561	-0.092	0.1715	0.536
595	CCND1	BCL1|D11S287E|PRAD1|U21B31	HGNC:1582|MIM:168461|Ensembl:ENSG00000110092|HPRD:01346	11q13	cyclin D1	-0.279	0.03083	-0.165	0.01352
596	BCL2	Bcl-2	HGNC:990|MIM:151430|Ensembl:ENSG00000171791|HPRD:01045	18q21.33|18q21.3	B-cell CLL/lymphoma 2	0.071	0.5885	-0.153	0.02159	0.251
597	BCL2A1	ACC-1|ACC-2|BCL2L5|BFL1|GRS|HBPA1	HGNC:991|MIM:601056|Ensembl:ENSG00000140379|HPRD:03034	15q24.3	BCL2-related protein A1	-0.113	0.3896	-0.045	0.5064
598	BCL2L1	BCL-XL/S|BCL2L|BCLX|Bcl-X|DKFZp781P2092|bcl-xL|bcl-xS	HGNC:992|MIM:600039|Ensembl:ENSG00000171552|HPRD:02497	20q11.21	BCL2-like 1	-0.084	0.5237	-0.078	0.2478
599	BCL2L2	BCL-W|BCLW|KIAA0271	HGNC:995|MIM:601931|Ensembl:ENSG00000129473|HPRD:03569	14q11.2-q12	BCL2-like 2	-0.008	0.9509	-0.067	0.3192
602	BCL3	BCL4|D19S37	HGNC:998|MIM:109560|Ensembl:ENSG00000069399|HPRD:00179	19q13.1-q13.2	B-cell CLL/lymphoma 3	-0.245	0.05941	-0.037	0.5805
604	BCL6	BCL5|BCL6A|LAZ3|ZBTB27|ZNF51	HGNC:1001|MIM:109565|Ensembl:ENSG00000113916|HPRD:00180	3q27	B-cell CLL/lymphoma 6	-0.29	0.02455	0.063	0.348
605	BCL7A	BCL7	HGNC:1004|MIM:601406|Ensembl:ENSG00000110987|HPRD:03243	12q24.13	B-cell CLL/lymphoma 7A	0.225	0.08459	0.033	0.6263
607	BCL9	LGS|MGC131591	HGNC:1008|MIM:602597|Ensembl:ENSG00000116128|HPRD:04000	1q21	B-cell CLL/lymphoma 9	0.161	0.2193	-0.038	0.5747	0.403
608	TNFRSF17	BCM|BCMA|CD269	HGNC:11913|MIM:109545|Ensembl:ENSG00000048462|HPRD:00144	16p13.1	tumor necrosis factor receptor superfamily, member 17	0.212	0.1045	-0.093	0.1672	0.614
610	HCN2	BCNG-2|BCNG2|HAC-1	HGNC:4846|MIM:602781|Ensembl:ENSG00000099822|HPRD:07213	19p13.3	hyperpolarization activated cyclic nucleotide-gated potassium channel 2	0.075	0.5684	-0.14	0.03562	0.253
611	OPN1SW	BCP|BOP|CBT	HGNC:1012|MIM:190900|Ensembl:ENSG00000128617|HPRD:01836	7q32.1	opsin 1 (cone pigments), short-wave-sensitive	-0.139	0.2887	0.133	0.04687
613	BCR	ALL|BCR1|CML|D22S11|D22S662|FLJ16453|PHL	HGNC:1014|MIM:151410|Ensembl:ENSG00000186716|HPRD:01044	22q11|22q11.23	breakpoint cluster region	0.032	0.81	-0.097	0.149	0.093
617	BCS1L	BCS|BCS1|BJS|FLNMS|GRACILE|Hs.6719|PTD|h-BCS	HGNC:1020|MIM:603647|Ensembl:ENSG00000074582|HPRD:04708	2q33	BCS1-like (yeast)	0.478	0.0001131	-0.001	0.9935	1.094
622	BDH1	BDH|MGC2723|MGC4347|MGC9788|SDR9C1	HGNC:1027|MIM:603063|Ensembl:ENSG00000161267|HPRD:04344	3q29	3-hydroxybutyrate dehydrogenase, type 1	0.121	0.3557	-0.068	0.3125	0.328
623	BDKRB1	B1BKR|B1R|BKB1R|BKR1|BRADYB1	HGNC:1029|MIM:600337|Ensembl:ENSG00000100739|HPRD:02639	14q32.1-q32.2	bradykinin receptor B1	-0.225	0.08385	0.059	0.377
624	BDKRB2	B2R|BK-2|BK2|BKR2|BRB2|DKFZp686O088	HGNC:1030|MIM:113503|Ensembl:ENSG00000168398|HPRD:00213	14q32.1-q32.2	bradykinin receptor B2	-0.067	0.6093	0.044	0.5147
627	BDNF	MGC34632	HGNC:1033|MIM:113505|Ensembl:ENSG00000176697|HPRD:00214	11p13	brain-derived neurotrophic factor	-0.201	0.1231	-0.134	0.0448
629	CFB	AHUS4|BF|BFD|CFAB|FB|FBI12|GBG|H2-Bf|PBF2	HGNC:1037|MIM:138470|Ensembl:ENSG00000166278|HPRD:00718	6p21.3	complement factor B	0.016	0.9014	0.154	0.0209
631	BFSP1	CP115|CP94|LIFL-H	HGNC:1040|MIM:603307|Ensembl:ENSG00000125864|HPRD:04494	20p11.23-p12.1	beaded filament structural protein 1, filensin	-0.086	0.5152	0.136	0.0416
632	BGLAP	BGP|OC|PMF1	HGNC:1043|MIM:112260|Ensembl:ENSG00000160783|HPRD:00205	1q25-q31	bone gamma-carboxyglutamate (gla) protein	-0.194	0.1371	-0.117	0.08032
633	BGN	DSPG1|PG-S1|PGI|SLRR1A	HGNC:1044|MIM:301870|Ensembl:ENSG00000182492|HPRD:02359	Xq28	biglycan	-0.141	0.2821	0.043	0.5206
634	CEACAM1	BGP|BGP1|BGPI	HGNC:1814|MIM:109770|Ensembl:ENSG00000079385|HPRD:00191	19q13.2	carcinoembryonic antigen-related cell adhesion molecule 1 (biliary glycoprotein)	-0.116	0.3774	0.046	0.4905
635	BHMT	-	HGNC:1047|MIM:602888|Ensembl:ENSG00000145692|HPRD:04200	5q13.1-q15	betaine-homocysteine methyltransferase	-0.276	0.0325	0.008	0.9047
636	BICD1	BICD	HGNC:1049|MIM:602204|Ensembl:ENSG00000151746|HPRD:03730	12p11.2-p11.1	bicaudal D homolog 1 (Drosophila)	-0.391	0.002016	0	0.9943
637	BID	FP497|MGC15319|MGC42355	HGNC:1050|MIM:601997|Ensembl:ENSG00000015475|HPRD:03590	22q11.1	BH3 interacting domain death agonist	0.111	0.4003	0.105	0.1167
638	BIK	BIP1|BP4|NBK	HGNC:1051|MIM:603392|Ensembl:ENSG00000100290|HPRD:04547	22q13.31	BCL2-interacting killer (apoptosis-inducing)	0.162	0.2175	0.247	0.0001849
639	PRDM1	BLIMP1|MGC118922|MGC118923|MGC118924|MGC118925|PRDI-BF1	HGNC:9346|MIM:603423|Ensembl:ENSG00000057657|HPRD:04572	6q21-q22.1	PR domain containing 1, with ZNF domain	-0.113	0.3896	-0.145	0.03051
640	BLK	MGC10442	HGNC:1057|MIM:191305|Ensembl:ENSG00000136573|HPRD:01866	8p23-p22	B lymphoid tyrosine kinase	0.104	0.4297	-0.14	0.03622	0.349
641	BLM	BS|MGC126616|MGC131618|MGC131620|RECQ2|RECQL2|RECQL3	HGNC:1058|MIM:604610|Ensembl:ENSG00000197299|HPRD:05211	15q26.1	Bloom syndrome, RecQ helicase-like	0.404	0.001372	0.031	0.6398
642	BLMH	BH|BMH	HGNC:1059|MIM:602403|Ensembl:ENSG00000108578|HPRD:03870	17q11.2	bleomycin hydrolase	0.295	0.02224	-0.107	0.1099	0.892
643	CXCR5	BLR1|CD185|MDR15|MGC117347	HGNC:1060|MIM:601613|Ensembl:ENSG00000160683|HPRD:03367	11q23.3	chemokine (C-X-C motif) receptor 5	0.047	0.7224	-0.044	0.5162	0.119
644	BLVRA	BLVR|BVR|BVRA	HGNC:1062|MIM:109750|Ensembl:ENSG00000106605|HPRD:11229	7p14-cen	biliverdin reductase A	-0.378	0.002883	0.018	0.7853
645	BLVRB	BVRB|FLR|MGC117413|SDR43U1	HGNC:1063|MIM:600941|Ensembl:ENSG00000090013|HPRD:02967	19q13.1-q13.2	biliverdin reductase B (flavin reductase (NADPH))	-0.047	0.7208	0.068	0.3122
646	BNC1	BNC|BSN1|HsT19447	HGNC:1081|MIM:601930|Ensembl:ENSG00000169594|HPRD:11799	15q25.2	basonuclin 1	-0.24	0.06472	-0.087	0.1934
648	BMI1	MGC12685|PCGF4|RNF51	HGNC:1066|MIM:164831|Ensembl:ENSG00000168283|HPRD:01277	10p11.23	BMI1 polycomb ring finger oncogene	0.032	0.8108	-0.124	0.06459	0.101
649	BMP1	FLJ44432|PCOLC|PCP|TLD|pCP-2	HGNC:1067|MIM:112264|Ensembl:ENSG00000168487|HPRD:00209	8p21.3	bone morphogenetic protein 1	-0.385	0.002377	0.042	0.5358
650	BMP2	BMP2A	HGNC:1069|MIM:112261|Ensembl:ENSG00000125845|HPRD:00206	20p12	bone morphogenetic protein 2	-0.094	0.4739	0.038	0.5756
651	BMP3	BMP-3A	HGNC:1070|MIM:112263|Ensembl:ENSG00000152785|HPRD:00208	4q21	bone morphogenetic protein 3	0.086	0.5157	-0.022	0.7427	0.206
652	BMP4	BMP2B|BMP2B1|MCOPS6|OFC11|ZYME	HGNC:1071|MIM:112262|Ensembl:ENSG00000125378|HPRD:00207	14q22-q23	bone morphogenetic protein 4	0.079	0.5495	-0.227	0.0006244	0.374
653	BMP5	MGC34244	HGNC:1072|MIM:112265|Ensembl:ENSG00000112175|HPRD:00210	6p12.1	bone morphogenetic protein 5	-0.099	0.4505	-0.017	0.7981
654	BMP6	VGR|VGR1	HGNC:1073|MIM:112266|Ensembl:ENSG00000153162|HPRD:00211	6p24-p23	bone morphogenetic protein 6	-0.032	0.8083	-0.059	0.3822
655	BMP7	OP-1	HGNC:1074|MIM:112267|Ensembl:ENSG00000101144|HPRD:00212	20q13	bone morphogenetic protein 7	0.021	0.8709	0.006	0.9324
656	BMP8B	BMP8|MGC131757|OP2	HGNC:1075|MIM:602284|Ensembl:ENSG00000116985|HPRD:03792	1p35-p32	bone morphogenetic protein 8b	-0.129	0.3262	-0.096	0.1527
657	BMPR1A	10q23del|ACVRLK3|ALK3|CD292|SKR5	HGNC:1076|MIM:601299|Ensembl:ENSG00000107779|HPRD:03192	10q22.3	bone morphogenetic protein receptor, type IA	-0.115	0.3809	0.072	0.2851
658	BMPR1B	ALK-6|ALK6|CDw293	HGNC:1077|MIM:603248|Ensembl:ENSG00000138696|HPRD:04457	4q22-q24	bone morphogenetic protein receptor, type IB	-0.035	0.7907	0.025	0.7128
659	BMPR2	BMPR-II|BMPR3|BMR2|BRK-3|FLJ41585|FLJ76945|PPH1|T-ALK	HGNC:1078|MIM:600799|Ensembl:ENSG00000204217|HPRD:02880	2q33-q34	bone morphogenetic protein receptor, type II (serine/threonine kinase)	-0.261	0.04377	-0.269	4.444e-05
660	BMX	ETK|PSCTK2|PSCTK3	HGNC:1079|MIM:300101|Ensembl:ENSG00000102010|HPRD:02111	Xp22.2	BMX non-receptor tyrosine kinase	-0.121	0.3583	-0.034	0.6113
661	POLR3D	BN51T|RPC4|RPC53|TSBN51	HGNC:1080|MIM:187280|Ensembl:ENSG00000168495|HPRD:01755	8q21	polymerase (RNA) III (DNA directed) polypeptide D, 44kDa	0.092	0.485	0.108	0.1083
662	BNIP1	NIP1|SEC20|TRG-8	HGNC:1082|MIM:603291|Ensembl:ENSG00000113734|HPRD:04480	5q33-q34	BCL2/adenovirus E1B 19kDa interacting protein 1	0.213	0.102	-0.018	0.7892	0.508
663	BNIP2	BNIP-2|NIP2	HGNC:1083|MIM:603292|Ensembl:ENSG00000140299|HPRD:04481	15q22.2	BCL2/adenovirus E1B 19kDa interacting protein 2	0.083	0.5291	0.207	0.00185
664	BNIP3	NIP3	HGNC:1084|MIM:603293|Ensembl:ENSG00000176171|HPRD:04482	10q26.3	BCL2/adenovirus E1B 19kDa interacting protein 3	-0.047	0.7189	0.325	6.585e-07
665	BNIP3L	BNIP3a|NIX	HGNC:1085|MIM:605368|Ensembl:ENSG00000104765|HPRD:07288	8p21	BCL2/adenovirus E1B 19kDa interacting protein 3-like	-0.177	0.1764	0.259	8.962e-05
666	BOK	BCL2L9|BOKL|MGC4631	HGNC:1087|MIM:605404|Ensembl:ENSG00000176720|HPRD:05657	2q37.3	BCL2-related ovarian killer	0.131	0.319	0.13	0.05138
667	DST	BP240|BPA|BPAG1|CATX-15|D6S1101|DKFZp564B2416|DMH|DT|FLJ46791|KIAA0465|KIAA1470|MACF2	HGNC:1090|MIM:113810|Ensembl:ENSG00000151914|HPRD:00222	6p12.1	dystonin	-0.513	2.728e-05	-0.233	0.0004398
668	FOXL2	BPES|BPES1|PFRK|PINTO|POF3	HGNC:1092|MIM:605597|Ensembl:ENSG00000183770|HPRD:05723	3q23	forkhead box L2	0.062	0.6368	-0.132	0.04875	0.204
669	BPGM	-	HGNC:1093|MIM:222800|Ensembl:ENSG00000172331|HPRD:01961	7q31-q34	2,3-bisphosphoglycerate mutase	-0.131	0.3173	0.03	0.6503
670	BPHL	BPH-RP|MCNAA|MGC125930|MGC41865|VACVASE	HGNC:1094|MIM:603156|Ensembl:ENSG00000137274|HPRD:04403	6p25	biphenyl hydrolase-like (serine hydrolase)	-0.095	0.4697	-0.132	0.04906
671	BPI	-	HGNC:1095|MIM:109195|Ensembl:ENSG00000101425|HPRD:00174	20q11.23-q12	bactericidal/permeability-increasing protein	-0.082	0.5312	-0.013	0.8428
672	BRCA1	BRCAI|BRCC1|BROVCA1|IRIS|PSCP|RNF53	HGNC:1100|MIM:113705|Ensembl:ENSG00000012048|HPRD:00218	17q21	breast cancer 1, early onset	0.35	0.006157	0.259	8.608e-05
675	BRCA2	BRCC2|BROVCA2|FACD|FAD|FAD1|FANCB|FANCD|FANCD1	HGNC:1101|MIM:600185|Ensembl:ENSG00000139618|HPRD:02554	13q12.3	breast cancer 2, early onset	0.476	0.0001225	0.167	0.01215
676	BRDT	BRD6|CT9	HGNC:1105|MIM:602144|Ensembl:ENSG00000137948|HPRD:03684	1p22.1	bromodomain, testis-specific	0.166	0.2054	-0.038	0.5679	0.416
677	ZFP36L1	BRF1|Berg36|ERF-1|ERF1|RNF162B|TIS11B|cMG1	HGNC:1107|MIM:601064|Ensembl:ENSG00000185650|HPRD:03041	14q22-q24	zinc finger protein 36, C3H type-like 1	-0.442	0.0004059	0.029	0.6654
678	ZFP36L2	BRF2|ERF-2|ERF2|RNF162C|TIS11D	HGNC:1108|MIM:612053|Ensembl:ENSG00000152518|HPRD:18319	2p22.3-p21	zinc finger protein 36, C3H type-like 2	0.183	0.1621	-0.051	0.4437	0.474
680	BRS3	-	HGNC:1113|MIM:300107|Ensembl:ENSG00000102239|HPRD:02116	Xq26-q28	bombesin-like receptor 3	-0.215	0.09871	0.103	0.1229
682	BSG	5F7|CD147|EMMPRIN|M6|OK|TCSF	HGNC:1116|MIM:109480|Ensembl:ENSG00000172270|HPRD:00176	19p13.3	basigin (Ok blood group)	0.189	0.1491	-0.203	0.002321	0.803
683	BST1	CD157	HGNC:1118|MIM:600387|Ensembl:ENSG00000109743|HPRD:02665	4p15	bone marrow stromal cell antigen 1	-0.253	0.05121	-0.004	0.9575
684	BST2	CD317	HGNC:1119|MIM:600534|Ensembl:ENSG00000130303|HPRD:02759	19p13.2	bone marrow stromal cell antigen 2	-0.07	0.5932	-0.247	0.0001934
685	BTC	-	HGNC:1121|MIM:600345|Ensembl:ENSG00000174808|HPRD:02643	4q13-q21	betacellulin	0.103	0.4344	-0.012	0.8531	0.242
686	BTD	-	HGNC:1122|MIM:609019|Ensembl:ENSG00000169814|HPRD:08359	3p25	biotinidase	-0.049	0.7076	-0.053	0.4302
687	KLF9	BTEB|BTEB1	HGNC:1123|MIM:602902|Ensembl:ENSG00000119138|HPRD:04211	9q13	Kruppel-like factor 9	-0.085	0.5182	0.16	0.01627
688	KLF5	BTEB2|CKLF|IKLF	HGNC:6349|MIM:602903|Ensembl:ENSG00000102554|HPRD:04212	13q22.1	Kruppel-like factor 5 (intestinal)	-0.003	0.9797	-0.099	0.1384
689	BTF3	BETA-NAC|BTF3a|BTF3b|NACB	HGNC:1125|MIM:602542|Ensembl:ENSG00000145741|HPRD:03966	5q13.2	basic transcription factor 3	0.346	0.006718	-0.272	3.608e-05	2.098
690	BTF3L1	HUMBTFB|OCIF|OPG|TNFRSF11B	HGNC:1126|MIM:602543	13q22	basic transcription factor 3, like 1 pseudogene	0.199	0.1284	-0.133	0.047	0.652
694	BTG1	-	HGNC:1130|MIM:109580|Ensembl:ENSG00000133639|HPRD:15912	12q22	B-cell translocation gene 1, anti-proliferative	0.109	0.4062	-0.15	0.02431	0.381
695	BTK	AGMX1|AT|ATK|BPK|IMD1|MGC126261|MGC126262|PSCTK1|XLA	HGNC:1133|MIM:300300|Ensembl:ENSG00000010671|HPRD:02248	Xq21.33-q22	Bruton agammaglobulinemia tyrosine kinase	-0.058	0.6609	0.081	0.2261
696	BTN1A1	BT|BTN	HGNC:1135|MIM:601610|Ensembl:ENSG00000124557|HPRD:03365	6p22.1	butyrophilin, subfamily 1, member A1	-0.24	0.06488	0.108	0.106
699	BUB1	BUB1A|BUB1L|hBUB1	HGNC:1148|MIM:602452|Ensembl:ENSG00000169679|HPRD:03907	2q14	budding uninhibited by benzimidazoles 1 homolog (yeast)	0.175	0.1818	0.089	0.1844
701	BUB1B	BUB1beta|BUBR1|Bub1A|MAD3L|SSK1|hBUBR1	HGNC:1149|MIM:602860|Ensembl:ENSG00000156970|HPRD:04176	15q15	budding uninhibited by benzimidazoles 1 homolog beta (yeast)	0.208	0.1115	0.051	0.4477
705	BYSL	BYSTIN	HGNC:1157|MIM:603871|Ensembl:ENSG00000112578|HPRD:04848	6p21.1	bystin-like	0.294	0.02272	0.167	0.01241
706	TSPO	BZRP|DBI|IBP|MBR|PBR|PKBS|PTBR|mDRC|pk18	HGNC:1158|MIM:109610|Ensembl:ENSG00000100300|HPRD:15913	22q13.31	translocator protein (18kDa)	0.03	0.8209	0.234	0.0004245
708	C1QBP	GC1QBP|HABP1|SF2p32|gC1Q-R|gC1qR|p32	HGNC:1243|MIM:601269|Ensembl:ENSG00000108561|HPRD:03168	17p13.3	complement component 1, q subcomponent binding protein	0.692	9.222e-10	0.095	0.1578
710	SERPING1	C1IN|C1INH|C1NH|HAE1|HAE2	HGNC:1228|MIM:606860|Ensembl:ENSG00000149131|HPRD:06033	11q12-q13.1	serpin peptidase inhibitor, clade G (C1 inhibitor), member 1	0.034	0.795	0.023	0.7296
711	C3orf51	C1orf1|Po42	HGNC:1229|HPRD:04924	3p14.3	chromosome 3 open reading frame 51	-0.026	0.8426	0.072	0.284
712	C1QA	-	HGNC:1241|MIM:120550|Ensembl:ENSG00000173372|HPRD:00393	1p36.12	complement component 1, q subcomponent, A chain	-0.087	0.5107	0.02	0.7702
713	C1QB	-	HGNC:1242|MIM:120570|Ensembl:ENSG00000173369|HPRD:00394	1p36.12	complement component 1, q subcomponent, B chain	0.018	0.8902	0.077	0.2498
715	C1R	-	HGNC:1246|MIM:216950|Ensembl:ENSG00000159403|HPRD:01954	12p13	complement component 1, r subcomponent	-0.374	0.003217	-0.026	0.7012
716	C1S	FLJ44757	HGNC:1247|MIM:120580|Ensembl:ENSG00000182326|HPRD:00397	12p13	complement component 1, s subcomponent	-0.402	0.001464	0.164	0.01417
717	C2	CO2|DKFZp779M0311	HGNC:1248|MIM:217000|Ensembl:ENSG00000166278|HPRD:08939	6p21.3	complement component 2	-0.311	0.01575	-0.134	0.04471
718	C3	AHUS5|ARMD9|ASP|CPAMD1	HGNC:1318|MIM:120700|Ensembl:ENSG00000125730|HPRD:00400	19p13.3-p13.2	complement component 3	-0.312	0.01506	0.025	0.7077
719	C3AR1	AZ3B|C3AR|HNFAG09	HGNC:1319|MIM:605246|Ensembl:ENSG00000171860|HPRD:05581	12p13.31	complement component 3a receptor 1	0.18	0.1682	0.07	0.2951
722	C4BPA	C4BP|PRP	HGNC:1325|MIM:120830|Ensembl:ENSG00000123838|HPRD:00403	1q32	complement component 4 binding protein, alpha	-0.161	0.2197	-0.134	0.04581
725	C4BPB	C4BP	HGNC:1328|MIM:120831|Ensembl:ENSG00000123843|HPRD:00404	1q32	complement component 4 binding protein, beta	0.05	0.7029	-0.112	0.09399	0.155
726	CAPN5	FLJ46245|HTRA3|nCL-3	HGNC:1482|MIM:602537|Ensembl:ENSG00000149260|HPRD:03963	11q14	calpain 5	-0.182	0.1646	-0.01	0.8762
727	C5	CPAMD4|FLJ17816|FLJ17822|MGC142298	HGNC:1331|MIM:120900|Ensembl:ENSG00000106804|HPRD:00405	9q33-q34	complement component 5	-0.183	0.1616	0.032	0.6319
728	C5AR1	C5A|C5AR|C5R1|CD88	HGNC:1338|MIM:113995|Ensembl:ENSG00000197405|HPRD:00224	19q13.3-q13.4	complement component 5a receptor 1	-0.028	0.8329	-0.014	0.8354
729	C6	-	HGNC:1339|MIM:217050|Ensembl:ENSG00000039537|HPRD:01956	5p13	complement component 6	-0.186	0.154	0.031	0.6469
730	C7	-	HGNC:1346|MIM:217070|Ensembl:ENSG00000112936|HPRD:01957	5p13	complement component 7	-0.038	0.7708	0.091	0.1762
731	C8A	-	HGNC:1352|MIM:120950|Ensembl:ENSG00000157131|HPRD:00409	1p32	complement component 8, alpha polypeptide	-0.01	0.9419	-0.074	0.2671
732	C8B	MGC163447	HGNC:1353|MIM:120960|Ensembl:ENSG00000021852|HPRD:00410	1p32	complement component 8, beta polypeptide	0.008	0.9506	0.069	0.3013
733	C8G	C8C|MGC142186	HGNC:1354|MIM:120930|Ensembl:ENSG00000176919|HPRD:00407	9q34.3	complement component 8, gamma polypeptide	0.153	0.2423	0.11	0.1012
734	OSGIN2	C8orf1|hT41	HGNC:1355|MIM:604598|Ensembl:ENSG00000164823|HPRD:06853	8q21	oxidative stress induced growth inhibitor family member 2	-0.275	0.03353	0.066	0.3264
735	C9	-	HGNC:1358|MIM:120940|Ensembl:ENSG00000113600|HPRD:00408	5p14-p12	complement component 9	0.067	0.6084	-0.01	0.8768	0.158
738	C11orf2	ANG2|ANG3|C11orf3|FLJ13879|FLJ36472	HGNC:1172|Ensembl:ENSG00000149823|HPRD:12605	11q13	chromosome 11 open reading frame 2	0.197	0.1305	-0.075	0.2642	0.545
740	MRPL49	C11orf4|L49mt|MGC10656|NOF|NOF1	HGNC:1176|MIM:606866|Ensembl:ENSG00000149792|HPRD:06037	11q13	mitochondrial ribosomal protein L49	0.273	0.03499	-0.095	0.1561	0.797
741	ZNHIT2	C11orf5|FON|MGC120285|MGC120286	HGNC:1177|MIM:604575|Ensembl:ENSG00000174276|HPRD:05200	11q13	zinc finger, HIT type 2	0.177	0.1763	-0.055	0.4163	0.462
744	MPPED2	239FB|C11orf8	HGNC:1180|MIM:600911|Ensembl:ENSG00000066382|HPRD:02947	11p13	metallophosphoesterase domain containing 2	-0.182	0.1629	0.016	0.8071
745	C11orf9	KIAA0954|MGC10781|MRF	HGNC:1181|MIM:608329|Ensembl:ENSG00000124920|HPRD:12213	11q12-q13.1	chromosome 11 open reading frame 9	0.039	0.7666	-0.057	0.3959	0.103
746	C11orf10	-	HGNC:1164|Ensembl:ENSG00000134825|HPRD:12602	11q12-q13.1	chromosome 11 open reading frame 10	0.152	0.2463	0.027	0.6865
747	DAGLA	C11orf11|DAGL(ALPHA)|DAGLALPHA|NSDDR	HGNC:1165|Ensembl:ENSG00000134780|HPRD:07092	11q12.2	diacylglycerol lipase, alpha	-0.198	0.1289	-0.143	0.03203
750	C16orf3	MGC132509	HGNC:1197|MIM:605179|Ensembl:ENSG00000221819|HPRD:05534	16q24.3	chromosome 16 open reading frame 3	-0.013	0.9206	0.01	0.8855
752	FMNL1	C17orf1|C17orf1B|FHOD4|FMNL|KW-13|MGC133052|MGC1894|MGC21878	HGNC:1212|MIM:604656|Ensembl:ENSG00000184922|HPRD:06876	17q21	formin-like 1	0.024	0.8559	0.049	0.4641
753	C18orf1	-	HGNC:1224|MIM:606571|Ensembl:ENSG00000168675|HPRD:07358	18p11.2	chromosome 18 open reading frame 1	-0.011	0.934	0.002	0.9757
754	PTTG1IP	C21orf1|C21orf3|PBF	HGNC:13524|MIM:603784|Ensembl:ENSG00000183255|HPRD:04807	21q22.3	pituitary tumor-transforming 1 interacting protein	-0.521	1.952e-05	0.051	0.4498
755	C21orf2	A2|YF5	HGNC:1260|MIM:603191|Ensembl:ENSG00000160226	21q22.3	chromosome 21 open reading frame 2	0.085	0.5174	0.008	0.9068
757	TMEM50B	C21orf4|DKFZp686C2482|FLJ26146|HCVP7TP3	HGNC:1280|Ensembl:ENSG00000142188|HPRD:10747	21q22.11	transmembrane protein 50B	-0.034	0.7976	-0.131	0.04968
758	MPPED1	239AB|C22orf1|FAM1A|FLJ50009|FLJ54633|FLJ59965|FLJ78907|MGC88045	HGNC:1306|MIM:602112|Ensembl:ENSG00000186732|HPRD:03663	22q13.31	metallophosphoesterase domain containing 1	0.01	0.9402	-0.136	0.04191	0.033
759	CA1	Car1	HGNC:1368|MIM:114800|Ensembl:ENSG00000133742|HPRD:00265	8q13-q22.1	carbonic anhydrase I	-0.082	0.5321	-0.05	0.461
760	CA2	CA-II|CAII|Car2	HGNC:1373|MIM:611492|Ensembl:ENSG00000104267|HPRD:02023	8q22	carbonic anhydrase II	-0.058	0.6594	0.081	0.2269
761	CA3	CAIII|Car3	HGNC:1374|MIM:114750|Ensembl:ENSG00000164879|HPRD:00260	8q13-q22	carbonic anhydrase III, muscle specific	0.178	0.1726	0.046	0.4966
762	CA4	CAIV|Car4|RP17	HGNC:1375|MIM:114760|Ensembl:ENSG00000167434|HPRD:00261	17q23	carbonic anhydrase IV	0.155	0.2357	-0.079	0.2409	0.433
763	CA5A	CA5|CAV|CAVA	HGNC:1377|MIM:114761|Ensembl:ENSG00000174990|HPRD:00262	16q24.3	carbonic anhydrase VA, mitochondrial	-0.122	0.3536	0.027	0.6852
765	CA6	CA-VI|GUSTIN|MGC21256	HGNC:1380|MIM:114780|Ensembl:ENSG00000131686|HPRD:00264	1p36.2	carbonic anhydrase VI	-0.039	0.7666	-0.055	0.4093
766	CA7	CAVII	HGNC:1381|MIM:114770|Ensembl:ENSG00000168748|HPRD:00263	16q22.1	carbonic anhydrase VII	0.037	0.7807	-0.045	0.4993	0.094
767	CA8	CA-VIII|CALS|CARP|MGC120502|MGC99509	HGNC:1382|MIM:114815|Ensembl:ENSG00000178538|HPRD:00266	8q11-q12	carbonic anhydrase VIII	-0.026	0.8449	0.149	0.0261
768	CA9	CAIX|MN	HGNC:1383|MIM:603179|Ensembl:ENSG00000107159|HPRD:04417	9p13-p12	carbonic anhydrase IX	0.015	0.9102	0.024	0.7192
770	CA11	CARPX1	HGNC:1370|MIM:604644|Ensembl:ENSG00000063180|HPRD:05225	19q13.3	carbonic anhydrase XI	0.035	0.7919	0.118	0.07815
771	CA12	CAXII|FLJ20151|HsT18816	HGNC:1371|MIM:603263|Ensembl:ENSG00000074410|HPRD:04464	15q22	carbonic anhydrase XII	-0.296	0.02145	-0.013	0.8495
773	CACNA1A	APCA|CACNL1A4|CAV2.1|EA2|FHM|HPCA|MHP|MHP1|SCA6	HGNC:1388|MIM:601011|Ensembl:ENSG00000141837|HPRD:03004	19p13.2-p13.1	calcium channel, voltage-dependent, P/Q type, alpha 1A subunit	-0.06	0.6501	0.288	1.219e-05
774	CACNA1B	BIII|CACNL1A5|CACNN|Cav2.2	HGNC:1389|MIM:601012|HPRD:03005	9q34	calcium channel, voltage-dependent, N type, alpha 1B subunit	0.178	0.1725	-0.053	0.4325	0.464
775	CACNA1C	CACH2|CACN2|CACNL1A1|CCHL1A1|CaV1.2|MGC120730|TS	HGNC:1390|MIM:114205|Ensembl:ENSG00000151067|HPRD:00246	12p13.3	calcium channel, voltage-dependent, L type, alpha 1C subunit	-0.306	0.01752	-0.004	0.9559
776	CACNA1D	CACH3|CACN4|CACNL1A2|CCHL1A2|Cav1.3	HGNC:1391|MIM:114206|Ensembl:ENSG00000157388|HPRD:00247	3p14.3	calcium channel, voltage-dependent, L type, alpha 1D subunit	-0.216	0.0972	-0.152	0.02277
777	CACNA1E	BII|CACH6|CACNL1A6|Cav2.3	HGNC:1392|MIM:601013|HPRD:03006	1q25-q31	calcium channel, voltage-dependent, R type, alpha 1E subunit	0.06	0.647	0.006	0.9276
778	CACNA1F	AIED|COD3|COD4|CORDX|CORDX3|CSNB2|CSNB2A|CSNBX2|Cav1.4|JM8|JMC8|OA2	HGNC:1393|MIM:300110|Ensembl:ENSG00000102001|HPRD:02119	Xp11.23	calcium channel, voltage-dependent, L type, alpha 1F subunit	-0.069	0.6004	0.03	0.6516
779	CACNA1S	CACNL1A3|CCHL1A3|Cav1.1|HOKPP|MHS5|hypoPP	HGNC:1397|MIM:114208|Ensembl:ENSG00000081248|HPRD:00248	1q32	calcium channel, voltage-dependent, L type, alpha 1S subunit	-0.075	0.567	0.002	0.9802
780	DDR1	CAK|CD167|DDR|EDDR1|MCK10|NEP|NTRK4|PTK3|PTK3A|RTK6|TRKE	HGNC:2730|MIM:600408|Ensembl:ENSG00000204580|HPRD:02678	6p21.3	discoidin domain receptor tyrosine kinase 1	0.062	0.6392	-0.048	0.475	0.159
781	CACNA2D1	CACNA2|CACNL2A|CCHL2A	HGNC:1399|MIM:114204|Ensembl:ENSG00000153956|HPRD:00245	7q21-q22	calcium channel, voltage-dependent, alpha 2/delta subunit 1	-0.052	0.6937	-0.069	0.304
782	CACNB1	CAB1|CACNLB1|CCHLB1|MGC41896	HGNC:1401|MIM:114207|Ensembl:ENSG00000067191|HPRD:11743	17q21-q22	calcium channel, voltage-dependent, beta 1 subunit	-0.212	0.1032	-0.054	0.4173
783	CACNB2	CACNLB2|CAVB2|FLJ23743|MYSB	HGNC:1402|MIM:600003|Ensembl:ENSG00000165995|HPRD:02473	10p12	calcium channel, voltage-dependent, beta 2 subunit	-0.171	0.1919	0.088	0.1903
784	CACNB3	CACNLB3	HGNC:1403|MIM:601958|Ensembl:ENSG00000167535|HPRD:11879	12q13	calcium channel, voltage-dependent, beta 3 subunit	-0.183	0.1619	-0.075	0.2639
785	CACNB4	CAB4|CACNLB4|EA5|EIG9|EJM|EJM4|EJM6	HGNC:1404|MIM:601949|Ensembl:ENSG00000182389|HPRD:09057	2q22-q23	calcium channel, voltage-dependent, beta 4 subunit	-0.166	0.2054	-0.142	0.03305
786	CACNG1	CACNLG	HGNC:1405|MIM:114209|Ensembl:ENSG00000108878|HPRD:00249	17q24	calcium channel, voltage-dependent, gamma subunit 1	-0.103	0.4336	-0.117	0.081
788	SLC25A20	CAC|CACT	HGNC:1421|MIM:212138|Ensembl:ENSG00000178537|HPRD:01953	3p21.31	solute carrier family 25 (carnitine/acylcarnitine translocase), member 20	0.219	0.0933	-0.311	2.02e-06	1.734
790	CAD	-	HGNC:1424|MIM:114010|Ensembl:ENSG00000084774|HPRD:06437	2p22-p21	carbamoyl-phosphate synthetase 2, aspartate transcarbamylase, and dihydroorotase	0.286	0.02695	0.089	0.1828
793	CALB1	CALB	HGNC:1434|MIM:114050|Ensembl:ENSG00000104327|HPRD:00229	8q21.3-q22.1	calbindin 1, 28kDa	0.021	0.8752	0.032	0.639
794	CALB2	CAL2	HGNC:1435|MIM:114051|Ensembl:ENSG00000172137|HPRD:00230	16q22.2	calbindin 2	-0.01	0.9369	-0.149	0.02533
795	S100G	CABP1|CABP9K|CALB3|MGC138379	HGNC:1436|MIM:302020|Ensembl:ENSG00000169906|HPRD:02360	Xp22.2	S100 calcium binding protein G	-0.109	0.4074	-0.036	0.5971
796	CALCA	CALC1|CGRP|CGRP-I|CGRP1|CT|KC|MGC126648	HGNC:1437|MIM:114130|Ensembl:ENSG00000110680|HPRD:00238	11p15.2-p15.1	calcitonin-related polypeptide alpha	0.015	0.9094	0.141	0.03504
797	CALCB	CALC2|CGRP-II|CGRP2|FLJ30166	HGNC:1438|MIM:114160|Ensembl:ENSG00000175868|HPRD:11742	11p15.2-p15.1	calcitonin-related polypeptide beta	0.15	0.2538	0.017	0.8059
799	CALCR	CRT|CTR|CTR1	HGNC:1440|MIM:114131|Ensembl:ENSG00000004948|HPRD:00239	7q21.3	calcitonin receptor	0.112	0.3932	-0.117	0.08039	0.35
800	CALD1	CDM|H-CAD|HCAD|L-CAD|LCAD|MGC21352|NAG22	HGNC:1441|MIM:114213|Ensembl:ENSG00000122786|HPRD:00251	7q33	caldesmon 1	-0.443	0.0003887	-0.002	0.9759
810	CALML3	CLP	HGNC:1452|MIM:114184|Ensembl:ENSG00000178363|HPRD:00244	10pter-p13	calmodulin-like 3	0.15	0.2537	-0.092	0.1678	0.434
811	CALR	CRT|FLJ26680|RO|SSA|cC1qR	HGNC:1455|MIM:109091|Ensembl:ENSG00000179218|HPRD:00169	19p13.3-p13.2	calreticulin	-0.307	0.01701	0.196	0.003287
813	CALU	FLJ90608	HGNC:1458|MIM:603420|Ensembl:ENSG00000128595|HPRD:04569	7q32.1	calumenin	-0.353	0.005641	-0.119	0.07645
814	CAMK4	CaMK-GR|MGC36771	HGNC:1464|MIM:114080|Ensembl:ENSG00000152495|HPRD:07169	5q21.3	calcium/calmodulin-dependent protein kinase IV	-0.037	0.7773	-0.286	1.363e-05
815	CAMK2A	CAMKA|KIAA0968	HGNC:1460|MIM:114078|Ensembl:ENSG00000070808|HPRD:06532	5q32	calcium/calmodulin-dependent protein kinase II alpha	-0.091	0.4886	-0.018	0.7939
816	CAMK2B	CAM2|CAMK2|CAMKB|MGC29528	HGNC:1461|MIM:607707|Ensembl:ENSG00000058404|HPRD:12127	22q12|7p14.3-p14.1	calcium/calmodulin-dependent protein kinase II beta	-0.227	0.08064	-0.087	0.1942
818	CAMK2G	CAMK|CAMK-II|CAMKG|FLJ16043|MGC26678	HGNC:1463|MIM:602123|Ensembl:ENSG00000148660|HPRD:03672	10q22	calcium/calmodulin-dependent protein kinase II gamma	0.04	0.7607	-0.055	0.4085	0.105
819	CAMLG	CAML|MGC163197	HGNC:1471|MIM:601118|Ensembl:ENSG00000164615|HPRD:03073	5q23	calcium modulating ligand	0.04	0.7632	0.023	0.7284
820	CAMP	CAP18|CRAMP|FALL-39|FALL39|HSD26|LL37	HGNC:1472|MIM:600474|Ensembl:ENSG00000164047|HPRD:02722	3p21.3	cathelicidin antimicrobial peptide	-0.299	0.02016	-0.079	0.2378
821	CANX	CNX|FLJ26570|IP90|P90	HGNC:1473|MIM:114217|Ensembl:ENSG00000127022|HPRD:00252	5q35	calnexin	0.044	0.7386	-0.203	0.002232	0.188
822	CAPG	AFCP|MCP	HGNC:1474|MIM:153615|Ensembl:ENSG00000042493|HPRD:01088	2p11.2	capping protein (actin filament), gelsolin-like	-0.312	0.01521	0.085	0.2058
823	CAPN1	CANP|CANP1|CANPL1|muCANP|muCL	HGNC:1476|MIM:114220|Ensembl:ENSG00000014216|HPRD:00253	11q13	calpain 1, (mu/I) large subunit	0.118	0.3686	-0.009	0.8953	0.276
824	CAPN2	CANP2|CANPL2|CANPml|FLJ39928|mCANP	HGNC:1479|MIM:114230|Ensembl:ENSG00000162909|HPRD:00254	1q41-q42	calpain 2, (m/II) large subunit	-0.349	0.006231	-0.013	0.8503
825	CAPN3	CANP3|CANPL3|LGMD2|LGMD2A|MGC10767|MGC11121|MGC14344|MGC4403|nCL-1|p94	HGNC:1480|MIM:114240|Ensembl:ENSG00000092529|HPRD:00255	15q15.1-q21.1	calpain 3, (p94)	0.127	0.3345	-0.127	0.05734	0.409
826	CAPNS1	30K|CALPAIN4|CANP|CANPS|CAPN4|CDPS	HGNC:1481|MIM:114170|Ensembl:ENSG00000126247|HPRD:00240	19q13.12	calpain, small subunit 1	-0.033	0.8038	-0.102	0.1264
827	CAPN6	CANPX|CAPNX|CalpM|DJ914P14.1	HGNC:1483|MIM:300146|Ensembl:ENSG00000077274|HPRD:02145	Xq23	calpain 6	-0.247	0.0566	0.035	0.6042
829	CAPZA1	CAPPA1|CAPZ|CAZ1	HGNC:1488|MIM:601580|Ensembl:ENSG00000116489|HPRD:03347	1p13.2	capping protein (actin filament) muscle Z-line, alpha 1	-0.095	0.4684	0.245	0.0002105
830	CAPZA2	CAPPA2|CAPZ	HGNC:1490|MIM:601571|Ensembl:ENSG00000198898|HPRD:11871	7q31.2-q31.3	capping protein (actin filament) muscle Z-line, alpha 2	0.085	0.5174	0.118	0.07801
831	CAST	BS-17|MGC9402	HGNC:1515|MIM:114090|Ensembl:ENSG00000153113|HPRD:00233	5q15	calpastatin	-0.146	0.2656	0.076	0.2573
832	CAPZB	CAPB|CAPPB|CAPZ|MGC104401|MGC129749|MGC129750	HGNC:1491|MIM:601572|Ensembl:ENSG00000077549|HPRD:11872	1p36.1	capping protein (actin filament) muscle Z-line, beta	-0.049	0.7073	0.007	0.9181
833	CARS	CARS1|CYSRS|MGC:11246	HGNC:1493|MIM:123859|Ensembl:ENSG00000110619|HPRD:00464	11p15.5	cysteinyl-tRNA synthetase	0.181	0.1664	0.095	0.1555
834	CASP1	ICE|IL1BC|P45	HGNC:1499|MIM:147678|Ensembl:ENSG00000137752|HPRD:00977	11q23	caspase 1, apoptosis-related cysteine peptidase (interleukin 1, beta, convertase)	-0.298	0.02055	-0.039	0.5565
835	CASP2	CASP-2|ICH-1L|ICH-1L/1S|ICH1|NEDD2	HGNC:1503|MIM:600639|Ensembl:ENSG00000106144|HPRD:02800	7q34-q35	caspase 2, apoptosis-related cysteine peptidase	0.265	0.04049	-0.124	0.06466	0.846
836	CASP3	CPP32|CPP32B|SCA-1	HGNC:1504|MIM:600636|Ensembl:ENSG00000164305|HPRD:02799	4q34	caspase 3, apoptosis-related cysteine peptidase	0.116	0.3766	-0.224	0.0007213	0.545
837	CASP4	ICE(rel)II|ICEREL-II|ICH-2|Mih1/TX|TX	HGNC:1505|MIM:602664|Ensembl:ENSG00000196954|HPRD:04047	11q22.2-q22.3	caspase 4, apoptosis-related cysteine peptidase	0.154	0.2399	0.136	0.0416
838	CASP5	ICE(rel)III|ICEREL-III|ICH-3|MGC141966	HGNC:1506|MIM:602665|Ensembl:ENSG00000137757|HPRD:04048	11q22.2-q22.3	caspase 5, apoptosis-related cysteine peptidase	-0.217	0.09563	0.175	0.008623
839	CASP6	MCH2	HGNC:1507|MIM:601532|Ensembl:ENSG00000138794|HPRD:03321	4q25	caspase 6, apoptosis-related cysteine peptidase	0.135	0.3038	-0.062	0.3594	0.359
840	CASP7	CMH-1|ICE-LAP3|MCH3	HGNC:1508|MIM:601761|Ensembl:ENSG00000165806|HPRD:03457	10q25	caspase 7, apoptosis-related cysteine peptidase	0.288	0.02574	0.168	0.01176
841	CASP8	ALPS2B|CAP4|Casp-8|FLICE|FLJ17672|MACH|MCH5|MGC78473	HGNC:1509|MIM:601763|Ensembl:ENSG00000064012|HPRD:03459	2q33-q34	caspase 8, apoptosis-related cysteine peptidase	0.168	0.2008	-0.12	0.0732	0.528
842	CASP9	APAF-3|APAF3|CASPASE-9c|ICE-LAP6|MCH6	HGNC:1511|MIM:602234|Ensembl:ENSG00000132906|HPRD:03756	1p36.3-p36.1	caspase 9, apoptosis-related cysteine peptidase	0.13	0.3222	0.082	0.2224
843	CASP10	ALPS2|FLICE2|MCH4	HGNC:1500|MIM:601762|Ensembl:ENSG00000003400|HPRD:03458	2q33-q34	caspase 10, apoptosis-related cysteine peptidase	-0.16	0.2233	-0.053	0.426
844	CASQ1	CASQ|PDIB1	HGNC:1512|MIM:114250|Ensembl:ENSG00000143318|HPRD:15915	1q21	calsequestrin 1 (fast-twitch, skeletal muscle)	-0.055	0.6791	-0.027	0.6911
845	CASQ2	FLJ26321|FLJ93514|PDIB2	HGNC:1513|MIM:114251|Ensembl:ENSG00000118729|HPRD:00256	1p13.3-p11	calsequestrin 2 (cardiac muscle)	-0.242	0.06276	-0.025	0.7135
846	CASR	CAR|EIG8|FHH|FIH|GPRC2A|HHC|HHC1|MGC138441|NSHPT|PCAR1	HGNC:1514|MIM:601199|Ensembl:ENSG00000036828|HPRD:03122	3q13	calcium-sensing receptor	-0.058	0.6571	0.019	0.7793
847	CAT	MGC138422|MGC138424	HGNC:1516|MIM:115500|Ensembl:ENSG00000121691|HPRD:00282	11p13	catalase	0.175	0.181	-0.02	0.7619	0.42
856	CATR1	-	HGNC:1525|MIM:600676	7q32	CATR tumorigenicity conversion 1	-0.026	0.8453	0.061	0.3672
857	CAV1	BSCL3|CAV|CGL3|MSTP085|VIP21	HGNC:1527|MIM:601047|Ensembl:ENSG00000105974|HPRD:03028	7q31.1	caveolin 1, caveolae protein, 22kDa	-0.359	0.004894	-0.025	0.7067
858	CAV2	CAV|MGC12294	HGNC:1528|MIM:601048|Ensembl:ENSG00000105971|HPRD:03029	7q31.1	caveolin 2	-0.292	0.02367	-0.056	0.4029
859	CAV3	LGMD1C|LQT9|MGC126100|MGC126101|MGC126129|VIP-21|VIP21	HGNC:1529|MIM:601253|Ensembl:ENSG00000182533|HPRD:03154	3p25	caveolin 3	0.039	0.7691	-0.088	0.1891	0.111
860	RUNX2	AML3|CBFA1|CCD|CCD1|MGC120022|MGC120023|OSF2|PEA2aA|PEBP2A1|PEBP2A2|PEBP2aA|PEBP2aA1	HGNC:10472|MIM:600211|Ensembl:ENSG00000124813|HPRD:02566	6p21	runt-related transcription factor 2	-0.106	0.4211	0.032	0.6292
861	RUNX1	AML1|AML1-EVI-1|AMLCR1|CBFA2|EVI-1|PEBP2aB	HGNC:10471|MIM:151385|Ensembl:ENSG00000159216|HPRD:01043	21q22.3	runt-related transcription factor 1	-0.157	0.2314	-0.287	1.295e-05
862	RUNX1T1	AML1T1|CBFA2T1|CDR|ETO|MGC2796|MTG8|MTG8b|ZMYND2	HGNC:1535|MIM:133435|Ensembl:ENSG00000079102|HPRD:00590	8q22	runt-related transcription factor 1; translocated to, 1 (cyclin D-related)	-0.087	0.5079	-0.005	0.9388
863	CBFA2T3	ETO2|MTG16|MTGR2|ZMYND4	HGNC:1537|MIM:603870|Ensembl:ENSG00000129993|HPRD:04847	16q24	core-binding factor, runt domain, alpha subunit 2; translocated to, 3	0.037	0.7774	0.074	0.2711
864	RUNX3	AML2|CBFA3|FLJ34510|MGC16070|PEBP2aC	HGNC:10473|MIM:600210|Ensembl:ENSG00000020633|HPRD:02565	1p36	runt-related transcription factor 3	0.003	0.9805	-0.101	0.13	0.01
865	CBFB	PEBP2B	HGNC:1539|MIM:121360|Ensembl:ENSG00000067955|HPRD:00418	16q22.1	core-binding factor, beta subunit	0.276	0.0327	0.176	0.008414
866	SERPINA6	CBG	HGNC:1540|MIM:122500|Ensembl:ENSG00000170099|HPRD:00419	14q32.1	serpin peptidase inhibitor, clade A (alpha-1 antiproteinase, antitrypsin), member 6	-0.158	0.2271	-0.053	0.4296
867	CBL	C-CBL|CBL2|RNF55	HGNC:1541|MIM:165360|Ensembl:ENSG00000110395|HPRD:01320	11q23.3	Cas-Br-M (murine) ecotropic retroviral transforming sequence	0.027	0.8372	-0.135	0.04362	0.09
868	CBLB	DKFZp686J10223|DKFZp779A0729|DKFZp779F1443|FLJ36865|FLJ41152|Nbla00127|RNF56	HGNC:1542|MIM:604491|Ensembl:ENSG00000114423|HPRD:05136	3q13.11	Cas-Br-M (murine) ecotropic retroviral transforming sequence b	-0.206	0.1138	-0.083	0.2172
869	CBLN1	-	HGNC:1543|MIM:600432|Ensembl:ENSG00000102924|HPRD:02697	16q12.1	cerebellin 1 precursor	-0.103	0.4314	0.095	0.1564
871	SERPINH1	AsTP3|CBP1|CBP2|HSP47|PIG14|PPROM|RA-A47|SERPINH2|gp46	HGNC:1546|MIM:600943|Ensembl:ENSG00000149257|HPRD:02968	11q13.5	serpin peptidase inhibitor, clade H (heat shock protein 47), member 1, (collagen binding protein 1)	-0.326	0.01103	-0.134	0.04551
873	CBR1	CBR|SDR21C1|hCBR1	HGNC:1548|MIM:114830|Ensembl:ENSG00000159228|HPRD:00267	21q22.13	carbonyl reductase 1	-0.118	0.3689	0.13	0.05137
874	CBR3	SDR21C2|hCBR3	HGNC:1549|MIM:603608|Ensembl:ENSG00000159231|HPRD:07222	21q22.2	carbonyl reductase 3	-0.182	0.1637	-0.108	0.108
875	CBS	HIP4	HGNC:1550|MIM:236200|Ensembl:ENSG00000160200|HPRD:01994	21q22.3	cystathionine-beta-synthase	-0.18	0.1691	0.083	0.2166
881	CCIN	-	HGNC:1568|MIM:603960|Ensembl:ENSG00000185972|HPRD:04907	9p13.3	calicin	-0.123	0.3491	0.017	0.8022
883	CCBL1	FLJ95217|GTK|KAT1|KATI|MGC29624	HGNC:1564|MIM:600547|Ensembl:ENSG00000171097|HPRD:02769	9q34.11	cysteine conjugate-beta lyase, cytoplasmic	0.156	0.2335	-0.027	0.6929	0.38
885	CCK	MGC117187	HGNC:1569|MIM:118440|Ensembl:ENSG00000187094|HPRD:00321	3p22-p21.3	cholecystokinin	0.003	0.9834	-0.13	0.05268	0.009
886	CCKAR	CCK-A|CCK1-R|CCKRA	HGNC:1570|MIM:118444|Ensembl:ENSG00000163394|HPRD:00322	4p15.1-p15.2	cholecystokinin A receptor	-0.018	0.8907	0.11	0.1
887	CCKBR	CCK-B|CCK2R|GASR	HGNC:1571|MIM:118445|Ensembl:ENSG00000110148|HPRD:00323	11p15.4	cholecystokinin B receptor	0.084	0.5238	-0.071	0.2923	0.229
889	KRIT1	CAM|CCM1	HGNC:1573|MIM:604214|Ensembl:ENSG00000001631|HPRD:05020	7q21-q22	KRIT1, ankyrin repeat containing	-0.011	0.9333	-0.086	0.1973
890	CCNA2	CCN1|CCNA	HGNC:1578|MIM:123835|Ensembl:ENSG00000145386|HPRD:00453	4q25-q31	cyclin A2	0.366	0.004058	0.183	0.006077
891	CCNB1	CCNB	HGNC:1579|MIM:123836|Ensembl:ENSG00000134057|HPRD:00454	5q12	cyclin B1	0.324	0.01147	0.223	0.0007647
892	CCNC	CycC	HGNC:1581|MIM:123838|Ensembl:ENSG00000112237|HPRD:00456	6q21	cyclin C	0.239	0.0663	0.039	0.5612
894	CCND2	KIAK0002|MGC102758	HGNC:1583|MIM:123833|Ensembl:ENSG00000118971|HPRD:00451	12p13	cyclin D2	-0.05	0.702	-0.11	0.102
896	CCND3	-	HGNC:1585|MIM:123834|Ensembl:ENSG00000112576|HPRD:00452	6p21	cyclin D3	0.125	0.3421	-0.023	0.7293	0.301
898	CCNE1	CCNE	HGNC:1589|MIM:123837|Ensembl:ENSG00000105173|HPRD:00455	19q12	cyclin E1	0.028	0.8313	0.08	0.2304
899	CCNF	FBX1|FBXO1	HGNC:1591|MIM:600227|Ensembl:ENSG00000162063|HPRD:02574	16p13.3	cyclin F	0.342	0.007436	0.162	0.015
900	CCNG1	CCNG	HGNC:1592|MIM:601578|Ensembl:ENSG00000113328|HPRD:03345	5q32-q34	cyclin G1	0.144	0.2722	-0.248	0.0001752	0.761
901	CCNG2	-	HGNC:1593|MIM:603203|Ensembl:ENSG00000138764|HPRD:04438	4q21.1	cyclin G2	0.097	0.4613	-0.146	0.02908	0.332
902	CCNH	CAK|p34|p37	HGNC:1594|MIM:601953|Ensembl:ENSG00000134480|HPRD:09059	5q13.3-q14	cyclin H	0.174	0.1845	0.255	0.0001136
904	CCNT1	CCNT|CYCT1|HIVE1	HGNC:1599|MIM:143055|Ensembl:ENSG00000129315|HPRD:03938	12q11-q13.3	cyclin T1	0.248	0.05572	0.172	0.009871
905	CCNT2	FLJ90560|MGC134840	HGNC:1600|MIM:603862|Ensembl:ENSG00000082258|HPRD:04839	2q21.3	cyclin T2	0.11	0.4012	-0.067	0.3179	0.298
908	CCT6A	CCT-zeta|CCT-zeta-1|CCT6|Cctz|HTR3|MGC126214|MGC126215|MoDP-2|TCP-1-zeta|TCP20|TCPZ|TTCP20	HGNC:1620|MIM:104613|Ensembl:ENSG00000146731|HPRD:00089	7p11.2	chaperonin containing TCP1, subunit 6A (zeta 1)	0.127	0.3332	0.003	0.9639
909	CD1A	CD1|FCB6|HTA1|R4|T6	HGNC:1634|MIM:188370|Ensembl:ENSG00000158477|HPRD:01776	1q22-q23	CD1a molecule	-0.062	0.6363	0.132	0.04781
910	CD1B	CD1|CD1A|MGC125990|MGC125991|R1	HGNC:1635|MIM:188360|Ensembl:ENSG00000158485|HPRD:01775	1q22-q23	CD1b molecule	-0.096	0.4667	-0.084	0.2089
911	CD1C	BDCA1|CD1|CD1A|R7	HGNC:1636|MIM:188340|Ensembl:ENSG00000158481|HPRD:01772	1q22-q23	CD1c molecule	0.133	0.3095	0.169	0.01111
912	CD1D	CD1A|MGC34622|R3	HGNC:1637|MIM:188410|Ensembl:ENSG00000158473|HPRD:01780	1q22-q23	CD1d molecule	0.004	0.9743	0.271	4.029e-05
913	CD1E	CD1A|R2	HGNC:1638|MIM:188411|Ensembl:ENSG00000158488|HPRD:01781	1q22-q23	CD1e molecule	-0.104	0.4273	0.241	0.00027
914	CD2	FLJ46032|SRBC|T11	HGNC:1639|MIM:186990|Ensembl:ENSG00000116824|HPRD:01750	1p13.1	CD2 molecule	-0.07	0.5941	-0.024	0.7202
915	CD3D	CD3-DELTA|T3D	HGNC:1673|MIM:186790|Ensembl:ENSG00000167286|HPRD:01730	11q23	CD3d molecule, delta (CD3-TCR complex)	0.211	0.1055	-0.08	0.235	0.59
916	CD3E	FLJ18683|T3E|TCRE	HGNC:1674|MIM:186830|Ensembl:ENSG00000198851|HPRD:08923	11q23	CD3e molecule, epsilon (CD3-TCR complex)	-0.033	0.8049	-0.023	0.7297
917	CD3G	CD3-GAMMA|FLJ17620|FLJ17664|FLJ79544|FLJ94613|MGC138597|T3G	HGNC:1675|MIM:186740|Ensembl:ENSG00000160654|HPRD:07037	11q23	CD3g molecule, gamma (CD3-TCR complex)	0.063	0.6343	0.07	0.298
919	CD247	CD3-ZETA|CD3H|CD3Q|CD3Z|T3Z|TCRZ	HGNC:1677|MIM:186780|Ensembl:ENSG00000198821|HPRD:01729	1q22-q23	CD247 molecule	-0.013	0.9188	0.012	0.8613
920	CD4	CD4mut	HGNC:1678|MIM:186940|Ensembl:ENSG00000010610|HPRD:01740	12pter-p12	CD4 molecule	-0.035	0.7878	-0.129	0.05355
921	CD5	LEU1|T1	HGNC:1685|MIM:153340|Ensembl:ENSG00000110448|HPRD:01078	11q13	CD5 molecule	-0.036	0.7844	-0.002	0.9795
922	CD5L	AIM|API6|PRO229|SP-ALPHA|Spalpha	HGNC:1690|MIM:602592|Ensembl:ENSG00000073754|HPRD:03997	1q21-q23	CD5 molecule-like	0.002	0.9874	0.096	0.1527
923	CD6	FLJ44171|TP120	HGNC:1691|MIM:186720|Ensembl:ENSG00000013725|HPRD:01724	11q13	CD6 molecule	0.049	0.7109	-0.017	0.8053	0.116
924	CD7	GP40|LEU-9|TP41|Tp40	HGNC:1695|MIM:186820|Ensembl:ENSG00000173762|HPRD:01732	17q25.2-q25.3	CD7 molecule	0.092	0.4866	-0.087	0.1937	0.261
925	CD8A	CD8|Leu2|MAL|p32	HGNC:1706|MIM:186910|Ensembl:ENSG00000153563|HPRD:01737	2p12	CD8a molecule	-0.063	0.631	0.098	0.1437
926	CD8B	CD8B1|LYT3|Leu2|Ly3|MGC119115	HGNC:1707|MIM:186730|Ensembl:ENSG00000172116|HPRD:01725	2p12	CD8b molecule	0.031	0.8119	-0.01	0.8811	0.073
928	CD9	5H9|BA2|BTCC-1|DRAP-27|GIG2|MIC3|MRP-1|P24|TSPAN29	HGNC:1709|MIM:143030|Ensembl:ENSG00000010278|HPRD:00880	12p13.3	CD9 molecule	0.107	0.4178	-0.036	0.5957	0.265
929	CD14	-	HGNC:1628|MIM:158120|Ensembl:ENSG00000170458|HPRD:01151	5q22-q32|5q31.1	CD14 molecule	0.05	0.706	-0.107	0.1106	0.15
930	CD19	B4|MGC12802	HGNC:1633|MIM:107265|Ensembl:ENSG00000177455|HPRD:00113	16p11.2	CD19 molecule	-0.057	0.6649	-0.184	0.005787
931	MS4A1	B1|Bp35|CD20|LEU-16|MGC3969|MS4A2|S7	HGNC:7315|MIM:112210|Ensembl:ENSG00000156738|HPRD:00204	11q12	membrane-spanning 4-domains, subfamily A, member 1	-0.045	0.7311	-0.273	3.536e-05
932	MS4A3	CD20L|HTM4	HGNC:7317|MIM:606498|Ensembl:ENSG00000149516|HPRD:09403	11q12.1	membrane-spanning 4-domains, subfamily A, member 3 (hematopoietic cell-specific)	-0.123	0.3509	-0.044	0.5127
933	CD22	FLJ22814|MGC130020|SIGLEC-2|SIGLEC2	HGNC:1643|MIM:107266|Ensembl:ENSG00000012124|HPRD:00114	19q13.1	CD22 molecule	-0.166	0.2043	-0.106	0.1132
939	CD27	MGC20393|S152|T14|TNFRSF7|Tp55	HGNC:11922|MIM:186711|Ensembl:ENSG00000139193|HPRD:01723	12p13	CD27 molecule	-0.058	0.6617	-0.101	0.1326
940	CD28	MGC138290|Tp44	HGNC:1653|MIM:186760|Ensembl:ENSG00000178562|HPRD:01727	2q33	CD28 molecule	-0.039	0.7669	-0.01	0.8852
941	CD80	CD28LG|CD28LG1|LAB7	HGNC:1700|MIM:112203|Ensembl:ENSG00000121594|HPRD:00202	3q13.3-q21	CD80 molecule	-0.372	0.003406	-0.265	5.854e-05
942	CD86	B7-2|B70|CD28LG2|LAB72|MGC34413	HGNC:1705|MIM:601020|Ensembl:ENSG00000114013|HPRD:03011	3q21	CD86 molecule	-0.182	0.1632	-0.001	0.9853
943	TNFRSF8	CD30|D1S166E|Ki-1	HGNC:11923|MIM:153243|Ensembl:ENSG00000120949|HPRD:01074	1p36	tumor necrosis factor receptor superfamily, member 8	0.045	0.7316	-0.144	0.03157	0.154
944	TNFSF8	CD153|CD30L|CD30LG|MGC138144	HGNC:11938|MIM:603875|Ensembl:ENSG00000106952|HPRD:04852	9q33	tumor necrosis factor (ligand) superfamily, member 8	-0.125	0.3423	-0.088	0.1893
945	CD33	FLJ00391|SIGLEC-3|SIGLEC3|p67	HGNC:1659|MIM:159590|Ensembl:ENSG00000105383|HPRD:01165	19q13.3	CD33 molecule	0.026	0.8441	0.029	0.6691
946	SIGLEC6	CD327|CD33L|CD33L1|CDw327|OBBP1|SIGLEC-6	HGNC:10875|MIM:604405|Ensembl:ENSG00000105492|HPRD:16058	19q13.3	sialic acid binding Ig-like lectin 6	0.036	0.7875	-0.103	0.1248	0.106
947	CD34	-	HGNC:1662|MIM:142230|Ensembl:ENSG00000174059|HPRD:00790	1q32	CD34 molecule	-0.414	0.0009977	0.002	0.9815
948	CD36	CHDS7|FAT|GP3B|GP4|GPIV|PASIV|SCARB3	HGNC:1663|MIM:173510|Ensembl:ENSG00000135218|HPRD:01430	7q11.2	CD36 molecule (thrombospondin receptor)	0.159	0.2256	-0.024	0.7229	0.384
949	SCARB1	CD36L1|CLA-1|CLA1|MGC138242|SR-BI|SRB1	HGNC:1664|MIM:601040|Ensembl:ENSG00000073060|HPRD:03024	12q24.31	scavenger receptor class B, member 1	0.294	0.02254	-0.071	0.2868	0.804
950	SCARB2	AMRF|CD36L2|HLGP85|LIMPII|SR-BII	HGNC:1665|MIM:602257|Ensembl:ENSG00000138760|HPRD:03772	4q21.1	scavenger receptor class B, member 2	-0.027	0.8392	-0.218	0.001021
951	CD37	GP52-40|MGC120234|TSPAN26	HGNC:1666|MIM:151523|Ensembl:ENSG00000104894|HPRD:01053	19q13.3	CD37 molecule	0.014	0.9179	-0.126	0.05884	0.044
952	CD38	T10	HGNC:1667|MIM:107270|Ensembl:ENSG00000004468|HPRD:00116	4p15	CD38 molecule	0.049	0.7114	0.129	0.05316
953	ENTPD1	ATPDase|CD39|DKFZp686D194|DKFZp686I093|FLJ40921|FLJ40959|NTPDase-1	HGNC:3363|MIM:601752|Ensembl:ENSG00000138185|HPRD:09047	10q24	ectonucleoside triphosphate diphosphohydrolase 1	-0.243	0.06125	-0.122	0.06881
954	ENTPD2	CD39L1|NTPDase-2	HGNC:3364|MIM:602012|Ensembl:ENSG00000054179|HPRD:03600	9q34	ectonucleoside triphosphate diphosphohydrolase 2	0.136	0.2999	0.041	0.5372
955	ENTPD6	CD39L2|DKFZp781G2277|DKFZp781K21102|FLJ36711|IL-6SAG|IL6ST2|NTPDase-6|dJ738P15.3	HGNC:3368|MIM:603160|Ensembl:ENSG00000197586|HPRD:16013	20p11.2-p11.22	ectonucleoside triphosphate diphosphohydrolase 6 (putative function)	0.01	0.9377	0.046	0.4937
956	ENTPD3	CD39L3|FLJ93839|HB6|NTPDase-3	HGNC:3365|MIM:603161|Ensembl:ENSG00000168032|HPRD:16014	3p21.3	ectonucleoside triphosphate diphosphohydrolase 3	-0.182	0.1648	-0.092	0.1706
957	ENTPD5	CD39L4|MGC163357|MGC163359|NTPDase-5|PCPH	HGNC:3367|MIM:603162|Ensembl:ENSG00000187097|HPRD:16015	14q24	ectonucleoside triphosphate diphosphohydrolase 5	-0.057	0.6674	0.086	0.2019
958	CD40	Bp50|CDW40|MGC9013|TNFRSF5|p50	HGNC:11919|MIM:109535|Ensembl:ENSG00000101017|HPRD:00178	20q12-q13.2	CD40 molecule, TNF receptor superfamily member 5	-0.182	0.1629	-0.161	0.01594
959	CD40LG	CD154|CD40L|HIGM1|IGM|IMD3|T-BAM|TNFSF5|TRAP|gp39|hCD40L	HGNC:11935|MIM:300386|Ensembl:ENSG00000102245|HPRD:02311	Xq26	CD40 ligand	-0.188	0.1505	-0.07	0.2996
960	CD44	CDW44|CSPG8|ECMR-III|HCELL|IN|LHR|MC56|MDU2|MDU3|MGC10468|MIC4|MUTCH-I|Pgp1	HGNC:1681|MIM:107269|Ensembl:ENSG00000026508|HPRD:00115	11p13	CD44 molecule (Indian blood group)	-0.239	0.06639	-0.322	8.182e-07
961	CD47	IAP|MER6|OA3	HGNC:1682|MIM:601028|Ensembl:ENSG00000196776|HPRD:03017	3q13.1-q13.2	CD47 molecule	-0.135	0.305	-0.171	0.01051
962	CD48	BCM1|BLAST|BLAST1|MEM-102|SLAMF2|hCD48|mCD48	HGNC:1683|MIM:109530|Ensembl:ENSG00000117091|HPRD:00177	1q21.3-q22	CD48 molecule	-0.046	0.7267	-0.373	8.661e-09
963	CD53	MOX44|TSPAN25	HGNC:1686|MIM:151525|Ensembl:ENSG00000143119|HPRD:01054	1p13	CD53 molecule	-0.165	0.2082	-0.163	0.01488
965	CD58	FLJ23181|FLJ43722|LFA-3|LFA3	HGNC:1688|MIM:153420|Ensembl:ENSG00000116815|HPRD:01081	1p13	CD58 molecule	-0.221	0.08932	-0.027	0.6872
966	CD59	16.3A5|1F5|EJ16|EJ30|EL32|FLJ38134|FLJ92039|G344|HRF-20|HRF20|MAC-IP|MACIF|MEM43|MGC2354|MIC11|MIN1|MIN2|MIN3|MIRL|MSK21|p18-20	HGNC:1689|MIM:107271|Ensembl:ENSG00000085063|HPRD:00117	11p13	CD59 molecule, complement regulatory protein	-0.307	0.01715	-0.251	0.0001458
967	CD63	LAMP-3|ME491|MLA1|OMA81H|TSPAN30	HGNC:1692|MIM:155740|Ensembl:ENSG00000135404|HPRD:01121	12q12-q13	CD63 molecule	-0.341	0.007691	0.037	0.5864
969	CD69	CLEC2C	HGNC:1694|MIM:107273|Ensembl:ENSG00000110848|HPRD:00119	12p13-p12	CD69 molecule	0.048	0.7155	0.151	0.02413
970	CD70	CD27L|CD27LG|TNFSF7	HGNC:11937|MIM:602840|Ensembl:ENSG00000125726|HPRD:18515	19p13	CD70 molecule	-0.211	0.105	-0.225	0.0007118
971	CD72	CD72b|LYB2	HGNC:1696|MIM:107272|Ensembl:ENSG00000137101|HPRD:00118	9p13.3	CD72 molecule	0.111	0.3979	0.124	0.06464
972	CD74	DHLAG|HLADG|Ia-GAMMA	HGNC:1697|MIM:142790|Ensembl:ENSG00000019582|HPRD:00825	5q32	CD74 molecule, major histocompatibility complex, class II invariant chain	-0.267	0.03914	-0.188	0.004663
973	CD79A	IGA|MB-1	HGNC:1698|MIM:112205|Ensembl:ENSG00000105369|HPRD:00203	19q13.2	CD79a molecule, immunoglobulin-associated alpha	-0.013	0.9204	-0.041	0.5434
974	CD79B	B29|IGB	HGNC:1699|MIM:147245|Ensembl:ENSG00000007312|HPRD:00922	17q23	CD79b molecule, immunoglobulin-associated beta	0.017	0.8957	0.107	0.1095
975	CD81	S5.7|TAPA1|TSPAN28	HGNC:1701|MIM:186845|Ensembl:ENSG00000110651|HPRD:08924	11p15.5	CD81 molecule	-0.137	0.2957	0.098	0.1446
976	CD97	TM7LN1	HGNC:1711|MIM:601211|Ensembl:ENSG00000123146|HPRD:03130	19p13	CD97 molecule	0.105	0.4258	-0.056	0.4008	0.275
977	CD151	GP27|MER2|PETA-3|RAPH|SFA1|TSPAN24	HGNC:1630|MIM:602243|Ensembl:ENSG00000177697|HPRD:03763	11p15.5	CD151 molecule (Raph blood group)	-0.254	0.05053	0.086	0.2006
978	CDA	CDD	HGNC:1712|MIM:123920|Ensembl:ENSG00000158825|HPRD:11744	1p36.2-p35	cytidine deaminase	0.13	0.3211	0.126	0.05997
983	CDC2	CDC28A|CDK1|DKFZp686L20222|MGC111195	HGNC:1722|MIM:116940|Ensembl:ENSG00000170312|HPRD:00302	10q21.1	cell division cycle 2, G1 to S and G2 to M	0.396	0.001727	0.217	0.001076
987	LRBA	BGL|CDC4L|DKFZp686A09128|DKFZp686K03100|DKFZp686P2258|FLJ16600|FLJ25686|LAB300|LBA|MGC72098	HGNC:1742|MIM:606453|Ensembl:ENSG00000198589|HPRD:07344	4q31.3	LPS-responsive vesicle trafficking, beach and anchor containing	0.304	0.01835	0.094	0.1604
988	CDC5L	CDC5-LIKE|CEF1|KIAA0432|PCDC5RP|dJ319D22.1|hCDC5	HGNC:1743|MIM:602868|Ensembl:ENSG00000096401|HPRD:04184	6p21	CDC5 cell division cycle 5-like (S. pombe)	0.229	0.07861	-0.004	0.9477	0.529
989	SEPT7	CDC10|CDC3|Nbla02942|SEPT7A	HGNC:1717|MIM:603151|Ensembl:ENSG00000122545|HPRD:04398	7p14.3-p14.1	septin 7	-0.354	0.005522	0.033	0.6216
990	CDC6	CDC18L|HsCDC18|HsCDC6	HGNC:1744|MIM:602627|Ensembl:ENSG00000094804|HPRD:04022	17q21.3	cell division cycle 6 homolog (S. cerevisiae)	0.293	0.02312	0.053	0.428
991	CDC20	CDC20A|MGC102824|bA276H19.3|p55CDC	HGNC:1723|MIM:603618|Ensembl:ENSG00000117399|HPRD:04686	1p34.1	cell division cycle 20 homolog (S. cerevisiae)	-0.015	0.9097	0.152	0.02325
993	CDC25A	CDC25A2	HGNC:1725|MIM:116947|Ensembl:ENSG00000164045|HPRD:00305	3p21	cell division cycle 25 homolog A (S. pombe)	0.389	0.0021	0.225	0.000683
994	CDC25B	-	HGNC:1726|MIM:116949|Ensembl:ENSG00000101224|HPRD:00307	20p13	cell division cycle 25 homolog B (S. pombe)	0.058	0.6588	0.023	0.7374
995	CDC25C	CDC25	HGNC:1727|MIM:157680|Ensembl:ENSG00000158402|HPRD:01146	5q31	cell division cycle 25 homolog C (S. pombe)	0.078	0.5547	0.055	0.4124
996	CDC27	APC3|CDC27Hs|D0S1430E|D17S978E|HNUC	HGNC:1728|MIM:116946|Ensembl:ENSG00000004897|HPRD:00304	17q12-q23.2	cell division cycle 27 homolog (S. cerevisiae)	-0.046	0.7278	-0.068	0.3103
997	CDC34	E2-CDC34|UBC3|UBE2R1	HGNC:1734|MIM:116948|Ensembl:ENSG00000099804|HPRD:00306	19p13.3	cell division cycle 34 homolog (S. cerevisiae)	0.151	0.2501	-0.107	0.1106	0.456
998	CDC42	CDC42Hs|G25K	HGNC:1736|MIM:116952|Ensembl:ENSG00000070831|HPRD:00309	1p36.1	cell division cycle 42 (GTP binding protein, 25kDa)	0.042	0.7525	0.093	0.1659
999	CDH1	Arc-1|CD324|CDHE|ECAD|LCAM|UVO	HGNC:1748|MIM:192090|Ensembl:ENSG00000039068|HPRD:01885	16q22.1	cadherin 1, type 1, E-cadherin (epithelial)	0.256	0.0483	-0.281	1.948e-05	1.639
1000	CDH2	CD325|CDHN|CDw325|NCAD	HGNC:1759|MIM:114020|Ensembl:ENSG00000170558|HPRD:00226	18q11.2	cadherin 2, type 1, N-cadherin (neuronal)	-0.316	0.01404	-0.017	0.7961
1001	CDH3	CDHP|HJMD|PCAD	HGNC:1762|MIM:114021|Ensembl:ENSG00000062038|HPRD:00227	16q22.1	cadherin 3, type 1, P-cadherin (placental)	0.109	0.4078	0.091	0.1751
1002	CDH4	CAD4|FLJ22202|FLJ40547|MGC126700|MGC138355|RCAD	HGNC:1763|MIM:603006|Ensembl:ENSG00000179242|HPRD:04304	20q13.3	cadherin 4, type 1, R-cadherin (retinal)	-0.259	0.04581	-0.017	0.7954
1003	CDH5	7B4|CD144|FLJ17376	HGNC:1764|MIM:601120|Ensembl:ENSG00000179776|HPRD:03075	16q22.1	cadherin 5, type 2 (vascular endothelium)	-0.023	0.86	-0.111	0.09795
1004	CDH6	KCAD	HGNC:1765|MIM:603007|Ensembl:ENSG00000113361|HPRD:04305	5p15.1-p14	cadherin 6, type 2, K-cadherin (fetal kidney)	-0.261	0.04363	0.138	0.03964
1005	CDH7	CDH7L1	HGNC:1766|MIM:605806|Ensembl:ENSG00000081138|HPRD:12049	18q22-q23	cadherin 7, type 2	0.083	0.5299	-0.094	0.1598	0.241
1006	CDH8	Nbla04261	HGNC:1767|MIM:603008|Ensembl:ENSG00000150394|HPRD:04306	16q22.1	cadherin 8, type 2	-0.057	0.6671	0.059	0.3771
1007	CDH9	MGC125386	HGNC:1768|MIM:609974|Ensembl:ENSG00000113100|HPRD:13021	5p14	cadherin 9, type 2 (T1-cadherin)	-0.1	0.4474	0.054	0.4189
1008	CDH10	-	HGNC:1749|MIM:604555|Ensembl:ENSG00000040731|HPRD:05187	5p14-p13	cadherin 10, type 2 (T2-cadherin)	0.05	0.707	0.011	0.8725
1009	CDH11	CAD11|CDHOB|OB|OSF-4	HGNC:1750|MIM:600023|Ensembl:ENSG00000140937|HPRD:08960	16q22.1	cadherin 11, type 2, OB-cadherin (osteoblast)	-0.423	0.0007661	0.109	0.1035
1010	CDH12	CDHB|FLJ34857	HGNC:1751|MIM:600562|Ensembl:ENSG00000154162|HPRD:11081	5p14-p13	cadherin 12, type 2 (N-cadherin 2)	0.169	0.1963	-0.005	0.9431	0.391
1012	CDH13	CDHH	HGNC:1753|MIM:601364|Ensembl:ENSG00000140945|HPRD:03219	16q24.2-q24.3	cadherin 13, H-cadherin (heart)	0	0.998	-0.034	0.6153
1013	CDH15	CDH14|CDH3|CDHM|MCAD|MRD3	HGNC:1754|MIM:114019|Ensembl:ENSG00000129910|HPRD:00225	16q24.3	cadherin 15, type 1, M-cadherin (myotubule)	-0.023	0.8618	-0.002	0.9703
1014	CDH16	-	HGNC:1755|MIM:603118|Ensembl:ENSG00000166589|HPRD:11929	16q22.1	cadherin 16, KSP-cadherin	-0.072	0.5868	-0.083	0.216
1015	CDH17	CDH16|FLJ26931|HPT-1|HPT1|MGC138218|MGC142024	HGNC:1756|MIM:603017|Ensembl:ENSG00000079112|HPRD:04312	8q22.1	cadherin 17, LI cadherin (liver-intestine)	0.045	0.7356	-0.016	0.8109	0.106
1016	CDH18	CDH14|CDH14L|CDH24|EY-CADHERIN	HGNC:1757|MIM:603019|Ensembl:ENSG00000145526|HPRD:04314	5p15.2-p15.1	cadherin 18, type 2	-0.009	0.9451	0.183	0.00593
1017	CDK2	p33(CDK2)	HGNC:1771|MIM:116953|Ensembl:ENSG00000123374|HPRD:00310	12q13	cyclin-dependent kinase 2	0.233	0.07317	0.02	0.7624
1018	CDK3	-	HGNC:1772|MIM:123828|Ensembl:ENSG00000108504|HPRD:00446	17q22-qter	cyclin-dependent kinase 3	0.228	0.0801	-0.197	0.003056	0.948
1019	CDK4	CMM3|MGC14458|PSK-J3	HGNC:1773|MIM:123829|Ensembl:ENSG00000135446|HPRD:00447	12q14	cyclin-dependent kinase 4	0.358	0.005013	0.023	0.7343
1020	CDK5	PSSALRE	HGNC:1774|MIM:123831|Ensembl:ENSG00000164885|HPRD:00449	7q36	cyclin-dependent kinase 5	0.107	0.4165	-0.081	0.2286	0.3
1021	CDK6	MGC59692|PLSTIRE	HGNC:1777|MIM:603368|Ensembl:ENSG00000105810|HPRD:04533	7q21-q22	cyclin-dependent kinase 6	0.114	0.3847	-0.326	6.057e-07	1.026
1022	CDK7	CAK1|CDKN7|MO15|STK1|p39MO15	HGNC:1778|MIM:601955|Ensembl:ENSG00000134058|HPRD:15993	5q12.1	cyclin-dependent kinase 7	0.26	0.04497	-0.209	0.001654	1.138
1024	CDK8	K35|MGC126074|MGC126075	HGNC:1779|MIM:603184|Ensembl:ENSG00000132964|HPRD:04422	13q12	cyclin-dependent kinase 8	0.406	0.001269	-0.136	0.04268	1.347
1025	CDK9	C-2k|CDC2L4|CTK1|PITALRE|TAK	HGNC:1780|MIM:603251|Ensembl:ENSG00000136807|HPRD:16016	9q34.1	cyclin-dependent kinase 9	0.154	0.2392	-0.238	0.0003224	0.774
1026	CDKN1A	CAP20|CDKN1|CIP1|MDA-6|P21|SDI1|WAF1|p21CIP1	HGNC:1784|MIM:116899|Ensembl:ENSG00000124762|HPRD:00298	6p21.2	cyclin-dependent kinase inhibitor 1A (p21, Cip1)	-0.286	0.02668	-0.152	0.02274
1027	CDKN1B	CDKN4|KIP1|MEN1B|MEN4|P27KIP1	HGNC:1785|MIM:600778|Ensembl:ENSG00000111276|HPRD:02867	12p13.1-p12	cyclin-dependent kinase inhibitor 1B (p27, Kip1)	0.122	0.3516	0.033	0.6197
1028	CDKN1C	BWCR|BWS|KIP2|WBS|p57	HGNC:1786|MIM:600856|Ensembl:ENSG00000129757|HPRD:02913	11p15.5	cyclin-dependent kinase inhibitor 1C (p57, Kip2)	-0.253	0.05082	-0.088	0.1884
1029	CDKN2A	ARF|CDK4I|CDKN2|CMM2|INK4|INK4a|MLM|MTS1|TP16|p14|p14ARF|p16|p16INK4|p16INK4a|p19|p19Arf	HGNC:1787|MIM:600160|Ensembl:ENSG00000147889|HPRD:02542	9p21	cyclin-dependent kinase inhibitor 2A (melanoma, p16, inhibits CDK4)	-0.079	0.5471	-0.1	0.1361
1030	CDKN2B	CDK4I|INK4B|MTS2|P15|TP15|p15INK4b	HGNC:1788|MIM:600431|Ensembl:ENSG00000147883|HPRD:02696	9p21	cyclin-dependent kinase inhibitor 2B (p15, inhibits CDK4)	-0.052	0.6954	0.019	0.7781
1031	CDKN2C	INK4C|p18|p18-INK4C	HGNC:1789|MIM:603369|Ensembl:ENSG00000123080|HPRD:04534	1p32	cyclin-dependent kinase inhibitor 2C (p18, inhibits CDK4)	-0.235	0.07012	-0.034	0.6108
1032	CDKN2D	INK4D|p19|p19-INK4D	HGNC:1790|MIM:600927|Ensembl:ENSG00000129355|HPRD:02957	19p13	cyclin-dependent kinase inhibitor 2D (p19, inhibits CDK4)	-0.039	0.7676	0.014	0.8329
1033	CDKN3	CDI1|CIP2|FLJ25787|KAP|KAP1|MGC70625	HGNC:1791|MIM:123832|Ensembl:ENSG00000100526|HPRD:00450	14q22	cyclin-dependent kinase inhibitor 3	-0.062	0.6389	0.245	0.0002156
1036	CDO1	-	HGNC:1795|MIM:603943|Ensembl:ENSG00000129596|HPRD:06806	5q22-q23	cysteine dioxygenase, type I	-0.022	0.8676	0.052	0.4392
1038	CDR1	CDR|CDR34|CDR62A	HGNC:1798|MIM:302650|Ensembl:ENSG00000184258|HPRD:02361	Xq27.1-q27.2	cerebellar degeneration-related protein 1, 34kDa	-0.002	0.9884	0.012	0.8578
1039	CDR2	CDR62|Yo	HGNC:1799|MIM:117340|Ensembl:ENSG00000140743|HPRD:06681	16p12.3	cerebellar degeneration-related protein 2, 62kDa	-0.098	0.4573	0.142	0.03316
1040	CDS1	CDS	HGNC:1800|MIM:603548|Ensembl:ENSG00000163624|HPRD:11944	4q21.23	CDP-diacylglycerol synthase (phosphatidate cytidylyltransferase) 1	0.056	0.6724	0.056	0.4008
1041	CDSN	D6S586E|HTSS|S	HGNC:1802|MIM:602593|Ensembl:ENSG00000204539|HPRD:03998	6p21.3	corneodesmosin	-0.092	0.4847	0.065	0.3327
1043	CD52	CDW52	HGNC:1804|MIM:114280|Ensembl:ENSG00000169442|HPRD:00257	1p36	CD52 molecule	-0.005	0.9681	-0.089	0.1869
1044	CDX1	MGC116915	HGNC:1805|MIM:600746|Ensembl:ENSG00000113722|HPRD:02849	5q31-q33	caudal type homeobox 1	-0.106	0.4202	-0.13	0.0525
1045	CDX2	CDX-3|CDX3	HGNC:1806|MIM:600297|Ensembl:ENSG00000165556|HPRD:02622	13q12.3	caudal type homeobox 2	-0.048	0.717	0.095	0.1562
1046	CDX4	-	HGNC:1808|MIM:300025|Ensembl:ENSG00000131264|HPRD:02065	Xq13.2	caudal type homeobox 4	0.061	0.6455	-0.002	0.982	0.139
1047	CLGN	-	HGNC:2060|MIM:601858|Ensembl:ENSG00000153132|HPRD:03513	4q28.3-q31.1	calmegin	-0.063	0.6322	-0.028	0.6746
1048	CEACAM5	CD66e|CEA|DKFZp781M2392	HGNC:1817|MIM:114890|Ensembl:ENSG00000105388|HPRD:00274	19q13.1-q13.2	carcinoembryonic antigen-related cell adhesion molecule 5	0.019	0.8842	-0.063	0.3465	0.051
1050	CEBPA	C/EBP-alpha|CEBP	HGNC:1833|MIM:116897|HPRD:00296	19q13.1	CCAAT/enhancer binding protein (C/EBP), alpha	0.18	0.1689	0.009	0.8974
1051	CEBPB	C/EBP-beta|CRP2|IL6DBP|LAP|MGC32080|NF-IL6|TCF5	HGNC:1834|MIM:189965|Ensembl:ENSG00000172216|HPRD:01801	20q13.1	CCAAT/enhancer binding protein (C/EBP), beta	0.072	0.583	-0.038	0.5759	0.181
1052	CEBPD	C/EBP-delta|CELF|CRP3|NF-IL6-beta	HGNC:1835|MIM:116898|Ensembl:ENSG00000221869|HPRD:00297	8p11.2-p11.1	CCAAT/enhancer binding protein (C/EBP), delta	-0.205	0.1158	0.157	0.01902
1053	CEBPE	C/EBP-epsilon|CRP1	HGNC:1836|MIM:600749|Ensembl:ENSG00000092067|HPRD:02852	14q11.2	CCAAT/enhancer binding protein (C/EBP), epsilon	0.176	0.1781	-0.063	0.3515	0.47
1054	CEBPG	GPE1BP|IG/EBP-1	HGNC:1837|MIM:138972|Ensembl:ENSG00000153879|HPRD:00738	19q13.11	CCAAT/enhancer binding protein (C/EBP), gamma	0.168	0.1989	0.152	0.02258
1056	CEL	BAL|BSDL|BSSL|CELL|CEase|FAP|FAPP|LIPA|MODY8	HGNC:1848|MIM:114840|Ensembl:ENSG00000170835|HPRD:07509	9q34.3	carboxyl ester lipase (bile salt-stimulated lipase)	-0.119	0.3634	-0.008	0.9004
1057	CELP	CELL|FLJ25862|cell1|cell2|cell3	HGNC:1849	9q34.3	carboxyl ester lipase pseudogene	0.039	0.7676	-0.067	0.3152	0.105
1058	CENPA	CENP-A	HGNC:1851|MIM:117139|Ensembl:ENSG00000115163|HPRD:00313	2p24-p21	centromere protein A	0.172	0.1884	0.107	0.1111
1059	CENPB	-	HGNC:1852|MIM:117140|Ensembl:ENSG00000125817|HPRD:00314	20p13	centromere protein B, 80kDa	0.093	0.479	0.166	0.01296
1060	CENPC1	CENP-C|CENPC|MIF2|hcp-4	HGNC:1854|MIM:117141|Ensembl:ENSG00000145241|HPRD:00315	4q12-q13.3	centromere protein C 1	0.216	0.09769	0.036	0.5962
1062	CENPE	KIF10	HGNC:1856|MIM:117143|Ensembl:ENSG00000138778|HPRD:00316	4q24-q25	centromere protein E, 312kDa	-0.019	0.8849	0.102	0.1278
1063	CENPF	CENF|PRO1779|hcp-1	HGNC:1857|MIM:600236|Ensembl:ENSG00000117724|HPRD:02582	1q32-q41	centromere protein F, 350/400ka (mitosin)	-0.099	0.4504	0.027	0.6931
1066	CES1	ACAT|CEH|CES2|HMSE|HMSE1|MGC117365|PCE-1|SES1|TGH	HGNC:1863|MIM:114835|Ensembl:ENSG00000198848|HPRD:00268	16q13-q22.1	carboxylesterase 1 (monocyte/macrophage serine esterase 1)	0.258	0.04641	-0.003	0.9595	0.595
1068	CETN1	CEN1|CETN	HGNC:1866|MIM:603187|Ensembl:ENSG00000177143|HPRD:04425	18p11.32	centrin, EF-hand protein, 1	0.057	0.6658	0.044	0.5113
1069	CETN2	CALT|CEN2	HGNC:1867|MIM:300006|Ensembl:ENSG00000147400|HPRD:02051	Xq28	centrin, EF-hand protein, 2	-0.311	0.01554	-0.038	0.5674
1070	CETN3	CEN3|MGC12502|MGC138245	HGNC:1868|MIM:602907|Ensembl:ENSG00000153140|HPRD:04216	5q14.3	centrin, EF-hand protein, 3 (CDC31 homolog, yeast)	0.366	0.00404	0.2	0.002679
1071	CETP	HDLCQ10	HGNC:1869|MIM:118470|Ensembl:ENSG00000087237|HPRD:00325	16q21	cholesteryl ester transfer protein, plasma	-0.101	0.4405	0.017	0.7962
1072	CFL1	CFL	HGNC:1874|MIM:601442|Ensembl:ENSG00000172757|HPRD:03261	11q13	cofilin 1 (non-muscle)	-0.16	0.2215	0.15	0.02432
1075	CTSC	CPPI|DPP1|DPPI|HMS|JP|JPD|PALS|PLS	HGNC:2528|MIM:602365|Ensembl:ENSG00000109861|HPRD:03841	11q14.1-q14.3	cathepsin C	0.258	0.04632	-0.151	0.02377	0.902
1080	CFTR	ABC35|ABCC7|CF|CFTR/MRP|MRP7|TNR-CFTR|dJ760C5.1	HGNC:1884|MIM:602421|Ensembl:ENSG00000001626|HPRD:03883	7q31.2	cystic fibrosis transmembrane conductance regulator (ATP-binding cassette sub-family C, member 7)	0.162	0.2172	0.148	0.02702
1081	CGA	CG-ALPHA|FSHA|GPHA1|GPHa|HCG|LHA|TSHA	HGNC:1885|MIM:118850|Ensembl:ENSG00000135346|HPRD:00342	6q12-q21	glycoprotein hormones, alpha polypeptide	-0.286	0.02692	0.077	0.2537
1084	CEACAM3	CD66D|CEA|CGM1|MGC119875|W264|W282	HGNC:1815|MIM:609142|Ensembl:ENSG00000170956|HPRD:16450	19q13.2	carcinoembryonic antigen-related cell adhesion molecule 3	-0.174	0.1837	-0.128	0.05645
1087	CEACAM7	CEA|CGM2	HGNC:1819|Ensembl:ENSG00000007306|HPRD:07629	19q13.2	carcinoembryonic antigen-related cell adhesion molecule 7	0.106	0.4215	-0.138	0.03892	0.353
1088	CEACAM8	CD66b|CD67|CGM6|NCA-95	HGNC:1820|Ensembl:ENSG00000124469|HPRD:07630	19q13.2	carcinoembryonic antigen-related cell adhesion molecule 8	-0.095	0.468	-0.077	0.2505
1089	CEACAM4	CGM7|CGM7_HUMAN|NCA	HGNC:1816|Ensembl:ENSG00000105352|HPRD:07628	19q13.2	carcinoembryonic antigen-related cell adhesion molecule 4	0.037	0.7818	-0.009	0.897	0.085
1101	CHAD	SLRR4A	HGNC:1909|MIM:602178|Ensembl:ENSG00000136457|HPRD:03711	17q21.33	chondroadherin	0.095	0.4713	0.07	0.3003
1102	RCBTB2	CHC1L	HGNC:1914|MIM:603524|Ensembl:ENSG00000136161|HPRD:04631	13q14.3	regulator of chromosome condensation (RCC1) and BTB (POZ) domain containing protein 2	-0.063	0.6312	0.143	0.03203
1103	CHAT	CMS1A|CMS1A2	HGNC:1912|MIM:118490|Ensembl:ENSG00000070748|HPRD:07510	10q11.2	choline acetyltransferase	0.051	0.701	-0.044	0.5082	0.129
1105	CHD1	DKFZp686E2337	HGNC:1915|MIM:602118|Ensembl:ENSG00000153922|HPRD:03668	5q15-q21	chromodomain helicase DNA binding protein 1	0.37	0.003616	0.099	0.1379
1106	CHD2	DKFZp547I1315|DKFZp686E01200|DKFZp781D1727|FLJ38614	HGNC:1917|MIM:602119|Ensembl:ENSG00000173575|HPRD:03669	15q26	chromodomain helicase DNA binding protein 2	-0.138	0.294	0.129	0.05357
1107	CHD3	Mi-2a|Mi2-ALPHA|ZFH	HGNC:1918|MIM:602120|Ensembl:ENSG00000170004|HPRD:09071	17p13.1	chromodomain helicase DNA binding protein 3	-0.041	0.7557	-0.145	0.02993
1108	CHD4	DKFZp686E06161|Mi-2b|Mi2-BETA	HGNC:1919|MIM:603277|Ensembl:ENSG00000111642|HPRD:04472	12p13	chromodomain helicase DNA binding protein 4	0.303	0.01849	0.031	0.6453
1109	AKR1C4	3-alpha-HSD|C11|CDR|CHDR|DD4|HAKRA|MGC22581	HGNC:387|MIM:600451|Ensembl:ENSG00000198610|HPRD:07040	10p15-p14	aldo-keto reductase family 1, member C4 (chlordecone reductase; 3-alpha hydroxysteroid dehydrogenase, type I; dihydrodiol dehydrogenase 4)	-0.084	0.5219	0.044	0.5092
1111	CHEK1	CHK1	HGNC:1925|MIM:603078|Ensembl:ENSG00000149554|HPRD:04356	11q24-q24	CHK1 checkpoint homolog (S. pombe)	0.372	0.003391	0.173	0.0094
1112	FOXN3	C14orf116|CHES1|PRO1635	HGNC:1928|MIM:602628|Ensembl:ENSG00000053254|HPRD:07533	14q31.3	forkhead box N3	-0.335	0.008959	-0.071	0.2892
1113	CHGA	CGA	HGNC:1929|MIM:118910|Ensembl:ENSG00000100604|HPRD:07170	14q32	chromogranin A (parathyroid secretory protein 1)	-0.067	0.6119	-0.01	0.878
1114	CHGB	SCG1	HGNC:1930|MIM:118920|Ensembl:ENSG00000089199|HPRD:07512	20pter-p12	chromogranin B (secretogranin 1)	-0.042	0.7528	0.028	0.6723
1116	CHI3L1	ASRT7|DKFZp686N19119|FLJ38139|GP39|HC-gp39|HCGP-3P|YKL40|YYL-40	HGNC:1932|MIM:601525|Ensembl:ENSG00000133048|HPRD:03314	1q32.1	chitinase 3-like 1 (cartilage glycoprotein-39)	-0.207	0.1132	0.135	0.0434
1117	CHI3L2	YKL-39|YKL39	HGNC:1933|MIM:601526|Ensembl:ENSG00000064886|HPRD:03315	1p13.3	chitinase 3-like 2	-0.162	0.2165	0.028	0.6725
1118	CHIT1	CHI3|CHIT|FLJ00314|MGC125322	HGNC:1936|MIM:600031|Ensembl:ENSG00000133063|HPRD:02494	1q31-q32	chitinase 1 (chitotriosidase)	-0.215	0.09947	-0.209	0.001652
1119	CHKA	CHK|CKI	HGNC:1937|MIM:118491|Ensembl:ENSG00000110721|HPRD:00327	11q13.2	choline kinase alpha	-0.011	0.931	-0.143	0.03253
1120	CHKB	CHETK|CHKL|CKEKB|EKB	HGNC:1938|MIM:612395|Ensembl:ENSG00000100288|HPRD:07631	22q13.33	choline kinase beta	-0.094	0.4758	-0.039	0.5608
1121	CHM	DXS540|FLJ38564|GGTA|HSD-32|MGC102710|REP-1|TCD	HGNC:1940|MIM:300390|Ensembl:ENSG00000188419|HPRD:02312|HPRD:06563	Xq21.2	choroideremia (Rab escort protein 1)	0.102	0.4378	-0.212	0.001401	0.453
1122	CHML	FLJ10071|FLJ13361|REP2	HGNC:1941|MIM:118825|Ensembl:ENSG00000203668|HPRD:00341	1q42-qter	choroideremia-like (Rab escort protein 2)	0.08	0.5419	0.091	0.1738
1123	CHN1	ARHGAP2|CHN|DURS2|RHOGAP2	HGNC:1943|MIM:118423|Ensembl:ENSG00000128656|HPRD:00319	2q31.1	chimerin (chimaerin) 1	-0.037	0.7778	-0.11	0.1009
1124	CHN2	ARHGAP3|BCH|MGC138360|RHOGAP3	HGNC:1944|MIM:602857|Ensembl:ENSG00000106069|HPRD:04173	7p15.3	chimerin (chimaerin) 2	0.107	0.4152	0.103	0.123
1129	CHRM2	FLJ43243|HM2|MGC120006|MGC120007	HGNC:1951|MIM:118493|Ensembl:ENSG00000181072|HPRD:00328	7q31-q35	cholinergic receptor, muscarinic 2	-0.345	0.006986	-0.024	0.7179
1130	LYST	CHS|CHS1	HGNC:1968|MIM:606897|Ensembl:ENSG00000143669|HPRD:06060	1q42.1-q42.2	lysosomal trafficking regulator	-0.21	0.1071	-0.139	0.03763
1131	CHRM3	HM3	HGNC:1952|MIM:118494|Ensembl:ENSG00000133019|HPRD:00329	1q43	cholinergic receptor, muscarinic 3	0.157	0.2315	-0.047	0.4857	0.401
1132	CHRM4	HM4|M4R	HGNC:1953|MIM:118495|Ensembl:ENSG00000180720|HPRD:00330	11p12-p11.2	cholinergic receptor, muscarinic 4	0.097	0.4592	-0.061	0.3619	0.259
1133	CHRM5	HM5|MGC41838	HGNC:1954|MIM:118496|Ensembl:ENSG00000184984|HPRD:00331	15q26	cholinergic receptor, muscarinic 5	-0.241	0.06361	0.133	0.04691
1134	CHRNA1	ACHRA|ACHRD|CHRNA|CMS2A|FCCMS|SCCMS	HGNC:1955|MIM:100690|Ensembl:ENSG00000138435|HPRD:00007	2q24-q32	cholinergic receptor, nicotinic, alpha 1 (muscle)	-0.016	0.9057	0.018	0.791
1135	CHRNA2	-	HGNC:1956|MIM:118502|Ensembl:ENSG00000120903|HPRD:00332	8p21	cholinergic receptor, nicotinic, alpha 2 (neuronal)	-0.11	0.4038	-0.012	0.8575
1136	CHRNA3	LNCR2|MGC104879|PAOD2	HGNC:1957|MIM:118503|Ensembl:ENSG00000080644|HPRD:07511	15q24	cholinergic receptor, nicotinic, alpha 3	-0.17	0.1949	0.022	0.7488
1137	CHRNA4	BFNC|EBN|EBN1|FLJ95812|NACHR|NACHRA4|NACRA4	HGNC:1958|MIM:118504|Ensembl:ENSG00000101204|HPRD:00333	20q13.2-q13.3	cholinergic receptor, nicotinic, alpha 4	0.159	0.2242	-0.1	0.1339	0.473
1138	CHRNA5	LNCR2	HGNC:1959|MIM:118505|Ensembl:ENSG00000169684|HPRD:00334	15q24	cholinergic receptor, nicotinic, alpha 5	0.455	0.0002616	-0.05	0.4592	1.173
1140	CHRNB1	ACHRB|CHRNB|CMS1D|CMS2A|FLJ57107|SCCMS	HGNC:1961|MIM:100710|Ensembl:ENSG00000170175|HPRD:01156	17p13.1	cholinergic receptor, nicotinic, beta 1 (muscle)	-0.075	0.5713	-0.268	4.914e-05
1141	CHRNB2	EFNL3|nAChRB2	HGNC:1962|MIM:118507|Ensembl:ENSG00000160716|HPRD:00335	1q21.3	cholinergic receptor, nicotinic, beta 2 (neuronal)	-0.069	0.6014	-0.225	0.0006852
1142	CHRNB3	-	HGNC:1963|MIM:118508|Ensembl:ENSG00000147432|HPRD:00336	8p11.2	cholinergic receptor, nicotinic, beta 3	0.001	0.9924	-0.036	0.5921	0.003
1143	CHRNB4	-	HGNC:1964|MIM:118509|Ensembl:ENSG00000117971|HPRD:00337	15q24	cholinergic receptor, nicotinic, beta 4	-0.076	0.5626	-0.053	0.4319
1144	CHRND	ACHRD|CMS2A|FCCMS|SCCMS	HGNC:1965|MIM:100720|Ensembl:ENSG00000135902|HPRD:01516	2q33-q34	cholinergic receptor, nicotinic, delta	-0.111	0.3988	0.039	0.5604
1145	CHRNE	ACHRE|CMS1D|CMS1E|CMS2A|FCCMS|SCCMS	HGNC:1966|MIM:100725|Ensembl:ENSG00000108556|HPRD:00008	17p13-p12	cholinergic receptor, nicotinic, epsilon	-0.083	0.5276	0.064	0.3435
1146	CHRNG	ACHRG|MGC133376	HGNC:1967|MIM:100730|Ensembl:ENSG00000196811|HPRD:00009	2q33-q34	cholinergic receptor, nicotinic, gamma	0.252	0.05164	-0.061	0.3654	0.67
1147	CHUK	IKBKA|IKK-alpha|IKK1|IKKA|NFKBIKA|TCF16	HGNC:1974|MIM:600664|Ensembl:ENSG00000213341|HPRD:02811	10q24-q25	conserved helix-loop-helix ubiquitous kinase	0.342	0.007451	0.086	0.2009
1149	CIDEA	CIDE-A	HGNC:1976|MIM:604440|Ensembl:ENSG00000176194|HPRD:08380	18p11.21|18	cell death-inducing DFFA-like effector a	0.042	0.7498	0.031	0.6427
1152	CKB	B-CK|CKBB	HGNC:1991|MIM:123280|Ensembl:ENSG00000166165|HPRD:00423	14q32	creatine kinase, brain	-0.017	0.8954	0.02	0.7631
1153	CIRBP	CIRP	HGNC:1982|MIM:602649|Ensembl:ENSG00000099622|HPRD:08375	19p13.3	cold inducible RNA binding protein	0.167	0.2017	-0.159	0.01727	0.6
1154	CISH	CIS|CIS-1|G18|SOCS	HGNC:1984|MIM:602441|Ensembl:ENSG00000114737|HPRD:03897	3p21.3	cytokine inducible SH2-containing protein	-0.07	0.5973	-0.028	0.674
1155	TBCB	CG22|CKAP1|CKAPI|MGC14625	HGNC:1989|MIM:601303|Ensembl:ENSG00000105254|HPRD:03196	19q13.11-q13.12	tubulin folding cofactor B	-0.197	0.132	-0.057	0.3993
1158	CKM	CKMM|M-CK	HGNC:1994|MIM:123310|Ensembl:ENSG00000104879|HPRD:00426	19q13.2-q13.3	creatine kinase, muscle	0.081	0.5359	-0.108	0.1066	0.247
1160	CKMT2	SMTCK	HGNC:1996|MIM:123295|Ensembl:ENSG00000131730|HPRD:00425	5q13.3	creatine kinase, mitochondrial 2 (sarcomeric)	0.114	0.3874	-0.008	0.9099	0.264
1163	CKS1B	CKS1|PNAS-16|PNAS-18|ckshs1	HGNC:19083|MIM:116900|Ensembl:ENSG00000173207|HPRD:00299	1q21.2	CDC28 protein kinase regulatory subunit 1B	0.033	0.8042	0.108	0.1066
1164	CKS2	CKSHS2	HGNC:2000|MIM:116901|Ensembl:ENSG00000123975|HPRD:00300	9q22	CDC28 protein kinase regulatory subunit 2	0.209	0.1088	0.13	0.05246
1173	AP2M1	AP50|CLAPM1|mu2	HGNC:564|MIM:601024|Ensembl:ENSG00000161203|HPRD:03014	3q28	adaptor-related protein complex 2, mu 1 subunit	-0.25	0.05399	-0.065	0.3348
1174	AP1S1	AP19|CLAPS1|FLJ92436|SIGMA1A|WUGSC:H_DJ0747G18.2	HGNC:559|MIM:603531|Ensembl:ENSG00000106367|HPRD:04635	7q22.1	adaptor-related protein complex 1, sigma 1 subunit	0.036	0.782	0.166	0.0128
1175	AP2S1	AP17|AP17-DELTA|CLAPS2	HGNC:565|MIM:602242|Ensembl:ENSG00000042753|HPRD:03762	19q13.2-q13.3	adaptor-related protein complex 2, sigma 1 subunit	-0.094	0.4742	0.136	0.04168
1176	AP3S1	CLAPS3|Sigma3A	HGNC:2013|MIM:601507|Ensembl:ENSG00000177879|HPRD:03298	5q22	adaptor-related protein complex 3, sigma 1 subunit	-0.21	0.1081	0.269	4.405e-05
1178	CLC	LGALS10|LGALS10A|LPPL_HUMAN|MGC149659	HGNC:2014|MIM:153310|Ensembl:ENSG00000105205|HPRD:08351	19q13.1	Charcot-Leyden crystal protein	0.05	0.7063	0.068	0.3112
1179	CLCA1	CACC|CACC1|CLCRG1|FLJ95147|GOB5	HGNC:2015|MIM:603906|Ensembl:ENSG00000016490|HPRD:04880	1p31-p22	chloride channel accessory 1	-0.099	0.4526	0.05	0.4581
1180	CLCN1	CLC1|MGC138361|MGC142055	HGNC:2019|MIM:118425|Ensembl:ENSG00000188037|HPRD:00320	7q32-qter|7q35	chloride channel 1, skeletal muscle	-0.026	0.843	0.194	0.003536
1181	CLCN2	CIC-2|CLC2|ECA2|ECA3|EGI11|EGI3|EGMA|EJM6|EJM8	HGNC:2020|MIM:600570|Ensembl:ENSG00000114859|HPRD:02782	3q27-q28	chloride channel 2	0.17	0.1934	-0.046	0.4971	0.435
1182	CLCN3	CLC3|ClC-3	HGNC:2021|MIM:600580|Ensembl:ENSG00000109572|HPRD:02785	4q33	chloride channel 3	0.248	0.05612	-0.199	0.002827	1.038
1183	CLCN4	CLC4|ClC-4|ClC-4A|MGC163150	HGNC:2022|MIM:302910|Ensembl:ENSG00000073464|HPRD:02362	Xp22.3	chloride channel 4	-0.249	0.05527	-0.122	0.06895
1184	CLCN5	CLC5|CLCK2|DENTS|NPHL1|NPHL2|XLRH|XRN|hCIC-K2|hClC-K2	HGNC:2023|MIM:300008|Ensembl:ENSG00000171365|HPRD:02053	Xp11.23-p11.22	chloride channel 5	-0.039	0.7686	-0.079	0.2364
1185	CLCN6	CLC-6|KIAA0046	HGNC:2024|MIM:602726|Ensembl:ENSG00000011021|HPRD:04102	1p36	chloride channel 6	-0.277	0.03232	-0.16	0.01624
1186	CLCN7	CLC-7|CLC7|FLJ26686|FLJ39644|FLJ46423|OPTA2|OPTB4	HGNC:2025|MIM:602727|Ensembl:ENSG00000103249|HPRD:04103	16p13	chloride channel 7	-0.142	0.2796	-0.07	0.2991
1188	CLCNKB	CLCKB|ClC-K2|ClC-Kb|MGC24087|hClC-Kb	HGNC:2027|MIM:602023|Ensembl:ENSG00000184908|HPRD:03607	1p36	chloride channel Kb	0.079	0.5489	-0.034	0.6178	0.195
1191	CLU	AAG4|APOJ|CLI|KUB1|MGC24903|SGP-2|SGP2|SP-40|TRPM-2|TRPM2	HGNC:2095|MIM:185430|Ensembl:ENSG00000120885|HPRD:01706	8p21-p12	clusterin	-0.078	0.5515	-0.149	0.02526
1192	CLIC1	G6|NCC27	HGNC:2062|MIM:602872|Ensembl:ENSG00000213719|HPRD:04188	6p22.1-p21.2	chloride intracellular channel 1	-0.119	0.3666	0.084	0.2114
1193	CLIC2	CLIC2b|XAP121	HGNC:2063|MIM:300138|Ensembl:ENSG00000155962|HPRD:02139	Xq28	chloride intracellular channel 2	0.057	0.6648	-0.169	0.01131	0.213
1195	CLK1	CLK|CLK/STY|STY	HGNC:2068|MIM:601951|Ensembl:ENSG00000013441|HPRD:09058	2q33	CDC-like kinase 1	0.165	0.2074	-0.304	3.663e-06	1.235
1196	CLK2	MGC61500|hCLK2	HGNC:2069|MIM:602989|Ensembl:ENSG00000176444|HPRD:04289	1q21	CDC-like kinase 2	0.3	0.01995	-0.114	0.08891	0.927
1198	CLK3	FLJ22858|PHCLK3|PHCLK3/152	HGNC:2071|MIM:602990|Ensembl:ENSG00000179335|HPRD:04290	15q24	CDC-like kinase 3	0.219	0.09292	-0.278	2.454e-05	1.372
1200	TPP1	CLN2|GIG1|LPIC|MGC21297	HGNC:2073|MIM:607998|Ensembl:ENSG00000166340|HPRD:06415	11p15	tripeptidyl peptidase I	-0.132	0.3159	-0.056	0.4052
1201	CLN3	BTS|JNCL|MGC102840	HGNC:2074|MIM:607042|Ensembl:ENSG00000188603|HPRD:08450	16p12.1	ceroid-lipofuscinosis, neuronal 3	0.159	0.2255	-0.032	0.6373	0.391
1203	CLN5	FLJ90628|NCL	HGNC:2076|MIM:608102|Ensembl:ENSG00000102805|HPRD:07619	13q21.1-q32	ceroid-lipofuscinosis, neuronal 5	-0.087	0.5097	-0.229	0.0005496
1207	CLNS1A	CLCI|CLNS1B|ICln	HGNC:2080|MIM:602158|Ensembl:ENSG00000074201|HPRD:03694	11q13.5-q14	chloride channel, nucleotide-sensitive, 1A	0.419	0.000875	0.054	0.4233
1208	CLPS	-	HGNC:2085|MIM:120105|Ensembl:ENSG00000137392|HPRD:00356	6pter-p21.1	colipase, pancreatic	-0.274	0.03405	-0.087	0.1948
1209	CLPTM1	-	HGNC:2087|MIM:604783|Ensembl:ENSG00000104853	19q13.2-q13.3	cleft lip and palate associated transmembrane protein 1	-0.111	0.3986	-0.057	0.3954
1211	CLTA	LCA	HGNC:2090|MIM:118960|Ensembl:ENSG00000122705|HPRD:00351	9p13	clathrin, light chain (Lca)	-0.18	0.1693	-0.024	0.725
1212	CLTB	LCB	HGNC:2091|MIM:118970|HPRD:00352	4q2-q3|5q35	clathrin, light chain (Lcb)	-0.191	0.1434	-0.039	0.5604
1213	CLTC	CHC|CHC17|CLH-17|CLTCL2|Hc|KIAA0034	HGNC:2092|MIM:118955|Ensembl:ENSG00000141367|HPRD:00350	17q11-qter	clathrin, heavy chain (Hc)	-0.054	0.6842	-0.055	0.4147
1215	CMA1	CYH|MCT1|MGC119890|MGC119891|chymase	HGNC:2097|MIM:118938|Ensembl:ENSG00000092009|HPRD:00346	14q11.2	chymase 1, mast cell	-0.08	0.5423	0.097	0.1464
1230	CCR1	CD191|CKR-1|CKR1|CMKBR1|HM145|MIP1aR|SCYAR1	HGNC:1602|MIM:601159|Ensembl:ENSG00000163823|HPRD:03101	3p21	chemokine (C-C motif) receptor 1	-0.061	0.6407	0.151	0.02419
1232	CCR3	CC-CKR-3|CD193|CKR3|CMKBR3|MGC102841	HGNC:1604|MIM:601268|Ensembl:ENSG00000183625|HPRD:03167	3p21.3	chemokine (C-C motif) receptor 3	-0.362	0.004507	0.069	0.302
1233	CCR4	CC-CKR-4|CD194|CKR4|CMKBR4|ChemR13|HGCN:14099|K5-5|MGC88293	HGNC:1605|MIM:604836|Ensembl:ENSG00000183813|HPRD:05324	3p24	chemokine (C-C motif) receptor 4	-0.164	0.2108	-0.107	0.1093
1234	CCR5	CC-CKR-5|CCCKR5|CD195|CKR-5|CKR5|CMKBR5|FLJ78003|IDDM22	HGNC:1606|MIM:601373|Ensembl:ENSG00000160791|HPRD:03223	3p21.31	chemokine (C-C motif) receptor 5	-0.229	0.07876	-0.078	0.2479
1235	CCR6	BN-1|CD196|CKR-L3|CKR6|CKRL3|CMKBR6|DCR2|DRY-6|GPR-CY4|GPR29|GPRCY4|STRL22	HGNC:1607|MIM:601835|Ensembl:ENSG00000112486|HPRD:03498	6q27	chemokine (C-C motif) receptor 6	0.007	0.958	0.192	0.003981
1236	CCR7	BLR2|CD197|CDw197|CMKBR7|EBI1	HGNC:1608|MIM:600242|Ensembl:ENSG00000126353|HPRD:02588	17q12-q21.2	chemokine (C-C motif) receptor 7	-0.096	0.4642	-0.341	1.665e-07
1237	CCR8	CDw198|CKR-L1|CKRL1|CMKBR8|CMKBRL2|CY6|GPR-CY6|MGC129966|MGC129973|TER1	HGNC:1609|MIM:601834|Ensembl:ENSG00000179934|HPRD:03497	3p22	chemokine (C-C motif) receptor 8	-0.025	0.8501	-0.046	0.4898
1238	CCBP2	CCR10|CCR9|CMKBR9|D6|MGC126678|MGC138250|hD6	HGNC:1565|MIM:602648|Ensembl:ENSG00000144648|HPRD:09095	3p21.3	chemokine binding protein 2	-0.195	0.136	-0.041	0.5395
1240	CMKLR1	CHEMERINR|ChemR23|DEZ|MGC126105|MGC126106	HGNC:2121|MIM:602351|Ensembl:ENSG00000174600|HPRD:03829	12q24.1	chemokine-like receptor 1	0.112	0.3958	-0.14	0.0366	0.375
1241	LTB4R	BLT1|BLTR|CMKRL1|GPR16|LTB4R1|LTBR1|P2RY7|P2Y7	HGNC:6713|MIM:601531|Ensembl:ENSG00000213903|HPRD:03320	14q11.2-q12	leukotriene B4 receptor	-0.119	0.3658	-0.054	0.4182
1244	ABCC2	ABC30|CMOAT|DJS|KIAA1010|MRP2|cMRP	HGNC:53|MIM:601107|Ensembl:ENSG00000023839|HPRD:03065	10q24	ATP-binding cassette, sub-family C (CFTR/MRP), member 2	0.315	0.01429	0.083	0.2163
1258	CNGB1	CNCG2|CNCG3L|CNGB1B|GAR1|GARP|RCNC2|RCNCb|RCNCbeta|RP45	HGNC:2151|MIM:600724|Ensembl:ENSG00000070729|HPRD:07204	16q13	cyclic nucleotide gated channel beta 1	-0.098	0.4567	0.052	0.4398
1259	CNGA1	CNCG|CNCG1|CNG1|RCNC1|RCNCa|RCNCalpha|RP49	HGNC:2148|MIM:123825|Ensembl:ENSG00000198515|HPRD:00445	4p12-cen	cyclic nucleotide gated channel alpha 1	0.055	0.6789	-0.021	0.7547	0.131
1261	CNGA3	ACHM2|CCNC1|CCNCa|CCNCalpha|CNCG3|CNG3	HGNC:2150|MIM:600053|Ensembl:ENSG00000144191|HPRD:02504	2q11.2	cyclic nucleotide gated channel alpha 3	0.129	0.326	-0.1	0.1349	0.383
1263	PLK3	CNK|FNK|PRK	HGNC:2154|MIM:602913|Ensembl:ENSG00000173846|HPRD:04222	1p34.1	polo-like kinase 3 (Drosophila)	0.034	0.7946	-0.065	0.3351	0.092
1264	CNN1	SMCC|Sm-Calp	HGNC:2155|MIM:600806|Ensembl:ENSG00000130176|HPRD:02884	19p13.2-p13.1	calponin 1, basic, smooth muscle	-0.344	0.007148	-0.111	0.09649
1265	CNN2	-	HGNC:2156|MIM:602373|Ensembl:ENSG00000064666|HPRD:03847	19p13.3	calponin 2	-0.266	0.0398	-0.053	0.4312
1266	CNN3	-	HGNC:2157|MIM:602374|Ensembl:ENSG00000117519|HPRD:03848	1p22-p21	calponin 3, acidic	-0.459	0.0002248	-0.022	0.7487
1267	CNP	CNP1	HGNC:2158|MIM:123830|Ensembl:ENSG00000173786|HPRD:00448	17q21	2',3'-cyclic nucleotide 3' phosphodiesterase	0.016	0.9029	0.177	0.007858
1268	CNR1	CANN6|CB-R|CB1|CB1A|CB1K5|CB1R|CNR	HGNC:2159|MIM:114610|Ensembl:ENSG00000118432|HPRD:00259	6q14-q15	cannabinoid receptor 1 (brain)	-0.028	0.83	-0.276	2.815e-05
1269	CNR2	CB2|CX5	HGNC:2160|MIM:605051|Ensembl:ENSG00000188822|HPRD:05444	1p36.11	cannabinoid receptor 2 (macrophage)	-0.167	0.2033	-0.09	0.1799
1271	CNTFR	MGC1774	HGNC:2170|MIM:118946|Ensembl:ENSG00000122756|HPRD:00348	9p13	ciliary neurotrophic factor receptor	0.009	0.9447	-0.139	0.0378	0.031
1272	CNTN1	F3|GP135	HGNC:2171|MIM:600016|Ensembl:ENSG00000018236|HPRD:07189	12q11-q12	contactin 1	0.017	0.8987	0.045	0.5013
1277	COL1A1	OI4	HGNC:2197|MIM:120150|Ensembl:ENSG00000108821|HPRD:00362	17q21.33	collagen, type I, alpha 1	-0.3	0.01988	-0.104	0.1222
1278	COL1A2	OI4	HGNC:2198|MIM:120160|Ensembl:ENSG00000164692|HPRD:00363	7q22.1	collagen, type I, alpha 2	-0.242	0.06279	0.12	0.07417
1280	COL2A1	ANFH|AOM|COL11A3|MGC131516|SEDC	HGNC:2200|MIM:120140|Ensembl:ENSG00000139219|HPRD:00361	12q13.11	collagen, type II, alpha 1	-0.09	0.4934	0.027	0.6916
1281	COL3A1	EDS4A|FLJ34534	HGNC:2201|MIM:120180|Ensembl:ENSG00000168542|HPRD:00365	2q31	collagen, type III, alpha 1	-0.303	0.0185	0.08	0.2358
1282	COL4A1	arresten	HGNC:2202|MIM:120130|Ensembl:ENSG00000187498|HPRD:00359	13q34	collagen, type IV, alpha 1	-0.486	8.205e-05	-0.172	0.009791
1284	COL4A2	DKFZp686I14213|FLJ22259	HGNC:2203|MIM:120090|Ensembl:ENSG00000134871|HPRD:00355	13q34	collagen, type IV, alpha 2	-0.46	0.0002172	0.191	0.004117
1285	COL4A3	-	HGNC:2204|MIM:120070|Ensembl:ENSG00000169031|HPRD:00354	2q36-q37	collagen, type IV, alpha 3 (Goodpasture antigen)	0.138	0.2929	-0.015	0.8267	0.327
1286	COL4A4	CA44	HGNC:2206|MIM:120131|Ensembl:ENSG00000081052|HPRD:00360	2q35-q37	collagen, type IV, alpha 4	-0.273	0.03507	0.037	0.5828
1287	COL4A5	ASLN|ATS|CA54|MGC167109|MGC42377	HGNC:2207|MIM:303630|Ensembl:ENSG00000188153|HPRD:02363	Xq22	collagen, type IV, alpha 5	-0.259	0.0459	-0.077	0.2496
1288	COL4A6	MGC88184	HGNC:2208|MIM:303631|Ensembl:ENSG00000197565|HPRD:02364	Xq22	collagen, type IV, alpha 6	-0.159	0.2241	-0.055	0.41
1289	COL5A1	-	HGNC:2209|MIM:120215|Ensembl:ENSG00000130635|HPRD:00368	9q34.2-q34.3	collagen, type V, alpha 1	-0.447	0.0003482	0.192	0.003857
1290	COL5A2	MGC105115	HGNC:2210|MIM:120190|Ensembl:ENSG00000204262|HPRD:00366	2q14-q32	collagen, type V, alpha 2	-0.217	0.09585	0.007	0.9203
1291	COL6A1	OPLL	HGNC:2211|MIM:120220|Ensembl:ENSG00000142156|HPRD:00370	21q22.3	collagen, type VI, alpha 1	-0.322	0.01197	-0.004	0.9541
1292	COL6A2	DKFZp586E1322|FLJ46862|PP3610	HGNC:2212|MIM:120240|Ensembl:ENSG00000142173|HPRD:02110	21q22.3	collagen, type VI, alpha 2	-0.259	0.04612	-0.002	0.98
1293	COL6A3	DKFZp686D23123|DKFZp686K04147|DKFZp686N0262|FLJ34702|FLJ98399	HGNC:2213|MIM:120250|Ensembl:ENSG00000163359|HPRD:00371	2q37	collagen, type VI, alpha 3	-0.176	0.1784	0.146	0.02842
1294	COL7A1	EBD1|EBDCT|EBR1	HGNC:2214|MIM:120120|Ensembl:ENSG00000114270|HPRD:00358	3p21.1	collagen, type VII, alpha 1	-0.38	0.002711	-0.141	0.03547
1295	COL8A1	C3orf7|MGC9568	HGNC:2215|MIM:120251|Ensembl:ENSG00000144810|HPRD:00372	3q12.3	collagen, type VIII, alpha 1	-0.193	0.1391	-0.008	0.9096
1296	COL8A2	FECD|FLJ00201|MGC116970|MGC116972|PPCD|PPCD2	HGNC:2216|MIM:120252|Ensembl:ENSG00000171812|HPRD:08347	1p34.2	collagen, type VIII, alpha 2	-0.107	0.4142	-0.062	0.3549
1297	COL9A1	DJ149L1.1.2|EDM6|FLJ40263|MED	HGNC:2217|MIM:120210|Ensembl:ENSG00000112280|HPRD:00367	6q12-q14	collagen, type IX, alpha 1	0.176	0.1783	-0.049	0.469	0.453
1298	COL9A2	DJ39G22.4|EDM2|MED	HGNC:2218|MIM:120260|Ensembl:ENSG00000049089|HPRD:00373	1p33-p32	collagen, type IX, alpha 2	-0.215	0.09942	-0.172	0.00982
1299	COL9A3	DJ885L7.4.1|EDM3|FLJ90759|IDD|MED	HGNC:2219|MIM:120270|Ensembl:ENSG00000092758|HPRD:00374	20q13.3	collagen, type IX, alpha 3	0.046	0.7253	0.146	0.02894
1300	COL10A1	-	HGNC:2185|MIM:120110|Ensembl:ENSG00000123500|HPRD:00357	6q21-q22	collagen, type X, alpha 1	0.034	0.799	0.142	0.03358
1301	COL11A1	CO11A1|COLL6|STL2	HGNC:2186|MIM:120280|Ensembl:ENSG00000060718|HPRD:00375	1p21	collagen, type XI, alpha 1	-0.294	0.02245	0.054	0.4237
1302	COL11A2	DFNA13|DFNB53|HKE5|PARP|STL3	HGNC:2187|MIM:120290|Ensembl:ENSG00000204248|HPRD:00376|HPRD:09049	6p21.3	collagen, type XI, alpha 2	-0.032	0.8111	-0.115	0.08599
1305	COL13A1	COLXIIIA1|FLJ42485	HGNC:2190|MIM:120350|Ensembl:ENSG00000197467|HPRD:00383	10q22	collagen, type XIII, alpha 1	-0.205	0.1152	-0.063	0.3446
1306	COL15A1	FLJ38566	HGNC:2192|MIM:120325|Ensembl:ENSG00000204291|HPRD:00380	9q21-q22	collagen, type XV, alpha 1	-0.358	0.00493	0.062	0.355
1307	COL16A1	447AA|FP1572	HGNC:2193|MIM:120326|Ensembl:ENSG00000084636|HPRD:00381	1p35-p34	collagen, type XVI, alpha 1	-0.192	0.141	0.069	0.3013
1308	COL17A1	BA16H23.2|BP180|BPAG2|FLJ60881|KIAA0204|LAD-1	HGNC:2194|MIM:113811|Ensembl:ENSG00000065618|HPRD:00223	10q24.3	collagen, type XVII, alpha 1	-0.022	0.8648	-0.069	0.3039
1310	COL19A1	COL9A1L|D6S228E	HGNC:2196|MIM:120165|Ensembl:ENSG00000082293|HPRD:00364	6q12-q13	collagen, type XIX, alpha 1	0.026	0.8448	-0.043	0.5213	0.065
1311	COMP	EDM1|EPD1|MED|MGC131819|MGC149768|PSACH|THBS5	HGNC:2227|MIM:600310|Ensembl:ENSG00000105664|HPRD:02632	19p13.1	cartilage oligomeric matrix protein	-0.012	0.9291	0.026	0.6977
1312	COMT	-	HGNC:2228|MIM:116790|Ensembl:ENSG00000093010|HPRD:00284	22q11.21-q11.23|22q11.21	catechol-O-methyltransferase	0.009	0.9436	0.141	0.03446
1314	COPA	FLJ26320|HEP-COP	HGNC:2230|MIM:601924|Ensembl:ENSG00000122218|HPRD:03564	1q23-q25	coatomer protein complex, subunit alpha	-0.289	0.02493	-0.165	0.01345
1315	COPB1	COPB|DKFZp761K102|FLJ10341|FLJ46444|FLJ57957	HGNC:2231|MIM:600959|Ensembl:ENSG00000129083|HPRD:02981	11p15.2	coatomer protein complex, subunit beta 1	-0.113	0.3901	0.114	0.08946
1316	KLF6	BCD1|CBA1|COPEB|CPBP|DKFZp686N0199|GBF|PAC1|ST12|ZF9	HGNC:2235|MIM:602053|Ensembl:ENSG00000067082|HPRD:03632	10p15	Kruppel-like factor 6	-0.322	0.01215	-0.078	0.2468
1317	SLC31A1	COPT1|CTR1|MGC75487|hCTR1	HGNC:11016|MIM:603085|Ensembl:ENSG00000136868|HPRD:04362	9q31-q32	solute carrier family 31 (copper transporters), member 1	0.081	0.5359	0.119	0.07664
1318	SLC31A2	COPT2|CTR2|hCTR2	HGNC:11017|MIM:603088|Ensembl:ENSG00000136867|HPRD:04365	9q31-q32	solute carrier family 31 (copper transporters), member 2	-0.172	0.1898	0.099	0.139
1325	CORT	CST-14|CST-17|CST-29	HGNC:2257|MIM:602784|Ensembl:ENSG00000175279|HPRD:04150	1p36|1p36.22	cortistatin	-0.012	0.9258	0.147	0.02822
1326	MAP3K8	COT|EST|ESTF|FLJ10486|MEKK8|TPL2|Tpl-2|c-COT	HGNC:6860|MIM:191195|Ensembl:ENSG00000107968|HPRD:01863	10p11.23	mitogen-activated protein kinase kinase kinase 8	-0.027	0.8392	-0.063	0.3447
1327	COX4I1	COX4|COXIV|MGC72016	HGNC:2265|MIM:123864|Ensembl:ENSG00000131143|HPRD:00466	16q22-qter	cytochrome c oxidase subunit IV isoform 1	0.234	0.07156	-0.147	0.0279	0.807
1329	COX5B	COXVB	HGNC:2269|MIM:123866|Ensembl:ENSG00000135940|HPRD:00467	2cen-q13	cytochrome c oxidase subunit Vb	0.287	0.02601	0.042	0.5345
1337	COX6A1	COX6A|COX6AL|MGC104500	HGNC:2277|MIM:602072|Ensembl:ENSG00000111775|HPRD:03644	12q24.2|12q24.2	cytochrome c oxidase subunit VIa polypeptide 1	0.408	0.001222	-0.154	0.02154	1.436
1339	COX6A2	COX6AH|COXVIAH	HGNC:2279|MIM:602009|Ensembl:ENSG00000156885|HPRD:03598	16p	cytochrome c oxidase subunit VIa polypeptide 2	0.009	0.9437	-0.178	0.00758	0.036
1340	COX6B1	COX6B|COXG	HGNC:2280|MIM:124089|Ensembl:ENSG00000126267|HPRD:00493	19q13.1	cytochrome c oxidase subunit Vib polypeptide 1 (ubiquitous)	0.206	0.1143	-0.152	0.02325	0.721
1345	COX6C	-	HGNC:2285|MIM:124090|Ensembl:ENSG00000164919|HPRD:00494	8q22-q23	cytochrome c oxidase subunit VIc	-0.041	0.7555	-0.17	0.01063
1346	COX7A1	COX7A|COX7AH|COX7AM	HGNC:2287|MIM:123995|Ensembl:ENSG00000161281|HPRD:00481	19q13.1	cytochrome c oxidase subunit VIIa polypeptide 1 (muscle)	-0.054	0.6817	0.07	0.2952
1347	COX7A2	COX7AL|COX7AL1|COXVIIAL|COXVIIa-L|MGC118950|MGC118951|MGC118952|MGC126875|MGC126877|VIIAL	HGNC:2288|MIM:123996|Ensembl:ENSG00000112695|HPRD:00482	6q12	cytochrome c oxidase subunit VIIa polypeptide 2 (liver)	0.213	0.1027	0.05	0.4572
1349	COX7B	-	HGNC:2291|MIM:603792|Ensembl:ENSG00000131174|HPRD:04812	Xq21.1	cytochrome c oxidase subunit VIIb	0.391	0.002016	-0.169	0.01148	1.454
1350	COX7C	-	HGNC:2292|MIM:603774|Ensembl:ENSG00000127184|HPRD:04800	5q14	cytochrome c oxidase subunit VIIc	0.349	0.006307	-0.07	0.2938	0.951
1351	COX8A	COX|COX8|COX8-2|COX8L|VIII|VIII-L	HGNC:2294|MIM:123870|Ensembl:ENSG00000176340|HPRD:00468	11q12-q13	cytochrome c oxidase subunit 8A (ubiquitous)	0.197	0.1324	-0.171	0.01028	0.738
1352	COX10	-	HGNC:2260|MIM:602125|Ensembl:ENSG00000006695|HPRD:03673	17p12-p11.2	COX10 homolog, cytochrome c oxidase assembly protein, heme A: farnesyltransferase (yeast)	0.252	0.05198	0.067	0.3196
1353	COX11	COX11P	HGNC:2261|MIM:603648|Ensembl:ENSG00000166260|HPRD:04709	17q22	COX11 homolog, cytochrome c oxidase assembly protein (yeast)	0.247	0.05741	0.123	0.06516
1355	COX15	-	HGNC:2263|MIM:603646|Ensembl:ENSG00000014919|HPRD:04707	10q24	COX15 homolog, cytochrome c oxidase assembly protein (yeast)	0.442	0.000404	0.165	0.01358
1356	CP	CP-2	HGNC:2295|MIM:117700|Ensembl:ENSG00000047457|HPRD:00317	3q23-q25	ceruloplasmin (ferroxidase)	-0.261	0.0441	0.114	0.0884
1357	CPA1	CPA	HGNC:2296|MIM:114850|Ensembl:ENSG00000091704|HPRD:00269	7q32	carboxypeptidase A1 (pancreatic)	0.127	0.3317	-0.031	0.6496	0.313
1358	CPA2	-	HGNC:2297|MIM:600688|Ensembl:ENSG00000158516|HPRD:02821	7q32	carboxypeptidase A2 (pancreatic)	0.085	0.5187	-0.059	0.3806	0.224
1359	CPA3	-	HGNC:2298|MIM:114851|Ensembl:ENSG00000163751|HPRD:00270	3q21-q25	carboxypeptidase A3 (mast cell)	-0.143	0.2748	0.095	0.1551
1360	CPB1	CPB|DKFZp779K1333|PASP|PCPB	HGNC:2299|MIM:114852|Ensembl:ENSG00000153002|HPRD:00271	3q24	carboxypeptidase B1 (tissue)	-0.052	0.6938	0.132	0.04826
1361	CPB2	CPU|PCPB|TAFI	HGNC:2300|MIM:603101|Ensembl:ENSG00000080618|HPRD:04374	13q14.11	carboxypeptidase B2 (plasma)	-0.188	0.1495	-0.119	0.07631
1362	CPD	GP180	HGNC:2301|MIM:603102|Ensembl:ENSG00000108582|HPRD:04375	17q11.2	carboxypeptidase D	-0.045	0.7303	-0.203	0.002225
1363	CPE	-	HGNC:2303|MIM:114855|Ensembl:ENSG00000109472|HPRD:00272	4q32.3	carboxypeptidase E	-0.254	0.04983	-0.087	0.1938
1364	CLDN4	CPE-R|CPER|CPETR|CPETR1|WBSCR8|hCPE-R	HGNC:2046|MIM:602909|Ensembl:ENSG00000189143|HPRD:04218	7q11.23	claudin 4	0.031	0.8154	0.004	0.9495
1365	CLDN3	C7orf1|CPE-R2|CPETR2|HRVP1|RVP1	HGNC:2045|MIM:602910|Ensembl:ENSG00000165215|HPRD:04219	7q11.23	claudin 3	0.213	0.1026	-0.051	0.4463	0.551
1366	CLDN7	CEPTRL2|CPETRL2|Hs.84359|claudin-1	HGNC:2049|MIM:609131|Ensembl:ENSG00000181885|HPRD:07633	17p13	claudin 7	0.126	0.3371	0.04	0.5553
1368	CPM	-	HGNC:2311|MIM:114860|Ensembl:ENSG00000135678|HPRD:00273	12q14.3	carboxypeptidase M	-0.165	0.2077	0.059	0.3828
1369	CPN1	CPN|FLJ40792|SCPN	HGNC:2312|MIM:603103|Ensembl:ENSG00000120054|HPRD:09120	10q24.2	carboxypeptidase N, polypeptide 1	-0.184	0.1589	-0.049	0.4629
1370	CPN2	ACBP	HGNC:2313|MIM:603104|Ensembl:ENSG00000178772|HPRD:11928	3q29	carboxypeptidase N, polypeptide 2	-0.219	0.09207	0.046	0.4898
1371	CPOX	CPO|CPX|HCP	HGNC:2321|MIM:612732|Ensembl:ENSG00000080819|HPRD:00417	3q12	coproporphyrinogen oxidase	0.124	0.3458	-0.077	0.2541	0.343
1373	CPS1	-	HGNC:2323|MIM:608307|Ensembl:ENSG00000021826|HPRD:01995	2q35	carbamoyl-phosphate synthetase 1, mitochondrial	0.148	0.2603	0.071	0.2904
1374	CPT1A	CPT1|CPT1-L|L-CPT1	HGNC:2328|MIM:600528|Ensembl:ENSG00000110090|HPRD:02755	11q13.1-q13.2	carnitine palmitoyltransferase 1A (liver)	0.195	0.1353	0.069	0.3043
1376	CPT2	CPT1|CPTASE	HGNC:2330|MIM:600650|Ensembl:ENSG00000157184|HPRD:02802	1p32	carnitine palmitoyltransferase 2	0.244	0.05974	0.179	0.007229
1378	CR1	C3BR|C4BR|CD35|KN	HGNC:2334|MIM:120620|Ensembl:ENSG00000203710|HPRD:00398	1q32	complement component (3b/4b) receptor 1 (Knops blood group)	0.028	0.8341	-0.149	0.0257	0.096
1380	CR2	C3DR|CD21|SLEB9	HGNC:2336|MIM:120650|Ensembl:ENSG00000117322|HPRD:00399	1q32	complement component (3d/Epstein Barr virus) receptor 2	0.128	0.3307	-0.307	2.892e-06	0.978
1381	CRABP1	CRABP|CRABP-I|CRABPI|RBP5	HGNC:2338|MIM:180230|Ensembl:ENSG00000166426|HPRD:07520	15q24	cellular retinoic acid binding protein 1	0.104	0.4292	-0.187	0.004926	0.416
1382	CRABP2	CRABP-II|RBP6	HGNC:2339|MIM:180231|Ensembl:ENSG00000143320|HPRD:08353	1q21.3	cellular retinoic acid binding protein 2	-0.044	0.7365	0.026	0.6947
1384	CRAT	CAT1	HGNC:2342|MIM:600184|Ensembl:ENSG00000095321|HPRD:08971	9q34.1	carnitine acetyltransferase	-0.178	0.1725	-0.052	0.4403
1385	CREB1	CREB|MGC9284	HGNC:2345|MIM:123810|Ensembl:ENSG00000118260|HPRD:00442	2q34	cAMP responsive element binding protein 1	0.054	0.682	-0.198	0.002979	0.225
1386	ATF2	CRE-BP1|CREB2|HB16|MGC111558|TREB7	HGNC:784|MIM:123811|Ensembl:ENSG00000115966|HPRD:00443	2q32	activating transcription factor 2	0.045	0.7333	-0.261	7.822e-05	0.254
1387	CREBBP	CBP|KAT3A|RSTS	HGNC:2348|MIM:600140|Ensembl:ENSG00000005339|HPRD:02534	16p13.3	CREB binding protein	-0.127	0.3344	0.024	0.7155
1388	ATF6B	CREB-RP|CREBL1|FLJ10066|G13	HGNC:2349|MIM:600984|Ensembl:ENSG00000213676|HPRD:02992	6p21.3	activating transcription factor 6 beta	-0.065	0.6197	0.175	0.008754
1389	CREBL2	MGC117311|MGC138362	HGNC:2350|MIM:603476|Ensembl:ENSG00000111269|HPRD:07541	12p13	cAMP responsive element binding protein-like 2	-0.002	0.9871	-0.245	0.0002132
1390	CREM	ICER|MGC111110|MGC17881|MGC41893|hCREM-2	HGNC:2352|MIM:123812|Ensembl:ENSG00000095794|HPRD:00444	10p11.21	cAMP responsive element modulator	0.042	0.7523	0.038	0.5701
1392	CRH	CRF	HGNC:2355|MIM:122560|Ensembl:ENSG00000147571|HPRD:07172	8q13	corticotropin releasing hormone	-0.026	0.8415	0.111	0.09747
1393	CRHBP	CRF-BP|CRFBP	HGNC:2356|MIM:122559|Ensembl:ENSG00000145708|HPRD:08348	5q11.2-q13.3	corticotropin releasing hormone binding protein	-0.12	0.3603	0.027	0.6831
1394	CRHR1	CRF-R|CRF1|CRFR1|CRH-R1h|CRHR|CRHR1f	HGNC:2357|MIM:122561|Ensembl:ENSG00000120088|HPRD:08830	17q12-q22	corticotropin releasing hormone receptor 1	0.18	0.1691	-0.047	0.4815	0.461
1395	CRHR2	CRFR2	HGNC:2358|MIM:602034|Ensembl:ENSG00000106113|HPRD:03614	7p14.3	corticotropin releasing hormone receptor 2	-0.139	0.2907	0.063	0.3443
1396	CRIP1	CRHP|CRIP|CRP1|FLJ40971	HGNC:2360|MIM:123875|Ensembl:ENSG00000213145|HPRD:00469	14q32.33	cysteine-rich protein 1 (intestinal)	0.054	0.684	0.071	0.2886
1397	CRIP2	CRIP|CRP2|ESP1	HGNC:2361|MIM:601183|Ensembl:ENSG00000182809|HPRD:03113	14q32.3	cysteine-rich protein 2	-0.288	0.02556	-0.093	0.1643
1398	CRK	CRKII	HGNC:2362|MIM:164762|Ensembl:ENSG00000167193|HPRD:01267	17p13.3	v-crk sarcoma virus CT10 oncogene homolog (avian)	0.122	0.3529	-0.073	0.2753	0.335
1399	CRKL	-	HGNC:2363|MIM:602007|Ensembl:ENSG00000099942|HPRD:03596	22q11|22q11.21	v-crk sarcoma virus CT10 oncogene homolog (avian)-like	0.174	0.1829	-0.02	0.7623	0.418
1400	CRMP1	DPYSL1|DRP-1|DRP1	HGNC:2365|MIM:602462|Ensembl:ENSG00000072832|HPRD:03913	4p16.1-p15	collapsin response mediator protein 1	-0.104	0.4269	0.109	0.1039
1401	CRP	MGC149895|MGC88244|PTX1	HGNC:2367|MIM:123260|Ensembl:ENSG00000132693|HPRD:00422	1q21-q23	C-reactive protein, pentraxin-related	0.06	0.6498	0.058	0.3906
1404	HAPLN1	CRTL1	HGNC:2380|MIM:115435|Ensembl:ENSG00000145681|HPRD:00275	5q14.3	hyaluronan and proteoglycan link protein 1	-0.144	0.2723	-0.126	0.05962
1406	CRX	CORD2|CRD|LCA7|OTX3	HGNC:2383|MIM:602225|Ensembl:ENSG00000105392|HPRD:03748	19q13.3	cone-rod homeobox	-0.106	0.4203	0.119	0.07533
1407	CRY1	PHLL1	HGNC:2384|MIM:601933|Ensembl:ENSG00000008405|HPRD:09050	12q23-q24.1	cryptochrome 1 (photolyase-like)	-0.032	0.8101	-0.073	0.2743
1408	CRY2	FLJ10332|HCRY2|KIAA0658|PHLL2	HGNC:2385|MIM:603732|Ensembl:ENSG00000121671|HPRD:07226	11p11.2	cryptochrome 2 (photolyase-like)	-0.228	0.0792	-0.104	0.1192
1409	CRYAA	CRYA1|HSPB4	HGNC:2388|MIM:123580|Ensembl:ENSG00000160202|HPRD:00427	21q22.3	crystallin, alpha A	-0.007	0.9605	-0.178	0.007629
1410	CRYAB	CRYA2|CTPP2|HSPB5	HGNC:2389|MIM:123590|Ensembl:ENSG00000109846|HPRD:00428	11q22.3-q23.1	crystallin, alpha B	-0.35	0.006079	-0.082	0.2191
1411	CRYBA1	CRYB1	HGNC:2394|MIM:123610|Ensembl:ENSG00000108255|HPRD:00429	17q11.2	crystallin, beta A1	0.091	0.4894	-0.067	0.3167	0.246
1412	CRYBA2	-	HGNC:2395|MIM:600836|Ensembl:ENSG00000163499|HPRD:02905	2q34-q36	crystallin, beta A2	0.082	0.5338	-0.089	0.1822	0.235
1413	CRYBA4	-	HGNC:2396|MIM:123631|Ensembl:ENSG00000196431|HPRD:00432	22q11.2-q13.1|22q12.1	crystallin, beta A4	0.289	0.02516	0.039	0.5597
1414	CRYBB1	CATCN3	HGNC:2397|MIM:600929|Ensembl:ENSG00000100122|HPRD:09021	22q11.2|22q12.1	crystallin, beta B1	-0.14	0.2864	-0.042	0.5327
1415	CRYBB2	CCA2|CRYB2|CRYB2A|D22S665	HGNC:2398|MIM:123620|Ensembl:ENSG00000100058|HPRD:00430	22q11.2-q12.1|22q11.23	crystallin, beta B2	0.222	0.08837	-0.071	0.2891	0.606
1416	CRYBB2P1	CRYB2B|MGC51252	HGNC:2399	22q11.2-q12.1	crystallin, beta B2 pseudogene 1	-0.026	0.8463	0.109	0.1036
1417	CRYBB3	CATCN2|CRYB3|MGC125772|MGC125773|MGC125774	HGNC:2400|MIM:123630|Ensembl:ENSG00000100053|HPRD:00431	22q11.2-q12.1|22q11.23	crystallin, beta B3	-0.011	0.9363	-0.156	0.01971
1418	CRYGA	CRY-g-A|CRYG1|CRYG5	HGNC:2408|MIM:123660|Ensembl:ENSG00000168582|HPRD:00433	2q33-q35	crystallin, gamma A	-0.008	0.9521	-0.041	0.5432
1419	CRYGB	CRYG2	HGNC:2409|MIM:123670|Ensembl:ENSG00000182187|HPRD:00434	2q33-q35	crystallin, gamma B	-0.06	0.6496	-0.021	0.7588
1420	CRYGC	CCL|CRYG3	HGNC:2410|MIM:123680|Ensembl:ENSG00000163254|HPRD:00435	2q33-q35	crystallin, gamma C	-0.078	0.5559	0.123	0.06579
1421	CRYGD	CACA|CCA3|CCP|CRYG4|cry-g-D	HGNC:2411|MIM:123690|Ensembl:ENSG00000118231|HPRD:00436	2q33-q35	crystallin, gamma D	-0.106	0.4196	0.052	0.4364
1428	CRYM	DFNA40|THBP	HGNC:2418|MIM:123740|Ensembl:ENSG00000103316|HPRD:08831	16p13.11-p12.3	crystallin, mu	-0.042	0.751	0.001	0.9884
1429	CRYZ	DKFZp779E0834|FLJ41475	HGNC:2419|MIM:123691|Ensembl:ENSG00000116791|HPRD:00437	1p31-p22	crystallin, zeta (quinone reductase)	0.077	0.5569	-0.062	0.3528	0.206
1431	CS	-	HGNC:2422|MIM:118950|Ensembl:ENSG00000062485|HPRD:00349	12q13.2-q13.3	citrate synthase	0.528	1.434e-05	-0.02	0.7659	1.266
1432	MAPK14	CSBP1|CSBP2|CSPB1|EXIP|Mxi2|PRKM14|PRKM15|RK|SAPK2A|p38|p38ALPHA	HGNC:6876|MIM:600289|Ensembl:ENSG00000112062|HPRD:02619	6p21.3-p21.2	mitogen-activated protein kinase 14	0.072	0.5849	-0.274	3.299e-05	0.439
1434	CSE1L	CAS|CSE1|MGC117283|MGC130036|MGC130037|XPO2	HGNC:2431|MIM:601342|Ensembl:ENSG00000124207|HPRD:03217	20q13	CSE1 chromosome segregation 1-like (yeast)	0.054	0.6794	0.198	0.002849
1435	CSF1	MCSF|MGC31930	HGNC:2432|MIM:120420|Ensembl:ENSG00000184371|HPRD:00388	1p21-p13	colony stimulating factor 1 (macrophage)	-0.397	0.001696	0.012	0.8563
1436	CSF1R	C-FMS|CD115|CSFR|FIM2|FMS	HGNC:2433|MIM:164770|Ensembl:ENSG00000182578|HPRD:01269	5q33-q35	colony stimulating factor 1 receptor	-0.141	0.2828	0.025	0.7065
1437	CSF2	GMCSF|MGC131935|MGC138897	HGNC:2434|MIM:138960|Ensembl:ENSG00000164400|HPRD:00734	5q31.1	colony stimulating factor 2 (granulocyte-macrophage)	-0.19	0.1455	-0.003	0.9614
1438	CSF2RA	CD116|CDw116|CSF2R|CSF2RAX|CSF2RAY|CSF2RX|CSF2RY|GM-CSF-R-alpha|GMCSFR|GMR|MGC3848|MGC4838	HGNC:2435|MIM:306250|MIM:425000|Ensembl:ENSG00000198223|HPRD:02381	Xp22.32 and Yp11.3	colony stimulating factor 2 receptor, alpha, low-affinity (granulocyte-macrophage)	-0.019	0.8842	0.018	0.7891
1439	CSF2RB	CD131|CDw131|IL3RB|IL5RB	HGNC:2436|MIM:138981|Ensembl:ENSG00000100368|HPRD:00739	22q13.1	colony stimulating factor 2 receptor, beta, low-affinity (granulocyte-macrophage)	-0.155	0.2355	-0.015	0.8183
1440	CSF3	G-CSF|GCSF|MGC45931	HGNC:2438|MIM:138970|Ensembl:ENSG00000108342|HPRD:00736	17q11.2-q12	colony stimulating factor 3 (granulocyte)	-0.022	0.8665	0.026	0.7009
1441	CSF3R	CD114|GCSFR	HGNC:2439|MIM:138971|Ensembl:ENSG00000119535|HPRD:00737	1p35-p34.3	colony stimulating factor 3 receptor (granulocyte)	-0.12	0.3606	-0.068	0.3144
1442	CSH1	CSA|CSMT|FLJ75407|PL	HGNC:2440|MIM:150200|Ensembl:ENSG00000136488|HPRD:08350	17q24.2	chorionic somatomammotropin hormone 1 (placental lactogen)	0.082	0.5353	-0.078	0.2445	0.227
1443	CSH2	CS-2|CSB|hCS-B	HGNC:2441|MIM:118820|Ensembl:ENSG00000213218|HPRD:06688	17q24.2	chorionic somatomammotropin hormone 2	-0.09	0.4927	-0.039	0.5581
1444	CSHL1	CS-5|CSHP1|CSL|MGC149868|hCS-L	HGNC:2442|MIM:603515|Ensembl:ENSG00000204414|HPRD:04623	17q24.2	chorionic somatomammotropin hormone-like 1	0.052	0.6948	-0.066	0.3246	0.139
1445	CSK	MGC117393	HGNC:2444|MIM:124095|Ensembl:ENSG00000103653|HPRD:00496	15q23-q25	c-src tyrosine kinase	0.367	0.003892	0.157	0.01854
1446	CSN1S1	CASA|CSN1|MGC149368	HGNC:2445|MIM:115450|Ensembl:ENSG00000126545|HPRD:00280	4q21.1	casein alpha s1	0.176	0.1779	0.003	0.963
1447	CSN2	CASB	HGNC:2447|MIM:115460|Ensembl:ENSG00000135222|HPRD:00281	4q21.1	casein beta	-0.211	0.1053	-0.018	0.7857
1448	CSN3	CSN10|CSNK|KCA	HGNC:2446|MIM:601695|Ensembl:ENSG00000171209|HPRD:03411	4q21.1	casein kappa	-0.165	0.2063	0.056	0.4035
1452	CSNK1A1	CK1|HLCDGP1|PRO2975	HGNC:2451|MIM:600505|Ensembl:ENSG00000113712|HPRD:02739	5q32	casein kinase 1, alpha 1	-0.15	0.2528	-0.1	0.1349
1453	CSNK1D	HCKID	HGNC:2452|MIM:600864|Ensembl:ENSG00000141551|HPRD:02920	17q25	casein kinase 1, delta	0.146	0.2644	-0.076	0.2577	0.405
1454	CSNK1E	HCKIE|MGC10398	HGNC:2453|MIM:600863|Ensembl:ENSG00000213923|HPRD:02919	22q13.1	casein kinase 1, epsilon	0.066	0.6156	-0.056	0.4077	0.173
1455	CSNK1G2	CK1g2	HGNC:2455|MIM:602214|Ensembl:ENSG00000133275|HPRD:03738	19p13.3	casein kinase 1, gamma 2	0.048	0.715	0.101	0.1302
1456	CSNK1G3	-	HGNC:2456|MIM:604253|Ensembl:ENSG00000151292|HPRD:05034	5q23	casein kinase 1, gamma 3	0.055	0.6774	-0.235	0.0003946	0.271
1457	CSNK2A1	CK2A1|CKII	HGNC:2457|MIM:115440|Ensembl:ENSG00000101266|HPRD:00277	20p13	casein kinase 2, alpha 1 polypeptide	0.243	0.06095	0.087	0.1939
1459	CSNK2A2	CK2A2|CSNK2A1|FLJ43934	HGNC:2459|MIM:115442|Ensembl:ENSG00000070770|HPRD:00279	16q21	casein kinase 2, alpha prime polypeptide	0.442	0.0004032	0.037	0.579
1462	VCAN	CSPG2|DKFZp686K06110|ERVR|GHAP|PG-M|WGN|WGN1	HGNC:2464|MIM:118661|Ensembl:ENSG00000038427|HPRD:00340	5q14.3	versican	-0.279	0.03069	-0.164	0.01384
1463	NCAN	CSPG3|FLJ44681	HGNC:2465|MIM:600826|Ensembl:ENSG00000130287|HPRD:02897	19p12	neurocan	-0.141	0.2842	-0.048	0.4756
1464	CSPG4	HMW-MAA|MCSP|MCSPG|MEL-CSPG|MSK16|NG2	HGNC:2466|MIM:601172|Ensembl:ENSG00000173546|HPRD:03105	15q24.2	chondroitin sulfate proteoglycan 4	-0.166	0.2043	-0.015	0.8221
1465	CSRP1	CRP|CRP1|CSRP|CYRP|D1S181E|DKFZp686M148	HGNC:2469|MIM:123876|Ensembl:ENSG00000159176|HPRD:00470	1q32	cysteine and glycine-rich protein 1	-0.317	0.01372	0.251	0.0001488
1466	CSRP2	CRP2|LMO5|SmLIM	HGNC:2470|MIM:601871|Ensembl:ENSG00000175183|HPRD:03523	12q21.1	cysteine and glycine-rich protein 2	-0.024	0.8583	0.053	0.4289
1468	SLC25A10	DIC	HGNC:10980|MIM:606794|Ensembl:ENSG00000183048|HPRD:08424	17q25.3	solute carrier family 25 (mitochondrial carrier; dicarboxylate transporter), member 10	0.458	0.0002344	0.119	0.07663
1469	CST1	-	HGNC:2473|MIM:123855|Ensembl:ENSG00000170373|HPRD:00460	20p11.21	cystatin SN	0.05	0.706	-0.032	0.6386	0.122
1470	CST2	MGC71924	HGNC:2474|MIM:123856|Ensembl:ENSG00000170369|HPRD:00461	20p11.21	cystatin SA	-0.089	0.5008	0.015	0.8285
1471	CST3	ARMD11|MGC117328	HGNC:2475|MIM:604312|Ensembl:ENSG00000101439|HPRD:05056	20p11.21	cystatin C	-0.252	0.05198	-0.16	0.01687
1472	CST4	MGC71923	HGNC:2476|MIM:123857|Ensembl:ENSG00000101441|HPRD:00462	20p11.21	cystatin S	-0.162	0.215	-0.046	0.4979
1473	CST5	MGC71922	HGNC:2477|MIM:123858|Ensembl:ENSG00000170367|HPRD:00463	20p11.21	cystatin D	-0.273	0.03516	-0.1	0.1355
1474	CST6	-	HGNC:2478|MIM:601891|Ensembl:ENSG00000175315|HPRD:03535	11q13	cystatin E/M	0.026	0.8436	-0.107	0.1102	0.079
1475	CSTA	STF1|STFA	HGNC:2481|MIM:184600|Ensembl:ENSG00000121552|HPRD:01697	3q21	cystatin A (stefin A)	-0.032	0.8096	-0.105	0.1182
1476	CSTB	CST6|EPM1|PME|STFB	HGNC:2482|MIM:601145|Ensembl:ENSG00000160213|HPRD:03091	21q22.3	cystatin B (stefin B)	-0.151	0.2506	-0.206	0.001978
1477	CSTF1	CstF-50|CstFp50	HGNC:2483|MIM:600369|Ensembl:ENSG00000101138|HPRD:02653	20q13.2	cleavage stimulation factor, 3' pre-RNA, subunit 1, 50kDa	0.329	0.01016	-0.129	0.05421	1.068
1478	CSTF2	CstF-64	HGNC:2484|MIM:600368|Ensembl:ENSG00000101811|HPRD:02652	Xq22.1	cleavage stimulation factor, 3' pre-RNA, subunit 2, 64kDa	0.433	0.0005451	-0.04	0.5511	1.09
1479	CSTF3	CSTF-77|MGC117398|MGC43001|MGC75122	HGNC:2485|MIM:600367|Ensembl:ENSG00000176102|HPRD:02651	11p13	cleavage stimulation factor, 3' pre-RNA, subunit 3, 77kDa	0.155	0.2357	0.019	0.7788
1482	NKX2-5	CHNG5|CSX|CSX1|FLJ52202|FLJ97166|FLJ97195|FLJ97197|FLJ99536|NKX2.5|NKX2E|NKX4-1	HGNC:2488|MIM:600584|Ensembl:ENSG00000183072|HPRD:02787	5q34	NK2 transcription factor related, locus 5 (Drosophila)	-0.223	0.08731	-0.072	0.2817
1486	CTBS	CTB	HGNC:2496|MIM:600873|Ensembl:ENSG00000117151|HPRD:02927	1p22	chitobiase, di-N-acetyl-	-0.221	0.0901	0.089	0.1849
1487	CTBP1	BARS|MGC104684	HGNC:2494|MIM:602618|Ensembl:ENSG00000159692|HPRD:04015	4p16	C-terminal binding protein 1	0.28	0.03016	0.182	0.006328
1488	CTBP2	-	HGNC:2495|MIM:602619|Ensembl:ENSG00000175029|HPRD:04016	10q26.13	C-terminal binding protein 2	0.255	0.04913	-0.009	0.8885	0.596
1489	CTF1	CT-1|CT1	HGNC:2499|MIM:600435|Ensembl:ENSG00000150281|HPRD:02699	16p11.2-p11.1	cardiotrophin 1	-0.362	0.004526	0.216	0.001167
1490	CTGF	CCN2|HCS24|IGFBP8|MGC102839|NOV2	HGNC:2500|MIM:121009|Ensembl:ENSG00000118523|HPRD:00412	6q23.1	connective tissue growth factor	-0.485	8.751e-05	-0.01	0.8801
1491	CTH	MGC9471	HGNC:2501|MIM:607657|Ensembl:ENSG00000116761|HPRD:09633	1p31.1	cystathionase (cystathionine gamma-lyase)	0.123	0.3477	-0.052	0.436	0.32
1493	CTLA4	CD|CD152|CELIAC3|CTLA-4|GSE|ICOS|IDDM12	HGNC:2505|MIM:123890|Ensembl:ENSG00000163599|HPRD:00474	2q33	cytotoxic T-lymphocyte-associated protein 4	-0.192	0.142	0.005	0.9404
1495	CTNNA1	CAP102|FLJ36832|FLJ52416	HGNC:2509|MIM:116805|Ensembl:ENSG00000044115|HPRD:00285	5q31	catenin (cadherin-associated protein), alpha 1, 102kDa	-0.237	0.06827	-0.121	0.07109
1496	CTNNA2	CAP-R|CAPR|CTNR|DKFZp686H02198	HGNC:2510|MIM:114025|Ensembl:ENSG00000066032|HPRD:00228	2p12-p11.1	catenin (cadherin-associated protein), alpha 2	-0.226	0.08299	-0.239	0.0002988
1497	CTNS	CTNS-LSB|PQLC4	HGNC:2518|MIM:606272|Ensembl:ENSG00000040531|HPRD:05885	17p13	cystinosis, nephropathic	-0.045	0.7326	-0.197	0.003135
1499	CTNNB1	CTNNB|DKFZp686D02253|FLJ25606|FLJ37923	HGNC:2514|MIM:116806|Ensembl:ENSG00000168036|HPRD:00286	3p21	catenin (cadherin-associated protein), beta 1, 88kDa	0.159	0.2251	0.199	0.002826
1500	CTNND1	CAS|CTNND|KIAA0384|P120CAS|P120CTN|p120	HGNC:2515|MIM:601045|Ensembl:ENSG00000198561|HPRD:03026	11q11	catenin (cadherin-associated protein), delta 1	-0.111	0.4005	-0.097	0.1496
1501	CTNND2	GT24|NPRAP	HGNC:2516|MIM:604275|Ensembl:ENSG00000169862|HPRD:09181	5p15.2	catenin (cadherin-associated protein), delta 2 (neural plakophilin-related arm-repeat protein)	0.011	0.934	-0.068	0.309	0.03
1503	CTPS	-	HGNC:2519|MIM:123860|Ensembl:ENSG00000171793|HPRD:00465	1p34.1	CTP synthase	0.038	0.7705	0.088	0.1893
1506	CTRL	CTRL1|MGC70821	HGNC:2524|MIM:118888|Ensembl:ENSG00000141086|HPRD:00344	16q22.1	chymotrypsin-like	0.056	0.6695	0.02	0.7687
1508	CTSB	APPS|CPSB	HGNC:2527|MIM:116810|Ensembl:ENSG00000164733|HPRD:00287	8p22	cathepsin B	-0.271	0.03589	0.084	0.2124
1509	CTSD	CLN10|CPSD|MGC2311	HGNC:2529|MIM:116840|Ensembl:ENSG00000117984|HPRD:00291	11p15.5	cathepsin D	-0.217	0.09524	0.046	0.4961
1510	CTSE	CATE	HGNC:2530|MIM:116890|Ensembl:ENSG00000196188|HPRD:00294	1q31	cathepsin E	0.279	0.03104	-0.039	0.5613	0.7
1511	CTSG	CG|MGC23078	HGNC:2532|MIM:116830|Ensembl:ENSG00000100448|HPRD:00289	14q11.2	cathepsin G	0.052	0.6907	-0.09	0.1792	0.151
1512	CTSH	ACC-4|ACC-5|CPSB|DKFZp686B24257|MGC1519|minichain	HGNC:2535|MIM:116820|Ensembl:ENSG00000103811|HPRD:00288	15q24-q25	cathepsin H	-0.037	0.78	-0.18	0.006874
1513	CTSK	CTS02|CTSO|CTSO1|CTSO2|MGC23107|PKND|PYCD	HGNC:2536|MIM:601105|Ensembl:ENSG00000143387|HPRD:03064	1q21	cathepsin K	-0.051	0.699	0.099	0.1394
1514	CTSL1	CATL|CTSL|FLJ31037|MEP	HGNC:2537|MIM:116880|Ensembl:ENSG00000135047|HPRD:00293	9q21-q22	cathepsin L1	-0.257	0.0479	-0.047	0.4795
1515	CTSL2	CATL2|CTSU|CTSV|MGC125957	HGNC:2538|MIM:603308|Ensembl:ENSG00000136943|HPRD:04495	9q22.2	cathepsin L2	0.01	0.9414	0.133	0.04634
1519	CTSO	CTSO1	HGNC:2542|MIM:600550|Ensembl:ENSG00000151792|HPRD:02772	4q31-q32	cathepsin O	-0.481	9.984e-05	-0.226	0.0006483
1520	CTSS	MGC3886	HGNC:2545|MIM:116845|Ensembl:ENSG00000163131|HPRD:00292	1q21	cathepsin S	-0.142	0.2808	-0.189	0.004457
1521	CTSW	LYPN	HGNC:2546|MIM:602364|Ensembl:ENSG00000172543|HPRD:03840	11q13.1	cathepsin W	-0.061	0.641	-0.088	0.1872
1522	CTSZ	CTSX|FLJ17088	HGNC:2547|MIM:603169|Ensembl:ENSG00000101160|HPRD:04410	20q13	cathepsin Z	-0.047	0.7191	0.227	0.0006287
1523	CUX1	CASP|CDP|CDP/Cut|CDP1|COY1|CUTL1|CUX|Clox|Cux/CDP|GOLIM6|Nbla10317|p100|p110|p200|p75	HGNC:2557|MIM:116896|Ensembl:ENSG00000160967|HPRD:00295	7q22.1	cut-like homeobox 1	-0.067	0.6131	-0.019	0.781
1524	CX3CR1	CCRL1|CMKBRL1|CMKDR1|GPR13|GPRV28|V28	HGNC:2558|MIM:601470|Ensembl:ENSG00000168329|HPRD:03277	3p21|3p21.3	chemokine (C-X3-C motif) receptor 1	-0.223	0.08711	0.131	0.05084
1525	CXADR	CAR|HCAR	HGNC:2559|MIM:602621|Ensembl:ENSG00000154639|HPRD:11804	21q21.1	coxsackie virus and adenovirus receptor	-0.089	0.4997	0.022	0.7402
1527	TEX28	CXorf2|fTEX	HGNC:2563|MIM:300092|Ensembl:ENSG00000185254|HPRD:02103	Xq28	testis expressed 28	-0.109	0.4092	0.053	0.4298
1528	CYB5A	CYB5|MCB5	HGNC:2570|MIM:250790|Ensembl:ENSG00000166347|HPRD:08941	18q23	cytochrome b5 type A (microsomal)	-0.032	0.8101	-0.004	0.9578
1534	CYB561	FRRS2	HGNC:2571|MIM:600019|Ensembl:ENSG00000008283|HPRD:02485	17q11-qter	cytochrome b-561	0.055	0.6768	-0.07	0.295	0.15
1535	CYBA	p22-PHOX	HGNC:2577|MIM:608508|Ensembl:ENSG00000051523|HPRD:01989	16q24	cytochrome b-245, alpha polypeptide	0.051	0.7012	-0.072	0.284	0.138
1536	CYBB	CGD|GP91-1|GP91-PHOX|GP91PHOX|NOX2|p91-PHOX	HGNC:2578|MIM:300481|Ensembl:ENSG00000165168|HPRD:02382	Xp21.1	cytochrome b-245, beta polypeptide	0.087	0.5093	-0.069	0.3046	0.236
1537	CYC1	UQCR4	HGNC:2579|MIM:123980|Ensembl:ENSG00000179091|HPRD:00480	8q24.3	cytochrome c-1	0.419	0.0008538	0.021	0.7537
1538	CYLC1	CYCL1	HGNC:2582|MIM:300768|Ensembl:ENSG00000183035	Xq21.1	cylicin, basic protein of sperm head cytoskeleton 1	-0.003	0.9797	0.064	0.3381
1539	CYLC2	MGC129591	HGNC:2583|MIM:604035|Ensembl:ENSG00000155833|HPRD:04945	9q31.1	cylicin, basic protein of sperm head cytoskeleton 2	-0.088	0.5031	-0.028	0.6723
1540	CYLD	CDMT|CYLD1|CYLDI|EAC|FLJ20180|FLJ31664|FLJ78684|HSPC057|KIAA0849|MFT|MFT1|SBS|TEM|USPL2	HGNC:2584|MIM:605018|Ensembl:ENSG00000083799|HPRD:05427	16q12.1	cylindromatosis (turban tumor syndrome)	-0.253	0.05161	-0.257	9.902e-05
1543	CYP1A1	AHH|AHRR|CP11|CYP1|P1-450|P450-C|P450DX	HGNC:2595|MIM:108330|Ensembl:ENSG00000140465|HPRD:00148	15q24.1	cytochrome P450, family 1, subfamily A, polypeptide 1	-0.242	0.06205	0.109	0.1035
1544	CYP1A2	CP12|P3-450|P450(PA)	HGNC:2596|MIM:124060|Ensembl:ENSG00000140505|HPRD:00489	15q24.1	cytochrome P450, family 1, subfamily A, polypeptide 2	-0.03	0.8201	0.033	0.6242
1545	CYP1B1	CP1B|GLC3A|P4501B1	HGNC:2597|MIM:601771|Ensembl:ENSG00000138061|HPRD:03464	2p21	cytochrome P450, family 1, subfamily B, polypeptide 1	-0.414	0.0009969	-0.117	0.08003
1548	CYP2A6	CPA6|CYP2A|CYP2A3|P450C2A|P450PB	HGNC:2610|MIM:122720|Ensembl:ENSG00000198077|HPRD:00420	19q13.2	cytochrome P450, family 2, subfamily A, polypeptide 6	-0.183	0.1627	-0.025	0.7151
1549	CYP2A7	CPA7|CPAD|CYP2A|CYPIIA7|P450-IIA4	HGNC:2611|MIM:608054|Ensembl:ENSG00000198077|HPRD:07453	19q13.2	cytochrome P450, family 2, subfamily A, polypeptide 7	-0.331	0.009794	0.083	0.2135
1550	CYP2A7P1	CYP2A18PC|CYP2A18PN|CYP2A7P2|CYP2A7PT	HGNC:2612	19q13.2	cytochrome P450, family 2, subfamily A, polypeptide 7 pseudogene 1	-0.08	0.542	-0.082	0.2218
1551	CYP3A7	CP37|P450-HFLA	HGNC:2640|MIM:605340|Ensembl:ENSG00000160870|HPRD:05630	7q21-q22.1	cytochrome P450, family 3, subfamily A, polypeptide 7	0.06	0.6487	0.074	0.2691
1553	CYP2A13	CPAD|CYP2A	HGNC:2608|MIM:608055|Ensembl:ENSG00000197838|HPRD:07454	19q13.2	cytochrome P450, family 2, subfamily A, polypeptide 13	-0.031	0.8136	0.04	0.554
1555	CYP2B6	CPB6|CYP2B|CYPIIB6|IIB1|P450	HGNC:2615|MIM:123930|Ensembl:ENSG00000197408|HPRD:00477	19q13.2	cytochrome P450, family 2, subfamily B, polypeptide 6	-0.022	0.8696	-0.032	0.6318
1556	CYP2B7P1	CYP2B|CYP2B7|CYP2B7P	HGNC:2616	19q13.2	cytochrome P450, family 2, subfamily B, polypeptide 7 pseudogene 1	-0.12	0.3603	-0.016	0.8145
1557	CYP2C19	CPCJ|CYP2C|P450C2C|P450IIC19	HGNC:2621|MIM:124020|Ensembl:ENSG00000165841|HPRD:00486	10q24.1-q24.3	cytochrome P450, family 2, subfamily C, polypeptide 19	-0.102	0.4363	0.031	0.6433
1558	CYP2C8	CPC8|MP-12/MP-20	HGNC:2622|MIM:601129|Ensembl:ENSG00000138115|HPRD:03083	10q23.33	cytochrome P450, family 2, subfamily C, polypeptide 8	-0.143	0.2745	-0.015	0.8229
1559	CYP2C9	CPC9|CYP2C|CYP2C10|MGC149605|MGC88320|P450IIC9	HGNC:2623|MIM:601130|Ensembl:ENSG00000138109|HPRD:03084	10q24	cytochrome P450, family 2, subfamily C, polypeptide 9	-0.15	0.2524	0.237	0.0003469
1562	CYP2C18	CPCI|CYP2C|CYP2C17|DKFZp686I24235|P450-6B/29C|P450IIC17	HGNC:2620|MIM:601131|Ensembl:ENSG00000108242|HPRD:03085	10q24	cytochrome P450, family 2, subfamily C, polypeptide 18	-0.045	0.7302	0.047	0.4877
1565	CYP2D6	CPD6|CYP2D|CYP2D@|CYP2DL1|MGC120389|MGC120390|P450-DB1|P450C2D|P450DB1	HGNC:2625|MIM:124030|Ensembl:ENSG00000100197|HPRD:00487	22q13.1	cytochrome P450, family 2, subfamily D, polypeptide 6	-0.085	0.519	-0.063	0.3475
1571	CYP2E1	CPE1|CYP2E|P450-J|P450C2E	HGNC:2631|MIM:124040|Ensembl:ENSG00000130649|HPRD:11813	10q24.3-qter	cytochrome P450, family 2, subfamily E, polypeptide 1	0.043	0.7467	0.034	0.6165
1572	CYP2F1	C2F1|CYP2F|MGC126121	HGNC:2632|MIM:124070|Ensembl:ENSG00000197446|HPRD:00490	19q13.2	cytochrome P450, family 2, subfamily F, polypeptide 1	-0.086	0.5122	-0.038	0.5722
1573	CYP2J2	CPJ2	HGNC:2634|MIM:601258|Ensembl:ENSG00000134716|HPRD:03159	1p31.3-p31.2	cytochrome P450, family 2, subfamily J, polypeptide 2	0.056	0.6683	0.016	0.8099
1576	CYP3A4	CP33|CP34|CYP3A|CYP3A3|HLP|MGC126680|NF-25|P450C3|P450PCN1	HGNC:2637|MIM:124010|Ensembl:ENSG00000160868|HPRD:00484	7q21.1	cytochrome P450, family 3, subfamily A, polypeptide 4	-0.133	0.3109	0.183	0.005966
1577	CYP3A5	CP35|P450PCN3|PCN3	HGNC:2638|MIM:605325|Ensembl:ENSG00000106258|HPRD:05617	7q21.1	cytochrome P450, family 3, subfamily A, polypeptide 5	-0.045	0.7343	-0.069	0.3057
1579	CYP4A11	CP4Y|CYP4A2|CYP4AII	HGNC:2642|MIM:601310|Ensembl:ENSG00000187048|HPRD:03201	1p33	cytochrome P450, family 4, subfamily A, polypeptide 11	-0.098	0.4564	-0.032	0.629
1580	CYP4B1	CYPIVB1|P-450HP	HGNC:2644|MIM:124075|Ensembl:ENSG00000142973|HPRD:00491	1p34-p12	cytochrome P450, family 4, subfamily B, polypeptide 1	-0.178	0.1739	0.099	0.1406
1581	CYP7A1	CP7A|CYP7|MGC126826|MGC138389	HGNC:2651|MIM:118455|Ensembl:ENSG00000167910|HPRD:00324	8q11-q12	cytochrome P450, family 7, subfamily A, polypeptide 1	0.035	0.793	0.032	0.6361
1583	CYP11A1	CYP11A|P450SCC	HGNC:2590|MIM:118485|Ensembl:ENSG00000140459|HPRD:00326	15q23-q24	cytochrome P450, family 11, subfamily A, polypeptide 1	-0.296	0.02175	-0.094	0.1592
1584	CYP11B1	CPN1|CYP11B|DKFZp686B05283|FHI|FLJ36771|P450C11	HGNC:2591|MIM:610613|Ensembl:ENSG00000160882|HPRD:01943	8q21	cytochrome P450, family 11, subfamily B, polypeptide 1	-0.109	0.406	0.042	0.5272
1585	CYP11B2	ALDOS|CPN2|CYP11B|CYP11BL|P-450C18|P450C18|P450aldo	HGNC:2592|MIM:124080|Ensembl:ENSG00000179142|HPRD:00492	8q21-q22	cytochrome P450, family 11, subfamily B, polypeptide 2	0.032	0.8106	0.017	0.8043
1586	CYP17A1	CPT7|CYP17|P450C17|S17AH	HGNC:2593|MIM:609300|Ensembl:ENSG00000148795|HPRD:01944	10q24.3	cytochrome P450, family 17, subfamily A, polypeptide 1	0.023	0.8618	0.009	0.8906
1587	ADAM3A	ADAM3|CYRN1|tMDCI	HGNC:209	8p11.23	ADAM metallopeptidase domain 3A (cyritestin 1)	-0.133	0.3097	0.012	0.8576
1588	CYP19A1	ARO|ARO1|CPV1|CYAR|CYP19|MGC104309|P-450AROM	HGNC:2594|MIM:107910|Ensembl:ENSG00000137869|HPRD:00488	15q21.1	cytochrome P450, family 19, subfamily A, polypeptide 1	-0.23	0.0768	-0.03	0.6574
1589	CYP21A2	CA21H|CAH1|CPS1|CYP21|CYP21B|MGC150536|MGC150537|P450c21B	HGNC:2600|MIM:201910|Ensembl:ENSG00000231852|HPRD:01942	6p21.3	cytochrome P450, family 21, subfamily A, polypeptide 2	0.099	0.4508	0.096	0.1521
1591	CYP24A1	CP24|CYP24|MGC126273|MGC126274|P450-CC24	HGNC:2602|MIM:126065|Ensembl:ENSG00000019186|HPRD:00522	20q13	cytochrome P450, family 24, subfamily A, polypeptide 1	-0.1	0.4482	-0.041	0.542
1592	CYP26A1	CP26|CYP26|P450RAI|P450RAI1	HGNC:2603|MIM:602239|Ensembl:ENSG00000095596|HPRD:03759	10q23-q24	cytochrome P450, family 26, subfamily A, polypeptide 1	-0.03	0.8176	0.058	0.3901
1593	CYP27A1	CP27|CTX|CYP27	HGNC:2605|MIM:606530|Ensembl:ENSG00000135929|HPRD:05939	2q33-qter	cytochrome P450, family 27, subfamily A, polypeptide 1	0.044	0.738	-0.149	0.02607	0.153
1594	CYP27B1	CP2B|CYP1|CYP1alpha|CYP27B|P450c1|PDDR|VDD1|VDDR|VDDRI|VDR	HGNC:2606|MIM:609506|Ensembl:ENSG00000111012|HPRD:02031	12q13.1-q13.3	cytochrome P450, family 27, subfamily B, polypeptide 1	0.403	0.001412	-0.047	0.4832	1.032
1595	CYP51A1	CP51|CYP51|CYPL1|LDM|P450-14DM|P450L1	HGNC:2649|MIM:601637|Ensembl:ENSG00000001630|HPRD:03381	7q21.2	cytochrome P450, family 51, subfamily A, polypeptide 1	0.002	0.9902	0.117	0.08073
1596	ADAM3B	CYRN2	HGNC:210	16q12.1	ADAM metallopeptidase domain 3B (non-functional)	0.14	0.2861	0.038	0.5745
1600	DAB1	-	HGNC:2661|MIM:603448|Ensembl:ENSG00000173406|HPRD:04582	1p32-p31	disabled homolog 1 (Drosophila)	-0.022	0.8666	-0.047	0.4796
1601	DAB2	DOC-2|DOC2|FLJ26626	HGNC:2662|MIM:601236|Ensembl:ENSG00000153071|HPRD:03139	5p13	disabled homolog 2, mitogen-responsive phosphoprotein (Drosophila)	-0.218	0.0936	-0.026	0.7004
1602	DACH1	DACH|FLJ10138	HGNC:2663|MIM:603803|Ensembl:ENSG00000165659|HPRD:16031	13q22	dachshund homolog 1 (Drosophila)	0.185	0.1575	0.126	0.06051
1603	DAD1	OST2	HGNC:2664|MIM:600243|Ensembl:ENSG00000129562|HPRD:02589	14q11-q12	defender against cell death 1	-0.123	0.3484	-0.074	0.267
1604	CD55	CR|CROM|DAF|TC	HGNC:2665|MIM:125240|Ensembl:ENSG00000196352|HPRD:00500	1q32	CD55 molecule, decay accelerating factor for complement (Cromer blood group)	-0.031	0.8162	0.038	0.5665
1605	DAG1	156DAG|A3a|AGRNR|DAG	HGNC:2666|MIM:128239|Ensembl:ENSG00000173402|HPRD:00546	3p21	dystroglycan 1 (dystrophin-associated glycoprotein 1)	-0.212	0.1039	-0.091	0.1769
1606	DGKA	DAGK|DAGK1|DGK-alpha|MGC12821|MGC42356	HGNC:2849|MIM:125855|Ensembl:ENSG00000065357|HPRD:00517	12q13.3	diacylglycerol kinase, alpha 80kDa	-0.087	0.5083	-0.202	0.002382
1607	DGKB	DAGK2|DGK|DGK-BETA|KIAA0718	HGNC:2850|MIM:604070|Ensembl:ENSG00000136267|HPRD:06819	7p21.2	diacylglycerol kinase, beta 90kDa	0.026	0.8412	0.109	0.1044
1608	DGKG	DAGK3|DGK-GAMMA|MGC104993|MGC133330	HGNC:2853|MIM:601854|Ensembl:ENSG00000058866|HPRD:03510	3q27.2-q27.3	diacylglycerol kinase, gamma 90kDa	0.197	0.1308	0.09	0.1819
1609	DGKQ	DAGK|DAGK4|DAGK7	HGNC:2856|MIM:601207|Ensembl:ENSG00000145214|HPRD:03127	4p16.3	diacylglycerol kinase, theta 110kDa	0.192	0.1408	-0.211	0.001487	0.85
1610	DAO	DAAO|DAMOX|MGC35381|OXDA	HGNC:2671|MIM:124050|Ensembl:ENSG00000110887|HPRD:15917	12q24	D-amino-acid oxidase	-0.116	0.3775	0.043	0.5238
1611	DAP	MGC99796	HGNC:2672|MIM:600954|Ensembl:ENSG00000112977|HPRD:02977	5p15.2	death-associated protein	-0.09	0.4927	-0.213	0.001331
1612	DAPK1	DAPK|DKFZp781I035	HGNC:2674|MIM:600831|Ensembl:ENSG00000196730|HPRD:02902	9q34.1	death-associated protein kinase 1	-0.265	0.04106	-0.225	0.0007058
1613	DAPK3	FLJ36473|ZIP|ZIPK	HGNC:2676|MIM:603289|Ensembl:ENSG00000167657|HPRD:04478	19p13.3	death-associated protein kinase 3	-0.301	0.01927	-0.029	0.6683
1615	DARS	DKFZp781B11202|MGC111579	HGNC:2678|MIM:603084|Ensembl:ENSG00000115866|HPRD:04361	2q21.3	aspartyl-tRNA synthetase	0.269	0.03778	-0.009	0.8969	0.627
1616	DAXX	BING2|DAP6|EAP1|MGC126245|MGC126246	HGNC:2681|MIM:603186|Ensembl:ENSG00000204209|HPRD:04424	6p21.3	death-domain associated protein	-0.029	0.8244	0.146	0.02867
1618	DAZL	DAZH|DAZL1|DAZLA|MGC26406|SPGYLA	HGNC:2685|MIM:601486|Ensembl:ENSG00000092345|HPRD:09029	3p24.3	deleted in azoospermia-like	-0.245	0.05902	-0.006	0.9306
1620	DBC1	DBCCR1|FAM5A	HGNC:2687|MIM:602865|Ensembl:ENSG00000078725|HPRD:04181	9q32-q33	deleted in bladder cancer 1	-0.186	0.1546	0.138	0.03879
1621	DBH	DBM	HGNC:2689|MIM:609312|Ensembl:ENSG00000123454|HPRD:01963	9q34	dopamine beta-hydroxylase (dopamine beta-monooxygenase)	0.005	0.9701	-0.083	0.2149	0.014
1622	DBI	ACBD1|ACBP|CCK-RP|EP|MGC70414	HGNC:2690|MIM:125950|Ensembl:ENSG00000155368|HPRD:08832	2q12-q21	diazepam binding inhibitor (GABA receptor modulator, acyl-Coenzyme A binding protein)	0.013	0.9211	-0.027	0.6862	0.032
1627	DBN1	D0S117E|DKFZp434D064	HGNC:2695|MIM:126660|Ensembl:ENSG00000113758|HPRD:00545	5q35.3	drebrin 1	-0.158	0.2277	0.028	0.6724
1628	DBP	DABP	HGNC:2697|MIM:124097|Ensembl:ENSG00000105516|HPRD:00497	19q13.3	D site of albumin promoter (albumin D-box) binding protein	0.28	0.03045	-0.036	0.5943	0.696
1629	DBT	BCATE2|E2|E2B|MGC9061	HGNC:2698|MIM:248610|Ensembl:ENSG00000137992|HPRD:02010	1p31	dihydrolipoamide branched chain transacylase E2	-0.149	0.2566	0.048	0.477
1630	DCC	CRC18|CRCR1|IGDCC1	HGNC:2701|MIM:120470|Ensembl:ENSG00000187323|HPRD:00391	18q21.3	deleted in colorectal carcinoma	-0.146	0.2656	-0.053	0.4336
1632	DCI	-	HGNC:2703|MIM:600305|Ensembl:ENSG00000167969|HPRD:02628	16p13.3	dodecenoyl-Coenzyme A delta isomerase (3,2 trans-enoyl-Coenzyme A isomerase)	0.276	0.0329	0.113	0.09285
1633	DCK	MGC117410|MGC138632	HGNC:2704|MIM:125450|Ensembl:ENSG00000156136|HPRD:00507	4q13.3-q21.1	deoxycytidine kinase	0.384	0.002467	-0.035	0.598	0.955
1634	DCN	CSCD|DSPG2|PG40|PGII|PGS2|SLRR1B	HGNC:2705|MIM:125255|Ensembl:ENSG00000011465|HPRD:00501	12q21.33	decorin	-0.243	0.06125	0.092	0.1683
1635	DCTD	MGC111062	HGNC:2710|MIM:607638|Ensembl:ENSG00000129187|HPRD:09623	4q35.1	dCMP deaminase	0.173	0.1854	-0.083	0.2184	0.488
1636	ACE	ACE1|CD143|DCP|DCP1|MGC26566|MVCD3	HGNC:2707|MIM:106180|Ensembl:ENSG00000159640|HPRD:00108	17q23.3	angiotensin I converting enzyme (peptidyl-dipeptidase A) 1	-0.19	0.1457	-0.075	0.2607
1638	DCT	TRP-2|TYRP2	HGNC:2709|MIM:191275|Ensembl:ENSG00000080166|HPRD:01864	13q32	dopachrome tautomerase (dopachrome delta-isomerase, tyrosine-related protein 2)	0.011	0.9355	0.049	0.4627
1639	DCTN1	DAP-150|DP-150|HMN7B|P135	HGNC:2711|MIM:601143|Ensembl:ENSG00000204843|HPRD:07206	2p13	dynactin 1 (p150, glued homolog, Drosophila)	-0.072	0.5845	0.192	0.003831
1641	DCX	DBCN|DC|LISX|SCLH|XLIS	HGNC:2714|MIM:300121|Ensembl:ENSG00000077279|HPRD:02127	Xq22.3-q23	doublecortin	-0.065	0.6243	-0.012	0.8546
1642	DDB1	DDBA|UV-DDB1|XAP1|XPCE|XPE|XPE-BF	HGNC:2717|MIM:600045|Ensembl:ENSG00000167986|HPRD:10952	11q12-q13	damage-specific DNA binding protein 1, 127kDa	0.184	0.1602	0	0.9992	0.42
1643	DDB2	DDBB|FLJ34321|UV-DDB2	HGNC:2718|MIM:600811|Ensembl:ENSG00000134574|HPRD:02886	11p12-p11	damage-specific DNA binding protein 2, 48kDa	0.102	0.4363	-0.135	0.04287	0.339
1644	DDC	AADC	HGNC:2719|MIM:107930|Ensembl:ENSG00000132437|HPRD:00145	7p12.2	dopa decarboxylase (aromatic L-amino acid decarboxylase)	0.252	0.05238	-0.026	0.6946	0.612
1645	AKR1C1	2-ALPHA-HSD|20-ALPHA-HSD|C9|DD1|DDH|DDH1|H-37|HAKRC|MBAB|MGC8954	HGNC:384|MIM:600449|Ensembl:ENSG00000187134|HPRD:07194	10p15-p14	aldo-keto reductase family 1, member C1 (dihydrodiol dehydrogenase 1; 20-alpha (3-alpha)-hydroxysteroid dehydrogenase)	-0.089	0.4998	-0.018	0.7926
1646	AKR1C2	AKR1C-pseudo|BABP|DD|DD2|DDH2|FLJ53800|HAKRD|HBAB|MCDR2	HGNC:385|MIM:600450|Ensembl:ENSG00000151632|HPRD:11857	10p15-p14	aldo-keto reductase family 1, member C2 (dihydrodiol dehydrogenase 2; bile acid binding protein; 3-alpha hydroxysteroid dehydrogenase, type III)	-0.101	0.4431	-0.021	0.7539
1647	GADD45A	DDIT1|GADD45	HGNC:4095|MIM:126335|Ensembl:ENSG00000116717|HPRD:00528	1p31.2-p31.1	growth arrest and DNA-damage-inducible, alpha	-0.199	0.1274	-0.264	6.502e-05
1649	DDIT3	CEBPZ|CHOP|CHOP10|GADD153|MGC4154	HGNC:2726|MIM:126337|Ensembl:ENSG00000175197|HPRD:00529	12q13.1-q13.2	DNA-damage-inducible transcript 3	-0.176	0.1778	0.011	0.8753
1650	DDOST	AGE-R1|KIAA0115|MGC2191|OK/SW-cl.45|OST|OST48|WBP1	HGNC:2728|MIM:602202|Ensembl:ENSG00000117242|HPRD:03728	1p36.1	dolichyl-diphosphooligosaccharide-protein glycosyltransferase	0.152	0.2461	-0.148	0.02645	0.526
1652	DDT	DDCT	HGNC:2732|MIM:602750|Ensembl:ENSG00000099977|HPRD:04126	22q11.23	D-dopachrome tautomerase	0.119	0.3655	-0.202	0.002434	0.504
1653	DDX1	DBP-RB|UKVH5d	HGNC:2734|MIM:601257|Ensembl:ENSG00000079785|HPRD:03158	2p24	DEAD (Asp-Glu-Ala-Asp) box polypeptide 1	0.364	0.00429	-0.092	0.1681	1.054
1654	DDX3X	DBX|DDX14|DDX3|HLP2	HGNC:2745|MIM:300160|Ensembl:ENSG00000215301|HPRD:02154	Xp11.3-p11.23	DEAD (Asp-Glu-Ala-Asp) box polypeptide 3, X-linked	0.299	0.02013	-0.192	0.003841	1.222
1655	DDX5	DKFZp434E109|DKFZp686J01190|G17P1|HLR1|HUMP68|p68	HGNC:2746|MIM:180630|Ensembl:ENSG00000108654|HPRD:01615	17q21	DEAD (Asp-Glu-Ala-Asp) box polypeptide 5	0.323	0.01195	-0.066	0.3244	0.869
1656	DDX6	FLJ36338|HLR2|P54|RCK	HGNC:2747|MIM:600326|Ensembl:ENSG00000110367|HPRD:02638	11q23.3	DEAD (Asp-Glu-Ala-Asp) box polypeptide 6	-0.025	0.8499	-0.051	0.4506
1657	DMXL1	DKFZp779O1239|FLJ44772	HGNC:2937|MIM:605671|Ensembl:ENSG00000172869|HPRD:09294	5q22	Dmx-like 1	0.033	0.8041	-0.024	0.7173	0.079
1659	DHX8	DDX8|HRH1|PRP22|PRPF22	HGNC:2749|MIM:600396|Ensembl:ENSG00000067596|HPRD:02672	17q21.31	DEAH (Asp-Glu-Ala-His) box polypeptide 8	0.212	0.1042	-0.052	0.4381	0.55
1660	DHX9	DDX9|LKP|NDHII|RHA	HGNC:2750|MIM:603115|Ensembl:ENSG00000135829|HPRD:04386	1q25	DEAH (Asp-Glu-Ala-His) box polypeptide 9	0.477	0.0001182	-0.151	0.02366	1.665
1662	DDX10	HRH-J8	HGNC:2735|MIM:601235|Ensembl:ENSG00000178105|HPRD:03138	11q22-q23	DEAD (Asp-Glu-Ala-Asp) box polypeptide 10	0.204	0.1178	0.113	0.09289
1663	DDX11	CHL1|CHLR1|KRG2|MGC133249|MGC9335	HGNC:2736|MIM:601150|Ensembl:ENSG00000013573|HPRD:03095	12p11	DEAD/H (Asp-Glu-Ala-Asp/His) box polypeptide 11 (CHL1-like helicase homolog, S. cerevisiae)	0.263	0.04228	0.207	0.00187
1665	DHX15	DBP1|DDX15|HRH2|PRP43|PRPF43|PrPp43p	HGNC:2738|MIM:603403|Ensembl:ENSG00000109606|HPRD:04553	4p15.3	DEAH (Asp-Glu-Ala-His) box polypeptide 15	0.465	0.0001832	-0.045	0.4996	1.185
1666	DECR1	DECR|NADPH|SDR18C1	HGNC:2753|MIM:222745|Ensembl:ENSG00000104325|HPRD:01959	8q21.3	2,4-dienoyl CoA reductase 1, mitochondrial	0.12	0.3599	-0.074	0.2732	0.331
1669	DEFA4	DEF4|HNP-4|HP-4|HP4|MGC120099|MGC138296	HGNC:2763|MIM:601157|Ensembl:ENSG00000164821|HPRD:03099	8p23	defensin, alpha 4, corticostatin	-0.003	0.9847	-0.007	0.9188
1670	DEFA5	DEF5|HD-5|MGC129728	HGNC:2764|MIM:600472|Ensembl:ENSG00000164816|HPRD:02720	8pter-p21	defensin, alpha 5, Paneth cell-specific	-0.072	0.5864	-0.016	0.8112
1671	DEFA6	DEF6|HD-6	HGNC:2765|MIM:600471|Ensembl:ENSG00000164822|HPRD:02719	8pter-p21	defensin, alpha 6, Paneth cell-specific	0.016	0.9009	0.002	0.9773
1672	DEFB1	BD1|DEFB-1|DEFB101|HBD1|MGC51822	HGNC:2766|MIM:602056|Ensembl:ENSG00000164825|HPRD:03634	8p23.2-p23.1	defensin, beta 1	0.036	0.7834	0.095	0.158
1673	DEFB4	DEFB-2|DEFB102|DEFB2|HBD-2|SAP1	HGNC:2767|MIM:602215|Ensembl:ENSG00000171711|HPRD:03739	8p23.1-p22	defensin, beta 4	-0.189	0.1477	0.048	0.4779
1674	DES	CMD1I|CSM1|CSM2|FLJ12025|FLJ39719|FLJ41013|FLJ41793	HGNC:2770|MIM:125660|Ensembl:ENSG00000175084|HPRD:00514	2q35	desmin	0.113	0.3903	-0.057	0.3918	0.297
1675	CFD	ADIPSIN|ADN|DF|PFD	HGNC:2771|MIM:134350|Ensembl:ENSG00000197766|HPRD:00600	19p13.3	complement factor D (adipsin)	0.146	0.2659	0.084	0.2121
1676	DFFA	DFF-45|DFF1|ICAD	HGNC:2772|MIM:601882|Ensembl:ENSG00000160049|HPRD:03531	1p36.3-p36.2	DNA fragmentation factor, 45kDa, alpha polypeptide	0.054	0.6797	-0.089	0.1841	0.156
1677	DFFB	CAD|CPAN|DFF-40|DFF2|DFF40	HGNC:2773|MIM:601883|Ensembl:ENSG00000169598|HPRD:03532	1p36.3	DNA fragmentation factor, 40kDa, beta polypeptide (caspase-activated DNase)	0.44	0.0004298	-0.041	0.5454	1.11
1678	TIMM8A	DDP|DDP1|DFN1|MGC12262|MTS|TIM8	HGNC:11817|MIM:300356|Ensembl:ENSG00000126953|HPRD:02287	Xq22.1	translocase of inner mitochondrial membrane 8 homolog A (yeast)	0.22	0.09127	0.116	0.08379
1687	DFNA5	ICERE-1	HGNC:2810|MIM:608798|Ensembl:ENSG00000105928|HPRD:02996	7p15	deafness, autosomal dominant 5	-0.447	0.000338	-0.229	0.0005393
1690	COCH	COCH-5B2|COCH5B2|DFNA9	HGNC:2180|MIM:603196|Ensembl:ENSG00000100473|HPRD:04431	14q12-q13	coagulation factor C homolog, cochlin (Limulus polyphemus)	-0.045	0.7326	0.003	0.9676
1716	DGUOK	dGK	HGNC:2858|MIM:601465|Ensembl:ENSG00000114956|HPRD:03273	2p13	deoxyguanosine kinase	0.23	0.0772	-0.197	0.003066	0.956
1717	DHCR7	SLOS	HGNC:2860|MIM:602858|Ensembl:ENSG00000172893|HPRD:04174	11q13.2-q13.5	7-dehydrocholesterol reductase	0.146	0.2655	0.111	0.09795
1718	DHCR24	KIAA0018|Nbla03646|SELADIN1|seladin-1	HGNC:2859|MIM:606418|Ensembl:ENSG00000116133|HPRD:05916	1p33-p31.1	24-dehydrocholesterol reductase	-0.42	0.0008302	-0.013	0.8507
1719	DHFR	-	HGNC:2861|MIM:126060|Ensembl:ENSG00000228716|HPRD:00519	5q11.2-q13.2	dihydrofolate reductase	0.323	0.01192	0.149	0.02605
1720	LOC1720	-	-	2p12	dihydrofolate reductase pseudogene	0.019	0.8867	0.017	0.8
1723	DHODH	DHOdehase	HGNC:2867|MIM:126064|Ensembl:ENSG00000102967|HPRD:00521	16q22	dihydroorotate dehydrogenase	0.374	0.003213	0.188	0.004836
1725	DHPS	MIG13	HGNC:2869|MIM:600944|Ensembl:ENSG00000095059|HPRD:02969	19p13.2-p13.1	deoxyhypusine synthase	0.179	0.1702	-0.109	0.1043	0.546
1727	CYB5R3	B5R|DIA1	HGNC:2873|MIM:250800|Ensembl:ENSG00000100243|HPRD:08942	22q13.31-qter|22q13.2-q13.31	cytochrome b5 reductase 3	-0.294	0.02257	-0.004	0.9522
1728	NQO1	DHQU|DIA4|DTD|NMOR1|NMORI|QR1	HGNC:2874|MIM:125860|Ensembl:ENSG00000181019|HPRD:00518	16q22.1	NAD(P)H dehydrogenase, quinone 1	0.122	0.3543	0.219	0.0009936
1729	DIAPH1	DFNA1|DIA1|DRF1|FLJ25265|LFHL1|hDIA1	HGNC:2876|MIM:602121|Ensembl:ENSG00000131504|HPRD:03670	5q31	diaphanous homolog 1 (Drosophila)	0.25	0.05449	0.074	0.2688
1730	DIAPH2	DIA|DIA2|DRF2|FLJ11167|POF|POF2|mDia3	HGNC:2877|MIM:300108|Ensembl:ENSG00000147202|HPRD:02117	Xq21.33	diaphanous homolog 2 (Drosophila)	0.1	0.4455	0.255	0.0001157
1733	DIO1	5DI|MGC130050|MGC130051|TXDI1	HGNC:2883|MIM:147892|Ensembl:ENSG00000211452|HPRD:01002	1p33-p32	deiodinase, iodothyronine, type I	0.008	0.9546	0.046	0.4971
1734	DIO2	5DII|D2|SelY|TXDI2	HGNC:2884|MIM:601413|Ensembl:ENSG00000211448|HPRD:09027	14q24.2-q24.3	deiodinase, iodothyronine, type II	-0.084	0.5233	-0.148	0.02636
1735	DIO3	5DIII|D3|DIOIII|TXDI3	HGNC:2885|MIM:601038|Ensembl:ENSG00000197406|HPRD:11867	14q32	deiodinase, iodothyronine, type III	-0.051	0.7009	-0.076	0.2577
1736	DKC1	CBF5|DKC|FLJ97620|NAP57|NOLA4|XAP101	HGNC:2890|MIM:300126|Ensembl:ENSG00000130826|HPRD:02129	Xq28	dyskeratosis congenita 1, dyskerin	0.48	0.0001027	0.046	0.4901
1737	DLAT	DLTA|PDC-E2|PDCE2	HGNC:2896|MIM:608770|Ensembl:ENSG00000150768|HPRD:10578	11q23.1	dihydrolipoamide S-acetyltransferase	0.506	3.662e-05	-0.028	0.6816	1.236
1738	DLD	DLDH|E3|GCSL|LAD|PHE3	HGNC:2898|MIM:238331|Ensembl:ENSG00000091140|HPRD:02006	7q31-q32	dihydrolipoamide dehydrogenase	0.273	0.03514	-0.155	0.02006	0.966
1739	DLG1	DKFZp761P0818|DKFZp781B0426|DLGH1|SAP-97|SAP97|dJ1061C18.1.1|hdlg	HGNC:2900|MIM:601014|Ensembl:ENSG00000075711|HPRD:03007	3q29	discs, large homolog 1 (Drosophila)	-0.317	0.01349	-0.132	0.048
1740	DLG2	DKFZp781D1854|DKFZp781E0954|FLJ37266|MGC131811|PSD-93|PSD93|chapsyn-110	HGNC:2901|MIM:603583|Ensembl:ENSG00000150672|HPRD:04663|HPRD:08220	11q14.1	discs, large homolog 2 (Drosophila)	-0.12	0.3608	0.017	0.803
1741	DLG3	KIAA1232|MRX|MRX90|NEDLG|SAP102|XLMR	HGNC:2902|MIM:300189|Ensembl:ENSG00000082458|HPRD:02177	Xq13.1	discs, large homolog 3 (Drosophila)	0.191	0.1436	0.03	0.659
1742	DLG4	FLJ97752|FLJ98574|PSD95|SAP-90|SAP90	HGNC:2903|MIM:602887|Ensembl:ENSG00000132535|HPRD:04199	17p13.1	discs, large homolog 4 (Drosophila)	-0.093	0.481	0.202	0.002397
1746	DLX2	TES-1|TES1	HGNC:2915|MIM:126255|Ensembl:ENSG00000115844|HPRD:00527	2q32	distal-less homeobox 2	-0.045	0.7313	-0.012	0.8555
1748	DLX4	BP1|DLX7|DLX8|DLX9	HGNC:2917|MIM:601911|Ensembl:ENSG00000108813|HPRD:03553	17q21.33	distal-less homeobox 4	-0.131	0.3173	-0.156	0.0192
1749	DLX5	-	HGNC:2918|MIM:600028|Ensembl:ENSG00000105880|HPRD:02492	7q22	distal-less homeobox 5	0.056	0.6704	-0.054	0.4227	0.146
1750	DLX6	MGC125282|MGC125283|MGC125284|MGC125285	HGNC:2919|MIM:600030|Ensembl:ENSG00000006377|HPRD:02493	7q22	distal-less homeobox 6	-0.11	0.4039	-0.01	0.882
1755	DMBT1	FLJ61058|GP340|MGC164738|muclin	HGNC:2926|MIM:601969|Ensembl:ENSG00000187908|HPRD:03575	10q26.13	deleted in malignant brain tumors 1	-0.292	0.02371	-0.017	0.8052
1756	DMD	BMD|CMD3B|DXS142|DXS164|DXS206|DXS230|DXS239|DXS268|DXS269|DXS270|DXS272	HGNC:2928|MIM:300377|Ensembl:ENSG00000198947|HPRD:02303	Xp21.2	dystrophin	-0.222	0.08895	-0.18	0.006824
1757	SARDH	DMGDHL1|FLJ36475|SAR|SARD|SDH	HGNC:10536|MIM:604455|Ensembl:ENSG00000123453|HPRD:06831	9q33-q34	sarcosine dehydrogenase	0.041	0.7584	-0.007	0.9166	0.094
1758	DMP1	ARHP|ARHR|DMP-1	HGNC:2932|MIM:600980|Ensembl:ENSG00000152592|HPRD:02989	4q21	dentin matrix acidic phosphoprotein 1	-0.121	0.3561	0.057	0.3921
1759	DNM1	DNM	HGNC:2972|MIM:602377|Ensembl:ENSG00000106976|HPRD:03851	9q34	dynamin 1	-0.002	0.9876	0	0.9942
1760	DMPK	DM|DM1|DM1PK|DMK|MDPK|MT-PK	HGNC:2933|MIM:605377|Ensembl:ENSG00000104936|HPRD:05645	19q13.3	dystrophia myotonica-protein kinase	-0.324	0.01156	-0.095	0.1583
1761	DMRT1	DMT1	HGNC:2934|MIM:602424|Ensembl:ENSG00000137090|HPRD:03885	9p24.3	doublesex and mab-3 related transcription factor 1	0.045	0.7306	0.013	0.8436
1762	DMWD	D19S593E|DMR-N9|DMRN9|gene59	HGNC:2936|MIM:609857|Ensembl:ENSG00000185800	19q13.3	dystrophia myotonica, WD repeat containing	-0.149	0.2564	-0.086	0.1992
1763	DNA2	DNA2L|FLJ10063|KIAA0083|MGC133297	HGNC:2939|MIM:601810|Ensembl:ENSG00000138346	10q21.3-q22.1	DNA replication helicase 2 homolog (yeast)	0.34	0.007938	0.07	0.2942
1768	DNAH6	DKFZp667K087|DNHL1|Dnahc6|FLJ23529|FLJ37357|HL-2|HL2|KIAA1697|MGC132544|MGC141984|MGC177197	HGNC:2951|MIM:603336|Ensembl:ENSG00000115423	2p11.2	dynein, axonemal, heavy chain 6	-0.124	0.3471	-0.063	0.3455
1770	DNAH9	DNAH17L|DNEL1|DYH9|Dnahc9|HL-20|HL20|KIAA0357	HGNC:2953|MIM:603330|Ensembl:ENSG00000007174|HPRD:04511	17p12	dynein, axonemal, heavy chain 9	0.143	0.2768	-0.093	0.1652	0.414
1773	DNASE1	DKFZp686H0155|DNL1|DRNI|FLJ38093|FLJ44902	HGNC:2956|MIM:125505|Ensembl:ENSG00000213918|HPRD:00509	16p13.3	deoxyribonuclease I	-0.031	0.8122	-0.093	0.1639
1774	DNASE1L1	DNAS1L1|DNASEX|DNL1L|XIB	HGNC:2957|MIM:300081|Ensembl:ENSG00000013563|HPRD:02096	Xq28	deoxyribonuclease I-like 1	-0.103	0.4344	0.069	0.304
1775	DNASE1L2	DNAS1L2	HGNC:2958|MIM:602622|Ensembl:ENSG00000167968|HPRD:04018	16p13.3	deoxyribonuclease I-like 2	-0.012	0.9301	-0.062	0.3527
1776	DNASE1L3	DHP2|DNAS1L3|LSD	HGNC:2959|MIM:602244|Ensembl:ENSG00000163687|HPRD:03764	3p21.1-p14.3	deoxyribonuclease I-like 3	-0.036	0.7839	-0.209	0.001617
1777	DNASE2	DNASE2A|DNL|DNL2	HGNC:2960|MIM:126350|Ensembl:ENSG00000105612|HPRD:00531	19p13.2	deoxyribonuclease II, lysosomal	-0.059	0.6533	-0.052	0.4372
1778	DYNC1H1	DHC1|DHC1a|DKFZp686P2245|DNCH1|DNCL|DNECL|DYHC|Dnchc1|HL-3|KIAA0325|p22	HGNC:2961|MIM:600112|Ensembl:ENSG00000197102|HPRD:02524	14q32.3-qter|14q32	dynein, cytoplasmic 1, heavy chain 1	-0.033	0.8016	-0.128	0.05604
1780	DYNC1I1	DNCI1|DNCIC1	HGNC:2963|MIM:603772|Ensembl:ENSG00000158560|HPRD:04798	7q21.3-q22.1	dynein, cytoplasmic 1, intermediate chain 1	-0.07	0.5966	0.06	0.3734
1781	DYNC1I2	DNCI2|FLJ21089|FLJ90842|IC2|MGC104199|MGC111094|MGC9324	HGNC:2964|MIM:603331|Ensembl:ENSG00000077380|HPRD:04512	2q31.1	dynein, cytoplasmic 1, intermediate chain 2	-0.186	0.1549	0.037	0.5822
1783	DYNC1LI2	DNCLI2|LIC2	HGNC:2966|MIM:611406|Ensembl:ENSG00000135720|HPRD:09923	16q22.1	dynein, cytoplasmic 1, light intermediate chain 2	-0.141	0.2834	-0.213	0.001349
1785	DNM2	CMTDI1|CMTDIB|DI-CMTB|DYN2|DYNII	HGNC:2974|MIM:602378|Ensembl:ENSG00000079805|HPRD:03852	19p13.2	dynamin 2	-0.039	0.7666	0.206	0.001912
1786	DNMT1	AIM|CXXC9|DNMT|FLJ16293|MCMT|MGC104992	HGNC:2976|MIM:126375|Ensembl:ENSG00000130816|HPRD:00532	19p13.2	DNA (cytosine-5-)-methyltransferase 1	0.171	0.1922	0.227	0.0006347
1787	TRDMT1	DMNT2|DNMT2|M.HsaIIP|PuMet|RNMT1	HGNC:2977|MIM:602478|Ensembl:ENSG00000107614|HPRD:16001	10p15.1	tRNA aspartic acid methyltransferase 1	-0.083	0.5273	0.085	0.2032
1788	DNMT3A	DNMT3A2|M.HsaIIIA	HGNC:2978|MIM:602769|Ensembl:ENSG00000119772|HPRD:04141	2p23	DNA (cytosine-5-)-methyltransferase 3 alpha	0.05	0.7038	-0.192	0.003936	0.204
1789	DNMT3B	ICF|M.HsaIIIB	HGNC:2979|MIM:602900|Ensembl:ENSG00000088305|HPRD:04209	20q11.2	DNA (cytosine-5-)-methyltransferase 3 beta	-0.043	0.7469	0.097	0.1496
1791	DNTT	TDT	HGNC:2983|MIM:187410|Ensembl:ENSG00000107447|HPRD:08925	10q23-q24	deoxynucleotidyltransferase, terminal	0.144	0.2721	-0.004	0.9489	0.333
1793	DOCK1	DOCK180|ced5	HGNC:2987|MIM:601403|HPRD:03240	10q26.13-q26.3	dedicator of cytokinesis 1	-0.088	0.5029	0.048	0.4731
1794	DOCK2	FLJ46592|KIAA0209	HGNC:2988|MIM:603122|Ensembl:ENSG00000134516|HPRD:09121	5q35.1	dedicator of cytokinesis 2	-0.071	0.5907	0.039	0.5647
1795	DOCK3	KIAA0299|MOCA|PBP	HGNC:2989|MIM:603123|Ensembl:ENSG00000088538|HPRD:10341	3p21.2	dedicator of cytokinesis 3	-0.372	0.003399	0.089	0.1859
1796	DOK1	MGC117395|MGC138860|P62DOK	HGNC:2990|MIM:602919|Ensembl:ENSG00000115325|HPRD:04228	2p13	docking protein 1, 62kDa (downstream of tyrosine kinase 1)	0.104	0.4272	-0.041	0.5388	0.264
1797	DOM3Z	DOM3L|NG6	HGNC:2992|MIM:605996|Ensembl:ENSG00000204348|HPRD:16186	6p21.3	dom-3 homolog Z (C. elegans)	-0.054	0.6808	0.109	0.1033
1798	DPAGT1	ALG7|CDG-Ij|D11S366|DGPT|DPAGT|DPAGT2|G1PT|GPT|UAGT|UGAT	HGNC:2995|MIM:191350|Ensembl:ENSG00000172269|HPRD:01879	11q23.3	dolichyl-phosphate (UDP-N-acetylglucosamine) N-acetylglucosaminephosphotransferase 1 (GlcNAc-1-P transferase)	0.256	0.0481	0.006	0.9316
1800	DPEP1	MBD1|MDP|RDP	HGNC:3002|MIM:179780|Ensembl:ENSG00000015413|HPRD:01563	16q24.3	dipeptidase 1 (renal)	0.081	0.5404	0.042	0.5276
1802	DPH2	DPH2L2	HGNC:3004|MIM:603456|Ensembl:ENSG00000132768|HPRD:16023	1p34	DPH2 homolog (S. cerevisiae)	0.206	0.1136	0.064	0.337
1803	DPP4	ADABP|ADCP2|CD26|DPPIV|TP103	HGNC:3009|MIM:102720|Ensembl:ENSG00000197635|HPRD:02187	2q24.3	dipeptidyl-peptidase 4	-0.168	0.1986	-0.025	0.7145
1804	DPP6	DPPX|FLJ55680|MGC46605|VF2	HGNC:3010|MIM:126141|Ensembl:ENSG00000130226|HPRD:00525	7q36.2	dipeptidyl-peptidase 6	-0.132	0.3131	0.032	0.6359
1805	DPT	TRAMP	HGNC:3011|MIM:125597|Ensembl:ENSG00000143196|HPRD:00510	1q12-q23	dermatopontin	0.113	0.3919	0.077	0.2513
1806	DPYD	DHP|DHPDHASE|DPD|MGC132008|MGC70799	HGNC:3012|MIM:612779|Ensembl:ENSG00000188641|HPRD:02036	1p22	dihydropyrimidine dehydrogenase	-0.287	0.02616	0.102	0.1296
1807	DPYS	DHP|DHPase	HGNC:3013|MIM:222748|Ensembl:ENSG00000147647|HPRD:01960	8q22	dihydropyrimidinase	-0.015	0.9121	-0.211	0.001466
1808	DPYSL2	CRMP2|DHPRP2|DRP-2|DRP2	HGNC:3014|MIM:602463|Ensembl:ENSG00000092964|HPRD:03914	8p22-p21	dihydropyrimidinase-like 2	0.044	0.7372	-0.01	0.887	0.103
1809	DPYSL3	CRMP-4|CRMP4|DRP-3|DRP3|LCRMP|ULIP	HGNC:3015|MIM:601168|Ensembl:ENSG00000113657|HPRD:03104	5q32	dihydropyrimidinase-like 3	-0.237	0.0681	-0.069	0.3037
1810	DR1	NC2|NC2-BETA	HGNC:3017|MIM:601482|Ensembl:ENSG00000117505|HPRD:03284	1p22.1	down-regulator of transcription 1, TBP-binding (negative cofactor 2)	0.022	0.8655	-0.149	0.02537	0.078
1811	SLC26A3	CLD|DRA	HGNC:3018|MIM:126650|Ensembl:ENSG00000091138|HPRD:00544	7q31	solute carrier family 26, member 3	-0.275	0.03336	0.155	0.02013
1812	DRD1	DADR|DRD1A	HGNC:3020|MIM:126449|Ensembl:ENSG00000184845|HPRD:00538	5q35.1	dopamine receptor D1	0.066	0.6152	0.119	0.07487
1813	DRD2	D2DR|D2R	HGNC:3023|MIM:126450|Ensembl:ENSG00000149295|HPRD:00539	11q23	dopamine receptor D2	-0.076	0.5614	-0.127	0.05847
1814	DRD3	D3DR|ETM1|FET1|MGC149204|MGC149205	HGNC:3024|MIM:126451|Ensembl:ENSG00000151577|HPRD:00540	3q13.3	dopamine receptor D3	0.087	0.5064	-0.052	0.4353	0.227
1815	DRD4	D4DR	HGNC:3025|MIM:126452|Ensembl:ENSG00000069696|HPRD:00541	11p15.5	dopamine receptor D4	0.275	0.03338	-0.264	6.496e-05	1.583
1816	DRD5	DBDR|DRD1B|DRD1L2|MGC10601	HGNC:3026|MIM:126453|Ensembl:ENSG00000169676|HPRD:00542	4p16.1	dopamine receptor D5	-0.204	0.1179	0.058	0.391
1819	DRG2	-	HGNC:3030|MIM:602986|Ensembl:ENSG00000108591|HPRD:04286	17p11.2	developmentally regulated GTP binding protein 2	0.254	0.0499	0.008	0.9044
1820	ARID3A	BRIGHT|DRIL1|DRIL3|E2FBP1	HGNC:3031|MIM:603265|Ensembl:ENSG00000116017|HPRD:10343	19p13.3	AT rich interactive domain 3A (BRIGHT-like)	0.199	0.1269	-0.136	0.04195	0.661
1821	DRP2	MGC133255	HGNC:3032|MIM:300052|Ensembl:ENSG00000102385|HPRD:02083	Xq22	dystrophin related protein 2	-0.19	0.147	-0.064	0.341
1822	ATN1	B37|D12S755E|DRPLA|HRS|NOD	HGNC:3033|MIM:607462|Ensembl:ENSG00000111676|HPRD:06311	12p13.31	atrophin 1	-0.12	0.3619	-0.142	0.03365
1823	DSC1	CDHF1|DG2/DG3	HGNC:3035|MIM:125643|Ensembl:ENSG00000134765|HPRD:00511	18q12.2|18q12.1	desmocollin 1	-0.034	0.7982	0.106	0.1147
1824	DSC2	ARVD11|CDHF2|DG2|DGII/III|DKFZp686I11137|DSC3	HGNC:3036|MIM:125645|Ensembl:ENSG00000134755|HPRD:00512	18q12.1	desmocollin 2	0.18	0.1689	-0.118	0.07702	0.564
1825	DSC3	CDHF3|DSC|DSC1|DSC2|DSC4|HT-CP	HGNC:3037|MIM:600271|Ensembl:ENSG00000134762|HPRD:02604	18q12.1	desmocollin 3	-0.057	0.6674	-0.241	0.0002646
1826	DSCAM	CHD2-42|CHD2-52	HGNC:3039|MIM:602523|Ensembl:ENSG00000171587|HPRD:03953	21q22.2	Down syndrome cell adhesion molecule	-0.151	0.2485	-0.028	0.6732
1827	RCAN1	ADAPT78|CSP1|DSC1|DSCR1|MCIP1|RCN1	HGNC:3040|MIM:602917|Ensembl:ENSG00000159200|HPRD:04226	21q22.1-q22.2|21q22.12	regulator of calcineurin 1	-0.214	0.1011	-0.173	0.00965
1828	DSG1	CDHF4|DG1|DSG|PPKS1|SPPK1	HGNC:3048|MIM:125670|Ensembl:ENSG00000134760|HPRD:00515	18q12.1	desmoglein 1	0.004	0.9746	-0.085	0.2047	0.012
1829	DSG2	ARVC10|ARVD10|CDHF5|CMD1BB|HDGC|MGC117034|MGC117036|MGC117037	HGNC:3049|MIM:125671|Ensembl:ENSG00000046604|HPRD:00516	18q12.1	desmoglein 2	-0.004	0.9775	-0.153	0.0221
1830	DSG3	CDHF6|DKFZp686P23184|PVA	HGNC:3050|MIM:169615|Ensembl:ENSG00000134757|HPRD:01355	18q12.1-q12.2	desmoglein 3 (pemphigus vulgaris antigen)	0.154	0.2404	-0.052	0.4394	0.399
1831	TSC22D3	DIP|DKFZp313A1123|DSIPI|GILZ|TSC-22R|hDIP	HGNC:3051|MIM:300506|Ensembl:ENSG00000157514|HPRD:04266	Xq22.3	TSC22 domain family, member 3	-0.152	0.2474	-0.31	2.253e-06
1832	DSP	DPI|DPII	HGNC:3052|MIM:125647|Ensembl:ENSG00000096696|HPRD:00513	6p24	desmoplakin	0.056	0.6706	0.117	0.07931
1833	EPYC	DSPG3|PGLB|Pg-Lb|SLRR3B	HGNC:3053|MIM:601657|Ensembl:ENSG00000083782|HPRD:15988	12q21	epiphycan	-0.251	0.05311	0.062	0.3561
1834	DSPP	DFNA39|DGI1|DMP3|DPP|DSP|DTDP2	HGNC:3054|MIM:125485|Ensembl:ENSG00000152591|HPRD:00508	4q21.3	dentin sialophosphoprotein	0.23	0.07672	-0.003	0.9603	0.531
1836	SLC26A2	D5S1708|DTD|DTDST|EDM4|MST153|MSTP157	HGNC:10994|MIM:606718|Ensembl:ENSG00000155850|HPRD:05990	5q31-q34	solute carrier family 26 (sulfate transporter), member 2	-0.203	0.1198	0.036	0.5875
1837	DTNA	D18S892E|DRP3|DTN|FLJ96209|LVNC1	HGNC:3057|MIM:601239|Ensembl:ENSG00000134769|HPRD:03141	18q12	dystrobrevin, alpha	-0.057	0.6666	0.027	0.6874
1838	DTNB	MGC17163|MGC57126	HGNC:3058|MIM:602415|Ensembl:ENSG00000138101|HPRD:09091	2p24	dystrobrevin, beta	0.167	0.2022	-0.047	0.4825	0.428
1839	HBEGF	DTR|DTS|DTSF|HEGFL	HGNC:3059|MIM:126150|Ensembl:ENSG00000113070|HPRD:00526	5q23	heparin-binding EGF-like growth factor	-0.4	0.001523	0.116	0.0819
1841	DTYMK	CDC8|FLJ44192|MGC198617|TMPK|TYMK	HGNC:3061|MIM:188345|Ensembl:ENSG00000168393|HPRD:01773	2q37.3	deoxythymidylate kinase (thymidylate kinase)	0.238	0.06731	0.144	0.03096
1842	ECM2	MGC126355|MGC126356	HGNC:3154|MIM:603479|Ensembl:ENSG00000106823|HPRD:09148	9q22.3	extracellular matrix protein 2, female organ and adipocyte specific	-0.065	0.6203	-0.085	0.2058
1843	DUSP1	CL100|HVH1|MKP-1|MKP1|PTPN10	HGNC:3064|MIM:600714|Ensembl:ENSG00000120129|HPRD:02835	5q34	dual specificity phosphatase 1	-0.289	0.02538	0.012	0.8566
1844	DUSP2	PAC-1|PAC1	HGNC:3068|MIM:603068|Ensembl:ENSG00000158050|HPRD:04348	2q11	dual specificity phosphatase 2	0.22	0.09136	0.127	0.05759
1845	DUSP3	VHR	HGNC:3069|MIM:600183|Ensembl:ENSG00000108861|HPRD:02553	17q21	dual specificity phosphatase 3	-0.335	0.008959	0.093	0.1666
1846	DUSP4	HVH2|MKP-2|MKP2|TYP	HGNC:3070|MIM:602747|Ensembl:ENSG00000120875|HPRD:04123	8p12-p11	dual specificity phosphatase 4	0.093	0.4783	0.084	0.2115
1847	DUSP5	DUSP|HVH3	HGNC:3071|MIM:603069|Ensembl:ENSG00000138166|HPRD:04349	10q25	dual specificity phosphatase 5	-0.205	0.1169	-0.032	0.6385
1848	DUSP6	MKP3|PYST1	HGNC:3072|MIM:602748|Ensembl:ENSG00000139318|HPRD:04124	12q22-q23	dual specificity phosphatase 6	0.107	0.418	-0.094	0.1612	0.31
1849	DUSP7	DKFZp586F2224|MKPX|PYST2	HGNC:3073|MIM:602749|Ensembl:ENSG00000164086|HPRD:04125	3p21	dual specificity phosphatase 7	-0.035	0.7911	0.134	0.0452
1850	DUSP8	C11orf81|FLJ42476|FLJ42958|HB5|HVH-5|HVH8	HGNC:3074|MIM:602038|Ensembl:ENSG00000184545|HPRD:03617	11p15.5	dual specificity phosphatase 8	-0.066	0.615	0.009	0.8902
1852	DUSP9	MKP-4|MKP4	HGNC:3076|MIM:300134|Ensembl:ENSG00000130829|HPRD:02136	Xq28	dual specificity phosphatase 9	-0.033	0.8042	0.07	0.2964
1854	DUT	FLJ20622|dUTPase	HGNC:3078|MIM:601266|Ensembl:ENSG00000128951|HPRD:03165	15q15-q21.1	deoxyuridine triphosphatase	0.398	0.00162	0.265	6.047e-05
1855	DVL1	DVL|MGC54245	HGNC:3084|MIM:601365|Ensembl:ENSG00000107404|HPRD:03220	1p36	dishevelled, dsh homolog 1 (Drosophila)	0.12	0.3599	0.164	0.01379
1856	DVL2	-	HGNC:3086|MIM:602151|Ensembl:ENSG00000004975|HPRD:03690	17p13.2	dishevelled, dsh homolog 2 (Drosophila)	0.186	0.1557	0.084	0.2078
1857	DVL3	KIAA0208	HGNC:3087|MIM:601368|Ensembl:ENSG00000161202|HPRD:03222	3q27	dishevelled, dsh homolog 3 (Drosophila)	-0.399	0.001607	-0.185	0.005461
1859	DYRK1A	DYRK|DYRK1|HP86|MNB|MNBH	HGNC:3091|MIM:600855|Ensembl:ENSG00000157540|HPRD:09018	21q22.13	dual-specificity tyrosine-(Y)-phosphorylation regulated kinase 1A	-0.028	0.8332	-0.036	0.5948
1861	TOR1A	DQ2|DYT1	HGNC:3098|MIM:605204|Ensembl:ENSG00000136827|HPRD:06897	9q34	torsin family 1, member A (torsin A)	-0.013	0.9191	-0.149	0.02587
1869	E2F1	E2F-1|RBAP1|RBBP3|RBP3	HGNC:3113|MIM:189971|Ensembl:ENSG00000101412|HPRD:01806	20q11.2	E2F transcription factor 1	-0.235	0.07046	0.202	0.002348
1870	E2F2	E2F-2	HGNC:3114|MIM:600426|Ensembl:ENSG00000007968|HPRD:02692	1p36	E2F transcription factor 2	0.115	0.3802	-0.072	0.2852	0.315
1871	E2F3	DKFZp686C18211|E2F-3|KIAA0075|MGC104598	HGNC:3115|MIM:600427|Ensembl:ENSG00000112242|HPRD:02693	6p22	E2F transcription factor 3	0.083	0.5282	-0.027	0.6886	0.202
1874	E2F4	E2F-4	HGNC:3118|MIM:600659|Ensembl:ENSG00000205250|HPRD:02806	16q21-q22	E2F transcription factor 4, p107/p130-binding	0.263	0.04204	-0.234	0.00042	1.293
1875	E2F5	E2F-5	HGNC:3119|MIM:600967|Ensembl:ENSG00000133740|HPRD:02983	8q21.2	E2F transcription factor 5, p130-binding	0.197	0.1309	-0.234	0.0004151	0.969
1876	E2F6	E2F-6|MGC111545	HGNC:3120|MIM:602944|Ensembl:ENSG00000169016|HPRD:04251	2p25.1	E2F transcription factor 6	0.099	0.4532	0.2	0.002664
1877	E4F1	E4F|MGC99614	HGNC:3121|MIM:603022|Ensembl:ENSG00000167967|HPRD:04317	16p13.3	E4F transcription factor 1	0.228	0.08007	0.03	0.6499
1880	GPR183	EBI2	HGNC:3128|MIM:605741|Ensembl:ENSG00000169508|HPRD:12040	13q32.3	G protein-coupled receptor 183	-0.08	0.544	-0.254	0.0001216
1889	ECE1	ECE	HGNC:3146|MIM:600423|Ensembl:ENSG00000117298|HPRD:02690	1p36.1	endothelin converting enzyme 1	-0.315	0.0141	-0.141	0.03483
1890	TYMP	ECGF1|MNGIE|PDECGF|TP|hPD-ECGF	HGNC:3148|MIM:131222|Ensembl:ENSG00000025708|HPRD:08833	22q13|22q13.33	thymidine phosphorylase	0.079	0.5461	0.258	9.431e-05
1891	ECH1	HPXEL	HGNC:3149|MIM:600696|Ensembl:ENSG00000104823|HPRD:02825	19q13.1	enoyl Coenzyme A hydratase 1, peroxisomal	0.14	0.2848	-0.285	1.497e-05	0.92
1892	ECHS1	SCEH	HGNC:3151|MIM:602292|Ensembl:ENSG00000127884|HPRD:03799	10q26.2-q26.3	enoyl Coenzyme A hydratase, short chain, 1, mitochondrial	0.321	0.01244	-0.168	0.01163	1.192
1893	ECM1	-	HGNC:3153|MIM:602201|Ensembl:ENSG00000143369|HPRD:03727	1q21	extracellular matrix protein 1	-0.059	0.6569	0.114	0.09004
1894	ECT2	FLJ10461|MGC138291	HGNC:3155|MIM:600586|Ensembl:ENSG00000114346|HPRD:11860	3q26.1-q26.2	epithelial cell transforming sequence 2 oncogene	-0.01	0.9404	0.194	0.003535
1896	EDA	ED1|ED1-A1|ED1-A2|EDA1|EDA2|HED|XHED|XLHED	HGNC:3157|MIM:300451|Ensembl:ENSG00000158813|HPRD:02347	Xq12-q13.1	ectodysplasin A	-0.013	0.9206	0.115	0.08647
1901	S1PR1	CHEDG1|D1S3362|ECGF1|EDG-1|EDG1|FLJ58121|S1P1	HGNC:3165|MIM:601974|Ensembl:ENSG00000170989|HPRD:03578	1p21	sphingosine-1-phosphate receptor 1	-0.253	0.05145	-0.021	0.7524
1902	LPAR1	EDG2|GPR26|Gpcr26|LPA1|Mrec1.3|VZG1|edg-2|rec.1.3|vzg-1	HGNC:3166|MIM:602282|Ensembl:ENSG00000198121|HPRD:03790	9q31.3	lysophosphatidic acid receptor 1	-0.356	0.005213	0.006	0.924
1906	EDN1	ET1|HDLCQ7	HGNC:3176|MIM:131240|Ensembl:ENSG00000078401|HPRD:07030	6p24.1	endothelin 1	-0.398	0.00164	0.204	0.002134
1907	EDN2	ET2|PPET2	HGNC:3177|MIM:131241|Ensembl:ENSG00000127129|HPRD:07173	1p34	endothelin 2	-0.151	0.2489	-0.085	0.2062
1908	EDN3	ET3|MGC15067|MGC61498	HGNC:3178|MIM:131242|Ensembl:ENSG00000124205|HPRD:00570	20q13.2-q13.3	endothelin 3	0.047	0.7216	-0.006	0.9342	0.109
1909	EDNRA	ETA|ETAR|ETRA	HGNC:3179|MIM:131243|Ensembl:ENSG00000151617|HPRD:00571	4q31.22	endothelin receptor type A	-0.14	0.2844	-0.144	0.03157
1910	EDNRB	ABCDS|ETB|ETBR|ETRB|HSCR|HSCR2	HGNC:3180|MIM:131244|Ensembl:ENSG00000136160|HPRD:08834	13q22	endothelin receptor type B	-0.084	0.522	-0.18	0.007072
1912	PHC2	EDR2|HPH2|MGC163502|PH2	HGNC:3183|MIM:602979|Ensembl:ENSG00000134686|HPRD:10340	1p34.3	polyhomeotic homolog 2 (Drosophila)	-0.087	0.5069	-0.289	1.135e-05
1915	EEF1A1	CCS-3|CCS3|EEF-1|EEF1A|EF-Tu|EF1A|FLJ25721|GRAF-1EF|HNGC:16303|LENG7|MGC102687|MGC131894|MGC16224|PTI1|eEF1A-1	HGNC:3189|MIM:130590|Ensembl:ENSG00000156508|HPRD:00559	6q14.1	eukaryotic translation elongation factor 1 alpha 1	0.294	0.02246	-0.298	5.463e-06	2.118
1917	EEF1A2	EEF1AL|EF-1-alpha-2|EF1A|FLJ41696|HS1|STN|STNL	HGNC:3192|MIM:602959|Ensembl:ENSG00000101210|HPRD:04265	20q13.3	eukaryotic translation elongation factor 1 alpha 2	0.043	0.7434	-0.189	0.004493	0.174
1933	EEF1B2	EEF1B|EEF1B1|EF1B	HGNC:3208|MIM:600655|Ensembl:ENSG00000114942|HPRD:02804	2q33-q34	eukaryotic translation elongation factor 1 beta 2	0.39	0.002058	-0.05	0.4573	1.007
1936	EEF1D	EF-1D|EF1D|FLJ20897|FP1047	HGNC:3211|MIM:130592|Ensembl:ENSG00000104529|HPRD:00560	8q24.3	eukaryotic translation elongation factor 1 delta (guanine nucleotide exchange protein)	0.158	0.2281	-0.04	0.5551	0.397
1937	EEF1G	EF1G|GIG35	HGNC:3213|MIM:130593|Ensembl:ENSG00000149016|HPRD:11745	11q12.3	eukaryotic translation elongation factor 1 gamma	0.09	0.4965	-0.294	7.655e-06	0.624
1938	EEF2	EEF-2|EF2	HGNC:3214|MIM:130610|Ensembl:ENSG00000167658|HPRD:00561	19pter-q12	eukaryotic translation elongation factor 2	0.263	0.04237	-0.223	0.0007803	1.226
1939	LGTN	HCA56	HGNC:6583|MIM:151625|Ensembl:ENSG00000143486|HPRD:01057	1q31-q32	ligatin	0.256	0.04832	-0.075	0.2635	0.707
1942	EFNA1	B61|ECKLG|EFL1|EPLG1|LERK1|TNFAIP4	HGNC:3221|MIM:191164|Ensembl:ENSG00000169242|HPRD:01858	1q21-q22	ephrin-A1	0.083	0.5263	-0.132	0.04824	0.273
1943	EFNA2	ELF-1|EPLG6|HEK7-L|LERK6	HGNC:3222|MIM:602756|Ensembl:ENSG00000099617|HPRD:04132	19p13.3	ephrin-A2	0.02	0.8814	-0.031	0.6444	0.048
1944	EFNA3	EFL2|EPLG3|Ehk1-L|LERK3	HGNC:3223|MIM:601381|Ensembl:ENSG00000143590|HPRD:03225	1q21-q22	ephrin-A3	0.197	0.132	0.156	0.0198
1945	EFNA4	EFL4|EPLG4|LERK4|MGC125826	HGNC:3224|MIM:601380|Ensembl:ENSG00000143590|HPRD:03224	1q21-q22	ephrin-A4	0.036	0.7829	0.076	0.2547
1946	EFNA5	AF1|EFL5|EPLG7|GLC1M|LERK7|RAGS	HGNC:3225|MIM:601535|Ensembl:ENSG00000184349|HPRD:03324	5q21	ephrin-A5	-0.238	0.06669	-0.21	0.001588
1947	EFNB1	CFND|CFNS|EFL3|EPLG2|Elk-L|LERK2|MGC8782	HGNC:3226|MIM:300035|Ensembl:ENSG00000090776|HPRD:02072	Xq12	ephrin-B1	-0.065	0.6237	0.042	0.5328
1948	EFNB2	EPLG5|HTKL|Htk-L|LERK5|MGC126226|MGC126227|MGC126228	HGNC:3227|MIM:600527|Ensembl:ENSG00000125266|HPRD:02754	13q33	ephrin-B2	-0.042	0.7491	0.051	0.4513
1949	EFNB3	EFL6|EPLG8|LERK8	HGNC:3228|MIM:602297|Ensembl:ENSG00000108947|HPRD:03804	17p13.1-p11.2	ephrin-B3	-0.275	0.03349	0.086	0.1977
1950	EGF	HOMG4|URG	HGNC:3229|MIM:131530|Ensembl:ENSG00000138798|HPRD:00578	4q25	epidermal growth factor (beta-urogastrone)	-0.01	0.94	-0.059	0.377
1952	CELSR2	CDHF10|EGFL2|FLJ34118|FLJ42737|FLJ45143|FLJ45845|Flamingo1|KIAA0279|MEGF3	HGNC:3231|MIM:604265|Ensembl:ENSG00000143126|HPRD:05040	1p21	cadherin, EGF LAG seven-pass G-type receptor 2 (flamingo homolog, Drosophila)	-0.195	0.1358	-0.047	0.4827
1953	MEGF6	EGFL3|KIAA0815	HGNC:3232|MIM:604266|Ensembl:ENSG00000162591|HPRD:11973	1p36.3	multiple EGF-like-domains 6	-0.193	0.1397	-0.154	0.02136
1954	MEGF8	C19orf49|EGFL4|FLJ22365|MGC120684|MGC138147|SBP1	HGNC:3233|MIM:604267|Ensembl:ENSG00000105429|HPRD:10370	19q12	multiple EGF-like-domains 8	-0.324	0.01162	-0.064	0.3406
1955	MEGF9	EGFL5	HGNC:3234|MIM:604268|Ensembl:ENSG00000106780	9q32-q33.3	multiple EGF-like-domains 9	-0.024	0.8537	-0.092	0.1712
1956	EGFR	ERBB|ERBB1|HER1|PIG61|mENA	HGNC:3236|MIM:131550|Ensembl:ENSG00000146648|HPRD:00579	7p12	epidermal growth factor receptor (erythroblastic leukemia viral (v-erb-b) oncogene homolog, avian)	-0.418	0.0008944	0.002	0.9801
1958	EGR1	AT225|G0S30|KROX-24|NGFI-A|TIS8|ZIF-268|ZNF225	HGNC:3238|MIM:128990|Ensembl:ENSG00000120738|HPRD:00549	5q31.1	early growth response 1	-0.143	0.2741	0.116	0.08268
1959	EGR2	AT591|CMT1D|CMT4E|DKFZp686J1957|FLJ14547|KROX20	HGNC:3239|MIM:129010|Ensembl:ENSG00000122877|HPRD:00551	10q21.1	early growth response 2	-0.308	0.0168	0.053	0.43
1960	EGR3	MGC138484|PILOT	HGNC:3240|MIM:602419|Ensembl:ENSG00000179388|HPRD:03881	8p23-p21	early growth response 3	-0.042	0.7486	0.2	0.00264
1961	EGR4	NGFI-C|NGFIC|PAT133	HGNC:3241|MIM:128992|HPRD:00550	2p13	early growth response 4	0	0.9993	-0.09	0.1772	0
1962	EHHADH	ECHD|L-PBE|LBFP|LBP|MGC120586|PBFE	HGNC:3247|MIM:607037|Ensembl:ENSG00000113790|HPRD:06125	3q26.3-q28	enoyl-Coenzyme A, hydratase/3-hydroxyacyl Coenzyme A dehydrogenase	0.074	0.573	-0.017	0.8059	0.176
1964	EIF1AX	EIF1A|EIF1AP1|EIF4C|eIF-1A|eIF-4C	HGNC:3250|MIM:300186|Ensembl:ENSG00000173674|HPRD:02174	Xp22.12	eukaryotic translation initiation factor 1A, X-linked	0.281	0.02957	0.137	0.04115
1965	EIF2S1	EIF-2|EIF-2A|EIF-2alpha|EIF2|EIF2A	HGNC:3265|MIM:603907|Ensembl:ENSG00000134001|HPRD:04881	14q23.3	eukaryotic translation initiation factor 2, subunit 1 alpha, 35kDa	0.03	0.8196	0.198	0.002942
1967	EIF2B1	EIF2B|EIF2BA|MGC117409|MGC125868|MGC125869	HGNC:3257|MIM:606686|Ensembl:ENSG00000111361|HPRD:09458	12q24.31	eukaryotic translation initiation factor 2B, subunit 1 alpha, 26kDa	0.498	5.159e-05	0.128	0.05631
1968	EIF2S3	EIF2|EIF2G|EIF2gamma|eIF-2gA	HGNC:3267|MIM:300161|Ensembl:ENSG00000130741|HPRD:02155	Xp22.2-p22.1	eukaryotic translation initiation factor 2, subunit 3 gamma, 52kDa	0.134	0.3079	-0.311	2.079e-06	1.058
1969	EPHA2	ARCC2|ECK	HGNC:3386|MIM:176946|Ensembl:ENSG00000142627|HPRD:01494	1p36	EPH receptor A2	-0.23	0.07716	-0.054	0.421
1973	EIF4A1	DDX2A|EIF-4A|EIF4A	HGNC:3282|MIM:602641|Ensembl:ENSG00000161960|HPRD:04030	17p13	eukaryotic translation initiation factor 4A, isoform 1	0.349	0.006275	-0.015	0.8259	0.826
1974	EIF4A2	BM-010|DDX2B|EIF4A|EIF4F	HGNC:3284|MIM:601102|Ensembl:ENSG00000156976|HPRD:03062	3q28	eukaryotic translation initiation factor 4A, isoform 2	-0.041	0.7584	-0.241	0.0002688
1975	EIF4B	EIF-4B|PRO1843	HGNC:3285|MIM:603928|Ensembl:ENSG00000063046|HPRD:04892	12q13.13	eukaryotic translation initiation factor 4B	0.483	9.231e-05	-0.353	5.746e-08	5.712
1977	EIF4E	CBP|EIF4E1|EIF4EL1|EIF4F|MGC111573	HGNC:3287|MIM:133440|Ensembl:ENSG00000151247|HPRD:00591	4q21-q25	eukaryotic translation initiation factor 4E	0.467	0.0001664	0.105	0.1166
1978	EIF4EBP1	4E-BP1|4EBP1|BP-1|MGC4316|PHAS-I	HGNC:3288|MIM:602223|Ensembl:ENSG00000187840|HPRD:03746	8p12	eukaryotic translation initiation factor 4E binding protein 1	0.228	0.07939	0.237	0.0003545
1979	EIF4EBP2	4EBP2|PHASII	HGNC:3289|MIM:602224|Ensembl:ENSG00000148730|HPRD:03747	10q21-q22	eukaryotic translation initiation factor 4E binding protein 2	0.136	0.3002	-0.085	0.2052	0.386
1981	EIF4G1	DKFZp686A1451|EIF4F|EIF4G|p220	HGNC:3296|MIM:600495|Ensembl:ENSG00000114867|HPRD:06774	3q27-qter	eukaryotic translation initiation factor 4 gamma, 1	-0.016	0.9061	-0.123	0.06659
1982	EIF4G2	AAG1|DAP5|FLJ41344|NAT1|p97	HGNC:3297|MIM:602325|Ensembl:ENSG00000110321|HPRD:09084	11p15	eukaryotic translation initiation factor 4 gamma, 2	0.038	0.771	0.037	0.5787
1983	EIF5	EIF-5A	HGNC:3299|MIM:601710|Ensembl:ENSG00000100664|HPRD:03417	14q32.32	eukaryotic translation initiation factor 5	0.046	0.7253	0.098	0.1451
1984	EIF5A	EIF-5A|EIF5A1|MGC104255|MGC99547|eIF5AI	HGNC:3300|MIM:600187|Ensembl:ENSG00000132507|HPRD:02555	17p13-p12	eukaryotic translation initiation factor 5A	0.41	0.00114	-0.02	0.7709	0.981
1991	ELANE	ELA2|GE|HLE|HNE|NE|PMN-E	HGNC:3309|MIM:130130|Ensembl:ENSG00000197561|HPRD:00554	19p13.3	elastase, neutrophil expressed	0.001	0.9928	0.026	0.7021
1992	SERPINB1	EI|ELANH2|LEI|M/NEI|MNEI|PI2	HGNC:3311|MIM:130135|Ensembl:ENSG00000021355|HPRD:00555	6p25	serpin peptidase inhibitor, clade B (ovalbumin), member 1	0.302	0.01906	0.148	0.02697
1993	ELAVL2	HEL-N1|HELN1|HUB	HGNC:3313|MIM:601673|Ensembl:ENSG00000107105|HPRD:03396	9p21	ELAV (embryonic lethal, abnormal vision, Drosophila)-like 2 (Hu antigen B)	-0.181	0.1671	-0.167	0.01218
1994	ELAVL1	ELAV1|HUR|Hua|MelG	HGNC:3312|MIM:603466|Ensembl:ENSG00000066044|HPRD:16025	19p13.2	ELAV (embryonic lethal, abnormal vision, Drosophila)-like 1 (Hu antigen R)	0.371	0.00353	0.054	0.4219
1995	ELAVL3	DKFZp547J036|HUC|HUCL|MGC20653|PLE21	HGNC:3314|MIM:603458|Ensembl:ENSG00000196361|HPRD:16024	19p13.2	ELAV (embryonic lethal, abnormal vision, Drosophila)-like 3 (Hu antigen C)	0.026	0.8425	0.101	0.1324
1996	ELAVL4	HUD|PNEM	HGNC:3315|MIM:168360|Ensembl:ENSG00000162374|HPRD:01343	1p34	ELAV (embryonic lethal, abnormal vision, Drosophila)-like 4 (Hu antigen D)	-0.169	0.1966	0.061	0.3659
1997	ELF1	-	HGNC:3316|MIM:189973|Ensembl:ENSG00000120690|HPRD:01808	13q13	E74-like factor 1 (ets domain transcription factor)	0.389	0.002117	0.166	0.01288
1998	ELF2	EU32|NERF|NERF-1A|NERF-1B|NERF-1a,b|NERF-2	HGNC:3317|Ensembl:ENSG00000109381|HPRD:16856	4q28	E74-like factor 2 (ets domain transcription factor)	0.03	0.819	0.051	0.448
1999	ELF3	EPR-1|ERT|ESE-1|ESX	HGNC:3318|MIM:602191|Ensembl:ENSG00000163435|HPRD:03722	1q32.2	E74-like factor 3 (ets domain transcription factor, epithelial-specific )	0.026	0.8459	-0.046	0.4902	0.066
2000	ELF4	ELFR|MEF	HGNC:3319|MIM:300775|Ensembl:ENSG00000102034|HPRD:06499	Xq26	E74-like factor 4 (ets domain transcription factor)	-0.158	0.2279	0.187	0.004903
2001	ELF5	ESE2	HGNC:3320|MIM:605169|Ensembl:ENSG00000135374|HPRD:05525	11p13-p12	E74-like factor 5 (ets domain transcription factor)	0.22	0.09085	-0.069	0.3014	0.598
2002	ELK1	-	HGNC:3321|MIM:311040|Ensembl:ENSG00000126767|HPRD:02407	Xp11.2	ELK1, member of ETS oncogene family	0.005	0.9709	0.037	0.5772
2004	ELK3	ERP|NET|SAP2	HGNC:3325|MIM:600247|Ensembl:ENSG00000111145|HPRD:02593	12q23	ELK3, ETS-domain protein (SRF accessory protein 2)	-0.185	0.158	-0.272	3.793e-05
2005	ELK4	SAP1	HGNC:3326|MIM:600246|Ensembl:ENSG00000158711|HPRD:02592	1q32	ELK4, ETS-domain protein (SRF accessory protein 1)	0.095	0.4725	0.113	0.09227
2006	ELN	FLJ38671|FLJ43523|SVAS|WBS|WS	HGNC:3327|MIM:130160|Ensembl:ENSG00000049540|HPRD:00556	7q11.23	elastin	0.053	0.6899	-0.086	0.1994	0.15
2009	EML1	ELP79|EMAP|EMAPL|FLJ45033|HuEMAP	HGNC:3330|MIM:602033|Ensembl:ENSG00000066629|HPRD:03613	14q32	echinoderm microtubule associated protein like 1	-0.202	0.1217	0.005	0.9454
2010	EMD	EDMD|LEMD5|STA	HGNC:3331|MIM:300384|Ensembl:ENSG00000102119|HPRD:02309	Xq28	emerin	0.023	0.8643	0.116	0.0821
2011	MARK2	EMK1|MGC99619|PAR-1|Par1b	HGNC:3332|MIM:600526|Ensembl:ENSG00000072518|HPRD:02753	11q12-q13	MAP/microtubule affinity-regulating kinase 2	0.04	0.7634	-0.182	0.006338	0.155
2012	EMP1	CL-20|EMP-1|TMP	HGNC:3333|MIM:602333|Ensembl:ENSG00000134531|HPRD:11892	12p12.3	epithelial membrane protein 1	-0.324	0.01148	0.117	0.08132
2013	EMP2	MGC9056|XMP	HGNC:3334|MIM:602334|Ensembl:ENSG00000213853|HPRD:11893	16p13.2	epithelial membrane protein 2	0.142	0.278	-0.063	0.3474	0.38
2014	EMP3	YMP	HGNC:3335|MIM:602335|Ensembl:ENSG00000142227|HPRD:18514	19q13.3	epithelial membrane protein 3	-0.364	0.004261	-0.083	0.2158
2015	EMR1	TM7LN3	HGNC:3336|MIM:600493|Ensembl:ENSG00000174837|HPRD:02733	19p13.3	egf-like module containing, mucin-like, hormone receptor-like 1	-0.151	0.25	-0.195	0.003407
2016	EMX1	-	HGNC:3340|MIM:600034|Ensembl:ENSG00000135638|HPRD:08963	2p14-p13	empty spiracles homeobox 1	0.075	0.5694	0.02	0.7613
2017	CTTN	EMS1|FLJ34459	HGNC:3338|MIM:164765|Ensembl:ENSG00000085733|HPRD:01268	11q13	cortactin	0.025	0.852	-0.164	0.0137	0.09
2018	EMX2	-	HGNC:3341|MIM:600035|Ensembl:ENSG00000170370|HPRD:02495	10q26.1	empty spiracles homeobox 2	-0.269	0.03778	0.022	0.742
2019	EN1	-	HGNC:3342|MIM:131290|Ensembl:ENSG00000163064|HPRD:08835	2q13-q21	engrailed homeobox 1	-0.154	0.2395	0.032	0.6377
2020	EN2	-	HGNC:3343|MIM:131310|Ensembl:ENSG00000164778|HPRD:08836	7q36	engrailed homeobox 2	0.011	0.934	0.031	0.648
2021	ENDOG	FLJ27463	HGNC:3346|MIM:600440|Ensembl:ENSG00000167136|HPRD:02704	9q34.1	endonuclease G	0.364	0.004205	0.119	0.07668
2022	ENG	CD105|END|FLJ41744|HHT1|ORW|ORW1	HGNC:3349|MIM:131195|Ensembl:ENSG00000106991|HPRD:00565	9q33-q34.1	endoglin	-0.163	0.213	0.071	0.2915
2023	ENO1	ENO1L1|MBP-1|MPB1|NNE|PPH	HGNC:3350|MIM:172430|Ensembl:ENSG00000074800|HPRD:01400	1p36.3-p36.2	enolase 1, (alpha)	0.022	0.8676	-0.096	0.153	0.064
2026	ENO2	NSE	HGNC:3353|MIM:131360|Ensembl:ENSG00000111674|HPRD:00573	12p13	enolase 2 (gamma, neuronal)	-0.04	0.7592	0.134	0.04595
2027	ENO3	GSD13|MSE	HGNC:3354|MIM:131370|Ensembl:ENSG00000108515|HPRD:11746	17pter-p11	enolase 3 (beta, muscle)	0.256	0.04825	0.052	0.44
2028	ENPEP	APA|CD249|gp160	HGNC:3355|MIM:138297|Ensembl:ENSG00000138792|HPRD:08848	4q25	glutamyl aminopeptidase (aminopeptidase A)	-0.025	0.8517	-0.024	0.7163
2029	ENSA	ARPP-19e|MGC4319|MGC78563|MGC8394	HGNC:3360|MIM:603061|Ensembl:ENSG00000143420|HPRD:11927	1q21.3	endosulfine alpha	0.128	0.3282	-0.327	5.716e-07	1.16
2030	SLC29A1	ENT1|MGC1465|MGC3778	HGNC:11003|MIM:602193|Ensembl:ENSG00000112759|HPRD:03724	6p21.2-p21.1	solute carrier family 29 (nucleoside transporters), member 1	0.263	0.04262	0.088	0.1881
2033	EP300	KAT3B|p300	HGNC:3373|MIM:602700|Ensembl:ENSG00000100393|HPRD:04078	22q13.2	E1A binding protein p300	0.174	0.1837	-0.025	0.7047	0.422
2034	EPAS1	ECYT4|HIF2A|HLF|MOP2|PASD2|bHLHe73	HGNC:3374|MIM:603349|Ensembl:ENSG00000116016|HPRD:06787	2p21-p16	endothelial PAS domain protein 1	-0.522	1.922e-05	0.009	0.8886
2035	EPB41	4.1R|EL1|HE	HGNC:3377|MIM:130500|Ensembl:ENSG00000159023|HPRD:00558	1p33-p32	erythrocyte membrane protein band 4.1 (elliptocytosis 1, RH-linked)	0.012	0.9278	-0.163	0.01467	0.044
2036	EPB41L1	4.1N|DKFZp686H17242|KIAA0338|MGC11072	HGNC:3378|MIM:602879|Ensembl:ENSG00000088367|HPRD:04193	20q11.2-q12	erythrocyte membrane protein band 4.1-like 1	-0.14	0.2866	-0.025	0.7082
2037	EPB41L2	4.1-G|DKFZp781D1972|DKFZp781H1755	HGNC:3379|MIM:603237|Ensembl:ENSG00000079819|HPRD:09126	6q23	erythrocyte membrane protein band 4.1-like 2	-0.132	0.3159	0.041	0.5446
2038	EPB42	MGC116735|MGC116737|PA|SPH5	HGNC:3381|MIM:177070|Ensembl:ENSG00000166947|HPRD:01517	15q15-q21	erythrocyte membrane protein band 4.2	-0.058	0.6579	0.063	0.3473
2039	EPB49	DMT|FLJ78462|FLJ98848	HGNC:3382|MIM:125305|Ensembl:ENSG00000158856|HPRD:00506	8p21.1	erythrocyte membrane protein band 4.9 (dematin)	-0.098	0.4559	0.056	0.4017
2040	STOM	BND7|EPB7|EPB72	HGNC:3383|MIM:133090|Ensembl:ENSG00000148175|HPRD:00585	9q34.1	stomatin	-0.165	0.2086	0.041	0.5425
2041	EPHA1	EPH|EPHT|EPHT1|MGC163163	HGNC:3385|MIM:179610|Ensembl:ENSG00000146904|HPRD:01554	7q34	EPH receptor A1	0.154	0.2407	-0.05	0.4533	0.397
2042	EPHA3	ETK|ETK1|HEK|HEK4|TYRO4	HGNC:3387|MIM:179611|Ensembl:ENSG00000044524|HPRD:01555	3p11.2	EPH receptor A3	-0.073	0.5798	0.008	0.9053
2043	EPHA4	HEK8|SEK|TYRO1	HGNC:3388|MIM:602188|Ensembl:ENSG00000116106|HPRD:03719	2q36.1	EPH receptor A4	-0.315	0.01416	-0.156	0.01964
2044	EPHA5	CEK7|EHK1|HEK7|TYRO4	HGNC:3389|MIM:600004|Ensembl:ENSG00000145242|HPRD:02474	4q13.1	EPH receptor A5	-0.077	0.5604	0.026	0.7042
2045	EPHA7	EHK3|HEK11	HGNC:3390|MIM:602190|Ensembl:ENSG00000135333|HPRD:03721	6q16.1	EPH receptor A7	0.048	0.7158	0.073	0.279
2047	EPHB1	ELK|EPHT2|FLJ37986|Hek6|NET	HGNC:3392|MIM:600600|Ensembl:ENSG00000154928|HPRD:02790	3q21-q23	EPH receptor B1	-0.017	0.8964	0.061	0.361
2048	EPHB2	CAPB|DRT|EPHT3|ERK|Hek5|MGC87492|PCBC|Tyro5	HGNC:3393|MIM:600997|Ensembl:ENSG00000133216|HPRD:02997	1p36.1-p35	EPH receptor B2	-0.155	0.2366	-0.164	0.01393
2049	EPHB3	ETK2|HEK2|TYRO6	HGNC:3394|MIM:601839|Ensembl:ENSG00000182580|HPRD:03502	3q21-qter	EPH receptor B3	-0.063	0.63	-0.008	0.9033
2050	EPHB4	HTK|MYK1|TYRO11	HGNC:3395|MIM:600011|Ensembl:ENSG00000196411|HPRD:02481	7q22	EPH receptor B4	0.031	0.8136	0.059	0.3799
2051	EPHB6	HEP|MGC129910|MGC129911	HGNC:3396|MIM:602757|Ensembl:ENSG00000106123|HPRD:04133	7q33-q35	EPH receptor B6	0.318	0.01317	0.099	0.14
2052	EPHX1	EPHX|EPOX|MEH	HGNC:3401|MIM:132810|Ensembl:ENSG00000143819|HPRD:00581	1q42.1	epoxide hydrolase 1, microsomal (xenobiotic)	-0.161	0.2205	-0.054	0.4253
2053	EPHX2	CEH|SEH	HGNC:3402|MIM:132811|Ensembl:ENSG00000120915|HPRD:00582	8p21-p12	epoxide hydrolase 2, cytoplasmic	0.14	0.2864	-0.07	0.2941	0.381
2054	STX2	EPIM|EPM|MGC51014|STX2A|STX2B|STX2C	HGNC:3403|MIM:132350|Ensembl:ENSG00000111450|HPRD:11816	12q24.33	syntaxin 2	-0.085	0.5198	0.029	0.6658
2055	CLN8	C8orf61|EPMR|FLJ39417	HGNC:2079|MIM:607837|Ensembl:ENSG00000182372|HPRD:06383	8p23	ceroid-lipofuscinosis, neuronal 8 (epilepsy, progressive with mental retardation)	0.007	0.9588	0.049	0.4631
2056	EPO	EP|MGC138142|MVCD2	HGNC:3415|MIM:133170|Ensembl:ENSG00000130427|HPRD:00586	7q22	erythropoietin	-0.006	0.9613	0.032	0.6381
2057	EPOR	MGC138358	HGNC:3416|MIM:133171|Ensembl:ENSG00000187266|HPRD:00587	19p13.3-p13.2	erythropoietin receptor	-0.146	0.2649	-0.071	0.2918
2058	EPRS	DKFZp313B047|EARS|GLUPRORS|PARS|PIG32|QARS|QPRS	HGNC:3418|MIM:138295|Ensembl:ENSG00000136628|HPRD:00703	1q41-q42	glutamyl-prolyl-tRNA synthetase	0.071	0.5899	0.159	0.01719
2059	EPS8	-	HGNC:3420|MIM:600206|Ensembl:ENSG00000151491|HPRD:02563	12q13	epidermal growth factor receptor pathway substrate 8	-0.083	0.5282	0.013	0.845
2060	EPS15	AF-1P|AF1P|MLLT5	HGNC:3419|MIM:600051|Ensembl:ENSG00000085832|HPRD:08968	1p32	epidermal growth factor receptor pathway substrate 15	-0.102	0.4375	0.107	0.1115
2063	NR2F6	EAR-2|EAR2|ERBAL2	HGNC:7977|MIM:132880|Ensembl:ENSG00000160113|HPRD:00583	19p13.1	nuclear receptor subfamily 2, group F, member 6	0.214	0.1011	-0.042	0.5336	0.54
2064	ERBB2	CD340|HER-2|HER-2/neu|HER2|NEU|NGL|TKR1	HGNC:3430|MIM:164870|Ensembl:ENSG00000141736|HPRD:01281	17q11.2-q12|17q21.1	v-erb-b2 erythroblastic leukemia viral oncogene homolog 2, neuro/glioblastoma derived oncogene homolog (avian)	-0.173	0.1866	0.03	0.6552
2065	ERBB3	ErbB-3|HER3|LCCS2|MDA-BF-1|MGC88033|c-erbB-3|c-erbB3|erbB3-S|p180-ErbB3|p45-sErbB3|p85-sErbB3	HGNC:3431|MIM:190151|Ensembl:ENSG00000065361|HPRD:01820	12q13	v-erb-b2 erythroblastic leukemia viral oncogene homolog 3 (avian)	0.077	0.5581	0.154	0.02073
2066	ERBB4	HER4|MGC138404|p180erbB4	HGNC:3432|MIM:600543|Ensembl:ENSG00000178568|HPRD:02767	2q33.3-q34	v-erb-a erythroblastic leukemia viral oncogene homolog 4 (avian)	-0.236	0.06975	0.104	0.1198
2067	ERCC1	COFS4|UV20	HGNC:3433|MIM:126380|Ensembl:ENSG00000012061|HPRD:00533	19q13.2-q13.3	excision repair cross-complementing rodent repair deficiency, complementation group 1 (includes overlapping antisense sequence)	-0.044	0.7376	0.117	0.08003
2068	ERCC2	COFS2|EM9|MGC102762|MGC126218|MGC126219|TTD|XPD	HGNC:3434|MIM:126340|Ensembl:ENSG00000104884|HPRD:00530	19q13.3	excision repair cross-complementing rodent repair deficiency, complementation group 2	-0.188	0.1504	0.105	0.1173
2069	EREG	ER	HGNC:3443|MIM:602061|Ensembl:ENSG00000124882|HPRD:03638	4q13.3	epiregulin	0.205	0.1167	0.022	0.7434
2070	EYA4	CMD1J|DFNA10	HGNC:3522|MIM:603550|Ensembl:ENSG00000112319|HPRD:04648	6q23	eyes absent homolog 4 (Drosophila)	-0.287	0.02619	0.065	0.336
2071	ERCC3	BTF2|GTF2H|RAD25|TFIIH|XPB	HGNC:3435|MIM:133510|Ensembl:ENSG00000163161|HPRD:00593	2q21	excision repair cross-complementing rodent repair deficiency, complementation group 3 (xeroderma pigmentosum group B complementing)	0.13	0.3204	-0.098	0.1435	0.384
2072	ERCC4	ERCC11|RAD1|XPF	HGNC:3436|MIM:133520|Ensembl:ENSG00000175595|HPRD:00594	16p13.12	excision repair cross-complementing rodent repair deficiency, complementation group 4	-0.296	0.02161	0.048	0.4763
2073	ERCC5	COFS3|ERCM2|UVDR|XPG|XPGC	HGNC:3437|MIM:133530|Ensembl:ENSG00000134899|HPRD:00595	13q33	excision repair cross-complementing rodent repair deficiency, complementation group 5	0.139	0.2911	0.094	0.1595
2074	ERCC6	ARMD5|CKN2|COFS|COFS1|CSB|RAD26	HGNC:3438|MIM:609413|Ensembl:ENSG00000225830|HPRD:00596	10q11.23	excision repair cross-complementing rodent repair deficiency, complementation group 6	-0.042	0.7504	-0.261	7.866e-05
2077	ERF	PE-2|PE2	HGNC:3444|MIM:611888|Ensembl:ENSG00000105722|HPRD:09942	19q13	Ets2 repressor factor	0.031	0.8167	-0.051	0.4467	0.079
2078	ERG	erg-3|p55	HGNC:3446|MIM:165080|Ensembl:ENSG00000157554|HPRD:01298	21q22.3	v-ets erythroblastosis virus E26 oncogene homolog (avian)	-0.103	0.4339	0.214	0.001247
2079	ERH	DROER|FLJ27340	HGNC:3447|MIM:601191|Ensembl:ENSG00000100632|HPRD:09026	14q24.1|7q34	enhancer of rudimentary homolog (Drosophila)	-0.068	0.605	0.053	0.4341
2081	ERN1	FLJ30999|IRE1|IRE1P|MGC163277|MGC163279	HGNC:3449|MIM:604033|Ensembl:ENSG00000178607|HPRD:04943	17q24.2	endoplasmic reticulum to nucleus signaling 1	0.265	0.04086	-0.208	0.00175	1.154
2091	FBL	FIB|FLRN|RNU3IP1	HGNC:3599|MIM:134795|Ensembl:ENSG00000105202|HPRD:00617	19q13.1	fibrillarin	0.408	0.001216	0.054	0.4174
2098	ESD	FGH|FLJ11763	HGNC:3465|MIM:133280|Ensembl:ENSG00000139684|HPRD:00588	13q14.1-q14.2	esterase D/formylglutathione hydrolase	0.355	0.005396	0.052	0.4395
2099	ESR1	DKFZp686N23123|ER|ESR|ESRA|Era|NR3A1	HGNC:3467|MIM:133430|Ensembl:ENSG00000091831|HPRD:00589	6q25.1	estrogen receptor 1	-0.002	0.9908	0.065	0.3326
2100	ESR2	ER-BETA|ESR-BETA|ESRB|ESTRB|Erb|NR3A2	HGNC:3468|MIM:601663|Ensembl:ENSG00000140009|HPRD:03390	14q23.2	estrogen receptor 2 (ER beta)	-0.015	0.9074	-0.003	0.9669
2101	ESRRA	ERR1|ERRa|ERRalpha|ESRL1|NR3B1	HGNC:3471|MIM:601998|Ensembl:ENSG00000173153|HPRD:07210	11q13	estrogen-related receptor alpha	0.457	0.0002452	-0.025	0.7136	1.106
2103	ESRRB	DFNB35|ERR2|ERRb|ESRL2|NR3B2	HGNC:3473|MIM:602167|Ensembl:ENSG00000119715|HPRD:03700	14q24.3	estrogen-related receptor beta	-0.033	0.8041	-0.111	0.09799
2104	ESRRG	DKFZp781L1617|ERR3|ERRgamma|FLJ16023|KIAA0832|NR3B3	HGNC:3474|MIM:602969|Ensembl:ENSG00000196482|HPRD:04274	1q41	estrogen-related receptor gamma	-0.088	0.5037	0.045	0.5063
2107	ETF1	D5S1995|ERF|ERF1|MGC111066|RF1|SUP45L1|TB3-1	HGNC:3477|MIM:600285|Ensembl:ENSG00000120705|HPRD:02616	5q31.1	eukaryotic translation termination factor 1	0.103	0.4315	-0.016	0.8126	0.245
2108	ETFA	EMA|GA2|MADD	HGNC:3481|MIM:608053|Ensembl:ENSG00000140374|HPRD:01979	15q23-q25	electron-transfer-flavoprotein, alpha polypeptide	0.435	0.0005197	-0.018	0.791	1.036
2109	ETFB	FP585|MADD	HGNC:3482|MIM:130410|Ensembl:ENSG00000105379|HPRD:00557	19q13.3	electron-transfer-flavoprotein, beta polypeptide	0.316	0.01377	-0.065	0.3352	0.849
2110	ETFDH	ETFQO|MADD	HGNC:3483|MIM:231675|Ensembl:ENSG00000171503|HPRD:01978	4q32-q35	electron-transferring-flavoprotein dehydrogenase	0.318	0.01341	-0.167	0.01219	1.175
2113	ETS1	ETS-1|EWSR2|FLJ10768	HGNC:3488|MIM:164720|Ensembl:ENSG00000134954|HPRD:01260	11q23.3	v-ets erythroblastosis virus E26 oncogene homolog 1 (avian)	-0.099	0.4498	-0.261	7.803e-05
2114	ETS2	ETS2IT1	HGNC:3489|MIM:164740|Ensembl:ENSG00000157557|HPRD:01263	21q22.3|21q22.2	v-ets erythroblastosis virus E26 oncogene homolog 2 (avian)	0.175	0.1812	0.072	0.2813
2115	ETV1	DKFZp781L0674|ER81|MGC104699|MGC120533|MGC120534	HGNC:3490|MIM:600541|Ensembl:ENSG00000006468|HPRD:02765	7p21.3	ets variant 1	0.079	0.5464	0.059	0.3833
2116	ETV2	ER71|ETSRP71|MGC129834|MGC129835	HGNC:3491|MIM:609358|Ensembl:ENSG00000105672|HPRD:16871	19q13.12	ets variant 2	0.072	0.5862	0.057	0.3994
2117	ETV3	FLJ79173|METS|PE-1|PE1|bA110J1.4	HGNC:3492|MIM:164873|Ensembl:ENSG00000117036|HPRD:01282	1q21-q23	ets variant 3	-0.041	0.753	-0.158	0.0181
2118	ETV4	E1A-F|E1AF|PEA3|PEAS3	HGNC:3493|MIM:600711|Ensembl:ENSG00000175832|HPRD:02833	17q21	ets variant 4	0.228	0.07913	0.078	0.244
2119	ETV5	ERM	HGNC:3494|MIM:601600|Ensembl:ENSG00000058866|HPRD:09035	3q28	ets variant 5	0.064	0.6253	-0.142	0.0333	0.218
2120	ETV6	TEL|TEL/ABL	HGNC:3495|MIM:600618|Ensembl:ENSG00000139083|HPRD:15976	12p13	ets variant 6	-0.139	0.2901	-0.247	0.000183
2121	EVC	DWF-1|EVC1|EVCL|MGC105107	HGNC:3497|MIM:604831|Ensembl:ENSG00000072840|HPRD:05319	4p16	Ellis van Creveld syndrome	-0.258	0.04683	-0.199	0.002755
2122	MECOM	AML1-EVI-1|EVI1|MDS1|MDS1-EVI1|MGC163392|MGC97004|PRDM3	HGNC:3498|MIM:165215|Ensembl:ENSG00000085276|HPRD:01310	3q24-q28	MDS1 and EVI1 complex locus	0.007	0.9598	0.114	0.08828
2124	EVI2B	D17S376|EVDB	HGNC:3500|MIM:158381|Ensembl:ENSG00000185862|HPRD:08867	17q11.2	ecotropic viral integration site 2B	-0.138	0.2924	-0.039	0.5664
2125	EVPL	EVPK	HGNC:3503|MIM:601590|Ensembl:ENSG00000167880|HPRD:03352	17q25	envoplakin	0.045	0.7324	-0.116	0.08444	0.14
2128	EVX1	-	HGNC:3506|MIM:142996|Ensembl:ENSG00000106038|HPRD:00876	7p15-p14	even-skipped homeobox 1	0.04	0.7613	0.074	0.2699
2130	EWSR1	EWS|bK984G1.4	HGNC:3508|MIM:133450|Ensembl:ENSG00000182944|HPRD:00592	22q12.2	Ewing sarcoma breakpoint region 1	0.569	2.056e-06	-0.169	0.01117	2.124
2131	EXT1	EXT|LGCR|LGS|TRPS2|ttv	HGNC:3512|MIM:608177|Ensembl:ENSG00000182197|HPRD:00598	8q24.11-q24.13	exostoses (multiple) 1	-0.464	0.0001917	-0.108	0.1054
2132	EXT2	SOTV	HGNC:3513|MIM:608210|Ensembl:ENSG00000151348|HPRD:00599	11p12-p11	exostoses (multiple) 2	-0.222	0.08837	0.036	0.5928
2134	EXTL1	EXTL|MGC70794	HGNC:3515|MIM:601738|Ensembl:ENSG00000158008|HPRD:03441	1p36.1	exostoses (multiple)-like 1	-0.006	0.9608	0.003	0.9687
2135	EXTL2	EXTR2	HGNC:3516|MIM:602411|Ensembl:ENSG00000162694|HPRD:03876	1p21	exostoses (multiple)-like 2	0.027	0.8362	-0.062	0.355	0.073
2137	EXTL3	BOTV|DKFZp686C2342|EXTR1|KIAA0519|REG|REGR|RPR	HGNC:3518|MIM:605744|Ensembl:ENSG00000012232|HPRD:09306	8p21	exostoses (multiple)-like 3	0.002	0.9852	-0.099	0.1399	0.007
2138	EYA1	BOP|BOR|MGC141875	HGNC:3519|MIM:601653|Ensembl:ENSG00000104313|HPRD:03388	8q13.3	eyes absent homolog 1 (Drosophila)	-0.211	0.1049	-0.085	0.2043
2139	EYA2	EAB1|MGC10614	HGNC:3520|MIM:601654|Ensembl:ENSG00000064655|HPRD:09041	20q13.1	eyes absent homolog 2 (Drosophila)	-0.294	0.02244	-0.082	0.2198
2140	EYA3	DKFZp686C132	HGNC:3521|MIM:601655|Ensembl:ENSG00000158161|HPRD:09042	1p36	eyes absent homolog 3 (Drosophila)	0.098	0.4545	-0.058	0.3902	0.259
2145	EZH1	KIAA0388	HGNC:3526|MIM:601674|Ensembl:ENSG00000108799|HPRD:03397	17q21.1-q21.3	enhancer of zeste homolog 1 (Drosophila)	-0.031	0.817	-0.17	0.01067
2146	EZH2	ENX-1|ENX1|EZH1|KMT6|MGC9169	HGNC:3527|MIM:601573|Ensembl:ENSG00000106462|HPRD:03342	7q35-q36	enhancer of zeste homolog 2 (Drosophila)	0.242	0.06242	0.105	0.1174
2147	F2	PT	HGNC:3535|MIM:176930|Ensembl:ENSG00000180210|HPRD:01488	11p11	coagulation factor II (thrombin)	0.04	0.7589	0.015	0.8234
2149	F2R	CF2R|HTR|PAR-1|PAR1|TR	HGNC:3537|MIM:187930|Ensembl:ENSG00000181104|HPRD:01763	5q13	coagulation factor II (thrombin) receptor	-0.122	0.3515	0.007	0.9118
2150	F2RL1	GPR11|PAR2	HGNC:3538|MIM:600933|Ensembl:ENSG00000164251|HPRD:02960	5q13	coagulation factor II (thrombin) receptor-like 1	0.167	0.2017	-0.134	0.0444	0.552
2151	F2RL2	PAR3	HGNC:3539|MIM:601919|Ensembl:ENSG00000164220|HPRD:03561	5q13	coagulation factor II (thrombin) receptor-like 2	0.028	0.8311	-0.009	0.8953	0.066
2152	F3	CD142|TF|TFA	HGNC:3541|MIM:134390|Ensembl:ENSG00000117525|HPRD:00603	1p22-p21	coagulation factor III (thromboplastin, tissue factor)	-0.306	0.01739	-0.09	0.1776
2153	F5	FVL|PCCF	HGNC:3542|MIM:612309|Ensembl:ENSG00000198734|HPRD:01964	1q23	coagulation factor V (proaccelerin, labile factor)	0.038	0.774	-0.184	0.005854	0.149
2155	F7	-	HGNC:3544|MIM:227500|Ensembl:ENSG00000057593|HPRD:01965	13q34	coagulation factor VII (serum prothrombin conversion accelerator)	0.172	0.1878	-0.019	0.7719	0.412
2157	F8	AHF|DXS1253E|F8B|F8C|FVIII|HEMA	HGNC:3546|MIM:306700|Ensembl:ENSG00000185010|HPRD:02384	Xq28	coagulation factor VIII, procoagulant component	-0.148	0.258	-0.129	0.05417
2158	F9	FIX|HEMB|MGC129641|MGC129642|PTC	HGNC:3551|MIM:300746|Ensembl:ENSG00000101981|HPRD:02385	Xq27.1-q27.2	coagulation factor IX	0.017	0.8999	-0.013	0.8511	0.039
2159	F10	FX|FXA	HGNC:3528|MIM:227600|Ensembl:ENSG00000126218|HPRD:01966	13q34	coagulation factor X	-0.025	0.8484	0.022	0.7381
2160	F11	FXI|MGC141891	HGNC:3529|MIM:264900|Ensembl:ENSG00000088926|HPRD:07524	4q35	coagulation factor XI	-0.082	0.5309	0.08	0.2356
2161	F12	HAE3|HAEX|HAF	HGNC:3530|MIM:610619|Ensembl:ENSG00000131187|HPRD:01992	5q33-qter	coagulation factor XII (Hageman factor)	0.378	0.002898	0.037	0.5854
2162	F13A1	F13A	HGNC:3531|MIM:134570|Ensembl:ENSG00000124491|HPRD:00604	6p25.3-p24.3	coagulation factor XIII, A1 polypeptide	-0.189	0.1489	0.006	0.9264
2165	F13B	FXIIIB	HGNC:3534|MIM:134580|Ensembl:ENSG00000143278|HPRD:00605	1q31-q32.1	coagulation factor XIII, B polypeptide	-0.092	0.4851	-0.082	0.2206
2166	FAAH	FAAH-1|MGC102823|MGC138146	HGNC:3553|MIM:602935|Ensembl:ENSG00000117480|HPRD:04244	1p35-p34	fatty acid amide hydrolase	0.203	0.1194	-0.035	0.6009	0.505
2167	FABP4	A-FABP|aP2	HGNC:3559|MIM:600434|Ensembl:ENSG00000170323|HPRD:02698	8q21	fatty acid binding protein 4, adipocyte	0.059	0.6568	-0.077	0.2504	0.163
2168	FABP1	FABPL|L-FABP	HGNC:3555|MIM:134650|Ensembl:ENSG00000163586|HPRD:00612	2p11	fatty acid binding protein 1, liver	0.015	0.9074	0.056	0.4077
2169	FABP2	FABPI|I-FABP|MGC133132	HGNC:3556|MIM:134640|Ensembl:ENSG00000145384|HPRD:00611	4q28-q31	fatty acid binding protein 2, intestinal	-0.086	0.5131	0.088	0.1908
2170	FABP3	FABP11|H-FABP|MDGI|O-FABP	HGNC:3557|MIM:134651|Ensembl:ENSG00000121769|HPRD:00613	1p33-p32	fatty acid binding protein 3, muscle and heart (mammary-derived growth inhibitor)	-0.289	0.02537	0.081	0.226
2172	FABP6	I-15P|I-BABP|I-BALB|I-BAP|ILBP|ILBP3|ILLBP	HGNC:3561|MIM:600422|Ensembl:ENSG00000170231|HPRD:02689	5q33.3-q34	fatty acid binding protein 6, ileal	0.187	0.1524	-0.158	0.01761	0.671
2173	FABP7	B-FABP|BLBP|DKFZp547J2313|FABPB|MRG	HGNC:3562|MIM:602965|Ensembl:ENSG00000164434|HPRD:04271	6q22-q23	fatty acid binding protein 7, brain	-0.135	0.3025	-0.057	0.3981
2175	FANCA	FA|FA-H|FA1|FAA|FACA|FAH|FANCH|MGC75158	HGNC:3582|MIM:607139|Ensembl:ENSG00000187741|HPRD:06186	16q24.3	Fanconi anemia, complementation group A	0.295	0.02213	-0.126	0.05906	0.948
2176	FANCC	FA3|FAC|FACC|FLJ14675	HGNC:3584|MIM:227645|Ensembl:ENSG00000158169|HPRD:01967	9q22.3	Fanconi anemia, complementation group C	0.176	0.1795	0.076	0.2567
2178	FANCE	FACE|FAE	HGNC:3586|MIM:600901|Ensembl:ENSG00000112039|HPRD:02943	6p22-p21	Fanconi anemia, complementation group E	0.364	0.004202	-0.062	0.3588	0.97
2180	ACSL1	ACS1|FACL1|FACL2|LACS|LACS1|LACS2	HGNC:3569|MIM:152425|Ensembl:ENSG00000151726|HPRD:01068	4q34-q35	acyl-CoA synthetase long-chain family member 1	-0.004	0.9775	0.065	0.3356
2181	ACSL3	ACS3|FACL3|PRO2194	HGNC:3570|MIM:602371|Ensembl:ENSG00000123983|HPRD:03845	2q34-q35	acyl-CoA synthetase long-chain family member 3	0.217	0.09567	0.354	5.084e-08
2182	ACSL4	ACS4|FACL4|LACS4|MRX63|MRX68	HGNC:3571|MIM:300157|Ensembl:ENSG00000068366|HPRD:02152	Xq22.3-q23	acyl-CoA synthetase long-chain family member 4	-0.129	0.3261	0.132	0.04921
2184	FAH	-	HGNC:3579|MIM:276700|Ensembl:ENSG00000103876|HPRD:02040	15q23-q25	fumarylacetoacetate hydrolase (fumarylacetoacetase)	-0.14	0.2868	0.168	0.01183
2185	PTK2B	CADTK|CAKB|FADK2|FAK2|FRNK|PKB|PTK|PYK2|RAFTK	HGNC:9612|MIM:601212|Ensembl:ENSG00000120899|HPRD:03131	8p21.1	PTK2B protein tyrosine kinase 2 beta	0.151	0.248	-0.31	2.244e-06	1.189
2186	BPTF	FAC1|FALZ|NURF301	HGNC:3581|MIM:601819|Ensembl:ENSG00000171634|HPRD:03490	17q24.3	bromodomain PHD finger transcription factor	0.21	0.1069	0.151	0.02383
2188	FANCF	FAF|MGC126856	HGNC:3587|MIM:603467|Ensembl:ENSG00000183161|HPRD:04589	11p15	Fanconi anemia, complementation group F	0.212	0.1034	-0.099	0.1379	0.628
2189	FANCG	FAG|XRCC9	HGNC:3588|MIM:602956|Ensembl:ENSG00000221829|HPRD:04262	9p13	Fanconi anemia, complementation group G	0.304	0.01804	0.191	0.004113
2191	FAP	DKFZp686G13158|DPPIV|FAPA	HGNC:3590|MIM:600403|Ensembl:ENSG00000078098|HPRD:02674	2q23	fibroblast activation protein, alpha	-0.355	0.005423	0.008	0.9038
2192	FBLN1	FBLN	HGNC:3600|MIM:135820|Ensembl:ENSG00000077942|HPRD:00629	22q13.31	fibulin 1	-0.211	0.1053	-0.188	0.00475
2193	FARSA	CML33|FARSL|FARSLA|FRSA|PheHA	HGNC:3592|MIM:602918|Ensembl:ENSG00000179115|HPRD:04227	19p13.2	phenylalanyl-tRNA synthetase, alpha subunit	0.371	0.00349	-0.038	0.5711	0.93
2194	FASN	FAS|MGC14367|MGC15706|OA-519|SDR27X1	HGNC:3594|MIM:600212|Ensembl:ENSG00000169710|HPRD:02567	17q25	fatty acid synthase	0.244	0.06046	0.23	0.0005138
2195	FAT1	CDHF7|FAT|ME5|hFat1	HGNC:3595|MIM:600976|Ensembl:ENSG00000083857|HPRD:02986	4q35	FAT tumor suppressor homolog 1 (Drosophila)	-0.017	0.9001	-0.043	0.5249
2196	FAT2	CDHF8|HFAT2|MEGF1	HGNC:3596|MIM:604269|Ensembl:ENSG00000086570|HPRD:05041	5q32-q33	FAT tumor suppressor homolog 2 (Drosophila)	-0.158	0.2267	-0.039	0.5611
2197	FAU	FAU1|FLJ22986|Fub1|Fubi|MNSFbeta|RPS30|asr1	HGNC:3597|MIM:134690|Ensembl:ENSG00000149806|HPRD:00002	11q13	Finkel-Biskis-Reilly murine sarcoma virus (FBR-MuSV) ubiquitously expressed	0.147	0.2615	-0.234	0.0004155	0.724
2199	FBLN2	-	HGNC:3601|MIM:135821|Ensembl:ENSG00000163520|HPRD:00630	3p25.1	fibulin 2	0.132	0.315	-0.024	0.7247	0.319
2200	FBN1	FBN|MASS|MFS1|OCTD|SGS|WMS	HGNC:3603|MIM:134797|Ensembl:ENSG00000166147|HPRD:00618	15q21.1	fibrillin 1	-0.278	0.03144	-0.173	0.009614
2201	FBN2	CCA|DA9	HGNC:3604|MIM:612570|Ensembl:ENSG00000138829|HPRD:00416	5q23-q31	fibrillin 2	-0.186	0.1545	-0.078	0.2461
2202	EFEMP1	DHRD|DRAD|FBLN3|FBNL|FLJ35535|MGC111353|MLVT|MTLV|S1-5	HGNC:3218|MIM:601548|Ensembl:ENSG00000115380|HPRD:03331	2p16	EGF-containing fibulin-like extracellular matrix protein 1	-0.387	0.002279	-0.119	0.07453
2203	FBP1	FBP	HGNC:3606|MIM:611570|Ensembl:ENSG00000165140|HPRD:01973	9q22.3	fructose-1,6-bisphosphatase 1	0.048	0.7151	-0.057	0.3939	0.127
2204	FCAR	CD89	HGNC:3608|MIM:147045|Ensembl:ENSG00000186431|HPRD:00914	19q13.2-q13.4	Fc fragment of IgA, receptor for	-0.033	0.8031	-0.069	0.3052
2205	FCER1A	FCE1A|FcERI	HGNC:3609|MIM:147140|Ensembl:ENSG00000179639|HPRD:00917	1q23	Fc fragment of IgE, high affinity I, receptor for; alpha polypeptide	0.032	0.8098	-0.059	0.3801	0.084
2206	MS4A2	APY|ATOPY|FCER1B|FCERI|IGEL|IGER|IGHER|MS4A1	HGNC:7316|MIM:147138|Ensembl:ENSG00000149534|HPRD:00915	11q13	membrane-spanning 4-domains, subfamily A, member 2 (Fc fragment of IgE, high affinity I, receptor for; beta polypeptide)	-0.087	0.5088	0.057	0.3946
2207	FCER1G	FCRG	HGNC:3611|MIM:147139|Ensembl:ENSG00000158869|HPRD:00916	1q23	Fc fragment of IgE, high affinity I, receptor for; gamma polypeptide	-0.163	0.2138	0.015	0.8221
2208	FCER2	CD23|CD23A|CLEC4J|FCE2|IGEBF	HGNC:3612|MIM:151445|Ensembl:ENSG00000104921|HPRD:01049	19p13.3	Fc fragment of IgE, low affinity II, receptor for (CD23)	0.085	0.5168	-0.331	3.87e-07	0.805
2209	FCGR1A	CD64|CD64A|FCRI|FLJ18345|IGFR1	HGNC:3613|MIM:146760|Ensembl:ENSG00000150337|HPRD:00904	1q21.2-q21.3	Fc fragment of IgG, high affinity Ia, receptor (CD64)	0.003	0.9834	-0.001	0.988	0.006
2210	FCGR1B	CD64|IGFRB	HGNC:3614|MIM:601502|Ensembl:ENSG00000198019|HPRD:14225	1p11.2	Fc fragment of IgG, high affinity Ib, receptor (CD64)	-0.245	0.05962	-0.057	0.3957
2212	FCGR2A	CD32|CD32A|CDw32|FCG2|FCGR2|FCGR2A1|FcGR|IGFR2|MGC23887|MGC30032	HGNC:3616|MIM:146790|Ensembl:ENSG00000143226|HPRD:00906	1q23	Fc fragment of IgG, low affinity IIa, receptor (CD32)	-0.031	0.8122	0.138	0.03883
2213	FCGR2B	CD32|CD32B|FCG2|FCGR2|IGFR2	HGNC:3618|MIM:604590|Ensembl:ENSG00000072694|HPRD:06849	1q23	Fc fragment of IgG, low affinity IIb, receptor (CD32)	-0.167	0.2033	0.227	0.000615
2215	FCGR3B	CD16|CD16b|FCG3|FCGR3	HGNC:3620|MIM:610665|Ensembl:ENSG00000162747|HPRD:09951	1q23	Fc fragment of IgG, low affinity IIIb, receptor (CD16b)	0.035	0.7883	0.148	0.0272
2217	FCGRT	FCRN|alpha-chain	HGNC:3621|MIM:601437|Ensembl:ENSG00000104870|HPRD:03257	19q13.3	Fc fragment of IgG, receptor, transporter, alpha	-0.157	0.232	0.009	0.8968
2218	FKTN	CMD1X|FCMD|LGMD2M|MGC126857|MGC134944|MGC134945|MGC138243	HGNC:3622|MIM:607440|Ensembl:ENSG00000106692|HPRD:06308	9q31-q33	fukutin	-0.166	0.2036	0.074	0.272
2219	FCN1	FCNM	HGNC:3623|MIM:601252|Ensembl:ENSG00000085265|HPRD:03153	9q34	ficolin (collagen/fibrinogen domain containing) 1	-0.003	0.9847	-0.058	0.3856
2220	FCN2	EBP-37|FCNL|P35|ficolin-2	HGNC:3624|MIM:601624|Ensembl:ENSG00000160339|HPRD:03376	9q34.3	ficolin (collagen/fibrinogen domain containing lectin) 2 (hucolin)	-0.153	0.2427	0.099	0.1387
2222	FDFT1	DGPT|ERG9|SQS|SS	HGNC:3629|MIM:184420|Ensembl:ENSG00000079459|HPRD:01694	8p23.1-p22	farnesyl-diphosphate farnesyltransferase 1	0.2	0.1246	0.006	0.9326
2224	FDPS	FPPS|FPS	HGNC:3631|MIM:134629|Ensembl:ENSG00000160752|HPRD:00606	1q22	farnesyl diphosphate synthase (farnesyl pyrophosphate synthetase, dimethylallyltranstransferase, geranyltranstransferase)	0.061	0.6427	-0.078	0.2421	0.17
2230	FDX1	ADX|FDX|LOH11CR1D	HGNC:3638|MIM:103260|Ensembl:ENSG00000137714|HPRD:00059	11q22	ferredoxin 1	0.247	0.05695	0.108	0.1068
2232	FDXR	ADXR	HGNC:3642|MIM:103270|Ensembl:ENSG00000161513|HPRD:00060	17q24-q25	ferredoxin reductase	0.328	0.01044	-0.261	7.749e-05	1.86
2235	FECH	EPP|FCE	HGNC:3647|MIM:612386|Ensembl:ENSG00000066926|HPRD:01509	18q21.3	ferrochelatase (protoporphyria)	0.239	0.06597	-0.064	0.3404	0.64
2237	FEN1	FEN-1|MF1|RAD2	HGNC:3650|MIM:600393|Ensembl:ENSG00000168496|HPRD:02670	11q12	flap structure-specific endonuclease 1	0.39	0.002052	0.034	0.6113
2239	GPC4	K-glypican	HGNC:4452|MIM:300168|Ensembl:ENSG00000076716|HPRD:02160	Xq26.1	glypican 4	-0.1	0.448	0.024	0.7185
2241	FER	TYK3	HGNC:3655|MIM:176942|Ensembl:ENSG00000151422|HPRD:01491	5q21	fer (fps/fes related) tyrosine kinase	0.082	0.5328	0.01	0.882
2242	FES	FPS	HGNC:3657|MIM:190030|Ensembl:ENSG00000182511|HPRD:01814	15q26.1	feline sarcoma oncogene	0.082	0.5353	0.008	0.9001
2243	FGA	Fib2|MGC119422|MGC119423|MGC119425	HGNC:3661|MIM:134820|Ensembl:ENSG00000171560|HPRD:00619	4q28	fibrinogen alpha chain	-0.013	0.9245	0.061	0.365
2244	FGB	MGC104327|MGC120405	HGNC:3662|MIM:134830|Ensembl:ENSG00000171564|HPRD:00620	4q28	fibrinogen beta chain	-0.166	0.2054	0.148	0.02674
2245	FGD1	AAS|FGDY|ZFYVE3	HGNC:3663|MIM:300546|Ensembl:ENSG00000102302|HPRD:02373	Xp11.21	FYVE, RhoGEF and PH domain containing 1	-0.356	0.005281	-0.1	0.1342
2246	FGF1	AFGF|ECGF|ECGF-beta|ECGFA|ECGFB|FGF-alpha|FGFA|GLIO703|HBGF1	HGNC:3665|MIM:131220|Ensembl:ENSG00000113578|HPRD:00567	5q31	fibroblast growth factor 1 (acidic)	-0.364	0.004214	-0.024	0.7258
2247	FGF2	BFGF|FGFB|HBGF-2	HGNC:3676|MIM:134920|Ensembl:ENSG00000138685|HPRD:00622	4q26-q27	fibroblast growth factor 2 (basic)	-0.17	0.1948	0.009	0.8956
2248	FGF3	HBGF-3|INT2	HGNC:3681|MIM:164950|Ensembl:ENSG00000186895|HPRD:01289	11q13	fibroblast growth factor 3 (murine mammary tumor virus integration site (v-int-2) oncogene homolog)	0.019	0.8869	-0.138	0.03926	0.063
2249	FGF4	HBGF-4|HST|HST-1|HSTF1|K-FGF|KFGF	HGNC:3682|MIM:164980|Ensembl:ENSG00000075388|HPRD:01294	11q13.3	fibroblast growth factor 4	-0.081	0.5373	0.002	0.979
2250	FGF5	HBGF-5|Smag-82	HGNC:3683|MIM:165190|Ensembl:ENSG00000138675|HPRD:01307	4q21	fibroblast growth factor 5	-0.199	0.1267	-0.071	0.2907
2251	FGF6	HBGF-6|HST2	HGNC:3684|MIM:134921|Ensembl:ENSG00000111241|HPRD:00623	12p13	fibroblast growth factor 6	-0.129	0.3259	-0.086	0.1971
2252	FGF7	HBGF-7|KGF	HGNC:3685|MIM:148180|Ensembl:ENSG00000140285|HPRD:01022	15q15-q21.1	fibroblast growth factor 7 (keratinocyte growth factor)	-0.16	0.2208	-0.016	0.8089
2253	FGF8	AIGF|HBGF-8|KAL6|MGC149376	HGNC:3686|MIM:600483|Ensembl:ENSG00000107831|HPRD:02727	10q24	fibroblast growth factor 8 (androgen-induced)	0.117	0.3726	-0.113	0.09221	0.361
2254	FGF9	GAF|HBFG-9|MGC119914|MGC119915|SYNS3	HGNC:3687|MIM:600921|Ensembl:ENSG00000102678|HPRD:02951	13q11-q12	fibroblast growth factor 9 (glia-activating factor)	0.07	0.5951	-0.015	0.8265	0.166
2257	FGF12	FGF12B|FHF1	HGNC:3668|MIM:601513|Ensembl:ENSG00000114279|HPRD:03303	3q28	fibroblast growth factor 12	-0.118	0.3703	0.059	0.3782
2258	FGF13	FGF2|FHF-2|FHF2	HGNC:3670|MIM:300070|Ensembl:ENSG00000129682|HPRD:02090	Xq26.3	fibroblast growth factor 13	0.083	0.5285	0.023	0.7376
2259	FGF14	FHF4|MGC119129|SCA27	HGNC:3671|MIM:601515|Ensembl:ENSG00000102466|HPRD:03305	13q34	fibroblast growth factor 14	-0.092	0.4867	0.042	0.5325
2260	FGFR1	BFGFR|CD331|CEK|FGFBR|FLG|FLJ99988|FLT2|HBGFR|KAL2|N-SAM|OGD	HGNC:3688|MIM:136350|Ensembl:ENSG00000077782|HPRD:00634	8p11.2-p11.1	fibroblast growth factor receptor 1	-0.328	0.01052	0.115	0.08486
2261	FGFR3	ACH|CD333|CEK2|HSFGFR3EX|JTK4	HGNC:3690|MIM:134934|Ensembl:ENSG00000068078|HPRD:00624	4p16.3	fibroblast growth factor receptor 3	0.006	0.9655	0.009	0.8985
2262	GPC5	-	HGNC:4453|MIM:602446|Ensembl:ENSG00000179399|HPRD:03902	13q32	glypican 5	-0.053	0.6882	-0.016	0.8124
2263	FGFR2	BEK|BFR-1|CD332|CEK3|CFD1|ECT1|FLJ98662|JWS|K-SAM|KGFR|TK14|TK25	HGNC:3689|MIM:176943|Ensembl:ENSG00000066468|HPRD:01492	10q26	fibroblast growth factor receptor 2	-0.199	0.1272	-0.044	0.5161
2264	FGFR4	CD334|JTK2|MGC20292|TKF	HGNC:3691|MIM:134935|Ensembl:ENSG00000160867|HPRD:00625	5q35.1-qter	fibroblast growth factor receptor 4	0.188	0.1512	-0.123	0.06547	0.597
2266	FGG	-	HGNC:3694|MIM:134850|Ensembl:ENSG00000171557|HPRD:00621	4q28	fibrinogen gamma chain	0.111	0.3989	0.057	0.3974
2267	FGL1	HFREP1|HP-041|LFIRE1|MGC12455	HGNC:3695|MIM:605776|Ensembl:ENSG00000104760|HPRD:09312	8p22	fibrinogen-like 1	0.095	0.4726	-0.064	0.3434	0.253
2268	FGR	FLJ43153|MGC75096|SRC2|c-fgr|c-src2|p55c-fgr|p58c-fgr	HGNC:3697|MIM:164940|Ensembl:ENSG00000000938|HPRD:01288	1p36.2-p36.1	Gardner-Rasheed feline sarcoma viral (v-fgr) oncogene homolog	-0.101	0.4409	-0.162	0.01493
2271	FH	HLRCC|LRCC|MCL|MCUL1	HGNC:3700|MIM:136850|Ensembl:ENSG00000091483|HPRD:00652	1q42.1	fumarate hydratase	0.229	0.07868	0.074	0.2702
2272	FHIT	AP3Aase|FRA3B	HGNC:3701|MIM:601153|Ensembl:ENSG00000189283|HPRD:03096	3p14.2	fragile histidine triad gene	0.077	0.5571	-0.204	0.002137	0.331
2273	FHL1	FHL1A|FHL1B|FLH1A|KYOT|MGC111107|SLIM1|SLIMMER|XMPMA	HGNC:3702|MIM:300163|Ensembl:ENSG00000022267|HPRD:02157	Xq26	four and a half LIM domains 1	-0.387	0.002274	-0.004	0.9492
2274	FHL2	AAG11|DRAL|SLIM3	HGNC:3703|MIM:602633|Ensembl:ENSG00000115641|HPRD:04026	2q12-q14	four and a half LIM domains 2	-0.26	0.04521	-0.292	9.156e-06
2275	FHL3	MGC19547|MGC23614|MGC8696|SLIM2	HGNC:3704|MIM:602790|Ensembl:ENSG00000183386|HPRD:09101	1p34	four and a half LIM domains 3	0.012	0.9273	0.046	0.4903
2277	FIGF	VEGF-D|VEGFD	HGNC:3708|MIM:300091|Ensembl:ENSG00000165197|HPRD:02102	Xp22.31	c-fos induced growth factor (vascular endothelial growth factor D)	0.207	0.113	-0.076	0.2602	0.571
2280	FKBP1A	FKBP-12|FKBP1|FKBP12|FKBP12C|PKC12|PKCI2|PPIASE	HGNC:3711|MIM:186945|Ensembl:ENSG00000088832|HPRD:01741	20p13	FK506 binding protein 1A, 12kDa	0.151	0.2499	-0.025	0.7056	0.366
2281	FKBP1B	FKBP12.6|FKBP1L|OTK4|PKBP1L|PPIase	HGNC:3712|MIM:600620|Ensembl:ENSG00000119782|HPRD:02795	2p23.3	FK506 binding protein 1B, 12.6 kDa	-0.088	0.5048	-0.063	0.3455
2286	FKBP2	FKBP-13|PPIase	HGNC:3718|MIM:186946|Ensembl:ENSG00000173486|HPRD:01742	11q13.1-q13.3	FK506 binding protein 2, 13kDa	0.114	0.3867	0.009	0.8892
2287	FKBP3	FKBP-25|PPIase	HGNC:3719|MIM:186947|Ensembl:ENSG00000100442|HPRD:01743	14q21.2	FK506 binding protein 3, 25kDa	0.202	0.1213	0.177	0.00783
2288	FKBP4	FKBP52|FKBP59|HBI|Hsp56|PPIase|p52	HGNC:3720|MIM:600611|Ensembl:ENSG00000004478|HPRD:11794	12p13.33	FK506 binding protein 4, 59kDa	0.181	0.1658	0.179	0.00711
2289	FKBP5	AIG6|FKBP51|FKBP54|MGC111006|P54|PPIase|Ptg-10	HGNC:3721|MIM:602623|Ensembl:ENSG00000096060|HPRD:04019	6p21.3-p21.2	FK506 binding protein 5	0.252	0.05174	-0.162	0.01501	0.917
2290	FOXG1	BF1|BF2|FHKL3|FKH2|FKHL1|FKHL2|FKHL3|FKHL4|FOXG1A|FOXG1B|FOXG1C|HBF-1|HBF-2|HBF-3|HBF-G2|HBF2|HFK1|HFK2|HFK3|KHL2|QIN	HGNC:3811|MIM:164874|Ensembl:ENSG00000176165|HPRD:01283	14q13	forkhead box G1	0.055	0.6777	-0.12	0.0741	0.172
2294	FOXF1	ACDMPV|FKHL5|FREAC1|MGC105125	HGNC:3809|MIM:601089|Ensembl:ENSG00000103241|HPRD:03053	16q24	forkhead box F1	-0.136	0.2984	-0.025	0.7083
2295	FOXF2	FKHL6|FREAC2	HGNC:3810|MIM:603250|Ensembl:ENSG00000137273|HPRD:09131	6p25.3	forkhead box F2	-0.133	0.3101	0.116	0.08194
2296	FOXC1	ARA|FKHL7|FREAC-3|FREAC3|IGDA|IHG1|IRID1|RIEG3	HGNC:3800|MIM:601090|Ensembl:ENSG00000054598|HPRD:03054	6p25	forkhead box C1	-0.211	0.1059	0.065	0.3356
2297	FOXD1	FKHL8|FREAC4	HGNC:3802|MIM:601091|HPRD:03055	5q12-q13	forkhead box D1	-0.182	0.1637	-0.014	0.8329
2299	FOXI1	FKH10|FKHL10|FREAC6|HFH3|MGC34197	HGNC:3815|MIM:601093|Ensembl:ENSG00000168269|HPRD:03057	5q34	forkhead box I1	-0.198	0.1298	-0.085	0.2042
2300	FOXL1	FKH6|FKHL11|FREAC7	HGNC:3817|MIM:603252|Ensembl:ENSG00000176678|HPRD:07219	16q24	forkhead box L1	0.019	0.8881	-0.047	0.4858	0.048
2301	FOXE3	ASMD|FKHL12|FREAC8	HGNC:3808|MIM:601094|Ensembl:ENSG00000186790|HPRD:03058	1p32	forkhead box E3	0.027	0.8403	-0.059	0.3778	0.07
2302	FOXJ1	FKHL13|HFH-4|HFH4|MGC35202	HGNC:3816|MIM:602291|Ensembl:ENSG00000129654|HPRD:03798	17q22-q25	forkhead box J1	0.032	0.8087	-0.012	0.8549	0.075
2303	FOXC2	FKHL14|LD|MFH-1|MFH1	HGNC:3801|MIM:602402|Ensembl:ENSG00000176692|HPRD:03869	16q22-q24	forkhead box C2 (MFH-1, mesenchyme forkhead 1)	-0.165	0.2084	-0.097	0.1478
2304	FOXE1	FKHL15|FOXE2|HFKH4|HFKL5|TITF2|TTF-2|TTF2	HGNC:3806|MIM:602617|Ensembl:ENSG00000178919|HPRD:04014|HPRD:06188	9q22	forkhead box E1 (thyroid transcription factor 2)	-0.073	0.5771	0.061	0.3637
2305	FOXM1	FKHL16|FOXM1B|HFH-11|HFH11|HNF-3|INS-1|MPHOSPH2|MPP-2|MPP2|PIG29|TGT3|TRIDENT	HGNC:3818|MIM:602341|Ensembl:ENSG00000111206|HPRD:03823	12p13	forkhead box M1	0.074	0.573	0.287	1.256e-05
2306	FOXD2	FKHL17|FREAC-9|FREAC9	HGNC:3803|MIM:602211|Ensembl:ENSG00000186564|HPRD:03735	1p34-p32	forkhead box D2	-0.074	0.5751	0.106	0.1123
2308	FOXO1	FKH1|FKHR|FOXO1A	HGNC:3819|MIM:136533|Ensembl:ENSG00000150907|HPRD:00645	13q14.1	forkhead box O1	-0.018	0.8944	-0.25	0.0001596
2309	FOXO3	AF6q21|DKFZp781A0677|FKHRL1|FKHRL1P2|FOXO2|FOXO3A|MGC12739|MGC31925	HGNC:3821|MIM:602681|Ensembl:ENSG00000118689|HPRD:04061	6q21	forkhead box O3	-0.202	0.1209	-0.414	1.047e-10
2312	FLG	ATOD2	HGNC:3748|MIM:135940|Ensembl:ENSG00000143631|HPRD:15920	1q21.3	filaggrin	-0.185	0.1567	0.084	0.2081
2313	FLI1	EWSR2|SIC-1	HGNC:3749|MIM:193067|Ensembl:ENSG00000151702|HPRD:01901	11q24.1-q24.3	Friend leukemia virus integration 1	-0.233	0.07374	-0.012	0.8542
2314	FLII	FLI|FLIL|Fli1|MGC39265	HGNC:3750|MIM:600362|Ensembl:ENSG00000177731|HPRD:02647	17p11.2	flightless I homolog (Drosophila)	-0.285	0.02755	0.128	0.05546
2315	MLANA	MART-1|MART1	HGNC:7124|MIM:605513|Ensembl:ENSG00000120215|HPRD:09269	9p24.1	melan-A	-0.223	0.08715	-0.014	0.8386
2316	FLNA	ABP-280|ABPX|DKFZp434P031|FLN|FLN1|FMD|MNS|NHBP|OPD|OPD1|OPD2	HGNC:3754|MIM:300017|Ensembl:ENSG00000196924|HPRD:02060	Xq28	filamin A, alpha	-0.46	0.0002163	0.002	0.9744
2317	FLNB	ABP-278|ABP-280|AOI|DKFZp686A1668|DKFZp686O033|FH1|FLN1L|LRS1|SCT|TABP|TAP	HGNC:3755|MIM:603381|Ensembl:ENSG00000136068|HPRD:04543	3p14.3	filamin B, beta	-0.163	0.2142	0.176	0.008355
2318	FLNC	ABP-280|ABP280A|ABPA|ABPL|FLJ10186|FLN2	HGNC:3756|MIM:102565|Ensembl:ENSG00000128591|HPRD:00018	7q32-q35	filamin C, gamma	-0.285	0.02719	0.009	0.8908
2319	FLOT2	ECS-1|ECS1|ESA|ESA1|M17S1	HGNC:3758|MIM:131560|Ensembl:ENSG00000132589|HPRD:00580	17q11-q12	flotillin 2	0.078	0.552	-0.126	0.06061	0.251
2321	FLT1	FLT|VEGFR1	HGNC:3763|MIM:165070|Ensembl:ENSG00000102755|HPRD:01297	13q12	fms-related tyrosine kinase 1 (vascular endothelial growth factor/vascular permeability factor receptor)	-0.094	0.4733	0.078	0.2466
2322	FLT3	CD135|FLK2|STK1	HGNC:3765|MIM:136351|Ensembl:ENSG00000122025|HPRD:00635	13q12	fms-related tyrosine kinase 3	-0.185	0.158	0.08	0.235
2323	FLT3LG	FL	HGNC:3766|MIM:600007|Ensembl:ENSG00000090554|HPRD:02477	19q13.3	fms-related tyrosine kinase 3 ligand	0.182	0.1642	0.055	0.4122
2324	FLT4	FLT41|LMPH1A|PCL|VEGFR3	HGNC:3767|MIM:136352|Ensembl:ENSG00000037280|HPRD:00636	5q35.3	fms-related tyrosine kinase 4	0.025	0.8516	0.032	0.6387
2326	FMO1	-	HGNC:3769|MIM:136130|Ensembl:ENSG00000010932|HPRD:00631	1q23-q25	flavin containing monooxygenase 1	-0.186	0.1556	0.002	0.9706
2327	FMO2	FLJ40826|FMO1B1	HGNC:3770|MIM:603955|Ensembl:ENSG00000094963|HPRD:04903	1q23-q25	flavin containing monooxygenase 2 (non-functional)	-0.03	0.8213	0.05	0.453
2328	FMO3	FMOII|MGC34400|TMAU|dJ127D3.1	HGNC:3771|MIM:136132|Ensembl:ENSG00000007933|HPRD:00633	1q23-q25	flavin containing monooxygenase 3	-0.069	0.6025	0.059	0.3779
2329	FMO4	FMO2	HGNC:3772|MIM:136131|Ensembl:ENSG00000076258|HPRD:00632	1q23-q25	flavin containing monooxygenase 4	-0.47	0.000149	0.094	0.159
2330	FMO5	-	HGNC:3773|MIM:603957|Ensembl:ENSG00000131781|HPRD:04904	1q21.1	flavin containing monooxygenase 5	-0.217	0.0955	0.093	0.1662
2331	FMOD	SLRR2E	HGNC:3774|MIM:600245|Ensembl:ENSG00000122176|HPRD:02591	1q32	fibromodulin	0.006	0.9634	-0.127	0.05784	0.02
2332	FMR1	FMRP|FRAXA|MGC87458|POF|POF1	HGNC:3775|MIM:309550|Ensembl:ENSG00000102081|HPRD:02398	Xq27.3	fragile X mental retardation 1	-0.101	0.4405	0.201	0.00255
2334	AFF2	FMR2|FRAXE|MRX2|OX19	HGNC:3776|MIM:309548|Ensembl:ENSG00000155966|HPRD:02397	Xq28	AF4/FMR2 family, member 2	-0.101	0.4404	-0.045	0.5
2335	FN1	CIG|DKFZp686F10164|DKFZp686H0342|DKFZp686I1370|DKFZp686O13149|ED-B|FINC|FN|FNZ|GFND|GFND2|LETS|MSF	HGNC:3778|MIM:135600|Ensembl:ENSG00000115414|HPRD:00626	2q34	fibronectin 1	-0.377	0.002978	-0.132	0.04789
2339	FNTA	FPTA|MGC99680|PGGT1A|PTAR2	HGNC:3782|MIM:134635|Ensembl:ENSG00000168522|HPRD:00607	8p11	farnesyltransferase, CAAX box, alpha	-0.041	0.7575	0.116	0.0834
2342	FNTB	FPTB|MGC31935	HGNC:3785|MIM:134636|Ensembl:ENSG00000125954|HPRD:00608	14q23-q24	farnesyltransferase, CAAX box, beta	0.22	0.09131	-0.165	0.01319	0.809
2346	FOLH1	FGCP|FOLH|GCP2|GCPII|NAALAD1|NAALAdase|PSM|PSMA|mGCP	HGNC:3788|MIM:600934|Ensembl:ENSG00000086205|HPRD:02961	11p11.2	folate hydrolase (prostate-specific membrane antigen) 1	-0.167	0.2026	0.071	0.2888
2348	FOLR1	FBP|FOLR	HGNC:3791|MIM:136430|Ensembl:ENSG00000110195|HPRD:00638	11q13.3-q14.1	folate receptor 1 (adult)	0.272	0.03575	0.042	0.5311
2350	FOLR2	BETA-HFR|FBP/PL-1|FR-BETA|FR-P3	HGNC:3793|MIM:136425|Ensembl:ENSG00000165457|HPRD:00637	11q13.3-q13.5	folate receptor 2 (fetal)	-0.084	0.5212	0.059	0.3761
2352	FOLR3	FR-G|FR-gamma|gamma-hFR	HGNC:3795|MIM:602469|Ensembl:ENSG00000110203|HPRD:03918	11q13	folate receptor 3 (gamma)	-0.001	0.9919	-0.087	0.1946
2353	FOS	AP-1|C-FOS	HGNC:3796|MIM:164810|Ensembl:ENSG00000170345|HPRD:01275	14q24.3	FBJ murine osteosarcoma viral oncogene homolog	0.072	0.5868	-0.072	0.2825	0.196
2354	FOSB	AP-1|DKFZp686C0818|G0S3|GOS3|GOSB|MGC42291	HGNC:3797|MIM:164772|Ensembl:ENSG00000125740|HPRD:01270	19q13.32	FBJ murine osteosarcoma viral oncogene homolog B	-0.138	0.293	0.002	0.9762
2355	FOSL2	FLJ23306|FRA2	HGNC:3798|MIM:601575|Ensembl:ENSG00000075426|HPRD:03343	2p23.3	FOS-like antigen 2	-0.416	0.0009605	-0.076	0.2549
2356	FPGS	-	HGNC:3824|MIM:136510|Ensembl:ENSG00000136877|HPRD:00642	9q34.1	folylpolyglutamate synthase	0.256	0.0485	0.063	0.3505
2357	FPR1	FMLP|FPR	HGNC:3826|MIM:136537|Ensembl:ENSG00000171051|HPRD:00646	19q13.4	formyl peptide receptor 1	-0.004	0.9738	0.011	0.8702
2358	FPR2	ALXR|FMLP-R-II|FMLPX|FPR2A|FPRH1|FPRH2|FPRL1|HM63|LXA4R	HGNC:3827|MIM:136538|Ensembl:ENSG00000171049|HPRD:00647	19q13.3-q13.4	formyl peptide receptor 2	-0.157	0.2298	0.133	0.0468
2359	FPR3	FML2_HUMAN|FMLPY|FPRH1|FPRH2|FPRL2|RMLP-R-I	HGNC:3828|MIM:136539|Ensembl:ENSG00000187474|HPRD:00648	19q13.3-q13.4	formyl peptide receptor 3	-0.119	0.3654	0.115	0.08619
2395	FXN	CyaY|FA|FARR|FRDA|MGC57199|X25	HGNC:3951|MIM:606829|Ensembl:ENSG00000165060|HPRD:06013	9q13-q21.1	frataxin	0.469	0.000157	0.144	0.03138
2444	FRK	GTK|PTK5|RAK	HGNC:3955|MIM:606573|Ensembl:ENSG00000111816|HPRD:05954	6q21-q22.3	fyn-related kinase	0.132	0.314	0.033	0.6257
2475	MTOR	FLJ44809|FRAP|FRAP1|FRAP2|RAFT1|RAPT1	HGNC:3942|MIM:601231|Ensembl:ENSG00000198793|HPRD:03134	1p36.2	mechanistic target of rapamycin (serine/threonine kinase)	-0.114	0.3867	-0.09	0.1787
2483	FRG1	FRG1A|FSG1	HGNC:3954|MIM:601278|Ensembl:ENSG00000109536|HPRD:03176	4q35	FSHD region gene 1	0.391	0.002004	0.116	0.08455
2487	FRZB	FRE|FRITZ|FRP-3|FRZB-1|FRZB-PEN|FRZB1|FZRB|OS1|SFRP3|SRFP3|hFIZ	HGNC:3959|MIM:605083|Ensembl:ENSG00000162998|HPRD:07282	2qter	frizzled-related protein	-0.062	0.6383	-0.053	0.4263
2488	FSHB	-	HGNC:3964|MIM:136530|Ensembl:ENSG00000131808|HPRD:00644	11p13	follicle stimulating hormone, beta polypeptide	0.06	0.6475	0.007	0.9136
2491	CENPI	CENP-I|FSHPRH1|LRPR1|Mis6	HGNC:3968|MIM:300065|Ensembl:ENSG00000102384|HPRD:02089	Xq22.1	centromere protein I	-0.146	0.2653	0.076	0.255
2492	FSHR	FSHRO|LGR1|MGC141667|MGC141668|ODG1	HGNC:3969|MIM:136435|Ensembl:ENSG00000170820|HPRD:00639	2p21-p16	follicle stimulating hormone receptor	-0.002	0.9902	0.06	0.3744
2494	NR5A2	B1F|B1F2|CPF|FTF|FTZ-F1|FTZ-F1beta|LRH-1|LRH1|hB1F|hB1F-2	HGNC:7984|MIM:604453|Ensembl:ENSG00000116833|HPRD:06830	1q32.1	nuclear receptor subfamily 5, group A, member 2	-0.068	0.6067	-0.039	0.5585
2495	FTH1	FHC|FTH|FTHL6|MGC104426|PIG15|PLIF	HGNC:3976|MIM:134770|Ensembl:ENSG00000167996|HPRD:00615	11q13	ferritin, heavy polypeptide 1	-0.031	0.8158	0.181	0.006503
2509	FTHP1	FTHL5	HGNC:3996	6p21.3-p12	ferritin, heavy polypeptide pseudogene 1	-0.072	0.5821	0.295	7.132e-06
2512	FTL	MGC71996	HGNC:3999|MIM:134790|Ensembl:ENSG00000087086|HPRD:00616	19q13.33	ferritin, light polypeptide	-0.165	0.2063	0.218	0.001019
2515	ADAM2	CRYN1|CRYN2|CT15|FTNB|PH-30b|PH30	HGNC:198|MIM:601533|Ensembl:ENSG00000104755|HPRD:03322	8p11.2	ADAM metallopeptidase domain 2	0.135	0.3024	0.117	0.08022
2516	NR5A1	AD4BP|ELP|FTZ1|FTZF1|POF7|SF-1|SF1	HGNC:7983|MIM:184757|Ensembl:ENSG00000136931|HPRD:01702	9q33	nuclear receptor subfamily 5, group A, member 1	0.096	0.4661	0.078	0.2479
2517	FUCA1	FUCA	HGNC:4006|MIM:612280|Ensembl:ENSG00000179163|HPRD:01974	1p34	fucosidase, alpha-L- 1, tissue	-0.172	0.1878	-0.27	4.242e-05
2520	GAST	GAS	HGNC:4164|MIM:137250|Ensembl:ENSG00000184502|HPRD:00671	17q21	gastrin	0.13	0.3231	-0.169	0.0114	0.483
2521	FUS	ALS6|FUS1|TLS|hnRNP-P2	HGNC:4010|MIM:137070|Ensembl:ENSG00000089280|HPRD:00660	16p11.2	fusion (involved in t(12;16) in malignant liposarcoma)	0.129	0.3257	-0.162	0.0154	0.468
2523	FUT1	H|HH|HSC	HGNC:4012|MIM:211100|Ensembl:ENSG00000174951|HPRD:07186	19q13.3	fucosyltransferase 1 (galactoside 2-alpha-L-fucosyltransferase, H blood group)	0.211	0.1052	-0.067	0.318	0.57
2524	FUT2	B12QTL1|SE|SEC2|Se2|sej	HGNC:4013|MIM:182100|Ensembl:ENSG00000176920|HPRD:01629	19q13.3	fucosyltransferase 2 (secretor status included)	0.137	0.2971	-0.004	0.9512	0.316
2525	FUT3	CD174|FT3B|FucT-III|LE|Les|MGC131739	HGNC:4014|MIM:111100|Ensembl:ENSG00000171124|HPRD:00196	19p13.3	fucosyltransferase 3 (galactoside 3(4)-L-fucosyltransferase, Lewis blood group)	0.019	0.8841	0.052	0.4416
2526	FUT4	CD15|ELFT|FCT3A|FUC-TIV|FUTIV|LeX|SSEA-1	HGNC:4015|MIM:104230|Ensembl:ENSG00000196371|HPRD:00083	11q21	fucosyltransferase 4 (alpha (1,3) fucosyltransferase, myeloid-specific)	0.149	0.255	0.122	0.06875
2527	FUT5	FUC-TV	HGNC:4016|MIM:136835|Ensembl:ENSG00000130383|HPRD:00650	19p13.3	fucosyltransferase 5 (alpha (1,3) fucosyltransferase)	0.348	0.006459	0.03	0.6522
2528	FUT6	FCT3A|FLJ40754|FT1A|FucT-VI	HGNC:4017|MIM:136836|Ensembl:ENSG00000156413|HPRD:00651	19p13.3	fucosyltransferase 6 (alpha (1,3) fucosyltransferase)	0.03	0.8193	0.019	0.776
2529	FUT7	FucT-VII	HGNC:4018|MIM:602030|Ensembl:ENSG00000180549|HPRD:03611	9q34.3	fucosyltransferase 7 (alpha (1,3) fucosyltransferase)	-0.064	0.6294	-0.064	0.3402
2530	FUT8	MGC26465	HGNC:4019|MIM:602589|Ensembl:ENSG00000033170|HPRD:03994	14q24.3	fucosyltransferase 8 (alpha (1,6) fucosyltransferase)	-0.129	0.3243	-0.064	0.3437
2531	KDSR	DHSR|FLJ36555|FLJ92680|FVT1|SDR35C1	HGNC:4021|MIM:136440|Ensembl:ENSG00000119537|HPRD:00640	18q21.3	3-ketodihydrosphingosine reductase	0.167	0.203	-0.048	0.4702	0.429
2532	DARC	CCBP1|CD234|Dfy|FY|GPD|GpFy|WBCQ1	HGNC:4035|MIM:110700|Ensembl:ENSG00000213088|HPRD:00192	1q21-q22	Duffy blood group, chemokine receptor	-0.155	0.2356	-0.035	0.6012
2533	FYB	ADAP|PRO0823|SLAP-130	HGNC:4036|MIM:602731|Ensembl:ENSG00000082074|HPRD:04107	5p13.1	FYN binding protein (FYB-120/130)	-0.017	0.8967	0.13	0.05202
2534	FYN	MGC45350|SLK|SYN	HGNC:4037|MIM:137025|Ensembl:ENSG00000010810|HPRD:00655	6q21	FYN oncogene related to SRC, FGR, YES	-0.099	0.45	-0.047	0.4871
2535	FZD2	-	HGNC:4040|MIM:600667|Ensembl:ENSG00000180340|HPRD:02813	17q21.1	frizzled homolog 2 (Drosophila)	-0.345	0.006875	0.041	0.5381
2537	IFI6	6-16|FAM14C|G1P3|IFI-6-16|IFI616	HGNC:4054|MIM:147572|Ensembl:ENSG00000126709|HPRD:00959	1p35	interferon, alpha-inducible protein 6	0.035	0.7928	0.117	0.08134
2538	G6PC	G6PT|GSD1|GSD1a|MGC163350	HGNC:4056|MIM:232200|Ensembl:ENSG00000131482|HPRD:01983	17q21	glucose-6-phosphatase, catalytic subunit	-0.094	0.4738	-0.104	0.1206
2539	G6PD	G6PD1	HGNC:4057|MIM:305900|Ensembl:ENSG00000160211|HPRD:02377	Xq28	glucose-6-phosphate dehydrogenase	-0.029	0.828	-0.045	0.506
2542	SLC37A4	G6PT1|G6PT2|G6PT3|GSD1b|GSD1c|GSD1d|MGC15729|PRO0685|TRG19	HGNC:4061|MIM:602671|HPRD:04052	11q23.3	solute carrier family 37 (glucose-6-phosphate transporter), member 4	0.429	0.0006327	0.17	0.01089
2543	GAGE1	CT4.1|MGC33825	HGNC:4098|MIM:300594|Ensembl:ENSG00000205777|HPRD:05028	Xp11.4-p11.2	G antigen 1	0.15	0.2529	0.046	0.4955
2547	XRCC6	CTC75|CTCBF|G22P1|KU70|ML8|TLAA	HGNC:4055|MIM:152690|Ensembl:ENSG00000196419|HPRD:01071	22q13.2-q13.31	X-ray repair complementing defective repair in Chinese hamster cells 6	0.3	0.02008	-0.074	0.269	0.825
2548	GAA	LYAG	HGNC:4065|MIM:606800|Ensembl:ENSG00000171298|HPRD:06006	17q25.2-q25.3	glucosidase, alpha; acid	-0.114	0.3843	0.02	0.7612
2549	GAB1	-	HGNC:4066|MIM:604439|Ensembl:ENSG00000109458|HPRD:05116	4q31.21	GRB2-associated binding protein 1	-0.2	0.1251	-0.062	0.3546
2550	GABBR1	FLJ92613|GABABR1|GABBR1-3|GB1|GPRC3A|dJ271M21.1.1|dJ271M21.1.2	HGNC:4070|MIM:603540|Ensembl:ENSG00000204681|HPRD:04644	6p21.31	gamma-aminobutyric acid (GABA) B receptor, 1	-0.185	0.1577	-0.084	0.2132
2551	GABPA	E4TF1-60|E4TF1A|NFT2|NRF2|NRF2A	HGNC:4071|MIM:600609|Ensembl:ENSG00000154727|HPRD:11793	21q21-q22.1|21q21.3	GA binding protein transcription factor, alpha subunit 60kDa	0.38	0.002726	-0.184	0.005705	1.501
2553	GABPB1	BABPB2|E4TF1|E4TF1-47|E4TF1-53|E4TF1B|GABPB|GABPB2|NRF2B1|NRF2B2	HGNC:4074|MIM:600610|Ensembl:ENSG00000104064|HPRD:15975	15q21.2	GA binding protein transcription factor, beta subunit 1	0.327	0.0108	0.141	0.03528
2554	GABRA1	ECA4|EJM|EJM5	HGNC:4075|MIM:137160|Ensembl:ENSG00000022355|HPRD:00662	5q34-q35	gamma-aminobutyric acid (GABA) A receptor, alpha 1	0.093	0.479	-0.002	0.9802	0.214
2555	GABRA2	FLJ97076	HGNC:4076|MIM:137140|Ensembl:ENSG00000151834|HPRD:11747	4p12	gamma-aminobutyric acid (GABA) A receptor, alpha 2	-0.148	0.2583	0.066	0.3272
2556	GABRA3	MGC33793	HGNC:4077|MIM:305660|Ensembl:ENSG00000011677|HPRD:02375	Xq28	gamma-aminobutyric acid (GABA) A receptor, alpha 3	-0.176	0.1777	0.023	0.7348
2557	GABRA4	-	HGNC:4078|MIM:137141|Ensembl:ENSG00000109158|HPRD:08839	4p12	gamma-aminobutyric acid (GABA) A receptor, alpha 4	-0.036	0.7829	-0.199	0.002841
2558	GABRA5	MGC138184	HGNC:4079|MIM:137142|Ensembl:ENSG00000186297|HPRD:08840	15q11.2-q12	gamma-aminobutyric acid (GABA) A receptor, alpha 5	-0.031	0.8127	-0.057	0.3951
2559	GABRA6	MGC116903|MGC116904	HGNC:4080|MIM:137143|Ensembl:ENSG00000145863|HPRD:08841	5q34	gamma-aminobutyric acid (GABA) A receptor, alpha 6	-0.128	0.3307	0.069	0.305
2560	GABRB1	-	HGNC:4081|MIM:137190|Ensembl:ENSG00000163288|HPRD:15924	4p12	gamma-aminobutyric acid (GABA) A receptor, beta 1	0.12	0.3627	-0.031	0.6454	0.294
2561	GABRB2	MGC119386|MGC119388|MGC119389	HGNC:4082|MIM:600232|Ensembl:ENSG00000145864|HPRD:02578	5q34	gamma-aminobutyric acid (GABA) A receptor, beta 2	0.043	0.7435	-0.02	0.7639	0.103
2562	GABRB3	ECA5|MGC9051	HGNC:4083|MIM:137192|Ensembl:ENSG00000166206|HPRD:08844	15q11.2-q12	gamma-aminobutyric acid (GABA) A receptor, beta 3	0.147	0.2627	0.049	0.4652
2563	GABRD	EIG10|EJM7|GEFSP5|MGC45284	HGNC:4084|MIM:137163|Ensembl:ENSG00000187730|HPRD:08842	1p|1p36.3	gamma-aminobutyric acid (GABA) A receptor, delta	0.215	0.09849	-0.056	0.4027	0.565
2564	GABRE	-	HGNC:4085|MIM:300093|Ensembl:ENSG00000102287|HPRD:02104	Xq28	gamma-aminobutyric acid (GABA) A receptor, epsilon	-0.293	0.02302	-0.018	0.7849
2566	GABRG2	CAE2|ECA2|GEFSP3	HGNC:4087|MIM:137164|Ensembl:ENSG00000113327|HPRD:00663	5q31.1-q33.1	gamma-aminobutyric acid (GABA) A receptor, gamma 2	-0.014	0.9173	0.053	0.4295
2567	GABRG3	-	HGNC:4088|MIM:600233|Ensembl:ENSG00000182256|HPRD:02579	15q12	gamma-aminobutyric acid (GABA) A receptor, gamma 3	-0.18	0.1687	0.156	0.01938
2568	GABRP	MGC126386|MGC126387	HGNC:4089|MIM:602729|Ensembl:ENSG00000094755|HPRD:04105	5q33-q34	gamma-aminobutyric acid (GABA) A receptor, pi	-0.187	0.1529	0.149	0.02616
2569	GABRR1	MGC163216	HGNC:4090|MIM:137161|Ensembl:ENSG00000146276|HPRD:15921	6q14-q21|6q13-q16.3	gamma-aminobutyric acid (GABA) receptor, rho 1	-0.024	0.8535	-0.03	0.6596
2570	GABRR2	-	HGNC:4091|MIM:137162|Ensembl:ENSG00000111886|HPRD:15922	6q14-q21|6q13-q16.3	gamma-aminobutyric acid (GABA) receptor, rho 2	-0.113	0.391	0.146	0.02947
2571	GAD1	FLJ45882|GAD|SCP	HGNC:4092|MIM:605363|Ensembl:ENSG00000128683|HPRD:12011	2q31	glutamate decarboxylase 1 (brain, 67kDa)	0.102	0.4371	-0.053	0.4298	0.266
2572	GAD2	GAD65|MGC161605|MGC161607	HGNC:4093|MIM:138275|Ensembl:ENSG00000136750|HPRD:11817	10p11.23	glutamate decarboxylase 2 (pancreatic islets and brain, 65kDa)	-0.288	0.02575	-0.008	0.9057
2575	GAGE3	CT4.3	HGNC:4100|MIM:300596	Xp11.4-p11.2	G antigen 3	-0.013	0.9238	0.039	0.5587
2580	GAK	FLJ16629|FLJ40395|MGC99654	HGNC:4113|MIM:602052|Ensembl:ENSG00000178950|HPRD:03631	4p16	cyclin G associated kinase	0.453	0.000282	-0.047	0.4796	1.161
2581	GALC	-	HGNC:4115|MIM:606890|Ensembl:ENSG00000054983|HPRD:06057	14q31	galactosylceramidase	-0.112	0.3952	-0.017	0.8055
2582	GALE	FLJ95174|FLJ97302|SDR1E1	HGNC:4116|MIM:606953|Ensembl:ENSG00000117308|HPRD:06092	1p36-p35	UDP-galactose-4-epimerase	0.146	0.2652	0.081	0.2245
2583	B4GALNT1	GALGT|GALNACT	HGNC:4117|MIM:601873|Ensembl:ENSG00000135454|HPRD:03525	12q13.3	beta-1,4-N-acetyl-galactosaminyl transferase 1	-0.159	0.2253	-0.03	0.6535
2584	GALK1	GALK|GK1	HGNC:4118|MIM:604313|Ensembl:ENSG00000108479|HPRD:05057	17q24	galactokinase 1	0.016	0.9024	-0.014	0.8395	0.038
2585	GALK2	GK2|MGC1745	HGNC:4119|MIM:137028|Ensembl:ENSG00000156958|HPRD:00657	15q21.1-q21.2	galactokinase 2	0.316	0.01387	-0.088	0.1902	0.904
2587	GALR1	GALNR|GALNR1	HGNC:4132|MIM:600377|Ensembl:ENSG00000166573|HPRD:02657	18q23	galanin receptor 1	0.143	0.2745	-0.006	0.9288	0.332
2588	GALNS	FLJ17434|FLJ42844|FLJ98217|GALNAC6S|GAS|MPS4A	HGNC:4122|MIM:612222|Ensembl:ENSG00000141012|HPRD:08357	16q24.3	galactosamine (N-acetyl)-6-sulfate sulfatase	-0.283	0.02856	-0.035	0.6067
2589	GALNT1	GALNAC-T1	HGNC:4123|MIM:602273|Ensembl:ENSG00000141429|HPRD:03781	18q12.1	UDP-N-acetyl-alpha-D-galactosamine:polypeptide N-acetylgalactosaminyltransferase 1 (GalNAc-T1)	-0.248	0.05601	-0.017	0.8051
2590	GALNT2	GalNAc-T2	HGNC:4124|MIM:602274|Ensembl:ENSG00000143641|HPRD:03782	1q41-q42	UDP-N-acetyl-alpha-D-galactosamine:polypeptide N-acetylgalactosaminyltransferase 2 (GalNAc-T2)	-0.305	0.01793	0.024	0.722
2591	GALNT3	DKFZp686C10199|GalNAc-T3|HFTC|HHS|MGC61909	HGNC:4125|MIM:601756|Ensembl:ENSG00000115339|HPRD:03453	2q24-q31	UDP-N-acetyl-alpha-D-galactosamine:polypeptide N-acetylgalactosaminyltransferase 3 (GalNAc-T3)	0.001	0.9936	0.047	0.4878
2592	GALT	-	HGNC:4135|MIM:606999|Ensembl:ENSG00000213930|HPRD:06106	9p13	galactose-1-phosphate uridylyltransferase	0.051	0.6974	-0.059	0.3781	0.135
2593	GAMT	PIG2|TP53I2	HGNC:4136|MIM:601240|Ensembl:ENSG00000130005|HPRD:03142	19p13.3	guanidinoacetate N-methyltransferase	0.005	0.9694	-0.146	0.02891	0.017
2596	GAP43	B-50|PP46	HGNC:4140|MIM:162060|Ensembl:ENSG00000172020|HPRD:01198	3q13.1-q13.2	growth associated protein 43	-0.07	0.5938	0.122	0.06745
2597	GAPDH	G3PD|GAPD|MGC88685	HGNC:4141|MIM:138400|Ensembl:ENSG00000111640|HPRD:00713	12p13	glyceraldehyde-3-phosphate dehydrogenase	0.202	0.1219	-0.012	0.8573	0.475
2615	LRRC32	D11S833E|GARP	HGNC:4161|MIM:137207|Ensembl:ENSG00000137507|HPRD:00667	11q13.5-q14	leucine rich repeat containing 32	-0.055	0.6754	-0.202	0.002381
2617	GARS	CMT2D|DSMAV|GlyRS|HMN5|SMAD1	HGNC:4162|MIM:600287|Ensembl:ENSG00000106105|HPRD:02617	7p15	glycyl-tRNA synthetase	-0.028	0.8341	0.053	0.4289
2618	GART	AIRS|GARS|GARTF|MGC47764|PAIS|PGFT|PRGS	HGNC:4163|MIM:138440|Ensembl:ENSG00000159131|HPRD:00716	21q22.1|21q22.11	phosphoribosylglycinamide formyltransferase, phosphoribosylglycinamide synthetase, phosphoribosylaminoimidazole synthetase	0.244	0.06013	-0.042	0.5317	0.617
2619	GAS1	-	HGNC:4165|MIM:139185|Ensembl:ENSG00000180447|HPRD:00747	9q21.3-q22	growth arrest-specific 1	-0.242	0.06211	0.009	0.8976
2620	GAS2	MGC32610	HGNC:4167|MIM:602835|Ensembl:ENSG00000148935|HPRD:04158	11p14.3-p15.2	growth arrest-specific 2	0.047	0.7226	0.054	0.4177
2621	GAS6	AXLLG|AXSF|DKFZp666G247|FLJ34709	HGNC:4168|MIM:600441|Ensembl:ENSG00000183087|HPRD:02705	13q34	growth arrest-specific 6	-0.291	0.02417	-0.087	0.1959
2622	GAS8	GAS11|MGC138326	HGNC:4166|MIM:605178|Ensembl:ENSG00000141013|HPRD:05533	16q24.3	growth arrest-specific 8	0.036	0.7873	-0.069	0.3034	0.097
2623	GATA1	ERYF1|GF-1|GF1|NFE1|XLTT	HGNC:4170|MIM:305371|Ensembl:ENSG00000102145|HPRD:02372	Xp11.23	GATA binding protein 1 (globin transcription factor 1)	0.038	0.7707	0.036	0.5919
2624	GATA2	FLJ45948|MGC2306|NFE1B	HGNC:4171|MIM:137295|Ensembl:ENSG00000179348|HPRD:00673	3q21.3	GATA binding protein 2	0.046	0.7254	-0.076	0.2579	0.128
2625	GATA3	HDR|MGC2346|MGC5199|MGC5445	HGNC:4172|MIM:131320|Ensembl:ENSG00000107485|HPRD:00572	10p15	GATA binding protein 3	-0.154	0.2391	-0.093	0.1664
2626	GATA4	MGC126629	HGNC:4173|MIM:600576|Ensembl:ENSG00000136574|HPRD:08994	8p23.1-p22	GATA binding protein 4	-0.186	0.1548	0.037	0.5823
2627	GATA6	-	HGNC:4174|MIM:601656|Ensembl:ENSG00000141448|HPRD:09043	18q11.1-q11.2	GATA binding protein 6	-0.147	0.2639	0.029	0.6708
2628	GATM	AGAT|AT	HGNC:4175|MIM:602360|Ensembl:ENSG00000171766|HPRD:03838	15q21.1	glycine amidinotransferase (L-arginine:glycine amidinotransferase)	-0.069	0.6	0.033	0.6204
2631	GBAS	NIPSNAP2	HGNC:4179|MIM:603004|Ensembl:ENSG00000146729|HPRD:04302	7p12	glioblastoma amplified sequence	0.199	0.1272	0.222	0.00082
2632	GBE1	GBE	HGNC:4180|MIM:607839|Ensembl:ENSG00000114480|HPRD:01985	3p12.3	glucan (1,4-alpha-), branching enzyme 1	-0.168	0.2001	-0.086	0.2001
2633	GBP1	-	HGNC:4182|MIM:600411|Ensembl:ENSG00000117228|HPRD:02681	1p22.2	guanylate binding protein 1, interferon-inducible, 67kDa	-0.278	0.03151	0.112	0.09396
2634	GBP2	-	HGNC:4183|MIM:600412|Ensembl:ENSG00000162645|HPRD:02682	1p22.2	guanylate binding protein 2, interferon-inducible	-0.244	0.05977	0.067	0.3193
2636	GBX1	-	HGNC:4185|MIM:603354|Ensembl:ENSG00000164900	7q36	gastrulation brain homeobox 1	-0.091	0.4874	0.058	0.3917
2637	GBX2	-	HGNC:4186|MIM:601135|Ensembl:ENSG00000168505|HPRD:03087	2q37	gastrulation brain homeobox 2	-0.189	0.1488	-0.022	0.7395
2638	GC	DBP|DBP/GC|VDBG|VDBP	HGNC:4187|MIM:139200|Ensembl:ENSG00000145321|HPRD:00749	4q12-q13	group-specific component (vitamin D binding protein)	-0.139	0.2907	-0.007	0.9158
2639	GCDH	ACAD5|GCD	HGNC:4189|MIM:608801|Ensembl:ENSG00000105607|HPRD:01977	19p13.2	glutaryl-Coenzyme A dehydrogenase	0.275	0.03342	0.148	0.02679
2641	GCG	GLP1|GLP2|GRPP	HGNC:4191|MIM:138030|Ensembl:ENSG00000115263|HPRD:00676	2q36-q37	glucagon	-0.282	0.02885	0.022	0.7479
2642	GCGR	FLJ97182|GGR|MGC138246	HGNC:4192|MIM:138033|HPRD:00678	17q25	glucagon receptor	0.139	0.2906	-0.096	0.1542	0.406
2643	GCH1	DYT14|DYT5|DYT5a|GCH|GTP-CH-1|GTPCH1|HPABH4B	HGNC:4193|MIM:600225|Ensembl:ENSG00000131979|HPRD:02573	14q22.1-q22.2	GTP cyclohydrolase 1	0.384	0.002476	0.053	0.4283
2644	GCHFR	GFRP|HsT16933|MGC138467|MGC138469|P35	HGNC:4194|MIM:602437|Ensembl:ENSG00000137880|HPRD:03895	15q15	GTP cyclohydrolase I feedback regulator	0.209	0.1099	-0.06	0.3752	0.552
2645	GCK	GK|GLK|HHF3|HK4|HKIV|HXKP|MODY2	HGNC:4195|MIM:138079|Ensembl:ENSG00000106633|HPRD:00680	7p15.3-p15.1	glucokinase (hexokinase 4)	-0.081	0.5383	0.08	0.2314
2646	GCKR	GKRP	HGNC:4196|MIM:600842|Ensembl:ENSG00000084734|HPRD:02909	2p23	glucokinase (hexokinase 4) regulator	0.082	0.5331	-0.133	0.04682	0.27
2647	BLOC1S1	BLOS1|FLJ39337|FLJ97089|GCN5L1|MGC87455|MICoA|RT14	HGNC:4200|MIM:601444|Ensembl:ENSG00000135441|HPRD:03263	12q13-q14	biogenesis of lysosomal organelles complex-1, subunit 1	0.051	0.697	0.054	0.4182
2648	KAT2A	GCN5|GCN5L2|MGC102791|PCAF-b|hGCN5	HGNC:4201|MIM:602301|Ensembl:ENSG00000108773|HPRD:03807	17q21	K(lysine) acetyltransferase 2A	0.06	0.6475	0.062	0.358
2649	NR6A1	GCNF|GCNF1|NR61|RTR	HGNC:7985|MIM:602778|Ensembl:ENSG00000148200|HPRD:04147	9q33-q34.1	nuclear receptor subfamily 6, group A, member 1	-0.018	0.8916	-0.101	0.1317
2650	GCNT1	C2GNT|C2GNT-L|C2GNT1|G6NT|MGC126335|MGC126336|NACGT2|NAGCT2	HGNC:4203|MIM:600391|Ensembl:ENSG00000187210|HPRD:02669	9q13	glucosaminyl (N-acetyl) transferase 1, core 2 (beta-1,6-N-acetylglucosaminyltransferase)	-0.197	0.1315	0.066	0.323
2651	GCNT2	CCAT|GCNT2C|GCNT5|IGNT|II|MGC163396|NACGT1|NAGCT1|ULG3|bA360O19.2|bA421M1.1	HGNC:4204|MIM:600429|Ensembl:ENSG00000111846|HPRD:02695	6p24.2	glucosaminyl (N-acetyl) transferase 2, I-branching enzyme (I blood group)	-0.193	0.1387	-0.156	0.01934
2658	GDF2	BMP-9|BMP9	HGNC:4217|MIM:605120|Ensembl:ENSG00000128802|HPRD:05492	10q11.22	growth differentiation factor 2	0.141	0.2814	0.098	0.1423
2660	MSTN	GDF8	HGNC:4223|MIM:601788|Ensembl:ENSG00000138379|HPRD:03474	2q32.2	myostatin	-0.07	0.5944	0.029	0.6683
2661	GDF9	-	HGNC:4224|MIM:601918|Ensembl:ENSG00000164404|HPRD:03560	5q31.1	growth differentiation factor 9	-0.1	0.4456	0.013	0.8511
2662	GDF10	BMP-3b|BMP3B	HGNC:4215|MIM:601361|Ensembl:ENSG00000107623|HPRD:03218	10q11.22	growth differentiation factor 10	-0.083	0.5305	-0.136	0.04152
2664	GDI1	FLJ41411|GDIL|MRX41|MRX48|OPHN2|RABGD1A|RABGDIA|XAP-4	HGNC:4226|MIM:300104|Ensembl:ENSG00000203879|HPRD:02114	Xq28	GDP dissociation inhibitor 1	-0.281	0.02974	0.146	0.02932
2665	GDI2	FLJ16452|FLJ37352|RABGDIB	HGNC:4227|MIM:600767|Ensembl:ENSG00000057608|HPRD:02863	10p15	GDP dissociation inhibitor 2	-0.032	0.8062	-0.194	0.003507
2668	GDNF	ATF1|ATF2|HFB1-GDNF	HGNC:4232|MIM:600837|Ensembl:ENSG00000168621|HPRD:02906	5p13.1-p12	glial cell derived neurotrophic factor	0.27	0.03719	-0.057	0.3961	0.709
2669	GEM	KIR|MGC26294	HGNC:4234|MIM:600164|Ensembl:ENSG00000164949|HPRD:11553	8q13-q21	GTP binding protein overexpressed in skeletal muscle	-0.366	0.004061	0.072	0.281
2670	GFAP	FLJ45472	HGNC:4235|MIM:137780|Ensembl:ENSG00000131095|HPRD:00675	17q21	glial fibrillary acidic protein	-0.001	0.9955	-0.1	0.1348
2671	GFER	ALR|ERV1|HERV1|HPO|HPO1|HPO2|HSS	HGNC:4236|MIM:600924|Ensembl:ENSG00000127554|HPRD:02954	16p13.3-p13.12	growth factor, augmenter of liver regeneration	0.172	0.188	0.053	0.433
2672	GFI1	FLJ94509|GFI-1|ZNF163	HGNC:4237|MIM:600871|Ensembl:ENSG00000162676|HPRD:07527	1p22	growth factor independent 1 transcription repressor	-0.015	0.9097	0.083	0.2166
2673	GFPT1	GFA|GFAT|GFAT1|GFAT1m|GFPT	HGNC:4241|MIM:138292|Ensembl:ENSG00000198380|HPRD:00702	2p13	glutamine-fructose-6-phosphate transaminase 1	0.044	0.738	-0.179	0.007231	0.171
2674	GFRA1	DKFZp313E1012|DKFZp686J0156|FLJ10561|FLJ31546|GDNFR|GDNFRA|GFR-ALPHA-1|MGC23045|RET1L|RETL1|TRNR1	HGNC:4243|MIM:601496|Ensembl:ENSG00000151892|HPRD:03291	10q26.11	GDNF family receptor alpha 1	-0.186	0.1542	0.145	0.02982
2675	GFRA2	GDNFRB|NRTNR-ALPHA|NTNRA|RETL2|TRNR2	HGNC:4244|MIM:601956|Ensembl:ENSG00000168546|HPRD:11801	8p21.3	GDNF family receptor alpha 2	-0.16	0.2209	0.046	0.494
2676	GFRA3	-	HGNC:4245|MIM:605710|Ensembl:ENSG00000146013|HPRD:10420	5q31.1-q31.3	GDNF family receptor alpha 3	0.063	0.6343	0.02	0.7604
2677	GGCX	FLJ26629|VKCFD1	HGNC:4247|MIM:137167|Ensembl:ENSG00000115486|HPRD:00665	2p12	gamma-glutamyl carboxylase	0.062	0.6371	0.241	0.0002792
2678	GGT1	CD224|D22S672|D22S732|GGT|GTG|MGC96892|MGC96904|MGC96963	HGNC:4250|MIM:612346|Ensembl:ENSG00000100031|HPRD:01980	22q11.23	gamma-glutamyltransferase 1	0.027	0.8403	-0.187	0.005089	0.106
2683	B4GALT1	B4GAL-T1|DKFZp686N19253|GGTB2|GT1|GTB|MGC50983|beta4Gal-T1	HGNC:924|MIM:137060|Ensembl:ENSG00000086062|HPRD:00659	9p13	UDP-Gal:betaGlcNAc beta 1,4- galactosyltransferase, polypeptide 1	-0.36	0.004747	0.014	0.8347
2687	GGT5	DKFZp566O011|FLJ92733|GGT-REL|GGTLA1	HGNC:4260|MIM:137168|Ensembl:ENSG00000099998|HPRD:00666	22q11.23	gamma-glutamyltransferase 5	-0.316	0.01375	-0.024	0.7254
2689	GH2	GH-V|GHL|GHV|hGH-V	HGNC:4262|MIM:139240|Ensembl:ENSG00000136487|HPRD:00750	17q24.2	growth hormone 2	-0.083	0.5266	0.046	0.4927
2690	GHR	GHBP	HGNC:4263|MIM:600946|Ensembl:ENSG00000112964|HPRD:02971	5p13-p12	growth hormone receptor	-0.153	0.2428	-0.197	0.003038
2691	GHRH	GHRF|GRF|MGC119781	HGNC:4265|MIM:139190|Ensembl:ENSG00000118702|HPRD:11752	20q11.2	growth hormone releasing hormone	-0.104	0.4303	-0.056	0.4083
2692	GHRHR	GHRFR|GHRHRpsv|GRFR|IGHD1B	HGNC:4266|MIM:139191|Ensembl:ENSG00000106128|HPRD:00748	7p14	growth hormone releasing hormone receptor	0.02	0.8789	-0.128	0.05482	0.065
2693	GHSR	-	HGNC:4267|MIM:601898|Ensembl:ENSG00000121853|HPRD:03541	3q26.31	growth hormone secretagogue receptor	-0.076	0.5626	0.044	0.5131
2694	GIF	IF|IFMH|INF|TCN3	HGNC:4268|MIM:609342|Ensembl:ENSG00000134812|HPRD:02024	11q13	gastric intrinsic factor (vitamin B synthesis)	-0.023	0.8615	0.007	0.9186
2695	GIP	-	HGNC:4270|MIM:137240|Ensembl:ENSG00000159224|HPRD:15925	17q21.3-q22	gastric inhibitory polypeptide	0.083	0.5275	-0.019	0.7727	0.199
2696	GIPR	MGC126722	HGNC:4271|MIM:137241|Ensembl:ENSG00000010310|HPRD:00670	19q13.3	gastric inhibitory polypeptide receptor	-0.011	0.934	-0.081	0.228
2697	GJA1	CX43|DFNB38|GJAL|ODDD	HGNC:4274|MIM:121014|Ensembl:ENSG00000152661|HPRD:00414	6q21-q23.2	gap junction protein, alpha 1, 43kDa	-0.367	0.003947	0.111	0.09737
2700	GJA3	CX46|CZP3	HGNC:4277|MIM:121015|Ensembl:ENSG00000121743|HPRD:00415	13q11-q12	gap junction protein, alpha 3, 46kDa	0.128	0.3283	0.06	0.369
2701	GJA4	CX37	HGNC:4278|MIM:121012|Ensembl:ENSG00000187513|HPRD:08509	1p35.1	gap junction protein, alpha 4, 37kDa	-0.227	0.08114	-0.013	0.8465
2702	GJA5	CX40|MGC11185	HGNC:4279|MIM:121013|Ensembl:ENSG00000143140|HPRD:08699	1q21.1	gap junction protein, alpha 5, 40kDa	0.018	0.8932	0.002	0.9762
2703	GJA8	CAE|CAE1|CX50|CZP1|MP70	HGNC:4281|MIM:600897|Ensembl:ENSG00000121634|HPRD:02939	1q21.1	gap junction protein, alpha 8, 50kDa	0.021	0.8757	0.025	0.7105
2705	GJB1	CMTX|CMTX1|CX32	HGNC:4283|MIM:304040|Ensembl:ENSG00000169562|HPRD:02367	Xq13.1	gap junction protein, beta 1, 32kDa	0.121	0.3584	-0.082	0.2221	0.339
2707	GJB3	CX31|DFNA2|DFNA2B|EKV|FLJ22486|MGC102938	HGNC:4285|MIM:603324|Ensembl:ENSG00000188910|HPRD:04505	1p34	gap junction protein, beta 3, 31kDa	0.095	0.4683	-0.049	0.4637	0.246
2709	GJB5	CX31.1	HGNC:4287|MIM:604493|Ensembl:ENSG00000189280|HPRD:06840	1p35.1	gap junction protein, beta 5, 31.1kDa	-0.054	0.6825	-0.019	0.7762
2710	GK	GK1|GKD	HGNC:4289|MIM:300474|Ensembl:ENSG00000198814|HPRD:08363	Xp21.3	glycerol kinase	0.204	0.1184	-0.109	0.1045	0.62
2712	GK2	GKP2|GKTA	HGNC:4291|MIM:600148|Ensembl:ENSG00000196475|HPRD:15966	4q13	glycerol kinase 2	0.037	0.7808	-0.159	0.01755	0.132
2713	GK3P	GKP3|GKTB	HGNC:4292|MIM:600149	4q32.1	glycerol kinase 3 pseudogene	0.278	0.03153	-0.056	0.4013	0.729
2717	GLA	GALA	HGNC:4296|MIM:300644|Ensembl:ENSG00000102393|HPRD:02357	Xq22	galactosidase, alpha	0.138	0.2933	0.056	0.401
2719	GPC3	DGSX|GTR2-2|MXR7|OCI-5|SDYS|SGB|SGBS|SGBS1	HGNC:4451|MIM:300037|Ensembl:ENSG00000147257|HPRD:02074	Xq26.1	glypican 3	0.151	0.2495	-0.153	0.02228	0.53
2720	GLB1	EBP|ELNR1	HGNC:4298|MIM:611458|Ensembl:ENSG00000170266|HPRD:01975	3p21.33	galactosidase, beta 1	-0.165	0.2076	-0.101	0.1303
2729	GCLC	GCL|GCS|GLCL|GLCLC	HGNC:4311|MIM:606857|Ensembl:ENSG00000001084|HPRD:06032	6p12	glutamate-cysteine ligase, catalytic subunit	0.431	0.0005816	0.047	0.4814
2730	GCLM	GLCLR	HGNC:4312|MIM:601176|Ensembl:ENSG00000023909|HPRD:03106	1p22.1	glutamate-cysteine ligase, modifier subunit	-0.112	0.3957	0.265	6.013e-05
2731	GLDC	GCE|GCSP|HYGN1|MGC138198|MGC138200|NKH	HGNC:4313|MIM:238300|Ensembl:ENSG00000178445|HPRD:01996	9p22	glycine dehydrogenase (decarboxylating)	-0.184	0.1586	0.15	0.02453
2733	GLE1	GLE1L|LCCS|LCCS1|hGLE1	HGNC:4315|MIM:603371|Ensembl:ENSG00000119392|HPRD:04536	9q34.11	GLE1 RNA export mediator homolog (yeast)	0.242	0.06245	-0.27	4.263e-05	1.445
2734	GLG1	CFR-1|DKFZp686L08213|ESL-1|FLJ23319|FLJ23967|FLJ32797|MG-160|MG160	HGNC:4316|MIM:600753|Ensembl:ENSG00000090863|HPRD:02855	16q22.3	golgi apparatus protein 1	-0.083	0.5264	0.036	0.5898
2735	GLI1	GLI	HGNC:4317|MIM:165220|Ensembl:ENSG00000111087|HPRD:01311	12q13.2-q13.3	GLI family zinc finger 1	-0.114	0.3862	0.039	0.5591
2736	GLI2	HPE9|THP1|THP2	HGNC:4318|MIM:165230|Ensembl:ENSG00000074047|HPRD:01312	2q14	GLI family zinc finger 2	-0.097	0.4616	-0.071	0.2891
2737	GLI3	ACLS|GCPS|PAP-A|PAPA|PAPA1|PAPB|PHS|PPDIV	HGNC:4319|MIM:165240|Ensembl:ENSG00000106571|HPRD:01313	7p13	GLI family zinc finger 3	-0.205	0.1158	-0.078	0.2424
2739	GLO1	GLOD1|GLYI	HGNC:4323|MIM:138750|Ensembl:ENSG00000124767|HPRD:00730	6p21.3-p21.1	glyoxalase I	0.159	0.2247	0.056	0.4015
2740	GLP1R	MGC138331	HGNC:4324|MIM:138032|Ensembl:ENSG00000112164|HPRD:00677	6p21	glucagon-like peptide 1 receptor	-0.144	0.2727	-0.049	0.4618
2741	GLRA1	MGC138878|MGC138879|STHE	HGNC:4326|MIM:138491|Ensembl:ENSG00000145888|HPRD:00719	5q32	glycine receptor, alpha 1	-0.083	0.5296	-0.025	0.7152
2742	GLRA2	GLR	HGNC:4327|MIM:305990|Ensembl:ENSG00000101958|HPRD:02379	Xp22.1-p21.3	glycine receptor, alpha 2	0.071	0.5893	0.009	0.8948
2743	GLRB	-	HGNC:4329|MIM:138492|Ensembl:ENSG00000109738|HPRD:11751	4q31.3	glycine receptor, beta	-0.353	0.005694	0.106	0.1131
2744	GLS	AAD20|DKFZp686O15119|FLJ10358|GLS1|KIAA0838	HGNC:4331|MIM:138280|Ensembl:ENSG00000115419|HPRD:00700	2q32-q34	glutaminase	-0.395	0.0018	-0.119	0.07531
2745	GLRX	GRX|GRX1|MGC117407	HGNC:4330|MIM:600443|Ensembl:ENSG00000173221|HPRD:02707	5q14	glutaredoxin (thioltransferase)	0.071	0.5907	-0.063	0.3488	0.189
2746	GLUD1	GDH|GDH1|GLUD|MGC132003	HGNC:4335|MIM:138130|Ensembl:ENSG00000148672|HPRD:11748	10q23.3	glutamate dehydrogenase 1	0.252	0.05174	-0.118	0.07903	0.789
2747	GLUD2	GDH2|GLUDP1	HGNC:4336|MIM:300144|Ensembl:ENSG00000182890|HPRD:02143	Xq24-q25	glutamate dehydrogenase 2	0.268	0.03813	-0.315	1.469e-06	2.198
2752	GLUL	GLNS|GS|PIG43|PIG59	HGNC:4341|MIM:138290|Ensembl:ENSG00000135821|HPRD:00701	1q31	glutamate-ammonia ligase (glutamine synthetase)	0.105	0.4236	-0.175	0.008836	0.4
2760	GM2A	SAP-3	HGNC:4367|MIM:272750|Ensembl:ENSG00000196743|HPRD:02034	5q31.3-q33.1	GM2 ganglioside activator	-0.115	0.3824	-0.179	0.007168
2762	GMDS	GMD|SDR3E1	HGNC:4369|MIM:602884|Ensembl:ENSG00000112699|HPRD:11925	6p25	GDP-mannose 4,6-dehydratase	0.392	0.001957	0.243	0.0002397
2764	GMFB	GMF	HGNC:4373|MIM:601713|Ensembl:ENSG00000197045	14q22.2	glia maturation factor, beta	-0.188	0.1503	0.003	0.9683
2765	GML	LY6DL	HGNC:4375|MIM:602370|Ensembl:ENSG00000104499|HPRD:03844	8q24.3	glycosylphosphatidylinositol anchored molecule like protein	-0.294	0.02268	-0.08	0.2321
2766	GMPR	GMPR1	HGNC:4376|MIM:139265|Ensembl:ENSG00000137198|HPRD:00754	6p23	guanosine monophosphate reductase	0.173	0.1851	-0.07	0.2969	0.472
2767	GNA11	GNA-11	HGNC:4379|MIM:139313|Ensembl:ENSG00000088256|HPRD:00759	19p13.3	guanine nucleotide binding protein (G protein), alpha 11 (Gq class)	-0.163	0.2146	-0.009	0.8939
2768	GNA12	MGC104623|MGC99644|NNX3|RMP|gep	HGNC:4380|MIM:604394|Ensembl:ENSG00000146535|HPRD:05093	7p22.2	guanine nucleotide binding protein (G protein) alpha 12	-0.323	0.01186	-0.047	0.4837
2769	GNA15	GNA16	HGNC:4383|MIM:139314|Ensembl:ENSG00000060558|HPRD:00760	19p13.3	guanine nucleotide binding protein (G protein), alpha 15 (Gq class)	-0.065	0.6232	0.027	0.6849
2770	GNAI1	Gi	HGNC:4384|MIM:139310|Ensembl:ENSG00000127955|HPRD:00756	7q21	guanine nucleotide binding protein (G protein), alpha inhibiting activity polypeptide 1	-0.147	0.262	0.013	0.8426
2771	GNAI2	GIP|GNAI2B|H_LUCA15.1|H_LUCA16.1	HGNC:4385|MIM:139360|Ensembl:ENSG00000114353|HPRD:00764	3p21	guanine nucleotide binding protein (G protein), alpha inhibiting activity polypeptide 2	-0.167	0.2032	0.255	0.0001113
2773	GNAI3	87U6|FLJ26559	HGNC:4387|MIM:139370|Ensembl:ENSG00000065135|HPRD:00765	1p13	guanine nucleotide binding protein (G protein), alpha inhibiting activity polypeptide 3	-0.175	0.1824	-0.035	0.6034
2774	GNAL	-	HGNC:4388|MIM:139312|Ensembl:ENSG00000141404|HPRD:00758	18p11.22-p11.21	guanine nucleotide binding protein (G protein), alpha activating activity polypeptide, olfactory type	-0.08	0.544	0.051	0.4478
2775	GNAO1	DKFZp686O0962|G-ALPHA-o|GNAO	HGNC:4389|MIM:139311|Ensembl:ENSG00000087258|HPRD:00757	16q13	guanine nucleotide binding protein (G protein), alpha activating activity polypeptide O	-0.223	0.08719	0.115	0.08574
2776	GNAQ	G-ALPHA-q|GAQ	HGNC:4390|MIM:600998|Ensembl:ENSG00000156052|HPRD:02998	9q21	guanine nucleotide binding protein (G protein), q polypeptide	-0.132	0.3142	-0.122	0.06776
2778	GNAS	AHO|C20orf45|GNAS1|GPSA|GSA|GSP|MGC33735|NESP|PHP1A|PHP1B|POH|dJ309F20.1.1|dJ806M20.3.3	HGNC:4392|MIM:139320|Ensembl:ENSG00000087460|Ensembl:ENSG00000213705|HPRD:00761	20q13.3	GNAS complex locus	0.111	0.3977	0.059	0.3803
2779	GNAT1	CSNBAD3|GBT1|GNATR	HGNC:4393|MIM:139330|Ensembl:ENSG00000114349|HPRD:08850	3p21	guanine nucleotide binding protein (G protein), alpha transducing activity polypeptide 1	-0.087	0.5083	0.029	0.6666
2780	GNAT2	ACHM4|GNATC	HGNC:4394|MIM:139340|Ensembl:ENSG00000134183|HPRD:00762	1p13.1	guanine nucleotide binding protein (G protein), alpha transducing activity polypeptide 2	-0.072	0.5859	0.015	0.8211
2781	GNAZ	-	HGNC:4395|MIM:139160|Ensembl:ENSG00000128266|HPRD:00746	22q11.22	guanine nucleotide binding protein (G protein), alpha z polypeptide	0.024	0.8583	-0.155	0.01994	0.083
2782	GNB1	-	HGNC:4396|MIM:139380|Ensembl:ENSG00000078369|HPRD:00766	1p36.33	guanine nucleotide binding protein (G protein), beta polypeptide 1	0.003	0.984	-0.044	0.5102	0.007
2783	GNB2	-	HGNC:4398|MIM:139390|Ensembl:ENSG00000172354|HPRD:11820	7q21.3-q22.1|7q22	guanine nucleotide binding protein (G protein), beta polypeptide 2	0.09	0.4957	0.185	0.005387
2784	GNB3	-	HGNC:4400|MIM:139130|Ensembl:ENSG00000111664|HPRD:00743	12p13	guanine nucleotide binding protein (G protein), beta polypeptide 3	-0.02	0.8811	-0.162	0.01493
2785	GNG3	-	HGNC:4405|MIM:608941|Ensembl:ENSG00000162188|HPRD:12337	11p11	guanine nucleotide binding protein (G protein), gamma 3	0.092	0.4855	-0.121	0.07162	0.29
2786	GNG4	DKFZp547K1018|FLJ23803|FLJ34187	HGNC:4407|MIM:604388|Ensembl:ENSG00000168243|HPRD:11978	1q42.3	guanine nucleotide binding protein (G protein), gamma 4	-0.198	0.1303	0.058	0.3896
2787	GNG5	FLJ92393	HGNC:4408|MIM:600874|Ensembl:ENSG00000174021|HPRD:11865	1p22	guanine nucleotide binding protein (G protein), gamma 5	-0.239	0.06604	0.255	0.0001154
2788	GNG7	FLJ00058	HGNC:4410|MIM:604430|Ensembl:ENSG00000176533|HPRD:07638|HPRD:10376	19p13.3	guanine nucleotide binding protein (G protein), gamma 7	0.046	0.7245	0.16	0.01684
2790	GNG10	-	HGNC:4402|MIM:604389|Ensembl:ENSG00000059769	9q31.3	guanine nucleotide binding protein (G protein), gamma 10	-0.143	0.2772	0.143	0.03259
2791	GNG11	GNGT11	HGNC:4403|MIM:604390|Ensembl:ENSG00000127920|HPRD:11979	7q21	guanine nucleotide binding protein (G protein), gamma 11	-0.366	0.003977	0.088	0.1899
2792	GNGT1	GNG1	HGNC:4411|MIM:189970|Ensembl:ENSG00000127928|HPRD:01805	7q21.3	guanine nucleotide binding protein (G protein), gamma transducing activity polypeptide 1	0.005	0.9692	0.046	0.4951
2794	GNL1	HSR1	HGNC:4413|MIM:143024|Ensembl:ENSG00000204590|HPRD:00879	6p21.3	guanine nucleotide binding protein-like 1	0.23	0.07683	0.274	3.244e-05
2796	GNRH1	GNRH|GRH|LHRH|LNRH	HGNC:4419|MIM:152760|Ensembl:ENSG00000147437|HPRD:08860	8p21-p11.2	gonadotropin-releasing hormone 1 (luteinizing-releasing hormone)	-0.177	0.1772	0.136	0.04131
2797	GNRH2	GnRH-II|LH-RHII	HGNC:4420|MIM:602352|Ensembl:ENSG00000125787|HPRD:03830	20p13	gonadotropin-releasing hormone 2	-0.199	0.1271	-0.059	0.3826
2798	GNRHR	GNRHR1|GRHR|LHRHR|LRHR	HGNC:4421|MIM:138850|Ensembl:ENSG00000109163|HPRD:00732	4q21.2	gonadotropin-releasing hormone receptor	-0.218	0.0945	-0.094	0.1617
2799	GNS	G6S|MGC21274	HGNC:4422|MIM:607664|Ensembl:ENSG00000135677|HPRD:09637	12q14	glucosamine (N-acetyl)-6-sulfatase	-0.303	0.01853	-0.07	0.2993
2800	GOLGA1	MGC33154|golgin-97	HGNC:4424|MIM:602502|Ensembl:ENSG00000136935|HPRD:03934	9q33.3	golgi autoantigen, golgin subfamily a, 1	-0.265	0.04106	-0.125	0.06096
2801	GOLGA2	GM130|MGC20672	HGNC:4425|MIM:602580|Ensembl:ENSG00000167110|HPRD:03989	9q34.11	golgi autoantigen, golgin subfamily a, 2	-0.072	0.584	-0.18	0.006799
2802	GOLGA3	GCP170|MEA-2	HGNC:4426|MIM:602581|Ensembl:ENSG00000090615|HPRD:03990	12q24.33	golgi autoantigen, golgin subfamily a, 3	-0.242	0.06245	-0.101	0.1336
2803	GOLGA4	GCP2|GOLG|MU-RMS-40.18|p230	HGNC:4427|MIM:602509|Ensembl:ENSG00000144674|HPRD:03941	3p22-p21.3	golgi autoantigen, golgin subfamily a, 4	-0.148	0.2589	-0.031	0.6491
2804	GOLGB1	GCP|GCP372|GIANTIN|GOLIM1	HGNC:4429|MIM:602500|Ensembl:ENSG00000173230|HPRD:03933	3q13	golgin B1, golgi integral membrane protein	-0.182	0.1629	-0.117	0.08017
2805	GOT1	GIG18	HGNC:4432|MIM:138180|Ensembl:ENSG00000120053|HPRD:00687	10q24.1-q25.1	glutamic-oxaloacetic transaminase 1, soluble (aspartate aminotransferase 1)	0.383	0.002496	0.034	0.6112
2806	GOT2	FLJ40994|KAT4|KATIV|mitAAT	HGNC:4433|MIM:138150|Ensembl:ENSG00000125166|HPRD:00684	16q21	glutamic-oxaloacetic transaminase 2, mitochondrial (aspartate aminotransferase 2)	0.587	8.455e-07	0.048	0.4779
2810	SFN	YWHAS	HGNC:10773|MIM:601290|Ensembl:ENSG00000175793|HPRD:03185	1p36.11	stratifin	0.122	0.353	0.045	0.5015
2811	GP1BA	BSS|CD42B|CD42b-alpha|GP1B|MGC34595	HGNC:4439|MIM:606672|HPRD:01976	17pter-p12	glycoprotein Ib (platelet), alpha polypeptide	-0.075	0.569	0.002	0.9767
2812	GP1BB	CD42c	HGNC:4440|MIM:138720|Ensembl:ENSG00000203618|HPRD:00729	22q11.21-q11.23|22q11.21	glycoprotein Ib (platelet), beta polypeptide	0.104	0.4297	0.059	0.3792
2813	GP2	DKFZp779K0533|ZAP75	HGNC:4441|MIM:602977|Ensembl:ENSG00000169347|HPRD:04279	16p12	glycoprotein 2 (zymogen granule membrane)	0.039	0.77	0.087	0.1921
2814	GP5	CD42d	HGNC:4443|MIM:173511|Ensembl:ENSG00000178732|HPRD:01431	3q29	glycoprotein V (platelet)	-0.064	0.6256	0.119	0.07565
2815	GP9	CD42a|GPIX	HGNC:4444|MIM:173515|Ensembl:ENSG00000169704|HPRD:01432	3q21.3	glycoprotein IX (platelet)	-0.067	0.6091	-0.107	0.1109
2817	GPC1	FLJ38078|glypican	HGNC:4449|MIM:600395|Ensembl:ENSG00000063660|HPRD:02671	2q35-q37	glypican 1	-0.291	0.02402	0.007	0.9115
2819	GPD1	FLJ26652	HGNC:4455|MIM:138420|Ensembl:ENSG00000167588|HPRD:00714	12q12-q13	glycerol-3-phosphate dehydrogenase 1 (soluble)	0.15	0.253	0.036	0.591
2820	GPD2	GDH2|GPDM|mGPDH	HGNC:4456|MIM:138430|Ensembl:ENSG00000115159|HPRD:00715	2q24.1	glycerol-3-phosphate dehydrogenase 2 (mitochondrial)	0.133	0.3103	0.191	0.004103
2821	GPI	AMF|GNPI|NLK|PGI|PHI|SA36	HGNC:4458|MIM:172400|Ensembl:ENSG00000105220|HPRD:01394	19q13.1	glucose phosphate isomerase	0.333	0.009346	0.081	0.2267
2822	GPLD1	GPIPLD|GPIPLDM|MGC22590|PIGPLD|PIGPLD1	HGNC:4459|MIM:602515|Ensembl:ENSG00000112293|HPRD:03946	6p22.3-p22.2	glycosylphosphatidylinositol specific phospholipase D1	-0.103	0.4355	-0.098	0.1432
2823	GPM6A	GPM6|M6A	HGNC:4460|MIM:601275|Ensembl:ENSG00000150625|HPRD:03174	4q34	glycoprotein M6A	0.175	0.18	0.049	0.4698
2824	GPM6B	M6B|MGC17150|MGC54284	HGNC:4461|MIM:300051|Ensembl:ENSG00000046653|HPRD:02082	Xp22.2	glycoprotein M6B	0.009	0.9454	-0.131	0.05066	0.029
2825	GPR1	-	HGNC:4463|MIM:600239|Ensembl:ENSG00000183671|HPRD:02585	2q33.3	G protein-coupled receptor 1	-0.19	0.1455	0.139	0.03726
2826	CCR10	GPR2	HGNC:4474|MIM:600240|Ensembl:ENSG00000184451|HPRD:02586	17q21.1-q21.3	chemokine (C-C motif) receptor 10	-0.05	0.7052	-0.021	0.7541
2827	GPR3	ACCA	HGNC:4484|MIM:600241|Ensembl:ENSG00000181773|HPRD:02587	1p36.1-p35	G protein-coupled receptor 3	-0.053	0.6856	-0.068	0.312
2828	GPR4	-	HGNC:4497|MIM:600551|Ensembl:ENSG00000177464|HPRD:02773	19q13.3	G protein-coupled receptor 4	0.084	0.5238	-0.077	0.2514	0.233
2829	XCR1	CCXCR1|GPR5	HGNC:1625|MIM:600552|Ensembl:ENSG00000173578|HPRD:02774	3p21.3-p21.1|3p21.3	chemokine (C motif) receptor 1	0.009	0.9479	0.031	0.6436
2830	GPR6	-	HGNC:4515|MIM:600553|Ensembl:ENSG00000146360|HPRD:02775	6q21	G protein-coupled receptor 6	0.151	0.2507	-0.049	0.4614	0.388
2832	NPBWR2	GPR8	HGNC:4530|MIM:600731|Ensembl:ENSG00000125522|HPRD:02841	20q13.3	neuropeptides B/W receptor 2	-0.084	0.5215	0.095	0.1544
2833	CXCR3	CD182|CD183|CKR-L2|CMKAR3|GPR9|IP10-R|Mig-R|MigR	HGNC:4540|MIM:300574|Ensembl:ENSG00000186810|HPRD:02936	Xq13	chemokine (C-X-C motif) receptor 3	-0.043	0.7437	0.124	0.06488
2835	GPR12	FLJ18149|FLJ97704|GPCR12|GPCR21|MGC138349|MGC138351	HGNC:4466|MIM:600752|Ensembl:ENSG00000132975|HPRD:15978	13q12	G protein-coupled receptor 12	-0.234	0.07181	0.039	0.5574
2838	GPR15	MGC126828|MGC126830	HGNC:4469|MIM:601166|Ensembl:ENSG00000154165|HPRD:03102	3q11.2-q13.1	G protein-coupled receptor 15	-0.255	0.0489	-0.312	1.835e-06
2840	GPR17	DKFZp686M18273	HGNC:4471|MIM:603071|Ensembl:ENSG00000144230|HPRD:04351	2q21	G protein-coupled receptor 17	-0.047	0.7208	-0.092	0.1715
2841	GPR18	-	HGNC:4472|MIM:602042|Ensembl:ENSG00000125245|HPRD:03621	13q32	G protein-coupled receptor 18	-0.202	0.1219	-0.249	0.0001679
2842	GPR19	-	HGNC:4473|MIM:602927|Ensembl:ENSG00000183150|HPRD:04236	12p12.3	G protein-coupled receptor 19	-0.117	0.3737	0.133	0.04664
2843	GPR20	-	HGNC:4475|MIM:601908|Ensembl:ENSG00000204882|HPRD:03550	8q24.2-q24.3	G protein-coupled receptor 20	0.156	0.2333	-0.164	0.01378	0.572
2844	GPR21	-	HGNC:4476|MIM:601909|Ensembl:ENSG00000188394|HPRD:03551	9q33	G protein-coupled receptor 21	-0.228	0.07947	0.041	0.5385
2845	GPR22	MGC129847	HGNC:4477|MIM:601910|Ensembl:ENSG00000172209|HPRD:03552	7q22-q31.1	G protein-coupled receptor 22	-0.167	0.2029	0.253	0.000129
2846	LPAR4	GPR23|LPA4|P2RY9|P2Y5-LIKE|P2Y9	HGNC:4478|MIM:300086|Ensembl:ENSG00000147145|HPRD:02099	Xq13-q21.1	lysophosphatidic acid receptor 4	0.114	0.385	0.083	0.2169
2847	MCHR1	GPR24|MCH1R|MGC32129|SLC1	HGNC:4479|MIM:601751|Ensembl:ENSG00000128285|HPRD:11874	22q13.2	melanin-concentrating hormone receptor 1	0.031	0.8131	0.015	0.8183
2848	GPR25	-	HGNC:4480|MIM:602174|Ensembl:ENSG00000170128|HPRD:03707	1q32.1	G protein-coupled receptor 25	-0.089	0.4996	-0.056	0.4003
2850	GPR27	SREB1	HGNC:4482|MIM:605187|Ensembl:ENSG00000170837|HPRD:05542	3p21-p14	G protein-coupled receptor 27	-0.077	0.5594	-0.13	0.05183
2852	GPER	CEPR|CMKRL2|DRY12|FEG-1|GPCR-Br|GPR30|LERGU|LERGU2|LyGPR|MGC99678	HGNC:4485|MIM:601805|Ensembl:ENSG00000164850|HPRD:03484	7p22.3	G protein-coupled estrogen receptor 1	0.17	0.1946	0.053	0.4272
2853	GPR31	-	HGNC:4486|MIM:602043|Ensembl:ENSG00000120436|HPRD:03622	6q27	G protein-coupled receptor 31	-0.117	0.3726	-0.09	0.1787
2854	GPR32	-	HGNC:4487|MIM:603195|Ensembl:ENSG00000142511|HPRD:04430	19q13.3	G protein-coupled receptor 32	-0.255	0.0497	0.188	0.004705
2859	GPR35	-	HGNC:4492|MIM:602646|Ensembl:ENSG00000178623|HPRD:16003	2q37.3	G protein-coupled receptor 35	0.15	0.252	-0.018	0.7867	0.358
2861	GPR37	EDNRBL|PAELR|hET(B)R-LP	HGNC:4494|MIM:602583|Ensembl:ENSG00000170775|HPRD:03992	7q31	G protein-coupled receptor 37 (endothelin receptor type B-like)	-0.061	0.6452	0.042	0.5356
2862	MLNR	GPR38|MTLR1	HGNC:4495|MIM:602885|Ensembl:ENSG00000102539|HPRD:04197	13q14-q21	motilin receptor	0.103	0.4328	0.105	0.1156
2863	GPR39	MGC149541	HGNC:4496|MIM:602886|Ensembl:ENSG00000183840|HPRD:04198	2q21-q22	G protein-coupled receptor 39	0.01	0.9389	-0.02	0.7709	0.024
2865	FFAR3	FFA3R|GPR41	HGNC:4499|MIM:603821|Ensembl:ENSG00000185897|HPRD:04823	19q13.1	free fatty acid receptor 3	0.128	0.3287	0.046	0.4899
2867	FFAR2	FFA2R|GPR43	HGNC:4501|MIM:603823|Ensembl:ENSG00000126262|HPRD:04824	19q13.1	free fatty acid receptor 2	0.158	0.2282	-0.022	0.7404	0.38
2868	GRK4	GPRK2L|GPRK4|GRK4a|IT11	HGNC:4543|MIM:137026|Ensembl:ENSG00000125388|HPRD:00656	4p16.3	G protein-coupled receptor kinase 4	-0.075	0.5713	0.021	0.7514
2869	GRK5	GPRK5	HGNC:4544|MIM:600870|Ensembl:ENSG00000198873|HPRD:02926	10q24-qter	G protein-coupled receptor kinase 5	-0.056	0.6689	0.046	0.4938
2870	GRK6	FLJ32135|GPRK6	HGNC:4545|MIM:600869|Ensembl:ENSG00000198055|HPRD:02925	5q35	G protein-coupled receptor kinase 6	0.061	0.6411	0.156	0.01987
2872	MKNK2	GPRK7|MNK2	HGNC:7111|MIM:605069|Ensembl:ENSG00000099875|HPRD:05459	19p13.3	MAP kinase interacting serine/threonine kinase 2	0.081	0.5395	0.055	0.4088
2873	GPS1	COPS1|CSN1|MGC71287	HGNC:4549|MIM:601934|Ensembl:ENSG00000169727|HPRD:15991	17q25.3	G protein pathway suppressor 1	0.252	0.0519	-0.04	0.5499	0.635
2875	GPT	AAT1|ALT1|GPT1	HGNC:4552|MIM:138200|Ensembl:ENSG00000167701|HPRD:00689	8q24.3	glutamic-pyruvate transaminase (alanine aminotransferase)	0.228	0.07917	-0.215	0.001222	1.026
2876	GPX1	GSHPX1|MGC14399|MGC88245	HGNC:4553|MIM:138320|Ensembl:ENSG00000233276|HPRD:11749	3p21.3	glutathione peroxidase 1	-0.188	0.1495	-0.123	0.06508
2877	GPX2	GI-GPx|GPRP|GSHPX-GI|GSHPx-2	HGNC:4554|MIM:138319|Ensembl:ENSG00000176153|HPRD:11818	14q24.1	glutathione peroxidase 2 (gastrointestinal)	-0.07	0.5969	-0.125	0.06169
2878	GPX3	GPx-P|GSHPx-3|GSHPx-P	HGNC:4555|MIM:138321|Ensembl:ENSG00000211445|HPRD:11750	5q23	glutathione peroxidase 3 (plasma)	-0.103	0.4321	-0.054	0.4227
2879	GPX4	MCSP|PHGPx|snGPx|snPHGPx	HGNC:4556|MIM:138322|Ensembl:ENSG00000167468|HPRD:11819	19p13.3	glutathione peroxidase 4 (phospholipid hydroperoxidase)	-0.093	0.4794	-0.179	0.007161
2880	GPX5	-	HGNC:4557|MIM:603435|Ensembl:ENSG00000224586|HPRD:11941	6p22.1	glutathione peroxidase 5 (epididymal androgen-related protein)	-0.13	0.3224	0.013	0.8414
2882	GPX7	CL683|FLJ14777|GPX6|NPGPx	HGNC:4559|Ensembl:ENSG00000116157|HPRD:13606	1p32	glutathione peroxidase 7	-0.268	0.03834	-0.128	0.05666
2885	GRB2	ASH|EGFRBP-GRB2|Grb3-3|MST084|MSTP084|NCKAP2	HGNC:4566|MIM:108355|Ensembl:ENSG00000177885|HPRD:00150	17q24-q25	growth factor receptor-bound protein 2	0.256	0.04855	0.182	0.006211
2886	GRB7	-	HGNC:4567|MIM:601522|Ensembl:ENSG00000141738|HPRD:03311	17q12	growth factor receptor-bound protein 7	0.025	0.8496	-0.054	0.4182	0.065
2887	GRB10	GRB-IR|Grb-10|IRBP|KIAA0207|MEG1|RSS	HGNC:4564|MIM:601523|Ensembl:ENSG00000106070|HPRD:03312	7p12-p11.2	growth factor receptor-bound protein 10	-0.27	0.03684	-0.093	0.1639
2888	GRB14	-	HGNC:4565|MIM:601524|Ensembl:ENSG00000115290|HPRD:03313	2q22-q24	growth factor receptor-bound protein 14	-0.078	0.5526	-0.062	0.3531
2889	RAPGEF1	C3G|DKFZp781P1719|GRF2	HGNC:4568|MIM:600303|Ensembl:ENSG00000107263|HPRD:02627	9q34.3	Rap guanine nucleotide exchange factor (GEF) 1	0.067	0.61	-0.083	0.2183	0.189
2890	GRIA1	GLUH1|GLUR1|GLURA|HBGR1|MGC133252	HGNC:4571|MIM:138248|Ensembl:ENSG00000155511|HPRD:00695	5q33|5q31.1	glutamate receptor, ionotropic, AMPA 1	-0.138	0.2934	0.143	0.03258
2891	GRIA2	GLUR2|GLURB|GluR-K2|HBGR2	HGNC:4572|MIM:138247|Ensembl:ENSG00000120251|HPRD:04726	4q32-q33	glutamate receptor, ionotropic, AMPA 2	0.067	0.6084	0.005	0.9375
2892	GRIA3	GLUR-C|GLUR-K3|GLUR3|GLURC|MRX94	HGNC:4573|MIM:305915|Ensembl:ENSG00000125675|HPRD:02378	Xq25-q26	glutamate receptor, ionotrophic, AMPA 3	-0.102	0.4398	-0.031	0.6484
2893	GRIA4	GLUR4|GLUR4C|GLURD	HGNC:4574|MIM:138246|Ensembl:ENSG00000152578|HPRD:00694	11q22	glutamate receptor, ionotrophic, AMPA 4	-0.055	0.6772	0.092	0.1708
2895	GRID2	MGC117022|MGC117023|MGC117024	HGNC:4576|MIM:602368|Ensembl:ENSG00000152208|HPRD:06781	4q22	glutamate receptor, ionotropic, delta 2	-0.053	0.6854	0.005	0.9398
2896	GRN	GEP|GP88|PCDGF|PEPI|PGRN	HGNC:4601|MIM:138945|Ensembl:ENSG00000030582|HPRD:00733	17q21.32	granulin	-0.105	0.4247	0.046	0.4889
2897	GRIK1	EAA3|EEA3|GLR5|GLUR5	HGNC:4579|MIM:138245|Ensembl:ENSG00000171189|HPRD:00693	21q22.11	glutamate receptor, ionotropic, kainate 1	0.022	0.8696	0.013	0.8484
2898	GRIK2	EAA4|GLR6|GLUK6|GLUR6|MGC74427|MRT6	HGNC:4580|MIM:138244|Ensembl:ENSG00000164418|HPRD:00692	6q16.3-q21	glutamate receptor, ionotropic, kainate 2	0.03	0.8201	0.056	0.4049
2899	GRIK3	EAA5|GLR7|GLUR7|GluR7a	HGNC:4581|MIM:138243|Ensembl:ENSG00000163873|HPRD:00691	1p34-p33	glutamate receptor, ionotropic, kainate 3	-0.111	0.3968	0.044	0.5146
2900	GRIK4	EAA1|GRIK|KA1	HGNC:4582|MIM:600282|Ensembl:ENSG00000149403|HPRD:02613	11q22.3	glutamate receptor, ionotropic, kainate 4	-0.165	0.207	-0.067	0.3169
2901	GRIK5	EAA2|GRIK2|KA2	HGNC:4583|MIM:600283|Ensembl:ENSG00000105737|HPRD:02614	19q13.2	glutamate receptor, ionotropic, kainate 5	-0.083	0.5296	0.003	0.9658
2902	GRIN1	NMDA1|NMDAR1|NR1	HGNC:4584|MIM:138249|Ensembl:ENSG00000176884|HPRD:15926	9q34.3	glutamate receptor, ionotropic, N-methyl D-aspartate 1	-0.104	0.4269	-0.096	0.1508
2903	GRIN2A	NMDAR2A|NR2A	HGNC:4585|MIM:138253|Ensembl:ENSG00000183454|HPRD:00698	16p13.2	glutamate receptor, ionotropic, N-methyl D-aspartate 2A	0	0.9971	0.032	0.6314
2904	GRIN2B	MGC142178|MGC142180|NMDAR2B|NR2B|hNR3	HGNC:4586|MIM:138252|Ensembl:ENSG00000150086|HPRD:00697	12p12	glutamate receptor, ionotropic, N-methyl D-aspartate 2B	-0.158	0.2279	-0.011	0.8695
2905	GRIN2C	NMDAR2C|NR2C	HGNC:4587|MIM:138254|Ensembl:ENSG00000161509|HPRD:00699	17q25	glutamate receptor, ionotropic, N-methyl D-aspartate 2C	0.128	0.329	0.054	0.4183
2906	GRIN2D	EB11|NMDAR2D|NR2D	HGNC:4588|MIM:602717|Ensembl:ENSG00000105464|HPRD:04095	19q13.1-qter	glutamate receptor, ionotropic, N-methyl D-aspartate 2D	0.146	0.2644	-0.099	0.1388	0.433
2907	GRINA	HNRGW|MGC99687|NMDARA1|TMBIM3	HGNC:4589|MIM:138251|Ensembl:ENSG00000178719|HPRD:15927	8q24.3	glutamate receptor, ionotropic, N-methyl D-aspartate-associated protein 1 (glutamate binding)	-0.287	0.02602	-0.086	0.2006
2908	NR3C1	GCCR|GCR|GR|GRL	HGNC:7978|MIM:138040|Ensembl:ENSG00000113580|HPRD:00679	5q31.3	nuclear receptor subfamily 3, group C, member 1 (glucocorticoid receptor)	-0.417	0.0009301	-0.167	0.01255
2909	GRLF1	GRF-1|KIAA1722|MGC10745|P190-A|P190A|p190RhoGAP	HGNC:4591|MIM:605277|Ensembl:ENSG00000160007|HPRD:05592	19q13.3	glucocorticoid receptor DNA binding factor 1	-0.291	0.02432	-0.03	0.6544
2911	GRM1	GPRC1A|GRM1A|MGLUR1|MGLUR1A|mGlu1	HGNC:4593|MIM:604473|Ensembl:ENSG00000152822|HPRD:05129	6q24	glutamate receptor, metabotropic 1	0.017	0.8957	0.069	0.3006
2912	GRM2	GLUR2|GPRC1B|MGLUR2|mGlu2	HGNC:4594|MIM:604099|Ensembl:ENSG00000164082|HPRD:04977	3p21.2	glutamate receptor, metabotropic 2	-0.105	0.4253	-0.006	0.9305
2913	GRM3	GLUR3|GPRC1C|MGLUR3|mGlu3	HGNC:4595|MIM:601115|Ensembl:ENSG00000198822|HPRD:03070	7q21.1-q21.2	glutamate receptor, metabotropic 3	-0.022	0.8668	-0.014	0.8293
2914	GRM4	GPRC1D|MGC177594|MGLUR4|mGlu4	HGNC:4596|MIM:604100|Ensembl:ENSG00000124493|HPRD:04978	6p21.3	glutamate receptor, metabotropic 4	-0.008	0.9509	-0.082	0.2199
2915	GRM5	GPRC1E|MGLUR5|mGlu5	HGNC:4597|MIM:604102|Ensembl:ENSG00000168959	11q14.2-q14.3	glutamate receptor, metabotropic 5	-0.092	0.4863	0.095	0.1567
2916	GRM6	CSNB1B|DKFZp686H1993|GPRC1F|MGLUR6|mGlu6	HGNC:4598|MIM:604096|Ensembl:ENSG00000113262|HPRD:04975	5q35	glutamate receptor, metabotropic 6	0.134	0.3067	-0.042	0.5363	0.339
2917	GRM7	FLJ40498|GLUR7|GPRC1G|MGLU7|MGLUR7	HGNC:4599|MIM:604101|Ensembl:ENSG00000196277|HPRD:04979	3p26.1-p25.1	glutamate receptor, metabotropic 7	-0.022	0.8696	0.094	0.1617
2918	GRM8	FLJ41058|GLUR8|GPRC1H|MGC126724|MGLUR8|mGlu8	HGNC:4600|MIM:601116|Ensembl:ENSG00000179603|HPRD:03071	7q31.3-q32.1	glutamate receptor, metabotropic 8	0.028	0.8311	0.032	0.639
2919	CXCL1	FSP|GRO1|GROa|MGSA|MGSA-a|NAP-3|SCYB1	HGNC:4602|MIM:155730|Ensembl:ENSG00000163739|HPRD:01119	4q21	chemokine (C-X-C motif) ligand 1 (melanoma growth stimulating activity, alpha)	-0.153	0.2422	-0.034	0.6147
2920	CXCL2	CINC-2a|GRO2|GROb|MGSA-b|MIP-2a|MIP2|MIP2A|SCYB2	HGNC:4603|MIM:139110|Ensembl:ENSG00000081041|HPRD:00741	4q21	chemokine (C-X-C motif) ligand 2	-0.149	0.2569	0.028	0.6767
2921	CXCL3	CINC-2b|GRO3|GROg|MIP-2b|MIP2B|SCYB3	HGNC:4604|MIM:139111|Ensembl:ENSG00000163734|HPRD:00742	4q21	chemokine (C-X-C motif) ligand 3	0.038	0.7705	-0.011	0.8747	0.09
2922	GRP	BN|GRP-10|preproGRP|proGRP	HGNC:4605|MIM:137260|Ensembl:ENSG00000134443|HPRD:08845	18q21.1-q21.32	gastrin-releasing peptide	-0.064	0.6285	0.005	0.9403
2923	PDIA3	ER60|ERp57|ERp60|ERp61|GRP57|GRP58|HsT17083|P58|PI-PLC	HGNC:4606|MIM:602046|Ensembl:ENSG00000167004|HPRD:03625	15q15	protein disulfide isomerase family A, member 3	0.123	0.3482	-0.004	0.9482	0.285
2925	GRPR	-	HGNC:4609|MIM:305670|Ensembl:ENSG00000126010|HPRD:02376	Xp22.2-p22.13	gastrin-releasing peptide receptor	-0.138	0.2937	0.031	0.6487
2926	GRSF1	FLJ13125	HGNC:4610|MIM:604851|Ensembl:ENSG00000132463|HPRD:07276	4q13	G-rich RNA sequence binding factor 1	0.458	0.0002351	-0.143	0.0323	1.556
2928	GSC2	GSCL	HGNC:4613|MIM:601845|Ensembl:ENSG00000063515|HPRD:03506	22q11.21	goosecoid homeobox 2	0.113	0.3889	-0.089	0.1825	0.325
2931	GSK3A	DKFZp686D0638	HGNC:4616|MIM:606784|Ensembl:ENSG00000105723|HPRD:06002	19q13.2	glycogen synthase kinase 3 alpha	-0.205	0.1162	0.024	0.7181
2932	GSK3B	-	HGNC:4617|MIM:605004|Ensembl:ENSG00000082701|HPRD:05418	3q13.3	glycogen synthase kinase 3 beta	0.045	0.7338	0.052	0.4376
2934	GSN	DKFZp313L0718	HGNC:4620|MIM:137350|Ensembl:ENSG00000148180|HPRD:00674	9q33	gelsolin (amyloidosis, Finnish type)	-0.148	0.2576	0.028	0.6774
2935	GSPT1	551G9.2|ETF3A|FLJ38048|FLJ39067|GST1|eRF3a	HGNC:4621|MIM:139259|Ensembl:ENSG00000103342|HPRD:00753	16p13.1	G1 to S phase transition 1	0.291	0.02419	0.235	0.0003834
2936	GSR	MGC78522	HGNC:4623|MIM:138300|Ensembl:ENSG00000104687|HPRD:00704	8p21.1	glutathione reductase	0.34	0.007905	0.189	0.004438
2937	GSS	GSHS|MGC14098	HGNC:4624|MIM:601002|Ensembl:ENSG00000100983|HPRD:03000	20q11.2	glutathione synthetase	0.321	0.01226	0.024	0.7181
2938	GSTA1	GST2|GSTA1-1|GTH1|MGC131939	HGNC:4626|MIM:138359|Ensembl:ENSG00000187919|HPRD:00708	6p12.1	glutathione S-transferase alpha 1	-0.329	0.01017	-0.142	0.03312
2940	GSTA3	GSTA3-3|GTA3|MGC22232	HGNC:4628|MIM:605449|Ensembl:ENSG00000174156|HPRD:07290	6p12.1	glutathione S-transferase alpha 3	-0.128	0.33	0.072	0.2864
2941	GSTA4	DKFZp686D21185|GSTA4-4|GTA4	HGNC:4629|MIM:605450|Ensembl:ENSG00000170899|HPRD:06899	6p12.1	glutathione S-transferase alpha 4	-0.061	0.6433	-0.06	0.3693
2944	GSTM1	GST1|GSTM1-1|GSTM1a-1a|GSTM1b-1b|GTH4|GTM1|H-B|MGC26563|MU|MU-1	HGNC:4632|MIM:138350|Ensembl:ENSG00000134184|HPRD:00707	1p13.3	glutathione S-transferase mu 1	-0.091	0.4908	-0.152	0.02313
2946	GSTM2	GST4|GSTM|GSTM2-2|GTHMUS|MGC117303	HGNC:4634|MIM:138380|Ensembl:ENSG00000213366|HPRD:00710	1p13.3	glutathione S-transferase mu 2 (muscle)	-0.125	0.3418	-0.113	0.09255
2947	GSTM3	GST5|GSTB|GSTM3-3|GTM3|MGC3310|MGC3704	HGNC:4635|MIM:138390|Ensembl:ENSG00000134202|HPRD:00712	1p13.3	glutathione S-transferase mu 3 (brain)	-0.286	0.02695	0.031	0.641
2948	GSTM4	GSTM4-4|GTM4|MGC131945|MGC9247	HGNC:4636|MIM:138333|Ensembl:ENSG00000168765|HPRD:00706	1p13.3	glutathione S-transferase mu 4	0.056	0.6723	-0.082	0.2209	0.157
2949	GSTM5	GSTM5-5|GTM5	HGNC:4637|MIM:138385|Ensembl:ENSG00000134201|HPRD:00711	1p13.3	glutathione S-transferase mu 5	-0.032	0.806	-0.192	0.004009
2950	GSTP1	DFN7|FAEES3|GST3|PI	HGNC:4638|MIM:134660|Ensembl:ENSG00000084207|HPRD:00614	11q13	glutathione S-transferase pi 1	0.154	0.241	-0.015	0.8205	0.364
2952	GSTT1	-	HGNC:4641|MIM:600436|Ensembl:ENSG00000184674|HPRD:02700	22q11.23	glutathione S-transferase theta 1	0.159	0.2249	-0.032	0.6317	0.392
2953	GSTT2	MGC182032	HGNC:4642|MIM:600437|Ensembl:ENSG00000099984|HPRD:02701	22q11.2|22q11.23	glutathione S-transferase theta 2	-0.18	0.1683	-0.147	0.02749
2954	GSTZ1	GSTZ1-1|MAAI|MAI|MGC2029	HGNC:4643|MIM:603758|Ensembl:ENSG00000100577|HPRD:04785	14q24.3	glutathione transferase zeta 1	0.201	0.1239	-0.183	0.006141	0.788
2956	MSH6	GTBP|HNPCC5|HSAP	HGNC:7329|MIM:600678|Ensembl:ENSG00000116062|HPRD:07202	2p16	mutS homolog 6 (E. coli)	0.23	0.07691	-0.03	0.6584	0.564
2957	GTF2A1	MGC129969|MGC129970|TF2A1|TFIIA	HGNC:4646|MIM:600520|Ensembl:ENSG00000165417|HPRD:02748	14q31.1	general transcription factor IIA, 1, 19/37kDa	-0.15	0.2533	-0.053	0.4268
2958	GTF2A2	HsT18745|TF2A2|TFIIA	HGNC:4647|MIM:600519|Ensembl:ENSG00000140307|HPRD:02747	15q22.2	general transcription factor IIA, 2, 12kDa	0.216	0.09756	0.199	0.00281
2959	GTF2B	TF2B|TFIIB	HGNC:4648|MIM:189963|Ensembl:ENSG00000137947|HPRD:08928	1p22-p21	general transcription factor IIB	0.147	0.2616	-0.113	0.0924	0.453
2960	GTF2E1	FE|TF2E1|TFIIE-A	HGNC:4650|MIM:189962|Ensembl:ENSG00000153767|HPRD:01799	3q21-q24	general transcription factor IIE, polypeptide 1, alpha 56kDa	0.273	0.0347	-0.067	0.3213	0.737
2961	GTF2E2	FE|TF2E2|TFIIE-B	HGNC:4651|MIM:189964|Ensembl:ENSG00000197265|HPRD:01800	8p21-p12	general transcription factor IIE, polypeptide 2, beta 34kDa	0.291	0.024	0.049	0.4652
2962	GTF2F1	BTF4|RAP74|TF2F1|TFIIF	HGNC:4652|MIM:189968|Ensembl:ENSG00000125651|HPRD:01803	19p13.3	general transcription factor IIF, polypeptide 1, 74kDa	0.223	0.08655	0.105	0.1162
2963	GTF2F2	BTF4|RAP30|TF2F2|TFIIF	HGNC:4653|MIM:189969|Ensembl:ENSG00000188342|HPRD:01804	13q14	general transcription factor IIF, polypeptide 2, 30kDa	0.196	0.1336	0.199	0.002764
2965	GTF2H1	BTF2|TFB1|TFIIH	HGNC:4655|MIM:189972|Ensembl:ENSG00000110768|HPRD:01807	11p15.1-p14	general transcription factor IIH, polypeptide 1, 62kDa	0.153	0.2434	-0.078	0.2443	0.426
2967	GTF2H3	BTF2|TFB4|TFIIH	HGNC:4657|MIM:601750|Ensembl:ENSG00000111358|HPRD:07531	12q24.31	general transcription factor IIH, polypeptide 3, 34kDa	0.027	0.84	0	0.9979
2968	GTF2H4	TFB2|TFIIH	HGNC:4658|MIM:601760|Ensembl:ENSG00000213780|HPRD:03456	6p21.3	general transcription factor IIH, polypeptide 4, 52kDa	0.177	0.175	-0.081	0.2256	0.498
2969	GTF2I	BAP135|BTKAP1|DIWS|FLJ38776|FLJ56355|GTFII-I|IB291|SPIN|TFII-I|WBS|WBSCR6	HGNC:4659|MIM:601679|Ensembl:ENSG00000077809|HPRD:03399	7q11.23	general transcription factor IIi	0.289	0.0249	-0.206	0.001936	1.251
2971	GTF3A	AP2|TFIIIA	HGNC:4662|MIM:600860|Ensembl:ENSG00000122034|HPRD:02916	13q12.3-q13.1	general transcription factor IIIA	0.395	0.001777	0.221	0.0008811
2972	BRF1	BRF|FLJ42674|FLJ43034|GTF3B|MGC105048|TAF3B2|TAF3C|TAFIII90|TF3B90|TFIIIB90|hBRF	HGNC:11551|MIM:604902|Ensembl:ENSG00000185024|HPRD:05361	14q	BRF1 homolog, subunit of RNA polymerase III transcription initiation factor IIIB (S. cerevisiae)	0.036	0.7857	-0.061	0.3659	0.095
2974	GUCY1B2	GC-SB2	HGNC:4686|MIM:603695|HPRD:07542	13q14.2-q14.3	guanylate cyclase 1, soluble, beta 2	-0.04	0.7616	0.004	0.9525
2975	GTF3C1	DKFZp686A111|TFIIIC|TFIIIC220|TFIIICalpha	HGNC:4664|MIM:603246|Ensembl:ENSG00000077235|HPRD:07540	16p12	general transcription factor IIIC, polypeptide 1, alpha 220kDa	0.102	0.4395	-0.111	0.09899	0.311
2976	GTF3C2	KIAA0011|TFIIIC-BETA|TFIIIC110	HGNC:4665|MIM:604883|Ensembl:ENSG00000115207|HPRD:05347	2p23.3	general transcription factor IIIC, polypeptide 2, beta 110kDa	0.248	0.05623	0.09	0.1809
2977	GUCY1A2	GC-SA2|GUC1A2	HGNC:4684|MIM:601244|Ensembl:ENSG00000152402|HPRD:03146	11q21-q22	guanylate cyclase 1, soluble, alpha 2	-0.315	0.01427	-0.082	0.2227
2978	GUCA1A	COD3|GCAP|GCAP1|GUCA|GUCA1	HGNC:4678|MIM:600364|Ensembl:ENSG00000048545|HPRD:02648	6p21.1	guanylate cyclase activator 1A (retina)	-0.079	0.5492	-0.021	0.7528
2979	GUCA1B	DKFZp686E1183|GCAP2|GUCA2|RP48	HGNC:4679|MIM:602275|Ensembl:ENSG00000112599|HPRD:03783	6p21.1	guanylate cyclase activator 1B (retina)	0.044	0.7357	-0.055	0.4145	0.116
2980	GUCA2A	GUANYLIN|GUCA2|STARA	HGNC:4682|MIM:139392|Ensembl:ENSG00000197273|HPRD:00767	1p35-p34	guanylate cyclase activator 2A (guanylin)	-0.077	0.5601	0.072	0.2827
2981	GUCA2B	GCAP-II|UGN	HGNC:4683|MIM:601271|Ensembl:ENSG00000044012|HPRD:03170	1p34-p33	guanylate cyclase activator 2B (uroguanylin)	-0.075	0.5666	-0.014	0.8302
2982	GUCY1A3	GC-SA3|GUC1A3|GUCA3|GUCSA3|GUCY1A1	HGNC:4685|MIM:139396|Ensembl:ENSG00000164116|HPRD:00768	4q31.3-q33|4q31.1-q31.2	guanylate cyclase 1, soluble, alpha 3	-0.35	0.006083	-0.118	0.07741
2983	GUCY1B3	GC-S-beta-1|GC-SB3|GUC1B3|GUCB3|GUCSB3|GUCY1B1	HGNC:4687|MIM:139397|Ensembl:ENSG00000061918|HPRD:00769	4q31.3-q33	guanylate cyclase 1, soluble, beta 3	-0.298	0.02079	-0.043	0.5205
2984	GUCY2C	GUC2C|STAR	HGNC:4688|MIM:601330|Ensembl:ENSG00000070019|HPRD:07529	12p12	guanylate cyclase 2C (heat stable enterotoxin receptor)	-0.111	0.3973	0.051	0.4457
2986	GUCY2F	CYGF|GC-F|GUC2DL|GUC2F|RETGC-2|ROS-GC2	HGNC:4691|MIM:300041|Ensembl:ENSG00000101890|HPRD:02078	Xq22	guanylate cyclase 2F, retinal	0.021	0.8756	-0.009	0.8914	0.048
2987	GUK1	FLJ42686|FLJ43710|GMK	HGNC:4693|MIM:139270|Ensembl:ENSG00000143774|HPRD:00755	1q32-q41	guanylate kinase 1	-0.018	0.8897	0.184	0.005619
2990	GUSB	FLJ39445|MPS7	HGNC:4696|MIM:611499|Ensembl:ENSG00000169919|HPRD:02018	7q21.11	glucuronidase, beta	-0.058	0.6614	0.166	0.01282
2992	GYG1	GYG	HGNC:4699|MIM:603942|Ensembl:ENSG00000163754|HPRD:06805	3q24-q25.1	glycogenin 1	-0.097	0.4621	-0.021	0.749
2993	GYPA	CD235a|GPA|GPErik|GPSAT|GpMiIII|HGpMiIII|HGpMiV|HGpMiX|HGpMiXI|HGpSta(C)|MN|MNS	HGNC:4702|MIM:111300|Ensembl:ENSG00000170180|HPRD:07508	4q28.2-q31.1	glycophorin A (MNS blood group)	-0.159	0.225	-0.051	0.4469
2994	GYPB	CD235b|GPB|GPB.NY|GYPHe.NY|HGpMiVI|MNS|SS	HGNC:4703|MIM:111740|Ensembl:ENSG00000170180|HPRD:00201	4q28-q31	glycophorin B (MNS blood group)	0.098	0.4574	-0.092	0.1708	0.283
2995	GYPC	CD236|CD236R|GE|GPC|GYPD|MGC117309|MGC126191|MGC126192	HGNC:4704|MIM:110750|Ensembl:ENSG00000136732|HPRD:00193	2q14-q21	glycophorin C (Gerbich blood group)	-0.131	0.3178	-0.092	0.1717
2996	GYPE	GPE|MNS|MiIX	HGNC:4705|MIM:138590|Ensembl:ENSG00000197465|HPRD:00723	4q31.1	glycophorin E	0.129	0.3261	-0.012	0.8565	0.303
2997	GYS1	GSY|GYS	HGNC:4706|MIM:138570|Ensembl:ENSG00000104812|HPRD:00721	19q13.3	glycogen synthase 1 (muscle)	-0.067	0.609	0.075	0.2633
2998	GYS2	-	HGNC:4707|MIM:138571|Ensembl:ENSG00000111713|HPRD:00722	12p12.2	glycogen synthase 2 (liver)	-0.318	0.01313	0.147	0.02744
2999	GZMH	CCP-X|CGL-2|CSP-C|CTLA1|CTSGL2	HGNC:4710|MIM:116831|Ensembl:ENSG00000100450|HPRD:00290	14q11.2	granzyme H (cathepsin G-like 2, protein h-CCPX)	-0.098	0.4546	-0.03	0.6504
3000	GUCY2D	CORD5|CORD6|CYGD|GUC1A4|GUC2D|LCA|LCA1|RETGC-1|ROS-GC1|ROSGC|retGC	HGNC:4689|MIM:600179|Ensembl:ENSG00000132518|HPRD:02550	17p13.1	guanylate cyclase 2D, membrane (retina-specific)	-0.029	0.826	-0.06	0.3706
3001	GZMA	CTLA3|HFSP	HGNC:4708|MIM:140050|Ensembl:ENSG00000145649|HPRD:00771	5q11-q12	granzyme A (granzyme 1, cytotoxic T-lymphocyte-associated serine esterase 3)	-0.101	0.4405	-0.008	0.9108
3002	GZMB	CCPI|CGL-1|CGL1|CSP-B|CSPB|CTLA1|CTSGL1|HLP|SECT	HGNC:4709|MIM:123910|Ensembl:ENSG00000100453|HPRD:00476	14q11.2	granzyme B (granzyme 2, cytotoxic T-lymphocyte-associated serine esterase 1)	0.024	0.854	0.08	0.2331
3003	GZMK	TRYP2	HGNC:4711|MIM:600784|Ensembl:ENSG00000113088|HPRD:02872	5q11-q12	granzyme K (granzyme 3; tryptase II)	-0.23	0.07746	-0.099	0.1381
3004	GZMM	LMET1|MET1	HGNC:4712|MIM:600311|Ensembl:ENSG00000197540|HPRD:02633	19p13.3	granzyme M (lymphocyte met-ase 1)	-0.05	0.7034	0.002	0.9723
3005	H1F0	H10|H1FV|MGC5241	HGNC:4714|MIM:142708|Ensembl:ENSG00000189060|HPRD:00819	22q13.1	H1 histone family, member 0	0.197	0.1308	-0.155	0.02059	0.698
3006	HIST1H1C	H1.2|H1F2|MGC3992	HGNC:4716|MIM:142710|Ensembl:ENSG00000187837|HPRD:07514	6p21.3	histone cluster 1, H1c	-0.064	0.6271	-0.049	0.463
3007	HIST1H1D	H1.3|H1F3|MGC138176	HGNC:4717|MIM:142210|Ensembl:ENSG00000124575|HPRD:06764	6p21.3	histone cluster 1, H1d	0.266	0.03982	-0.245	0.0002106	1.385
3008	HIST1H1E	H1.4|H1F4|MGC116819|dJ221C16.5	HGNC:4718|MIM:142220|Ensembl:ENSG00000168298|HPRD:07513	6p21.3	histone cluster 1, H1e	0.177	0.1761	-0.188	0.004824	0.709
3009	HIST1H1B	H1|H1.5|H1F5|MGC126630|MGC126632	HGNC:4719|MIM:142711|Ensembl:ENSG00000184357|HPRD:00821	6p22-p21.3	histone cluster 1, H1b	0.069	0.5995	-0.045	0.5071	0.176
3010	HIST1H1T	H1FT|H1t|MGC163222|dJ221C16.2	HGNC:4720|MIM:142712|Ensembl:ENSG00000187475|HPRD:00822	6p21.3	histone cluster 1, H1t	-0.074	0.5748	0.102	0.1294
3014	H2AFX	H2A.X|H2A/X|H2AX	HGNC:4739|MIM:601772|Ensembl:ENSG00000188486|HPRD:03465	11q23.2-q23.3	H2A histone family, member X	0.359	0.004909	0.33	4.21e-07
3015	H2AFZ	H2A.z|H2A/z|H2AZ|MGC117173	HGNC:4741|MIM:142763|Ensembl:ENSG00000164032|HPRD:00823	4q24	H2A histone family, member Z	0.433	0.0005552	0.373	8.705e-09
3017	HIST1H2BD	H2B.1B|H2B/b|H2BFB|HIRIP2|MGC90432|dJ221C16.6	HGNC:4747|MIM:602799|Ensembl:ENSG00000158373|HPRD:07535	6p21.3	histone cluster 1, H2bd	-0.049	0.7089	-0.215	0.001193
3018	HIST1H2BB	H2B.1|H2B/f|H2BFF|MGC119804	HGNC:4751|MIM:602803|Ensembl:ENSG00000196226|HPRD:07536	6p21.3	histone cluster 1, H2bb	0.053	0.6896	-0.157	0.01837	0.188
3024	HIST1H1A	H1.1|H1F1|HIST1|MGC126642|MGC138345	HGNC:4715|MIM:142709|Ensembl:ENSG00000124610|HPRD:00820	6p21.3	histone cluster 1, H1a	-0.007	0.9553	-0.039	0.557
3026	HABP2	FSAP|HABP|HGFAL|PHBP	HGNC:4798|MIM:603924|Ensembl:ENSG00000148702|HPRD:04890	10q25.3	hyaluronan binding protein 2	-0.207	0.1129	0.063	0.346
3028	HSD17B10	17b-HSD10|ABAD|CAMR|DUPXp11.22|ERAB|HADH2|HCD2|MHBD|MRPP2|MRX17|MRX31|MRXS10|SCHAD|SDR5C1	HGNC:4800|MIM:300256|Ensembl:ENSG00000072506|HPRD:02223	Xp11.2	hydroxysteroid (17-beta) dehydrogenase 10	0.326	0.01092	-0.047	0.4885	0.835
3029	HAGH	GLO2|GLX2|GLXII|HAGH1	HGNC:4805|MIM:138760|Ensembl:ENSG00000063854|HPRD:00731	16p13.3	hydroxyacylglutathione hydrolase	-0.021	0.8754	-0.166	0.01261
3030	HADHA	ECHA|GBP|HADH|LCHAD|MGC1728|MTPA|TP-ALPHA	HGNC:4801|MIM:600890|Ensembl:ENSG00000084754|HPRD:02934	2p23	hydroxyacyl-Coenzyme A dehydrogenase/3-ketoacyl-Coenzyme A thiolase/enoyl-Coenzyme A hydratase (trifunctional protein), alpha subunit	0.33	0.01001	-0.093	0.1677	0.957
3032	HADHB	ECHB|MGC87480|MSTP029|TP-BETA	HGNC:4803|MIM:143450|Ensembl:ENSG00000138029|HPRD:00887	2p23	hydroxyacyl-Coenzyme A dehydrogenase/3-ketoacyl-Coenzyme A thiolase/enoyl-Coenzyme A hydratase (trifunctional protein), beta subunit	0.267	0.03909	0.129	0.05307
3033	HADH	HAD|HADH1|HADHSC|HHF4|M/SCHAD|MGC8392|SCHAD	HGNC:4799|MIM:601609|Ensembl:ENSG00000138796	4q22-q26	hydroxyacyl-Coenzyme A dehydrogenase	0.33	0.01013	0.046	0.4965
3034	HAL	HIS|HSTD	HGNC:4806|MIM:609457|Ensembl:ENSG00000084110|HPRD:07187	12q22-q24.1	histidine ammonia-lyase	-0.146	0.265	0.018	0.7848
3035	HARS	FLJ20491|HRS	HGNC:4816|MIM:142810|Ensembl:ENSG00000170445|HPRD:00827	5q31.3	histidyl-tRNA synthetase	0.185	0.1568	0.017	0.7989
3036	HAS1	HAS	HGNC:4818|MIM:601463|Ensembl:ENSG00000105509|HPRD:03271	19q13.4	hyaluronan synthase 1	-0.07	0.5976	-0.054	0.4184
3037	HAS2	MGC126241|MGC126242	HGNC:4819|MIM:601636|Ensembl:ENSG00000170961|HPRD:07045	8q24.12	hyaluronan synthase 2	-0.034	0.7958	-0.042	0.5287
3043	HBB	CD113t-C|beta-globin	HGNC:4827|MIM:141900|Ensembl:ENSG00000223609|HPRD:00786	11p15.5	hemoglobin, beta	0.01	0.9384	-0.164	0.01413	0.037
3044	HBBP1	-	HGNC:4828	11p15.5	hemoglobin, beta pseudogene 1	0.015	0.9087	-0.045	0.4997	0.039
3045	HBD	-	HGNC:4829|MIM:142000|Ensembl:ENSG00000223609|HPRD:00787	11p15.5	hemoglobin, delta	0.097	0.4612	-0.096	0.1518	0.284
3046	HBE1	HBE	HGNC:4830|MIM:142100|Ensembl:ENSG00000213931|HPRD:00788	11p15.5	hemoglobin, epsilon 1	0.112	0.3942	-0.012	0.856	0.263
3049	HBQ1	-	HGNC:4833|MIM:142240|Ensembl:ENSG00000086506|HPRD:00791	16p13.3	hemoglobin, theta 1	0.181	0.166	-0.144	0.0308	0.618
3050	HBZ	-	HGNC:4835|MIM:142310|Ensembl:ENSG00000130656|HPRD:00794	16p13.3	hemoglobin, zeta	0.017	0.8952	-0.112	0.09329	0.053
3052	HCCS	CCHL|DKFZp779I1858|MCOPS7	HGNC:4837|MIM:300056|Ensembl:ENSG00000004961|HPRD:02085	Xp22.3	holocytochrome c synthase (cytochrome c heme-lyase)	0.042	0.7477	0.156	0.01951
3053	SERPIND1	D22S673|HC2|HCF2|HCII|HLS2|LS2	HGNC:4838|MIM:142360|Ensembl:ENSG00000099937|HPRD:00795	22q11.2|22q11.21	serpin peptidase inhibitor, clade D (heparin cofactor), member 1	-0.027	0.8354	0	0.9948
3054	HCFC1	CFF|HCF-1|HCF1|HFC1|MGC70925|VCAF	HGNC:4839|MIM:300019|Ensembl:ENSG00000172534|HPRD:02061	Xq28	host cell factor C1 (VP16-accessory protein)	0.33	0.0101	0.109	0.1033
3055	HCK	JTK9	HGNC:4840|MIM:142370|Ensembl:ENSG00000101336|HPRD:00796	20q11-q12	hemopoietic cell kinase	-0.196	0.1339	-0.192	0.00386
3059	HCLS1	CTTNL|HS1	HGNC:4844|MIM:601306|Ensembl:ENSG00000180353|HPRD:03199	3q13	hematopoietic cell-specific Lyn substrate 1	0.007	0.9598	-0.083	0.2142	0.019
3060	HCRT	NRCLP1|OX|PPOX	HGNC:4847|MIM:602358|Ensembl:ENSG00000161610|HPRD:03836	17q21	hypocretin (orexin) neuropeptide precursor	-0.091	0.4884	-0.11	0.1
3061	HCRTR1	OX1R	HGNC:4848|MIM:602392|Ensembl:ENSG00000121764|HPRD:03863	1p33	hypocretin (orexin) receptor 1	0.036	0.782	-0.076	0.2551	0.101
3062	HCRTR2	OX2R	HGNC:4849|MIM:602393|Ensembl:ENSG00000137252|HPRD:08374	6p12	hypocretin (orexin) receptor 2	-0.105	0.425	-0.037	0.5865
3064	HTT	HD|IT15	HGNC:4851|MIM:613004|Ensembl:ENSG00000197386|HPRD:00883	4p16.3	huntingtin	-0.02	0.8767	-0.075	0.2649
3065	HDAC1	DKFZp686H12203|GON-10|HD1|RPD3|RPD3L1	HGNC:4852|MIM:601241|Ensembl:ENSG00000116478|HPRD:03143	1p34	histone deacetylase 1	0.493	6.243e-05	0.112	0.09399
3066	HDAC2	RPD3|YAF1	HGNC:4853|MIM:605164|Ensembl:ENSG00000196591|HPRD:05521	6q21	histone deacetylase 2	0.447	0.0003426	-0.037	0.5774	1.118
3067	HDC	MGC163399	HGNC:4855|MIM:142704|Ensembl:ENSG00000140287|HPRD:00817	15q21-q22	histidine decarboxylase	-0.348	0.006509	0.057	0.398
3068	HDGF	DKFZp686J1764|FLJ96580|HMG1L2	HGNC:4856|MIM:600339|Ensembl:ENSG00000143321|HPRD:02079	1q21-q23	hepatoma-derived growth factor (high-mobility group protein 1-like)	0.011	0.9313	0.153	0.02193
3069	HDLBP	FLJ16432|HBP|PRO2900|VGL	HGNC:4857|MIM:142695|Ensembl:ENSG00000115677|HPRD:00813	2q37.3	high density lipoprotein binding protein	-0.283	0.02851	-0.039	0.5656
3070	HELLS	FLJ10339|LSH|Nbla10143|PASG|SMARCA6	HGNC:4861|MIM:603946|Ensembl:ENSG00000119969|HPRD:07232	10q24.2	helicase, lymphoid-specific	0.106	0.4211	0.177	0.007985
3071	NCKAP1L	HEM1	HGNC:4862|MIM:141180|Ensembl:ENSG00000123338|HPRD:00781	12q13.1	NCK-associated protein 1-like	0.139	0.2912	-0.392	1.235e-09	3.037
3073	HEXA	MGC99608|TSD	HGNC:4878|MIM:606869|Ensembl:ENSG00000213614|HPRD:06040	15q23-q24	hexosaminidase A (alpha polypeptide)	0.097	0.46	-0.099	0.1393	0.287
3074	HEXB	ENC-1AS	HGNC:4879|MIM:606873|Ensembl:ENSG00000049860|HPRD:06043	5q13	hexosaminidase B (beta polypeptide)	-0.103	0.4358	-0.109	0.1027
[truncated: 10,692 more rows]

## Sheet: cPI,nPI,dPI values (slope)
cPI, nPI and dPI values for genes analyzed in the study (slope based measure)
GeneID	Symbol	Aliases	dbXrefs	Map location	Description	cPI	P-value	nPI	P-value	dPI
2	A2M	CPAMD5|DKFZp779B086|FWP007|S863-7	HGNC:7|MIM:103950|Ensembl:ENSG00000175899|HPRD:00072	12p13.3-p12.3	alpha-2-macroglobulin	-0.632	0.08834	1.266	0.1192
9	NAT1	AAC1|NATI	HGNC:7645|MIM:108345|Ensembl:ENSG00000171428|HPRD:00149	8p23.1-p21.3	N-acetyltransferase 1 (arylamine N-acetyltransferase)	0.839	0.1849	1.008	0.2156
10	NAT2	AAC2|PNAT	HGNC:7646|MIM:612182|Ensembl:ENSG00000156006|HPRD:02000	8p22	N-acetyltransferase 2 (arylamine N-acetyltransferase)	-3.488	0.06473	1.458	0.1415
12	SERPINA3	AACT|ACT|GIG24|GIG25|MGC88254	HGNC:16|MIM:107280|Ensembl:ENSG00000196136|HPRD:00120	14q32.1	serpin peptidase inhibitor, clade A (alpha-1 antiproteinase, antitrypsin), member 3	-0.323	0.4326	-1.885	0.0565
13	AADAC	CES5A1|DAC	HGNC:17|MIM:600338|Ensembl:ENSG00000114771|HPRD:02640	3q21.3-q25.2	arylacetamide deacetylase (esterase)	1.129	0.3832	0.404	0.784
14	AAMP	-	HGNC:18|MIM:603488|Ensembl:ENSG00000127837|HPRD:04600	2q35	angio-associated, migratory cell protein	3.423	0.002439	-2.51	0.004146	0.468
15	AANAT	SNAT	HGNC:19|MIM:600950|Ensembl:ENSG00000129673|HPRD:02974	17q25	arylalkylamine N-acetyltransferase	0.603	0.7565	-1.217	0.2927	0.07
16	AARS	-	HGNC:20|MIM:601065|Ensembl:ENSG00000090861|HPRD:03042	16q22	alanyl-tRNA synthetase	0.413	0.5823	-1.407	0.01859	0.049
18	ABAT	FLJ17813|GABA-AT|GABAT|NPD009	HGNC:23|MIM:137150|Ensembl:ENSG00000183044|HPRD:00661	16p13.2	4-aminobutyrate aminotransferase	-0.93	0.3084	-0.748	0.3793
19	ABCA1	ABC-1|ABC1|CERP|FLJ14958|HDLDT1|MGC164864|MGC165011|TGD	HGNC:29|MIM:600046|Ensembl:ENSG00000165029|HPRD:02501	9q31.1	ATP-binding cassette, sub-family A (ABC1), member 1	-1.095	0.02664	2.93	0.09874
20	ABCA2	ABC2|MGC129761	HGNC:32|MIM:600047|Ensembl:ENSG00000107331|HPRD:08967	9q34	ATP-binding cassette, sub-family A (ABC1), member 2	0.739	0.5775	-0.351	0.8123	0.078
21	ABCA3	ABC-C|ABC3|EST111653|LBM180|MGC166979|MGC72201|SMDP3	HGNC:33|MIM:601615|Ensembl:ENSG00000167972|HPRD:03369	16p13.3	ATP-binding cassette, sub-family A (ABC1), member 3	-0.234	0.6895	-1.426	0.1278
22	ABCB7	ABC7|ASAT|Atm1p|EST140535	HGNC:48|MIM:300135|Ensembl:ENSG00000131269|HPRD:02137	Xq12-q13	ATP-binding cassette, sub-family B (MDR/TAP), member 7	2.138	0.004235	-0.625	0.4012	0.232
23	ABCF1	ABC27|ABC50	HGNC:70|MIM:603429|Ensembl:ENSG00000204574|HPRD:09139	6p21.33	ATP-binding cassette, sub-family F (GCN20), member 1	-0.198	0.8327	-1.03	0.2786
24	ABCA4	ABC10|ABCR|ARMD2|CORD3|DKFZp781N1972|FFM|FLJ17534|RMP|RP19|STGD|STGD1	HGNC:34|MIM:601691|Ensembl:ENSG00000198691|HPRD:03408	1p22.1-p21	ATP-binding cassette, sub-family A (ABC1), member 4	1.105	0.4361	0.858	0.4241
25	ABL1	ABL|JTK7|bcr/abl|c-ABL|p150|v-abl	HGNC:76|MIM:189980|Ensembl:ENSG00000097007|HPRD:01809	9q34.1	c-abl oncogene 1, receptor tyrosine kinase	-0.254	0.6913	-1.774	0.009858
26	ABP1	ABP|AOC1|DAO|DAO1|KAO	HGNC:80|MIM:104610|Ensembl:ENSG00000002726|HPRD:00088	7q34-q36	amiloride binding protein 1 (amine oxidase (copper-containing))	0.587	0.3105	0.692	0.5015
27	ABL2	ABLL|ARG|FLJ22224|FLJ31718|FLJ41441	HGNC:77|MIM:164690|Ensembl:ENSG00000143322|HPRD:01259	1q24-q25	v-abl Abelson murine leukemia viral oncogene homolog 2 (arg, Abelson-related gene)	-2.111	0.1314	-1.226	0.3595
28	ABO	A3GALNT|A3GALT1|GTB|NAGAT	HGNC:79|MIM:110300|Ensembl:ENSG00000175164|HPRD:05821	9q34.1-q34.2	ABO blood group (transferase A, alpha 1-3-N-acetylgalactosaminyltransferase; transferase B, alpha 1-3-galactosyltransferase)	0.214	0.9151	0.719	0.254
29	ABR	FLJ45954|MDB	HGNC:81|MIM:600365|Ensembl:ENSG00000159842|HPRD:02649	17p13.3	active BCR-related gene	0.008	0.989	-1.138	0.26	0.001
30	ACAA1	ACAA|PTHIO|THIO	HGNC:82|MIM:604054|Ensembl:ENSG00000060971|HPRD:06815	3p23-p22	acetyl-Coenzyme A acyltransferase 1	2.2	0.02702	-1.227	0.1829	0.256
31	ACACA	ACAC|ACC|ACC1|ACCA	HGNC:84|MIM:200350|Ensembl:ENSG00000132142|HPRD:01938	17q21	acetyl-Coenzyme A carboxylase alpha	1.355	0.1719	4.336	0.0001096
32	ACACB	ACC2|ACCB|HACC275	HGNC:85|MIM:601557|Ensembl:ENSG00000076555|HPRD:07044	12q24.11	acetyl-Coenzyme A carboxylase beta	0.335	0.7951	1.035	0.4469
33	ACADL	ACAD4|FLJ94052|LCAD	HGNC:88|MIM:609576|Ensembl:ENSG00000115361|HPRD:01939	2q34-q35	acyl-Coenzyme A dehydrogenase, long chain	-1.516	0.6296	-0.927	0.4612
34	ACADM	ACAD1|FLJ18227|FLJ93013|FLJ99884|MCAD|MCADH	HGNC:89|MIM:607008|Ensembl:ENSG00000117054|HPRD:08447	1p31	acyl-Coenzyme A dehydrogenase, C-4 to C-12 straight chain	1.065	0.03244	-0.051	0.9135	0.109
35	ACADS	ACAD3|SCAD	HGNC:90|MIM:606885|Ensembl:ENSG00000122971|HPRD:06053	12q22-qter	acyl-Coenzyme A dehydrogenase, C-2 to C-3 short chain	1.72	0.2314	0.107	0.909
36	ACADSB	2-MEBCAD|ACAD7|SBCAD	HGNC:91|MIM:600301|Ensembl:ENSG00000196177|HPRD:02626	10q26.13	acyl-Coenzyme A dehydrogenase, short/branched chain	2.925	0.07953	0.864	0.4593
37	ACADVL	ACAD6|LCACD|VLCAD	HGNC:92|MIM:609575|Ensembl:ENSG00000072778|HPRD:01940	17p13-p11	acyl-Coenzyme A dehydrogenase, very long chain	0.462	0.5954	-2.36	0.0002318	0.062
38	ACAT1	ACAT|MAT|T2|THIL	HGNC:93|MIM:607809|Ensembl:ENSG00000075239|HPRD:01946	11q22.3-q23.1	acetyl-Coenzyme A acetyltransferase 1	0.569	0.2918	-0.669	0.2963	0.062
39	ACAT2	-	HGNC:94|MIM:100678|Ensembl:ENSG00000120437|HPRD:00006	6q25.3	acetyl-Coenzyme A acetyltransferase 2	-0.196	0.7688	-0.11	0.8558
40	ACCN1	ACCN|ASIC2|ASIC2a|BNC1|BNaC1|MDEG|hBNaC1	HGNC:99|MIM:601784|Ensembl:ENSG00000108684|HPRD:03471	17q12	amiloride-sensitive cation channel 1, neuronal	-1.233	0.4311	2.608	0.06666
41	ACCN2	ASIC|ASIC1|ASIC1A|BNaC2|hBNaC2	HGNC:100|MIM:602866|Ensembl:ENSG00000110881|HPRD:04182	12q12	amiloride-sensitive cation channel 2, neuronal	3.449	0.01697	0.377	0.7527
43	ACHE	ARACHE|N-ACHE|YT	HGNC:108|MIM:100740|Ensembl:ENSG00000087085|HPRD:00010	7q22	acetylcholinesterase (Yt blood group)	-0.822	0.7413	1.02	0.3825
47	ACLY	ACL|ATPCL|CLATP	HGNC:115|MIM:108728|Ensembl:ENSG00000131473|HPRD:00155	17q12-q21	ATP citrate lyase	0.086	0.915	0.695	0.3522
48	ACO1	ACONS|IREB1|IREBP|IREBP1|IRP1	HGNC:117|MIM:100880|Ensembl:ENSG00000122729|HPRD:00013	9p22-q32|9p21.1	aconitase 1, soluble	-1.035	0.04351	-2.462	0.003418
50	ACO2	ACONM|MGC20605|MGC33908	HGNC:118|MIM:100850|Ensembl:ENSG00000100412|HPRD:00012	22q11.2-q13.31|22q13.2	aconitase 2, mitochondrial	1.116	0.1251	-1.446	0.1214	0.133
51	ACOX1	ACOX|MGC1198|PALMCOX|SCOX	HGNC:119|MIM:609751|Ensembl:ENSG00000161533|HPRD:02030	17q24-q25|17q25.1	acyl-Coenzyme A oxidase 1, palmitoyl	1.93	0.1063	-3.357	0.03861	0.298
52	ACP1	HAAP|MGC111030|MGC3499	HGNC:122|MIM:171500|Ensembl:ENSG00000143727|HPRD:08881	2p25	acid phosphatase 1, soluble	3.226	0.0002907	-1.175	0.231	0.373
53	ACP2	-	HGNC:123|MIM:171650|Ensembl:ENSG00000134575|HPRD:01375	11p11.2-p11.11|11p12-p11	acid phosphatase 2, lysosomal	-0.214	0.8185	0.443	0.5763
54	ACP5	MGC117378|TRAP	HGNC:124|MIM:171640|Ensembl:ENSG00000102575|HPRD:01374	19p13.3-p13.2	acid phosphatase 5, tartrate resistant	0.14	0.7009	0.292	0.5312
55	ACPP	ACP-3|ACP3|PAP	HGNC:125|MIM:171790|Ensembl:ENSG00000014257|HPRD:01378	3q21-q23	acid phosphatase, prostate	1.134	0.3383	0.298	0.6679
56	ACRV1	D11S4365|SP-10|SPACA2	HGNC:127|MIM:102525|Ensembl:ENSG00000134940|HPRD:00014	11q23-q24	acrosomal vesicle protein 1	-2.436	0.3351	0.391	0.7234
58	ACTA1	ACTA|ASMA|CFTD|CFTD1|CFTDM|MPFD|NEM1|NEM2|NEM3	HGNC:129|MIM:102610|Ensembl:ENSG00000143632|HPRD:00030	1q42.13	actin, alpha 1, skeletal muscle	-2.31	0.2404	-1.523	0.3363
59	ACTA2	AAT6|ACTSA	HGNC:130|MIM:102620|Ensembl:ENSG00000107796|HPRD:00031	10q23.3	actin, alpha 2, smooth muscle, aorta	-0.959	0.005976	-2.035	6.693e-05
60	ACTB	PS1TP5BP1	HGNC:132|MIM:102630|Ensembl:ENSG00000075624|HPRD:00032	7p15-p12	actin, beta	-4.879	0.0001266	-2.755	0.0002628
69	ACTBP9	-	HGNC:142	18q21.33	actin, beta pseudogene 9	-1.598	0.1103	-0.793	0.1843
70	ACTC1	ACTC|ASD5|CMD1R|CMH11	HGNC:143|MIM:102540|Ensembl:ENSG00000159251|HPRD:00015	15q11-q14	actin, alpha, cardiac muscle 1	-3.181	0.01884	-1.023	0.4763
71	ACTG1	ACT|ACTG|DFNA20|DFNA26	HGNC:144|MIM:102560|Ensembl:ENSG00000184009|HPRD:00017	17q25	actin, gamma 1	-1.561	0.1597	1.034	0.402
72	ACTG2	ACT|ACTA3|ACTE|ACTL3|ACTSG	HGNC:145|MIM:102545|Ensembl:ENSG00000163017|HPRD:00016	2p13.1	actin, gamma 2, smooth muscle, enteric	-0.983	0.03238	0.359	0.763
81	ACTN4	ACTININ-4|DKFZp686K23158|FSGS|FSGS1	HGNC:166|MIM:604638|Ensembl:ENSG00000130402|HPRD:05222	19q13	actinin, alpha 4	-1.245	0.01477	-0.365	0.6413
86	ACTL6A	ACTL6|ARPN-BETA|Arp4|BAF53A|INO80K|MGC5382	HGNC:24124|MIM:604958|Ensembl:ENSG00000136518|HPRD:05389	3q26.33	actin-like 6A	0.687	0.2484	1.896	2.314e-05
87	ACTN1	FLJ40884|FLJ54432	HGNC:163|MIM:102575|Ensembl:ENSG00000072110|HPRD:00020	14q24.1-q24.2|14q24|14q22-q24	actinin, alpha 1	-1.066	0.003745	0.151	0.6805
88	ACTN2	CMD1AA	HGNC:164|MIM:102573|Ensembl:ENSG00000077522|HPRD:00019	1q42-q43	actinin, alpha 2	-6.349	0.0094	2.555	0.03096
89	ACTN3	MGC117002|MGC117005	HGNC:165|MIM:102574|HPRD:02148	11q13.1	actinin, alpha 3	-0.569	0.7946	-1.63	0.1768
90	ACVR1	ACTRI|ACVR1A|ACVRLK2|ALK2|FOP|SKR1|TSRI	HGNC:171|MIM:102576|Ensembl:ENSG00000115170|HPRD:00021	2q23-q24	activin A receptor, type I	-0.374	0.4321	-0.302	0.754
91	ACVR1B	ACTRIB|ACVRLK4|ALK4|SKR2	HGNC:172|MIM:601300|Ensembl:ENSG00000135503|HPRD:03193	12q13	activin A receptor, type IB	2.455	0.1248	2.447	0.1537
92	ACVR2A	ACTRII|ACVR2	HGNC:173|MIM:102581|Ensembl:ENSG00000121989|HPRD:00025	2q22.3	activin A receptor, type IIA	-2.112	0.1049	-1.45	0.1184
93	ACVR2B	ACTRIIB|ActR-IIB|MGC116908	HGNC:174|MIM:602730|Ensembl:ENSG00000114739|HPRD:04106	3p22	activin A receptor, type IIB	1.991	0.1183	0.118	0.9168
94	ACVRL1	ACVRLK1|ALK-1|ALK1|HHT|HHT2|ORW2|SKR3|TSR-I	HGNC:175|MIM:601284|Ensembl:ENSG00000139567|HPRD:03181	12q11-q14	activin A receptor type II-like 1	-0.688	0.6367	-1.079	0.2475
95	ACY1	ACY1D|ACYLASE	HGNC:177|MIM:104620|Ensembl:ENSG00000114786|HPRD:00092	3p21.1	aminoacylase 1	1.032	0.04999	0.342	0.652
97	ACYP1	ACYPE	HGNC:179|MIM:600875|Ensembl:ENSG00000119640|HPRD:02928	14q24.3	acylphosphatase 1, erythrocyte (common) type	0.691	0.2064	2.067	0.003716
98	ACYP2	ACYM|ACYP	HGNC:180|MIM:102595|Ensembl:ENSG00000170634|HPRD:00028	2p16.2	acylphosphatase 2, muscle type	-0.322	0.6691	-0.526	0.3926
100	ADA	-	HGNC:186|MIM:608958|Ensembl:ENSG00000196839|HPRD:00038	20q12-q13.11	adenosine deaminase	0.291	0.4161	-1.388	0.008232	0.034
101	ADAM8	CD156|MGC134985|MS2	HGNC:215|MIM:602267|Ensembl:ENSG00000151651|HPRD:03777	10q26.3	ADAM metallopeptidase domain 8	-0.621	0.6188	-1.83	0.0474
102	ADAM10	AD10|CD156c|HsT18717|MADM|kuz	HGNC:188|MIM:602192|Ensembl:ENSG00000137845|HPRD:03723	15q2|15q22	ADAM metallopeptidase domain 10	-0.465	0.4574	-2.827	0.001182
103	ADAR	ADAR1|DRADA|DSH|DSRAD|G1P1|IFI-4|IFI4|K88dsRBP|p136	HGNC:225|MIM:146920|Ensembl:ENSG00000160710|HPRD:07528	1q21.1-q21.2	adenosine deaminase, RNA-specific	0.359	0.6679	-2.11	0.0194	0.046
104	ADARB1	ADAR2|DRABA2|DRADA2|RED1	HGNC:226|MIM:601218|Ensembl:ENSG00000197381|HPRD:06777	21q22.3	adenosine deaminase, RNA-specific, B1 (RED1 homolog rat)	-0.71	0.4277	0.554	0.5743
105	ADARB2	ADAR3|FLJ25034|FLJ36975|RED2|hRED2	HGNC:227|MIM:602065|Ensembl:ENSG00000185736|HPRD:09070	10p15.3	adenosine deaminase, RNA-specific, B2 (RED2 homolog rat)	-1.95	0.4317	1.11	0.3501
107	ADCY1	AC1	HGNC:232|MIM:103072|Ensembl:ENSG00000164742|HPRD:00053	7p13-p12	adenylate cyclase 1 (brain)	-0.966	0.2095	-1.903	0.001689
108	ADCY2	AC2|FLJ16822|FLJ45092|HBAC2|KIAA1060|MGC133314	HGNC:233|MIM:103071|Ensembl:ENSG00000078295|HPRD:00052	5p15.3	adenylate cyclase 2 (brain)	-0.664	0.4693	1.388	0.3135
109	ADCY3	AC3|KIAA0511	HGNC:234|MIM:600291|Ensembl:ENSG00000138031|HPRD:02620	2p23.3	adenylate cyclase 3	0.768	0.4867	0.526	0.5719
112	ADCY6	AC6|DKFZp779F075|KIAA0422	HGNC:237|MIM:600294|Ensembl:ENSG00000174233|HPRD:02621	12q12-q13	adenylate cyclase 6	-2.102	0.06777	1.381	0.2189
113	ADCY7	AC7|FLJ36387|KIAA0037	HGNC:238|MIM:600385|Ensembl:ENSG00000121281|HPRD:02663	16q12-q13	adenylate cyclase 7	-0.122	0.7653	0.676	0.2868
114	ADCY8	AC8|ADCY3|HBAC1	HGNC:239|MIM:103070|Ensembl:ENSG00000155897|HPRD:00051	8q24	adenylate cyclase 8 (brain)	-0.481	0.7567	1.514	0.0664
115	ADCY9	AC9	HGNC:240|MIM:603302|Ensembl:ENSG00000162104|HPRD:04489	16p13.3	adenylate cyclase 9	-3.057	0.0003773	2.316	0.1338
116	ADCYAP1	MGC126852|PACAP	HGNC:241|MIM:102980|Ensembl:ENSG00000141433|HPRD:02369	18p11	adenylate cyclase activating polypeptide 1 (pituitary)	-2.673	0.2777	-1.482	0.1868
117	ADCYAP1R1	PAC1|PACAPR|PACAPRI	HGNC:242|MIM:102981|Ensembl:ENSG00000078549|HPRD:00045	7p14	adenylate cyclase activating polypeptide 1 (pituitary) receptor type I	-2.51	0.3167	0.079	0.9528
118	ADD1	ADDA|MGC3339|MGC44427	HGNC:243|MIM:102680|Ensembl:ENSG00000087274|HPRD:00036	4p16.3	adducin 1 (alpha)	0.633	0.5898	-0.953	0.3961	0.071
119	ADD2	ADDB	HGNC:244|MIM:102681|Ensembl:ENSG00000075340|HPRD:00037	2p14-p13	adducin 2 (beta)	0.371	0.6481	1.924	0.1516
120	ADD3	ADDL	HGNC:245|MIM:601568|Ensembl:ENSG00000148700|HPRD:03339	10q24.2-q24.3	adducin 3 (gamma)	0.727	0.06184	0.327	0.4622
123	PLIN2	ADFP|ADRP|MGC10598	HGNC:248|MIM:103195|Ensembl:ENSG00000147872|HPRD:00057	9p22.1	perilipin 2	0.108	0.7467	-0.794	0.05862	0.012
124	ADH1A	ADH1	HGNC:249|MIM:103700|Ensembl:ENSG00000187758|HPRD:00063	4q21-q23	alcohol dehydrogenase 1A (class I), alpha polypeptide	-3.903	0.182	0.394	0.6458
125	ADH1B	ADH2|DKFZp686C06125	HGNC:250|MIM:103720|Ensembl:ENSG00000196616|HPRD:00065	4q21-q23	alcohol dehydrogenase 1B (class I), beta polypeptide	-3.63	0.3164	-1.154	0.5145
126	ADH1C	ADH3	HGNC:251|MIM:103730|HPRD:00066	4q21-q23	alcohol dehydrogenase 1C (class I), gamma polypeptide	0.852	0.7264	1.309	0.3201
128	ADH5	ADH-3|ADHX|FDH|GSNOR	HGNC:253|MIM:103710|Ensembl:ENSG00000197894|HPRD:00064	4q21-q25	alcohol dehydrogenase 5 (class III), chi polypeptide	0.439	0.6544	1.757	0.04472
130	ADH6	ADH-5	HGNC:255|MIM:103735|Ensembl:ENSG00000172955|HPRD:00067	4q23	alcohol dehydrogenase 6 (class V)	-4.462	0.09436	2.987	0.05514
131	ADH7	ADH4	HGNC:256|MIM:600086|Ensembl:ENSG00000196344|HPRD:02515	4q23-q24	alcohol dehydrogenase 7 (class IV), mu or sigma polypeptide	-2.765	0.3093	2.634	0.04551
132	ADK	AK	HGNC:257|MIM:102750|Ensembl:ENSG00000156110|HPRD:00039	10q22|10q11-q24	adenosine kinase	0.32	0.5379	-1.745	0.002045	0.04
133	ADM	AM	HGNC:259|MIM:103275|Ensembl:ENSG00000148926|HPRD:00061	11p15.4	adrenomedullin	-0.369	0.12	0.429	0.04966
134	ADORA1	RDC7	HGNC:262|MIM:102775|Ensembl:ENSG00000163485|HPRD:00042	1q32.1	adenosine A1 receptor	-1.555	0.064	0.075	0.9434
135	ADORA2A	ADORA2|RDC8|hA2aR	HGNC:263|MIM:102776|Ensembl:ENSG00000128271|HPRD:00043	22q11.23	adenosine A2a receptor	-1.431	0.1274	-0.851	0.1871
136	ADORA2B	ADORA2	HGNC:264|MIM:600446|Ensembl:ENSG00000170425|HPRD:15971	17p12-p11.2	adenosine A2b receptor	-0.116	0.7032	-1.704	0.0211
140	ADORA3	A3AR|AD026|bA552M11.5	HGNC:268|MIM:600445|Ensembl:ENSG00000121933|HPRD:08984|HPRD:12424	1p13.2	adenosine A3 receptor	-5.92	0.004338	1.488	0.06217
141	ADPRH	ARH1	HGNC:269|MIM:603081|Ensembl:ENSG00000144843|HPRD:04359	3q13.31-q13.33	ADP-ribosylarginine hydrolase	-2.744	0.1928	0.093	0.9242
142	PARP1	ADPRT|ADPRT1|PARP|PARP-1|PPOL|pADPRT-1	HGNC:270|MIM:173870|Ensembl:ENSG00000143799|HPRD:01435	1q41-q42	poly (ADP-ribose) polymerase 1	1.313	0.1226	-0.856	0.2123	0.146
143	PARP4	ADPRTL1|PARPL|PH5P|VAULT3|VPARP|VWA5C|p193	HGNC:271|MIM:607519|Ensembl:ENSG00000102699|HPRD:09598	13q11	poly (ADP-ribose) polymerase family, member 4	0.681	0.3079	-1.155	0.1502	0.079
146	ADRA1D	ADRA1|ADRA1A|ADRA1R|ALPHA1|DAR|dJ779E11.2	HGNC:280|MIM:104219|Ensembl:ENSG00000171873|HPRD:00079	20p13	adrenergic, alpha-1D-, receptor	-0.341	0.8648	1.773	0.07593
147	ADRA1B	ADRA1|ALPHA1BAR	HGNC:278|MIM:104220|Ensembl:ENSG00000170214|HPRD:00080	5q23-q32	adrenergic, alpha-1B-, receptor	-3.37	0.1491	-3.558	0.01045
148	ADRA1A	ADRA1C|ADRA1L1|ALPHA1AAR	HGNC:277|MIM:104221|Ensembl:ENSG00000120907|HPRD:00081	8p21-p11.2	adrenergic, alpha-1A-, receptor	-2.283	0.5676	0.674	0.5651
150	ADRA2A	ADRA2|ADRA2R|ADRAR|ALPHA2AAR|ZNF32	HGNC:281|MIM:104210|Ensembl:ENSG00000150594|HPRD:00078	10q24-q26	adrenergic, alpha-2A-, receptor	-3.252	0.05762	1.493	0.2823
151	ADRA2B	ADRA2L1|ADRA2RL1|ADRARL1|ALPHA2BAR	HGNC:282|MIM:104260|Ensembl:ENSG00000222040|HPRD:00086	2p13-q13	adrenergic, alpha-2B-, receptor	-2.255	0.1824	-0.222	0.8128
152	ADRA2C	ADRA2L2|ADRA2RL2|ADRARL2|ALPHA2CAR	HGNC:283|MIM:104250|Ensembl:ENSG00000184160|HPRD:00085	4p16	adrenergic, alpha-2C-, receptor	1.045	0.2244	-0.317	0.7356	0.11
153	ADRB1	ADRB1R|B1AR|BETA1AR|RHR	HGNC:285|MIM:109630|Ensembl:ENSG00000043591|HPRD:00181	10q24-q26	adrenergic, beta-1-, receptor	-3.926	0.09872	1.155	0.1968
154	ADRB2	ADRB2R|ADRBR|B2AR|BAR|BETA2AR	HGNC:286|MIM:109690|Ensembl:ENSG00000169252|HPRD:00187	5q31-q32	adrenergic, beta-2-, receptor, surface	-0.849	0.03322	-0.67	0.579
155	ADRB3	BETA3AR|FLJ99960	HGNC:288|MIM:109691|Ensembl:ENSG00000188778|HPRD:00188	8p12-p11.2	adrenergic, beta-3-, receptor	-1.443	0.5591	0.423	0.8061
156	ADRBK1	BARK1|BETA-ARK1|FLJ16718|GRK2	HGNC:289|MIM:109635|Ensembl:ENSG00000173020|HPRD:00182	11q13.1	adrenergic, beta, receptor kinase 1	1.645	0.4276	-0.153	0.9108	0.17
157	ADRBK2	BARK2|GRK3	HGNC:290|MIM:109636|Ensembl:ENSG00000100077|HPRD:00183	22q11|22q12.1	adrenergic, beta, receptor kinase 2	2.395	0.05042	2.375	0.006906
158	ADSL	AMPS|ASASE|ASL	HGNC:291|MIM:608222|Ensembl:ENSG00000100354|HPRD:00049	22q13.1|22q13.2	adenylosuccinate lyase	2.853	0.0005164	0.22	0.7583
159	ADSS	ADEH|MGC20404	HGNC:292|MIM:103060|Ensembl:ENSG00000035687|HPRD:00050	1cen-q12	adenylosuccinate synthase	0.583	0.4889	0.716	0.1954
161	AP2A2	ADTAB|CLAPA2|HIP9|HYPJ	HGNC:562|MIM:607242|Ensembl:ENSG00000183020|HPRD:06256	11p15.5	adaptor-related protein complex 2, alpha 2 subunit	-0.64	0.5529	-3.997	0.002486
162	AP1B1	ADTB1|AP105A|BAM22|CLAPB2	HGNC:554|MIM:600157|Ensembl:ENSG00000100280|HPRD:02541	22q12|22q12.2	adaptor-related protein complex 1, beta 1 subunit	1.263	0.3859	2.94	0.001977
163	AP2B1	ADTB2|AP105B|AP2-BETA|CLAPB1|DKFZp781K0743	HGNC:563|MIM:601025|Ensembl:ENSG00000006125|HPRD:03015	17q11.2-q12	adaptor-related protein complex 2, beta 1 subunit	-0.299	0.6581	0.984	0.2037
164	AP1G1	ADTG|CLAPG1|MGC18255	HGNC:555|MIM:603533|Ensembl:ENSG00000166747|HPRD:04637	16q23	adaptor-related protein complex 1, gamma 1 subunit	0.503	0.5827	-0.128	0.852	0.052
165	AEBP1	ACLP|FLJ33612	HGNC:303|MIM:602981|Ensembl:ENSG00000106624|HPRD:04281	7p13	AE binding protein 1	-0.72	0.2525	-0.488	0.4884
166	AES	AES-1|AES-2|ESP1|GRG|GRG5|TLE5	HGNC:307|MIM:600188|Ensembl:ENSG00000104964|HPRD:02556	19p13.3	amino-terminal enhancer of split	1.672	0.01971	-1.803	0.005879	0.208
167	CRISP1	AEGL1|ARP|CRISP-1|HSCRISP1D|HSCRISP1G|HUMARP	HGNC:304|MIM:601193|Ensembl:ENSG00000124812|HPRD:03118	6p21.3	cysteine-rich secretory protein 1	-8.158	0.01221	-0.032	0.9825
173	AFM	ALB2|ALBA|ALF|MGC125338|MGC125339	HGNC:316|MIM:104145|Ensembl:ENSG00000079557|HPRD:00073	4q11-q13	afamin	1.914	0.4226	0.398	0.7871
174	AFP	FETA|HPAFP	HGNC:317|MIM:104150|Ensembl:ENSG00000081051|HPRD:00074	4q11-q13	alpha-fetoprotein	-0.96	0.4241	0.454	0.6774
175	AGA	AGU|ASRG|GA	HGNC:318|MIM:208400|Ensembl:ENSG00000038002|HPRD:01949	4q32-q33	aspartylglucosaminidase	-0.19	0.7056	-0.237	0.7362
176	ACAN	AGC1|AGCAN|CSPG1|CSPGCP|MSK16|SEDK	HGNC:319|MIM:155760|HPRD:01123	15q26.1	aggrecan	-1.067	0.5439	-3.096	0.02795
177	AGER	MGC22357|RAGE	HGNC:320|MIM:600214|Ensembl:ENSG00000204305|HPRD:02568	6p21.3	advanced glycosylation end product-specific receptor	2.888	0.1604	-0.076	0.9502	0.296
178	AGL	GDE	HGNC:321|MIM:610860|Ensembl:ENSG00000162688|HPRD:01984	1p21	amylo-1, 6-glucosidase, 4-alpha-glucanotransferase	1.214	0.01539	0.21	0.6311
181	AGRP	AGRT|ART|ASIP2|MGC118963	HGNC:330|MIM:602311|Ensembl:ENSG00000159723|HPRD:09079	16q22	agouti related protein homolog (mouse)	1.599	0.409	0.18	0.8549
182	JAG1	AGS|AHD|AWS|CD339|HJ1|JAGL1|MGC104644	HGNC:6188|MIM:601920|Ensembl:ENSG00000101384|HPRD:03562	20p12.1-p11.23	jagged 1 (Alagille syndrome)	-0.434	0.1652	0.05	0.9317
183	AGT	ANHU|FLJ92595|FLJ97926|SERPINA8	HGNC:333|MIM:106150|Ensembl:ENSG00000135744|HPRD:00106	1q42-q43	angiotensinogen (serpin peptidase inhibitor, clade A, member 8)	-0.833	0.3435	1.695	0.1012
185	AGTR1	AG2S|AGTR1A|AGTR1B|AT1|AT1B|AT1R|AT2R1|AT2R1A|AT2R1B|HAT1R	HGNC:336|MIM:106165|Ensembl:ENSG00000144891|HPRD:00107	3q21-q25	angiotensin II receptor, type 1	-0.929	0.09814	1.005	0.4109
186	AGTR2	AT2|ATGR2|MRX88	HGNC:338|MIM:300034|Ensembl:ENSG00000180772|HPRD:02071	Xq22-q23	angiotensin II receptor, type 2	-5.804	0.1009	0.651	0.6299
187	APLNR	AGTRL1|APJ|APJR|FLJ90771|FLJ96609|HG11|MGC45246	HGNC:339|MIM:600052|Ensembl:ENSG00000134817|HPRD:02503	11q12	apelin receptor	-0.943	0.6305	1.641	0.1296
189	AGXT	AGT|AGT1|AGXT1|PH1|SPAT|SPT|TLH6	HGNC:341|MIM:604285|Ensembl:ENSG00000172482|HPRD:05048	2q36-q37	alanine-glyoxylate aminotransferase	-2.579	0.316	-0.809	0.5418
190	NR0B1	AHC|AHCH|AHX|DAX-1|DAX1|DSS|GTD|HHG|NROB1	HGNC:7960|MIM:300473|Ensembl:ENSG00000169297|HPRD:08362	Xp21.3-p21.2	nuclear receptor subfamily 0, group B, member 1	0.765	0.03773	1.167	0.3198
191	AHCY	SAHH	HGNC:343|MIM:180960|Ensembl:ENSG00000101444|HPRD:01621	20cen-q13.1	adenosylhomocysteinase	2.472	0.0009375	0.857	0.09511
196	AHR	bHLHe76	HGNC:348|MIM:600253|Ensembl:ENSG00000106546|HPRD:02596	7p15	aryl hydrocarbon receptor	-0.766	0.09422	-0.315	0.5037
197	AHSG	A2HS|AHS|FETUA|HSGA	HGNC:349|MIM:138680|Ensembl:ENSG00000145192|HPRD:00727	3q27	alpha-2-HS-glycoprotein	0.041	0.9868	0.71	0.6471
199	AIF1	AIF-1|IBA1|IRT-1	HGNC:352|MIM:601833|Ensembl:ENSG00000204472|HPRD:03496	6p21.3	allograft inflammatory factor 1	0.194	0.7365	-0.483	0.4872	0.021
202	AIM1	CRYBG1|ST4	HGNC:356|MIM:601797|Ensembl:ENSG00000112297|HPRD:18576	6q21	absent in melanoma 1	0.343	0.241	-2.167	5.301e-09	0.045
203	AK1	-	HGNC:361|MIM:103000|Ensembl:ENSG00000106992|HPRD:00046	9q34.1	adenylate kinase 1	-0.309	0.6381	1.618	0.1884
204	AK2	ADK2	HGNC:362|MIM:103020|Ensembl:ENSG00000004455|HPRD:00047	1p34	adenylate kinase 2	2.299	0.00702	-0.729	0.2801	0.253
207	AKT1	AKT|MGC99656|PKB|PKB-ALPHA|PRKBA|RAC|RAC-ALPHA	HGNC:391|MIM:164730|Ensembl:ENSG00000142208|HPRD:01261	14q32.32|14q32.32	v-akt murine thymoma viral oncogene homolog 1	0.294	0.667	-3.111	0.002164	0.044
208	AKT2	PKBB|PKBBETA|PRKBB|RAC-BETA	HGNC:392|MIM:164731|Ensembl:ENSG00000105221|HPRD:01262	19q13.1-q13.2	v-akt murine thymoma viral oncogene homolog 2	0.442	0.6958	1.723	0.2976
210	ALAD	ALADH|MGC5057|PBGS	HGNC:395|MIM:125270|Ensembl:ENSG00000148218|HPRD:00504	9q33.1	aminolevulinate, delta-, dehydratase	1.262	0.307	1.544	0.3085
211	ALAS1	ALAS|ALAS3|ALASH|MIG4	HGNC:396|MIM:125290|Ensembl:ENSG00000023330|HPRD:00505	3p21.1	aminolevulinate, delta-, synthase 1	1.067	0.0568	0.234	0.6521
212	ALAS2	ALAS-E|ALASE|ANH1|ASB|FLJ93603|XLSA	HGNC:397|MIM:301300|Ensembl:ENSG00000158578|HPRD:02356	Xp11.21	aminolevulinate, delta-, synthase 2	0.985	0.2782	-1.467	0.2138	0.118
213	ALB	DKFZp779N1935|PRO0883|PRO0903|PRO1341	HGNC:399|MIM:103600|Ensembl:ENSG00000163631|HPRD:00062	4q11-q13	albumin	0.042	0.9821	0.268	0.8663
214	ALCAM	CD166|FLJ38514|MEMD|MGC71733	HGNC:400|MIM:601662|Ensembl:ENSG00000170017|HPRD:03389	3q13.1	activated leukocyte cell adhesion molecule	-0.611	0.006022	-1.519	0.02753
215	ABCD1	ABC42|ALD|ALDP|AMN	HGNC:61|MIM:300371|Ensembl:ENSG00000101986|HPRD:02300	Xq28	ATP-binding cassette, sub-family D (ALD), member 1	-1.044	0.2194	-0.826	0.5224
216	ALDH1A1	ALDC|ALDH-E1|ALDH1|ALDH11|MGC2318|PUMB1|RALDH1	HGNC:402|MIM:100640|Ensembl:ENSG00000165092|HPRD:00001	9q21.13	aldehyde dehydrogenase 1 family, member A1	0.178	0.2229	1.877	0.04596
217	ALDH2	ALDH-E2|ALDHI|ALDM|MGC1806	HGNC:404|MIM:100650|Ensembl:ENSG00000111275|HPRD:00003	12q24.2	aldehyde dehydrogenase 2 family (mitochondrial)	0.111	0.7038	-0.008	0.9799	0.011
218	ALDH3A1	ALDH3|ALDHIII|MGC10406	HGNC:405|MIM:100660|Ensembl:ENSG00000108602|HPRD:00004	17p11.2	aldehyde dehydrogenase 3 family, memberA1	0.429	0.04273	0.994	0.3177
219	ALDH1B1	ALDH5|ALDHX|MGC2230	HGNC:407|MIM:100670|Ensembl:ENSG00000137124|HPRD:00005	9p11.1	aldehyde dehydrogenase 1 family, member B1	0.464	0.5805	-3.388	0.00214	0.072
220	ALDH1A3	ALDH1A6|ALDH6|RALDH3	HGNC:409|MIM:600463|Ensembl:ENSG00000184254|HPRD:02713	15q26.3	aldehyde dehydrogenase 1 family, member A3	-0.101	0.636	2.236	0.1599
221	ALDH3B1	ALDH4|ALDH7|FLJ26433|FLJ34710	HGNC:410|MIM:600466|Ensembl:ENSG00000006534|HPRD:02716	11q13	aldehyde dehydrogenase 3 family, member B1	-0.694	0.2912	-0.294	0.7674
222	ALDH3B2	ALDH8	HGNC:411|MIM:601917|Ensembl:ENSG00000132746|HPRD:03559	11q13	aldehyde dehydrogenase 3 family, member B2	-0.333	0.7396	0.532	0.6794
223	ALDH9A1	ALDH4|ALDH7|ALDH9|E3|TMABADH	HGNC:412|MIM:602733|Ensembl:ENSG00000143149|HPRD:04109	1q23.1	aldehyde dehydrogenase 9 family, member A1	0.516	0.5429	-0.189	0.7819	0.054
224	ALDH3A2	ALDH10|DKFZp686E23276|FALDH|FLJ20851|SLS	HGNC:403|MIM:609523|Ensembl:ENSG00000072210|HPRD:07188	17p11.2	aldehyde dehydrogenase 3 family, member A2	0.498	0.3408	3.561	4.885e-07
225	ABCD2	ABC39|ALDL1|ALDR|ALDRP|hALDR	HGNC:66|MIM:601081|Ensembl:ENSG00000173208|HPRD:03051	12q11-q12	ATP-binding cassette, sub-family D (ALD), member 2	-9.806	0.02651	-1.357	0.2226
226	ALDOA	ALDA|GSD12|MGC10942|MGC17716|MGC17767	HGNC:414|MIM:103850|Ensembl:ENSG00000149925|HPRD:00070	16p11.2	aldolase A, fructose-bisphosphate	1.237	0.1923	0.32	0.7112
228	ALDOAP2	-	HGNC:416	10q26.13	aldolase A, fructose-bisphosphate pseudogene 2	-0.716	0.7635	2.137	0.04369
229	ALDOB	ALDB|ALDO2	HGNC:417|MIM:612724|Ensembl:ENSG00000136872|HPRD:01972	9q21.3-q22.2	aldolase B, fructose-bisphosphate	-1.078	0.7585	-1.034	0.4073
230	ALDOC	ALDC	HGNC:418|MIM:103870|Ensembl:ENSG00000109107|HPRD:02386	17cen-q12	aldolase C, fructose-bisphosphate	0.382	0.3399	0.99	0.04519
231	AKR1B1	ADR|ALDR1|ALR2|AR|MGC1804	HGNC:381|MIM:103880|Ensembl:ENSG00000085662|HPRD:00071	7q35	aldo-keto reductase family 1, member B1 (aldose reductase)	-0.462	0.01442	-0.121	0.819
238	ALK	CD246|NBLST3|TFG/ALK	HGNC:427|MIM:105590|Ensembl:ENSG00000171094|HPRD:00104	2p23	anaplastic lymphoma receptor tyrosine kinase	-0.038	0.9545	2.155	0.1127
239	ALOX12	12-LOX|12S-LOX|LOG12	HGNC:429|MIM:152391|Ensembl:ENSG00000108839|HPRD:01066	17p13.1	arachidonate 12-lipoxygenase	-0.862	0.7677	1.411	0.2576
240	ALOX5	5-LO|5-LOX|5LPG|LOG5|MGC163204	HGNC:435|MIM:152390|Ensembl:ENSG00000012779|HPRD:01065	10q11.2	arachidonate 5-lipoxygenase	1.258	0.453	1.033	0.001504
241	ALOX5AP	FLAP	HGNC:436|MIM:603700|Ensembl:ENSG00000132965|HPRD:04742	13q12	arachidonate 5-lipoxygenase-activating protein	-0.017	0.9798	-0.095	0.7503
242	ALOX12B	12R-LOX	HGNC:430|MIM:603741|Ensembl:ENSG00000179477|HPRD:04772	17p13.1	arachidonate 12-lipoxygenase, 12R type	-0.26	0.8856	1.426	0.122
245	ALOX12P2	ALOX12E|MGC43625	HGNC:432	17p13	arachidonate 12-lipoxygenase pseudogene 2	-1.068	0.5186	-2.544	0.009895
246	ALOX15	15-LOX-1|15LOX-1	HGNC:433|MIM:152392|Ensembl:ENSG00000161905|HPRD:01067	17p13.3	arachidonate 15-lipoxygenase	0.071	0.9666	-2.949	0.03676	0.01
247	ALOX15B	15-LOX-2	HGNC:434|MIM:603697|Ensembl:ENSG00000179593|HPRD:04739	17p13.1	arachidonate 15-lipoxygenase, type B	-4.273	0.009001	1.366	0.1999
248	ALPI	IAP	HGNC:437|MIM:171740|Ensembl:ENSG00000163295|HPRD:01376	2q37.1	alkaline phosphatase, intestinal	2.811	0.199	-0.081	0.9489	0.288
249	ALPL	AP-TNAP|FLJ40094|FLJ93059|HOPS|MGC161443|MGC167935|TNAP|TNSALP	HGNC:438|MIM:171760|Ensembl:ENSG00000162551|HPRD:01377	1p36.12	alkaline phosphatase, liver/bone/kidney	-2.126	0.06776	-0.115	0.9243
250	ALPP	ALP|FLJ61142|PALP|PLAP	HGNC:439|MIM:171800|Ensembl:ENSG00000163283	2q37	alkaline phosphatase, placental (Regan isozyme)	-1.224	0.3596	-0.249	0.7775
251	ALPPL2	ALPG|ALPPL|GCAP	HGNC:441|MIM:171810|Ensembl:ENSG00000163286|HPRD:01380	2q37	alkaline phosphatase, placental-like 2	1.065	0.6814	0.327	0.8065
257	ALX3	MGC138212|MGC141988	HGNC:449|MIM:606014|Ensembl:ENSG00000156150|HPRD:16190	1p13.3	ALX homeobox 3	-2.095	0.2317	1.525	0.09009
258	AMBN	-	HGNC:452|MIM:601259|Ensembl:ENSG00000178522|HPRD:03160	4q21	ameloblastin (enamel matrix protein)	-5.71	0.000508	2.577	0.00484
259	AMBP	EDC1|HCP|HI30|IATIL|ITI|ITIL|ITILC|UTI	HGNC:453|MIM:176870|Ensembl:ENSG00000106927|HPRD:01467	9q32-q33	alpha-1-microglobulin/bikunin precursor	-1.418	0.5151	2.168	0.1663
262	AMD1	ADOMETDC|AMD|DKFZp313L1234|FLJ26964|SAMDC	HGNC:457|MIM:180980|Ensembl:ENSG00000123505|HPRD:01622	6q21-q22	adenosylmethionine decarboxylase 1	2.943	0.0001083	0.193	0.7493
265	AMELX	AIH1|ALGN|AMG|AMGL|AMGX	HGNC:461|MIM:300391|Ensembl:ENSG00000125363|HPRD:02313	Xp22.31-p22.1	amelogenin (amelogenesis imperfecta 1, X-linked)	-6.968	0.05608	0.367	0.723
266	AMELY	AMGL|AMGY	HGNC:462|MIM:410000|Ensembl:ENSG00000099721|HPRD:02462	Yp11.2	amelogenin, Y-linked	-0.214	0.9274	-1.131	0.4366
267	AMFR	GP78|RNF45	HGNC:463|MIM:603243|Ensembl:ENSG00000159461|HPRD:09130	16q21	autocrine motility factor receptor	1.242	0.1527	1.524	0.08308
268	AMH	MIF|MIS	HGNC:464|MIM:600957|Ensembl:ENSG00000104899|HPRD:02979	19p13.3	anti-Mullerian hormone	1.657	0.09856	-2.664	0.01475	0.231
269	AMHR2	AMHR|MISR2|MISRII	HGNC:465|MIM:600956|Ensembl:ENSG00000135409|HPRD:02978	12q13	anti-Mullerian hormone receptor, type II	-1.094	0.5885	-0.08	0.9344
270	AMPD1	MAD|MADA	HGNC:468|MIM:102770|Ensembl:ENSG00000116748|HPRD:00040	1p13	adenosine monophosphate deaminase 1 (isoform M)	-0.287	0.7844	-0.16	0.8531
271	AMPD2	-	HGNC:469|MIM:102771|Ensembl:ENSG00000116337|HPRD:11808	1p13.3	adenosine monophosphate deaminase 2 (isoform L)	-1.067	0.1608	0.237	0.829
272	AMPD3	-	HGNC:470|MIM:102772|Ensembl:ENSG00000133805|HPRD:00041	11p15	adenosine monophosphate deaminase (isoform E)	1.929	0.07503	-2.334	0.0002484	0.258
273	AMPH	AMPH1	HGNC:471|MIM:600418|Ensembl:ENSG00000078053|HPRD:02687	7p14-p13	amphiphysin	-0.927	0.01525	3.361	0.008895
274	BIN1	AMPH2|AMPHL|DKFZp547F068|MGC10367|SH3P9	HGNC:1052|MIM:601248|Ensembl:ENSG00000136717|HPRD:03150	2q14	bridging integrator 1	0.059	0.9144	0.491	0.4092
275	AMT	GCE|GCST|GCVT|NKH	HGNC:473|MIM:238310|Ensembl:ENSG00000145020|HPRD:01997	3p21.2-p21.1	aminomethyltransferase	-2.013	0.1459	-2.292	0.01932
283	ANG	ALS9|HEL168|MGC22466|MGC71966|RNASE4|RNASE5	HGNC:483|MIM:105850|Ensembl:ENSG00000214274|HPRD:00105	14q11.1-q11.2	angiogenin, ribonuclease, RNase A family, 5	1.627	0.08125	1.978	0.02511
284	ANGPT1	AGP1|AGPT|ANG1	HGNC:484|MIM:601667|Ensembl:ENSG00000154188|HPRD:03392	8q22.3-q23	angiopoietin 1	-0.229	0.7247	1.59	0.2273
285	ANGPT2	AGPT2|ANG2	HGNC:485|MIM:601922|Ensembl:ENSG00000091879|HPRD:03563	8p23.1	angiopoietin 2	2.144	0.4978	1.118	0.2329
286	ANK1	ANK|SPH1|SPH2	HGNC:492|MIM:612641|Ensembl:ENSG00000029534|HPRD:01693	8p11.1	ankyrin 1, erythrocytic	-0.108	0.9181	0.86	0.3386
287	ANK2	DKFZp686M09125|DKFZp686P0948|FLJ38277|LQT4	HGNC:493|MIM:106410|Ensembl:ENSG00000145362|HPRD:00110	4q25-q27	ankyrin 2, neuronal	-1.085	0.4087	0.18	0.9172
288	ANK3	ANKYRIN-G|FLJ45464	HGNC:494|MIM:600465|Ensembl:ENSG00000151150|HPRD:02715	10q21	ankyrin 3, node of Ranvier (ankyrin G)	0.91	0.1174	-1.923	0.1813	0.115
290	ANPEP	APN|CD13|GP150|LAP1|P150|PEPN	HGNC:500|MIM:151530|Ensembl:ENSG00000166825|HPRD:01055	15q25-q26	alanyl (membrane) aminopeptidase	-0.75	0.04359	1.005	0.4251
291	SLC25A4	AAC1|ANT|ANT1|PEO2|PEO3|T1	HGNC:10990|MIM:103220|Ensembl:ENSG00000151729|HPRD:00058	4q35	solute carrier family 25 (mitochondrial carrier; adenine nucleotide translocator), member 4	1.074	0.06824	-2.749	0.001243	0.152
292	SLC25A5	2F1|AAC2|ANT2|T2|T3	HGNC:10991|MIM:300150|Ensembl:ENSG00000005022|HPRD:02147	Xq24-q26	solute carrier family 25 (mitochondrial carrier; adenine nucleotide translocator), member 5	2.948	0.001319	-0.288	0.5669	0.309
293	SLC25A6	AAC3|ANT3|ANT3Y|MGC17525	HGNC:10992|MIM:300151|MIM:403000|Ensembl:ENSG00000169100|HPRD:02461	Xp22.32 and Yp11.3	solute carrier family 25 (mitochondrial carrier; adenine nucleotide translocator), member 6	1.828	0.005368	-0.893	0.3197	0.205
301	ANXA1	ANX1|LPC1	HGNC:533|MIM:151690|Ensembl:ENSG00000135046|HPRD:01060	9q12-q21.2|9q12-q21.2	annexin A1	-0.15	0.4604	0.062	0.8287
302	ANXA2	ANX2|ANX2L4|CAL1H|LIP2|LPC2|LPC2D|P36|PAP-IV	HGNC:537|MIM:151740|Ensembl:ENSG00000182718|HPRD:01061	15q21-q22	annexin A2	-0.623	0.07039	1.231	0.01699
303	ANXA2P1	ANX2L1|ANX2P1|LPC2A	HGNC:538	4q21-q31	annexin A2 pseudogene 1	-1.283	0.1552	2.131	0.01631
304	ANXA2P2	ANX2L2|ANX2P2|LPC2B	HGNC:539	9p13	annexin A2 pseudogene 2	-0.726	0.07124	0.406	0.5515
305	ANXA2P3	ANX2L3|ANX2P3|LIP2|LPC2C	HGNC:540	10q21-q22	annexin A2 pseudogene 3	-1.677	0.1366	3.401	0.001103
306	ANXA3	ANX3	HGNC:541|MIM:106490|Ensembl:ENSG00000138772|HPRD:00111	4q13-q22	annexin A3	-0.005	0.9771	-0.847	0.09931
307	ANXA4	ANX4|DKFZp686H02120|MGC75105|PIG28|ZAP36	HGNC:542|MIM:106491|Ensembl:ENSG00000196975|HPRD:00112	2p13	annexin A4	-0.121	0.6872	0.963	0.03732
308	ANXA5	ANX5|ENX2|PP4	HGNC:543|MIM:131230|Ensembl:ENSG00000164111|HPRD:00568	4q26-q28|4q28-q32	annexin A5	-0.843	0.03003	1.107	0.03067
309	ANXA6	ANX6|CBP68	HGNC:544|MIM:114070|Ensembl:ENSG00000197043|HPRD:00231	5q32-q34	annexin A6	-0.536	0.1135	-1.284	0.02692
310	ANXA7	ANX7|SNX|SYNEXIN	HGNC:545|MIM:186360|Ensembl:ENSG00000138279|HPRD:01720	10q21.1-q21.2	annexin A7	0.453	0.4796	-0.982	0.266	0.051
311	ANXA11	ANX11|CAP50	HGNC:535|MIM:602572|Ensembl:ENSG00000122359|HPRD:03983	10q23	annexin A11	0.943	0.1801	1.376	0.03485
312	ANXA13	ANX13|ISA|MGC150460	HGNC:536|MIM:602573|Ensembl:ENSG00000104537|HPRD:03984	8q24.13	annexin A13	-0.307	0.6475	0.875	0.4941
313	AOAH	-	HGNC:548|MIM:102593|Ensembl:ENSG00000136250|HPRD:00027	7p14-p12	acyloxyacyl hydrolase (neutrophil)	0.668	0.7116	-0.201	0.8817	0.069
314	AOC2	DAO2|RAO	HGNC:549|MIM:602268|Ensembl:ENSG00000131480|HPRD:11889	17q21	amine oxidase, copper containing 2 (retina-specific)	-3.819	0.08215	-0.246	0.8456
316	AOX1	AO|AOH1	HGNC:553|MIM:602841|Ensembl:ENSG00000138356|HPRD:07537	2q33	aldehyde oxidase 1	-0.338	0.5991	1.903	0.1363
317	APAF1	APAF-1|CED4|DKFZp781B1145	HGNC:576|MIM:602233|Ensembl:ENSG00000120868|HPRD:03755	12q23	apoptotic peptidase activating factor 1	2.502	0.3495	-1.984	0.09689	0.319
318	NUDT2	APAH1|MGC10404	HGNC:8049|MIM:602852|Ensembl:ENSG00000164978|HPRD:04168	9p13	nudix (nucleoside diphosphate linked moiety X)-type motif 2	0.598	0.5464	-0.868	0.2616	0.067
319	APOF	Apo-F|DKFZp781G18150|LTIP|MGC22520	HGNC:615|MIM:107760|Ensembl:ENSG00000175336|HPRD:00137	12q13.3	apolipoprotein F	1.456	0.7435	0.452	0.7148
320	APBA1	D9S411E|MINT1|X11|X11A|X11ALPHA	HGNC:578|MIM:602414|Ensembl:ENSG00000107282|HPRD:03879	9q13-q21.1	amyloid beta (A4) precursor protein-binding, family A, member 1	-2.607	0.1558	-2.461	0.05006
321	APBA2	D15S1518E|HsT16821|LIN-10|MGC99508|MGC:14091|MINT2|X11L	HGNC:579|MIM:602712|Ensembl:ENSG00000034053|HPRD:04090	15q11-q12	amyloid beta (A4) precursor protein-binding, family A, member 2	-0.313	0.7889	1.72	0.2014
322	APBB1	FE65|MGC:9072|RIR	HGNC:581|MIM:602709|Ensembl:ENSG00000166313|HPRD:04087	11p15	amyloid beta (A4) precursor protein-binding, family B, member 1 (Fe65)	-2.214	0.05672	2.089	0.04668
323	APBB2	DKFZp434E033|FE65L|FE65L1|MGC35575	HGNC:582|MIM:602710|Ensembl:ENSG00000163697|HPRD:04088	4p14-p13	amyloid beta (A4) precursor protein-binding, family B, member 2	-1.038	0.3074	-3.763	0.008215
324	APC	BTPS2|DP2|DP2.5|DP3|GS	HGNC:583|MIM:611731|Ensembl:ENSG00000134982|HPRD:01439	5q21-q22	adenomatous polyposis coli	0.904	0.6008	1.18	0.379
325	APCS	MGC88159|PTX2|SAP	HGNC:584|MIM:104770|Ensembl:ENSG00000132703|HPRD:00101	1q21-q23	amyloid P component, serum	-0.952	0.6588	0.996	0.3463
326	AIRE	AIRE1|APECED|APS1|APSI|PGA1	HGNC:360|MIM:607358|Ensembl:ENSG00000160224|HPRD:06301	21q22.3	autoimmune regulator	3.739	0.08106	-0.725	0.5378	0.411
327	APEH	ACPH|APH|D3F15S2|D3S48E|DNF15S2|MGC2178|OPH	HGNC:586|MIM:102645|Ensembl:ENSG00000164062|HPRD:00034	3p21.31	N-acylaminoacyl-peptide hydrolase	1.733	0.05012	0.764	0.2691
328	APEX1	APE|APE1|APEN|APEX|APX|HAP1|REF1	HGNC:587|MIM:107748|Ensembl:ENSG00000100823|HPRD:00136	14q11.2-q12	APEX nuclease (multifunctional DNA repair enzyme) 1	1.848	0.02732	-0.987	0.04393	0.209
329	BIRC2	API1|HIAP2|Hiap-2|MIHB|RNF48|c-IAP1|cIAP1	HGNC:590|MIM:601712|Ensembl:ENSG00000110330|HPRD:03419	11q22	baculoviral IAP repeat-containing 2	-0.697	0.08544	-0.812	0.2148
330	BIRC3	AIP1|API2|CIAP2|HAIP1|HIAP1|MALT2|MIHC|RNF49|c-IAP2	HGNC:591|MIM:601721|Ensembl:ENSG00000023445|HPRD:03426	11q22	baculoviral IAP repeat-containing 3	-0.451	0.2504	0.248	0.4957
331	XIAP	API3|BIRC4|ILP1|MIHA|XLP2	HGNC:592|MIM:300079|Ensembl:ENSG00000101966|HPRD:02094	Xq25	X-linked inhibitor of apoptosis	6.896	0.007767	-1.399	0.3936	0.818
332	BIRC5	API4|EPR-1	HGNC:593|MIM:603352|Ensembl:ENSG00000089685|HPRD:04520	17q25	baculoviral IAP repeat-containing 5	0.083	0.9243	1.552	0.0424
333	APLP1	APLP	HGNC:597|MIM:104775|Ensembl:ENSG00000105290|HPRD:00102	19q13.1	amyloid beta (A4) precursor-like protein 1	-1.394	0.04961	0.9	0.2752
334	APLP2	APPH|APPL2|CDEBP	HGNC:598|MIM:104776|Ensembl:ENSG00000084234|HPRD:00103	11q23-q25|11q24	amyloid beta (A4) precursor-like protein 2	0.069	0.8853	-1.251	0.193	0.008
335	APOA1	MGC117399	HGNC:600|MIM:107680|Ensembl:ENSG00000118137|HPRD:02517	11q23-q24	apolipoprotein A-I	-0.157	0.9194	-1.972	0.101
336	APOA2	-	HGNC:601|MIM:107670|Ensembl:ENSG00000158874|HPRD:00129	1q21-q23	apolipoprotein A-II	-0.887	0.7845	-0.298	0.803
337	APOA4	MGC142154|MGC142156	HGNC:602|MIM:107690|Ensembl:ENSG00000110244|HPRD:00130	11q23	apolipoprotein A-IV	3.565	0.03797	0.406	0.6994
338	APOB	FLDB|LDLCQ4	HGNC:603|MIM:107730|Ensembl:ENSG00000084674|HPRD:00133	2p24-p23	apolipoprotein B (including Ag(x) antigen)	-1.401	0.4752	-1.069	0.2154
339	APOBEC1	APOBEC-1|BEDP|CDAR1|HEPR	HGNC:604|MIM:600130|Ensembl:ENSG00000111701|HPRD:02531	12p13.1	apolipoprotein B mRNA editing enzyme, catalytic polypeptide 1	0.483	0.3685	-0.359	0.7124	0.051
341	APOC1	-	HGNC:607|MIM:107710|Ensembl:ENSG00000130208|HPRD:00131	19q13.2	apolipoprotein C-I	-0.055	0.9272	0.878	0.4965
343	AQP8	-	HGNC:642|MIM:603750|Ensembl:ENSG00000103375|HPRD:04778	16p12	aquaporin 8	-5.288	0.01242	3.719	0.002056
345	APOC3	APOCIII|MGC150353	HGNC:610|MIM:107720|Ensembl:ENSG00000110245|HPRD:00132	11q23.1-q23.2	apolipoprotein C-III	-0.887	0.6874	2.538	0.04712
346	APOC4	-	HGNC:611|MIM:600745|Ensembl:ENSG00000224916|HPRD:02848	19q13.2	apolipoprotein C-IV	-0.401	0.5785	0.228	0.8207
347	APOD	-	HGNC:612|MIM:107740|Ensembl:ENSG00000189058|HPRD:00134	3q26.2-qter	apolipoprotein D	-0.421	0.1247	1.138	0.2639
348	APOE	AD2|LDLCQ5|LPG|MGC1571	HGNC:613|MIM:107741|Ensembl:ENSG00000130203|HPRD:00135	19q13.2	apolipoprotein E	-0.477	0.1774	-0.122	0.9108
350	APOH	B2G1|BG	HGNC:616|MIM:138700|Ensembl:ENSG00000091583|HPRD:00728	17q23-qter	apolipoprotein H (beta-2-glycoprotein I)	0.996	0.2089	-1.037	0.2662	0.113
351	APP	AAA|ABETA|ABPP|AD1|APPI|CTFgamma|CVAP|PN2	HGNC:620|MIM:104760|Ensembl:ENSG00000142192|HPRD:00100	21q21.2|21q21.3	amyloid beta (A4) precursor protein	-1.067	0.02468	-0.553	0.288
353	APRT	AMP|DKFZp686D13177|MGC125856|MGC125857|MGC129961	HGNC:626|MIM:102600|Ensembl:ENSG00000198931|HPRD:00029	16q24	adenine phosphoribosyltransferase	1.709	0.003021	-1.628	0.04684	0.208
354	KLK3	APS|KLK2A1|PSA|hK3	HGNC:6364|MIM:176820|Ensembl:ENSG00000142515|HPRD:01461	19q13.41	kallikrein-related peptidase 3	2.12	0.3882	2.217	0.05776
355	FAS	ALPS1A|APO-1|APT1|CD95|FAS1|FASTM|TNFRSF6	HGNC:11920|MIM:134637|Ensembl:ENSG00000026103|HPRD:00609	10q24.1	Fas (TNF receptor superfamily, member 6)	-0.386	0.3542	-1.763	0.0001916
356	FASLG	APT1LG1|CD178|CD95L|FASL|TNFSF6	HGNC:11936|MIM:134638|Ensembl:ENSG00000117560|HPRD:00610	1q23	Fas ligand (TNF superfamily, member 6)	-2.806	0.1311	2.583	0.09703
357	SHROOM2	APXL|DKFZp781J074|FLJ39277|HSAPXL	HGNC:630|MIM:300103|Ensembl:ENSG00000146950|HPRD:02113	Xp22.3	shroom family member 2	-1.057	0.06212	1.109	0.2535
358	AQP1	AQP-CHIP|CHIP28|CO|MGC26324	HGNC:633|MIM:107776|Ensembl:ENSG00000106125|HPRD:00140	7p14	aquaporin 1 (Colton blood group)	0.026	0.9761	3.997	0.009281
359	AQP2	AQP-CD|MGC34501|WCH-CD	HGNC:634|MIM:107777|Ensembl:ENSG00000167580|HPRD:00141	12q12-q13	aquaporin 2 (collecting duct)	1.006	0.7313	-0.061	0.9645	0.103
360	AQP3	GIL	HGNC:636|MIM:600170|Ensembl:ENSG00000165272|HPRD:08970	9p13	aquaporin 3 (Gill blood group)	2.265	0.004769	-1.798	0.03404	0.282
361	AQP4	HMIWC2|MGC22454|MIWC	HGNC:637|MIM:600308|Ensembl:ENSG00000171885|HPRD:02631	18q11.2-q12.1	aquaporin 4	-4.021	0.4751	0.969	0.3885
362	AQP5	-	HGNC:638|MIM:600442|Ensembl:ENSG00000161798|HPRD:02706	12q13	aquaporin 5	2.342	0.227	-0.919	0.3144	0.263
363	AQP6	AQP2L|KID	HGNC:639|MIM:601383|Ensembl:ENSG00000086159|HPRD:03226	12q13	aquaporin 6, kidney specific	-4.517	0.02843	1.428	0.308
364	AQP7	AQP7L|AQP9|AQPap|MGC149555|MGC149556	HGNC:640|MIM:602974|Ensembl:ENSG00000165269|HPRD:04277	9p13	aquaporin 7	-1.513	0.4049	0.19	0.826
366	AQP9	HsT17287|SSC1	HGNC:643|MIM:602914|Ensembl:ENSG00000103569|HPRD:04223	15q22.1-q22.2	aquaporin 9	-0.743	0.5353	-0.035	0.9626
367	AR	AIS|DHTR|HUMARA|HYSP1|KD|NR3C4|SBMA|SMAX1|TFM	HGNC:644|MIM:313700|Ensembl:ENSG00000169083|HPRD:02437	Xq11.2-q12	androgen receptor	-0.885	0.5354	0.293	0.7756
368	ABCC6	ABC34|ARA|EST349056|MLP1|MOATE|MRP6|PXE|PXE1	HGNC:57|MIM:603234|Ensembl:ENSG00000091262|HPRD:04453	16p13.1	ATP-binding cassette, sub-family C (CFTR/MRP), member 6	-2.138	0.1845	0.288	0.8547
369	ARAF	A-RAF|ARAF1|PKS2|RAFA1	HGNC:646|MIM:311010|Ensembl:ENSG00000078061|HPRD:02405	Xp11.4-p11.2	v-raf murine sarcoma 3611 viral oncogene homolog	1.106	0.353	-2.033	0.0191	0.142
372	ARCN1	COPD	HGNC:649|MIM:600820|Ensembl:ENSG00000095139|HPRD:02893	11q23.3	archain 1	0.168	0.7976	-1.003	0.1816	0.019
373	TRIM23	ARD1|ARFD1|RNF46	HGNC:660|MIM:601747|Ensembl:ENSG00000113595|HPRD:03449	5q12.3	tripartite motif-containing 23	-1.264	0.6332	-0.448	0.6225
374	AREG	AR|CRDGF|MGC13647|SDGF	HGNC:651|MIM:104640|Ensembl:ENSG00000109321|HPRD:00093	4q13-q21	amphiregulin	-2.88	0.3934	0.217	0.7802
375	ARF1	-	HGNC:652|MIM:103180|Ensembl:ENSG00000143761|HPRD:00054	1q42	ADP-ribosylation factor 1	1.323	0.1271	-1.757	0.01082	0.164
377	ARF3	-	HGNC:654|MIM:103190|Ensembl:ENSG00000134287|HPRD:00056	12q13	ADP-ribosylation factor 3	0.377	0.7123	0.557	0.4575
378	ARF4	ARF2	HGNC:655|MIM:601177|Ensembl:ENSG00000168374|HPRD:03107	3p21.2-p21.1	ADP-ribosylation factor 4	-1.716	0.007248	-1.31	0.03009
379	ARL4D	ARF4L|ARL6	HGNC:656|MIM:600732|Ensembl:ENSG00000175906|HPRD:02842	17q12-q21	ADP-ribosylation factor-like 4D	-1.283	0.2418	-0.058	0.9658
381	ARF5	-	HGNC:658|MIM:103188|Ensembl:ENSG00000004059|HPRD:00055	7q31.3	ADP-ribosylation factor 5	0.382	0.6694	-2.058	0.01604	0.049
382	ARF6	DKFZp564M0264	HGNC:659|MIM:600464|Ensembl:ENSG00000165527|HPRD:02714	14q21.3	ADP-ribosylation factor 6	-0.507	0.5708	0.248	0.741
383	ARG1	-	HGNC:663|MIM:608313|Ensembl:ENSG00000118520|HPRD:01947	6q23	arginase, liver	1.679	0.6105	2.208	0.09742
384	ARG2	-	HGNC:664|MIM:107830|Ensembl:ENSG00000081181|HPRD:00143	14q24.1-q24.3	arginase, type II	0.47	0.5661	2.301	0.07392
387	RHOA	ARH12|ARHA|RHO12|RHOH12	HGNC:667|MIM:165390|Ensembl:ENSG00000067560|HPRD:01323	3p21.3	ras homolog gene family, member A	1.279	0.128	-0.603	0.2682	0.139
388	RHOB	ARH6|ARHB|MST081|MSTP081|RHOH6	HGNC:668|MIM:165370|Ensembl:ENSG00000143878|HPRD:01321	2p24	ras homolog gene family, member B	-0.047	0.8669	-0.224	0.552
389	RHOC	ARH9|ARHC|H9|MGC1448|MGC61427|RHOH9	HGNC:669|MIM:165380|Ensembl:ENSG00000155366|HPRD:01322	1p13.1	ras homolog gene family, member C	-1.146	0.007199	-1.994	0.0005633
390	RND3	ARHE|Rho8|RhoE|memB	HGNC:671|MIM:602924|Ensembl:ENSG00000115963|HPRD:04233	2q23.3	Rho family GTPase 3	-0.664	0.004015	-0.679	0.07664
391	RHOG	ARHG|MGC125835|MGC125836	HGNC:672|MIM:179505|Ensembl:ENSG00000177105|HPRD:01537	11p15.5-p15.4	ras homolog gene family, member G (rho G)	1.295	0.2015	-0.242	0.7184	0.135
392	ARHGAP1	CDC42GAP|RHOGAP|RHOGAP1|p50rhoGAP	HGNC:673|MIM:602732|Ensembl:ENSG00000175220|HPRD:04108	11p12-q12	Rho GTPase activating protein 1	-2.6	0.007944	0.362	0.7943
393	ARHGAP4	C1|KIAA0131|RGC1|RhoGAP4|p115	HGNC:674|MIM:300023|Ensembl:ENSG00000089820|HPRD:02063	Xq28	Rho GTPase activating protein 4	1.145	0.03812	2.985	0.0194
394	ARHGAP5	GFI2|RhoGAP5|p190-B	HGNC:675|MIM:602680|Ensembl:ENSG00000100852|HPRD:04060	14q12	Rho GTPase activating protein 5	-0.522	0.446	0.506	0.5387
395	ARHGAP6	RHOGAP6|RHOGAPX-1	HGNC:676|MIM:300118|Ensembl:ENSG00000047648|HPRD:02124	Xp22.3	Rho GTPase activating protein 6	0.819	0.413	-1.085	0.03557	0.094
396	ARHGDIA	GDIA1|MGC117248|RHOGDI|RHOGDI-1	HGNC:678|MIM:601925|Ensembl:ENSG00000141522|HPRD:03565	17q25.3	Rho GDP dissociation inhibitor (GDI) alpha	0.751	0.2903	3.389	0.001782
397	ARHGDIB	D4|GDIA2|GDID4|LYGDI|Ly-GDI|RAP1GN1|RhoGDI2	HGNC:679|MIM:602843|Ensembl:ENSG00000111348|HPRD:04162	12p12.3	Rho GDP dissociation inhibitor (GDI) beta	-0.105	0.5951	-1.613	0.001513
398	ARHGDIG	RHOGDI-3	HGNC:680|MIM:602844|Ensembl:ENSG00000167930|HPRD:04163	16p13.3	Rho GDP dissociation inhibitor (GDI) gamma	0.028	0.9826	-0.48	0.6195	0.003
399	RHOH	ARHH|TTF	HGNC:686|MIM:602037|Ensembl:ENSG00000168421|HPRD:03616	4p13	ras homolog gene family, member H	0.58	0.3242	-1.658	0.005168	0.071
400	ARL1	ARFL1	HGNC:692|MIM:603425|Ensembl:ENSG00000120805|HPRD:04574	12q23.2	ADP-ribosylation factor-like 1	0.026	0.9798	0.202	0.8388
401	PHOX2A	ARIX|CFEOM2|FEOM2|MGC52227|NCAM2|PMX2A	HGNC:691|MIM:602753|Ensembl:ENSG00000165462|HPRD:04129	11q13.2	paired-like homeobox 2a	0.166	0.9286	1.441	0.145
403	ARL3	ARFL3	HGNC:694|MIM:604695|Ensembl:ENSG00000138175|HPRD:05260	10q23.3	ADP-ribosylation factor-like 3	-0.237	0.7383	-0.093	0.9053
405	ARNT	HIF-1beta|HIF1B|HIF1BETA|TANGO|bHLHe2	HGNC:700|MIM:126110|Ensembl:ENSG00000143437|HPRD:00524	1q21	aryl hydrocarbon receptor nuclear translocator	-1.145	0.543	-3.221	0.01328
406	ARNTL	BMAL1|BMAL1c|JAP3|MGC47515|MOP3|PASD3|TIC|bHLHe5	HGNC:701|MIM:602550|Ensembl:ENSG00000133794|HPRD:03973	11p15	aryl hydrocarbon receptor nuclear translocator-like	-1.503	0.2587	-3.713	1.337e-05
407	ARR3	ARRX	HGNC:710|MIM:301770|Ensembl:ENSG00000120500|HPRD:02358	Xcen-q21	arrestin 3, retinal (X-arrestin)	-2.791	0.2191	-0.21	0.8466
408	ARRB1	ARB1|ARR1	HGNC:711|MIM:107940|Ensembl:ENSG00000137486|HPRD:00146	11q13	arrestin, beta 1	1.499	0.08536	0.889	0.4932
409	ARRB2	ARB2|ARR2|BARR2|DKFZp686L0365	HGNC:712|MIM:107941|Ensembl:ENSG00000141480|HPRD:00147	17p13	arrestin, beta 2	2	0.004456	-1.064	0.3868	0.228
410	ARSA	MLD	HGNC:713|MIM:607574|Ensembl:ENSG00000100299|HPRD:09617	22q13.31-qter|22q13.33	arylsulfatase A	-1.826	0.1888	-0.442	0.6602
411	ARSB	ASB|G4S|MPS6	HGNC:714|MIM:611542|Ensembl:ENSG00000113273|HPRD:08358	5q11-q13	arylsulfatase B	-3.035	0.04341	2.622	0.009067
412	STS	ARSC|ARSC1|ASC|ES|SSDD|XLI	HGNC:11425|MIM:300747|Ensembl:ENSG00000101846|HPRD:02389	Xp22.32	steroid sulfatase (microsomal), isozyme S	-0.969	0.2564	1.186	0.04248
414	ARSD	-	HGNC:717|MIM:300002|Ensembl:ENSG00000006756|HPRD:02048	Xp22.3	arylsulfatase D	0.351	0.8528	4.055	0.001458
415	ARSE	CDPX|CDPX1|CDPXR|MGC163310	HGNC:719|MIM:300180|Ensembl:ENSG00000157399|HPRD:02171	Xp22.3	arylsulfatase E (chondrodysplasia punctata 1)	-0.171	0.8383	1.686	0.1403
416	ARSF	ASF	HGNC:721|MIM:300003|Ensembl:ENSG00000062096|HPRD:02049	Xp22.3	arylsulfatase F	1.695	0.4089	-2.565	0.06031	0.234
417	ART1	ART2|CD296|MGC133217|RT6	HGNC:723|MIM:601625|Ensembl:ENSG00000129744|HPRD:03377	11p15	ADP-ribosyltransferase 1	-1.893	0.3623	0.044	0.958
419	ART3	FLJ26404	HGNC:725|MIM:603086|Ensembl:ENSG00000156219|HPRD:04363	4p15.1-p14|4p15.1-p14|4p15.1-p14	ADP-ribosyltransferase 3	0.594	0.2092	1.238	0.256
420	ART4	CD297|DO|DOK1	HGNC:726|MIM:110600|Ensembl:ENSG00000111339|HPRD:04364	12p13-p12	ADP-ribosyltransferase 4 (Dombrock blood group)	-0.097	0.9677	3.557	9.244e-05
421	ARVCF	FLJ35345	HGNC:728|MIM:602269|Ensembl:ENSG00000099889|HPRD:03778	22q11.21	armadillo repeat gene deletes in velocardiofacial syndrome	-0.022	0.9872	0.58	0.5791
427	ASAH1	AC|ASAH|FLJ21558|FLJ22079|PHP|PHP32	HGNC:735|MIM:228000|Ensembl:ENSG00000104763|HPRD:01969	8p22-p21.3	N-acylsphingosine amidohydrolase (acid ceramidase) 1	0.054	0.8882	-0.012	0.9853	0.006
429	ASCL1	ASH1|HASH1|MASH1|bHLHa46	HGNC:738|MIM:100790|Ensembl:ENSG00000139352|HPRD:00011	12q23.2	achaete-scute complex homolog 1 (Drosophila)	-3.835	0.1112	-0.382	0.3262
430	ASCL2	ASH2|HASH2|MASH2|bHLHa45	HGNC:739|MIM:601886|Ensembl:ENSG00000183734|HPRD:03533	11p15.5	achaete-scute complex homolog 2 (Drosophila)	3.396	0.03031	-2.708	0.2213	0.477
432	ASGR1	ASGPR|CLEC4H1|Hs.12056	HGNC:742|MIM:108360|Ensembl:ENSG00000141505|HPRD:00151	17p13.2	asialoglycoprotein receptor 1	0.134	0.9489	1.046	0.2945
433	ASGR2	ASGP-R|CLEC4H2|Hs.1259|L-H2	HGNC:743|MIM:108361|Ensembl:ENSG00000161944|HPRD:00152	17p	asialoglycoprotein receptor 2	0.467	0.7524	1.596	0.04339
434	ASIP	AGSW|AGTI|AGTIL|ASP|MGC126092|MGC126093|SHEP9	HGNC:745|MIM:600201|Ensembl:ENSG00000101440|HPRD:02562	20q11.2-q12	agouti signaling protein, nonagouti homolog (mouse)	0.659	0.7737	1.183	0.2921
435	ASL	ASAL	HGNC:746|MIM:608310|Ensembl:ENSG00000126522|HPRD:01948	7cen-q11.2	argininosuccinate lyase	0.038	0.9499	0.251	0.661
438	ASMT	ASMTY|HIOMT|HIOMTY	HGNC:750|MIM:300015|MIM:402500|Ensembl:ENSG00000196433|HPRD:02058	Xp22.3 or Yp11.3	acetylserotonin O-methyltransferase	-1.37	0.6919	0.507	0.7161
439	ASNA1	ARSA-I|ARSA1|MGC3821	HGNC:752|MIM:601913|Ensembl:ENSG00000198356|HPRD:03555	19q13.3	arsA arsenite transporter, ATP-binding, homolog 1 (bacterial)	-0.465	0.6402	0.13	0.8766
440	ASNS	TS11	HGNC:753|MIM:108370|Ensembl:ENSG00000070669|HPRD:00153	7q21.3	asparagine synthetase	0.831	0.01088	0.603	0.1994
443	ASPA	ACY2|ASP	HGNC:756|MIM:608034|Ensembl:ENSG00000108381|HPRD:02033	17pter-p13	aspartoacylase (Canavan disease)	-0.055	0.943	-1.705	7.818e-05
444	ASPH	AAH|BAH|CASQ2BP1|HAAH|JCTN|junctin	HGNC:757|MIM:600582|Ensembl:ENSG00000198363|HPRD:08996	8q12.1	aspartate beta-hydroxylase	-0.063	0.835	1.436	0.3329
445	ASS1	ASS|CTLN1	HGNC:758|MIM:603470|Ensembl:ENSG00000130707|HPRD:04590	9q34.1	argininosuccinate synthetase 1	0.081	0.701	-1.348	0.08686	0.01
460	ASTN1	ASTN|KIAA1747	HGNC:773|MIM:600904|Ensembl:ENSG00000152092|HPRD:09019	1q25.2	astrotactin 1	-1.185	0.6507	-0.248	0.7906
462	SERPINC1	AT3|ATIII|MGC22579	HGNC:775|MIM:107300|Ensembl:ENSG00000117601|HPRD:00122	1q23-q25.1	serpin peptidase inhibitor, clade C (antithrombin), member 1	0.684	0.7469	-1.186	0.3389	0.079
463	ZFHX3	ATBF1|ATBT	HGNC:777|MIM:104155|Ensembl:ENSG00000140836|HPRD:00075	16q22.3-q23.1	zinc finger homeobox 3	-0.752	0.3704	0.419	0.5882
466	ATF1	EWS-ATF1|FUS/ATF-1|TREB36	HGNC:783|MIM:123803|Ensembl:ENSG00000123268|HPRD:00440	12q13	activating transcription factor 1	2.198	0.0006343	0.522	0.346
467	ATF3	-	HGNC:785|MIM:603148|Ensembl:ENSG00000162772|HPRD:04395	1q32.3	activating transcription factor 3	-0.435	0.3492	-0.324	0.5091
468	ATF4	CREB-2|CREB2|TAXREB67|TXREB	HGNC:786|MIM:604064|Ensembl:ENSG00000128272|HPRD:06817	22q13.1	activating transcription factor 4 (tax-responsive enhancer element B67)	2.706	0.0007218	0.235	0.7985
471	ATIC	AICAR|AICARFT|FLJ93545|IMPCHASE|PURH	HGNC:794|MIM:601731|Ensembl:ENSG00000138363|HPRD:03434	2q35	5-aminoimidazole-4-carboxamide ribonucleotide formyltransferase/IMP cyclohydrolase	2.389	0.0002969	-1.105	0.05899	0.274
472	ATM	AT1|ATA|ATC|ATD|ATDC|ATE|DKFZp781A0353|MGC74674|TEL1|TELO1	HGNC:795|MIM:607585|Ensembl:ENSG00000149311|HPRD:06347	11q22-q23	ataxia telangiectasia mutated	-0.618	0.3239	-0.582	0.365
473	RERE	ARG|ARP|ATN1L|DNB1|FLJ38775|KIAA0458	HGNC:9965|MIM:605226|Ensembl:ENSG00000142599|HPRD:05566	1p36.2-p36.1	arginine-glutamic acid dipeptide (RE) repeats	-0.813	0.2429	-0.414	0.527
474	ATOH1	ATH1|HATH1|MATH-1|bHLHa14	HGNC:797|MIM:601461|Ensembl:ENSG00000172238|HPRD:03270	4q22	atonal homolog 1 (Drosophila)	0.427	0.7956	-0.347	0.6978	0.045
475	ATOX1	ATX1|HAH1|MGC138453|MGC138455	HGNC:798|MIM:602270|Ensembl:ENSG00000177556|HPRD:03779	5q32	ATX1 antioxidant protein 1 homolog (yeast)	-0.856	0.05351	-3.666	1.914e-06
476	ATP1A1	MGC3285|MGC51750	HGNC:799|MIM:182310|Ensembl:ENSG00000163399|HPRD:01662	1p21	ATPase, Na+/K+ transporting, alpha 1 polypeptide	0.229	0.6264	-1.416	0.01342	0.027
477	ATP1A2	FHM2|MGC59864|MHP2	HGNC:800|MIM:182340|Ensembl:ENSG00000018625|HPRD:01665	1q21-q23	ATPase, Na+/K+ transporting, alpha 2 (+) polypeptide	-5.751	0.09345	-2.864	0.07739
478	ATP1A3	DYT12|MGC13276|RDP	HGNC:801|MIM:182350|Ensembl:ENSG00000105409|HPRD:01666	19q13.31	ATPase, Na+/K+ transporting, alpha 3 polypeptide	1.4	0.2498	2.062	0.06371
479	ATP12A	ATP1AL1	HGNC:13816|MIM:182360|Ensembl:ENSG00000075673|HPRD:01667	13q12.12|13q12.1-q12.3	ATPase, H+/K+ transporting, nongastric, alpha polypeptide	-3.508	0.07412	0.797	0.388
481	ATP1B1	ATP1B|MGC1798	HGNC:804|MIM:182330|Ensembl:ENSG00000143153|HPRD:01663	1q24	ATPase, Na+/K+ transporting, beta 1 polypeptide	-0.336	0.1168	0.469	0.01722
482	ATP1B2	AMOG	HGNC:805|MIM:182331|Ensembl:ENSG00000129244|HPRD:01664	17p13.1	ATPase, Na+/K+ transporting, beta 2 polypeptide	-0.083	0.9711	-0.513	0.64
483	ATP1B3	ATPB-3|CD298|FLJ29027	HGNC:806|MIM:601867|Ensembl:ENSG00000069849|HPRD:03521	3q23	ATPase, Na+/K+ transporting, beta 3 polypeptide	-0.535	0.5241	0.672	0.266
486	FXYD2	ATP1G1|HOMG2|MGC12372	HGNC:4026|MIM:601814|Ensembl:ENSG00000137731|HPRD:03487	11q23	FXYD domain containing ion transport regulator 2	0.053	0.8923	-0.62	0.06995	0.006
487	ATP2A1	ATP2A|SERCA1	HGNC:811|MIM:108730|Ensembl:ENSG00000196296|HPRD:00157	16p12.1	ATPase, Ca++ transporting, cardiac muscle, fast twitch 1	2.288	0.2201	3.365	0.00783
488	ATP2A2	ATP2B|DAR|DD|DKFZp686P0211|FLJ20293|FLJ38063|MGC45367|SERCA2	HGNC:812|MIM:108740|Ensembl:ENSG00000174437|HPRD:00161	12q23-q24.1	ATPase, Ca++ transporting, cardiac muscle, slow twitch 2	1.669	0.0723	-0.326	0.6247	0.176
489	ATP2A3	SERCA3	HGNC:813|MIM:601929|Ensembl:ENSG00000074370|HPRD:03568	17p13.3	ATPase, Ca++ transporting, ubiquitous	0.956	0.1689	1.082	0.299
490	ATP2B1	PMCA1|PMCA1kb	HGNC:814|MIM:108731|Ensembl:ENSG00000070961|HPRD:00158	12q21.3	ATPase, Ca++ transporting, plasma membrane 1	0.304	0.5713	0.876	0.1418
491	ATP2B2	PMCA2|PMCA2a|PMCA2i	HGNC:815|MIM:108733|Ensembl:ENSG00000157087|HPRD:00160	3p25.3	ATPase, Ca++ transporting, plasma membrane 2	-2.699	0.1079	3.349	0.04412
492	ATP2B3	PMCA3|PMCA3a	HGNC:816|MIM:300014|Ensembl:ENSG00000067842|HPRD:02057	Xq28	ATPase, Ca++ transporting, plasma membrane 3	-3.332	0.1153	0.662	0.631
493	ATP2B4	ATP2B2|DKFZp686G08106|DKFZp686M088|MXRA1|PMCA4|PMCA4b|PMCA4x	HGNC:817|MIM:108732|Ensembl:ENSG00000058668|HPRD:00159	1q32.1	ATPase, Ca++ transporting, plasma membrane 4	-2.01	4.058e-06	0.338	0.7942
495	ATP4A	ATP6A	HGNC:819|MIM:137216|Ensembl:ENSG00000105675|HPRD:00668	19q13.1	ATPase, H+/K+ exchanging, alpha polypeptide	1.516	0.497	0.624	0.5672
496	ATP4B	ATP6B	HGNC:820|MIM:137217|Ensembl:ENSG00000186009|HPRD:00669	13q34	ATPase, H+/K+ exchanging, beta polypeptide	0.794	0.7158	0.684	0.5382
498	ATP5A1	ATP5A|ATP5AL2|ATPM|MOM2|OMR|ORM|hATP1	HGNC:823|MIM:164360|Ensembl:ENSG00000152234|HPRD:01258	18q12-q21	ATP synthase, H+ transporting, mitochondrial F1 complex, alpha subunit 1, cardiac muscle	2.092	0.01151	0.464	0.6732
501	ALDH7A1	ATQ1|EPD|FLJ11738|FLJ92814|PDE	HGNC:877|MIM:107323|Ensembl:ENSG00000164904|HPRD:00124	5q31	aldehyde dehydrogenase 7 family, member A1	-0.259	0.536	-0.706	0.5193
506	ATP5B	ATPMB|ATPSB|MGC5231	HGNC:830|MIM:102910|Ensembl:ENSG00000110955|HPRD:00044	12q13.13	ATP synthase, H+ transporting, mitochondrial F1 complex, beta polypeptide	3.23	0.0001078	-0.577	0.3118	0.349
509	ATP5C1	ATP5C|ATP5CL1	HGNC:833|MIM:108729|Ensembl:ENSG00000165629|HPRD:00156	10p15.1	ATP synthase, H+ transporting, mitochondrial F1 complex, gamma polypeptide 1	-0.277	0.7694	-0.719	0.4504
513	ATP5D	-	HGNC:837|MIM:603150|Ensembl:ENSG00000099624|HPRD:04397	19p13.3	ATP synthase, H+ transporting, mitochondrial F1 complex, delta subunit	2.845	2.944e-05	-1.178	0.1979	0.329
514	ATP5E	ATPE|MGC104243	HGNC:838|MIM:606153|Ensembl:ENSG00000124172|HPRD:05856	20q13.32	ATP synthase, H+ transporting, mitochondrial F1 complex, epsilon subunit	1.188	0.2638	-4.036	1.004e-06	0.205
515	ATP5F1	MGC24431|PIG47	HGNC:840|MIM:603270|Ensembl:ENSG00000116459|HPRD:04467	1p13.2	ATP synthase, H+ transporting, mitochondrial F0 complex, subunit B1	1.225	0.2437	-0.609	0.4271	0.133
516	ATP5G1	ATP5A|ATP5G	HGNC:841|MIM:603192|Ensembl:ENSG00000159199|HPRD:04428	17q21.32	ATP synthase, H+ transporting, mitochondrial F0 complex, subunit C1 (subunit 9)	1.899	0.01466	0.117	0.8936
517	ATP5G2	-	HGNC:842|MIM:603193|Ensembl:ENSG00000135390|HPRD:04429	12q13.13	ATP synthase, H+ transporting, mitochondrial F0 complex, subunit C2 (subunit 9)	1.542	0.04026	-2.888	7.28e-05	0.222
518	ATP5G3	MGC125738|P3	HGNC:843|MIM:602736|Ensembl:ENSG00000154518|HPRD:04112	2q31.1	ATP synthase, H+ transporting, mitochondrial F0 complex, subunit C3 (subunit 9)	2.501	0.0004944	-1.634	0.02187	0.305
521	ATP5I	ATP5K|MGC12532	HGNC:846|MIM:601519|Ensembl:ENSG00000169020|HPRD:03308	4p16.3	ATP synthase, H+ transporting, mitochondrial F0 complex, subunit E	1.943	0.007311	-1.116	0.1551	0.223
522	ATP5J	ATP5|ATP5A|ATPM|CF6|F6	HGNC:847|MIM:603152|Ensembl:ENSG00000154723|HPRD:04399	21q21.1	ATP synthase, H+ transporting, mitochondrial F0 complex, subunit F6	1.155	0.1201	-1.412	0.01091	0.137
523	ATP6V1A	ATP6A1|ATP6V1A1|HO68|VA68|VPP2|Vma1	HGNC:851|MIM:607027|Ensembl:ENSG00000114573|HPRD:06120	3q13.2-q13.31	ATPase, H+ transporting, lysosomal 70kDa, V1 subunit A	-0.168	0.8308	-0.008	0.9893
525	ATP6V1B1	ATP6B1|MGC32642|RTA1B|VATB|VMA2|VPP3	HGNC:853|MIM:192132|Ensembl:ENSG00000116039|HPRD:01887	2p13.1	ATPase, H+ transporting, lysosomal 56/58kDa, V1 subunit B1	-0.975	0.6766	2.184	0.06562
526	ATP6V1B2	ATP6B1B2|ATP6B2|HO57|VATB|VPP3|Vma2	HGNC:854|MIM:606939|Ensembl:ENSG00000147416|HPRD:06088	8p22-p21	ATPase, H+ transporting, lysosomal 56/58kDa, V1 subunit B2	-0.064	0.8903	-0.506	0.4354
527	ATP6V0C	ATP6C|ATP6L|ATPL|VATL|Vma3	HGNC:855|MIM:108745|Ensembl:ENSG00000185883|HPRD:00162	16p13.3	ATPase, H+ transporting, lysosomal 16kDa, V0 subunit c	-0.083	0.9307	-0.825	0.3271
528	ATP6V1C1	ATP6C|ATP6D|FLJ20057|VATC|Vma5	HGNC:856|MIM:603097|Ensembl:ENSG00000155097|HPRD:04371	8q22.3	ATPase, H+ transporting, lysosomal 42kDa, V1 subunit C1	0.09	0.8766	-0.506	0.5064	0.01
529	ATP6V1E1	ATP6E|ATP6E2|ATP6V1E|P31|Vma4	HGNC:857|MIM:108746|Ensembl:ENSG00000131100|HPRD:00163	22pter-q11.2|22q11.1	ATPase, H+ transporting, lysosomal 31kDa, V1 subunit E1	-0.479	0.4866	-1.792	0.04416
533	ATP6V0B	ATP6F|HATPL|VMA16	HGNC:861|MIM:603717|Ensembl:ENSG00000117410|HPRD:04759	1p32.3	ATPase, H+ transporting, lysosomal 21kDa, V0 subunit b	-0.665	0.3583	0.703	0.2486
534	ATP6V1G2	ATP6G|ATP6G2|NG38|VMA10	HGNC:862|MIM:606853|Ensembl:ENSG00000213760|HPRD:06030	6p21.3	ATPase, H+ transporting, lysosomal 13kDa, V1 subunit G2	-0.669	0.7089	-2.383	0.03291
535	ATP6V0A1	ATP6N1|ATP6N1A|DKFZp781J1951|Stv1|VPP1|Vph1|a1	HGNC:865|MIM:192130|Ensembl:ENSG00000033627|HPRD:01886	17q21	ATPase, H+ transporting, lysosomal V0 subunit a1	0.089	0.9338	-0.859	0.4778	0.01
537	ATP6AP1	16A|ATP6IP1|ATP6S1|Ac45|CF2|MGC129781|VATPS1|XAP-3|XAP3	HGNC:868|MIM:300197|Ensembl:ENSG00000071553|HPRD:02184	Xq28	ATPase, H+ transporting, lysosomal accessory protein 1	-0.886	0.2004	-0.261	0.7527
538	ATP7A	FLJ17790|MK|MNK	HGNC:869|MIM:300011|Ensembl:ENSG00000165240|HPRD:02054	Xq13.2-q13.3	ATPase, Cu++ transporting, alpha polypeptide	1.438	0.09326	-0.398	0.4629	0.153
539	ATP5O	ATPO|OSCP	HGNC:850|MIM:600828|Ensembl:ENSG00000159147|HPRD:02899	21q22.1-q22.2|21q22.11	ATP synthase, H+ transporting, mitochondrial F1 complex, O subunit	1.39	0.08761	-2.176	0.008903	0.182
540	ATP7B	PWD|WC1|WD|WND	HGNC:870|MIM:606882|Ensembl:ENSG00000123191|HPRD:06050	13q14.3	ATPase, Cu++ transporting, beta polypeptide	0.853	0.5038	0.236	0.786
545	ATR	FRP1|MEC1|SCKL|SCKL1	HGNC:882|MIM:601215|Ensembl:ENSG00000175054|HPRD:08369	3q22-q24	ataxia telangiectasia and Rad3 related	0.646	0.3977	0.367	0.5625
546	ATRX	ATR2|MGC2094|MRXHF1|RAD54|RAD54L|SFM1|SHS|XH2|XNP|ZNF-HX	HGNC:886|MIM:300032|Ensembl:ENSG00000085224|HPRD:02069	Xq13.1-q21.1	alpha thalassemia/mental retardation syndrome X-linked (RAD54 homolog, S. cerevisiae)	0.116	0.8785	-2.991	0.0001145	0.017
547	KIF1A	ATSV|C2orf20|DKFZp686I2094|FLJ30229|HUNC-104|MGC133285|MGC133286|UNC104	HGNC:888|MIM:601255|Ensembl:ENSG00000130294|HPRD:03156	2q37.3	kinesin family member 1A	-3.315	0.1906	-0.273	0.8078
549	AUH	-	HGNC:890|MIM:600529|Ensembl:ENSG00000148090|HPRD:08987	9q22.31	AU RNA binding protein/enoyl-Coenzyme A hydratase	3.148	2.544e-06	1.317	0.1195
550	AUP1	-	HGNC:891|MIM:602434|Ensembl:ENSG00000115307|HPRD:03892	2p13	ancient ubiquitous protein 1	2.051	0.01988	-0.918	0.174	0.23
551	AVP	ADH|ARVP|AVP-NPII|AVRP|VP	HGNC:894|MIM:192340|Ensembl:ENSG00000101200|HPRD:01891	20p13	arginine vasopressin	-0.451	0.7853	-0.823	0.4868
552	AVPR1A	AVPR1	HGNC:895|MIM:600821|Ensembl:ENSG00000166148|HPRD:02894	12q14-q15	arginine vasopressin receptor 1A	-0.657	0.8032	1.17	0.5001
553	AVPR1B	AVPR3	HGNC:896|MIM:600264|Ensembl:ENSG00000198049|HPRD:02600	1q32	arginine vasopressin receptor 1B	-4.594	0.02571	0.851	0.4283
554	AVPR2	ADHR|DI1|DIR|DIR3|MGC126533|MGC138386|NDI|V2R	HGNC:897|MIM:300538|Ensembl:ENSG00000126895|HPRD:02368	Xq28	arginine vasopressin receptor 2	1.357	0.5442	0.077	0.9465
558	AXL	JTK11|UFO	HGNC:905|MIM:109135|Ensembl:ENSG00000167601|HPRD:00171	19q13.1	AXL receptor tyrosine kinase	-0.506	0.01022	0.876	0.4803
563	AZGP1	ZA2G|ZAG	HGNC:910|MIM:194460|Ensembl:ENSG00000160862|HPRD:01910	7q22.1	alpha-2-glycoprotein 1, zinc-binding	0.375	0.3877	1.754	0.2407
566	AZU1	AZAMP|AZU|CAP37|HBP|HUMAZUR|NAZC	HGNC:913|MIM:162815|Ensembl:ENSG00000172232|HPRD:01221	19p13.3	azurocidin 1	0.151	0.7742	0.827	0.4101
567	B2M	-	HGNC:914|MIM:109700|Ensembl:ENSG00000166710|HPRD:00189	15q21-q22.2	beta-2-microglobulin	-0.749	0.1084	-1.563	0.1949
570	BAAT	BACAT|BAT|FLJ20300|MGC104432	HGNC:932|MIM:602938|Ensembl:ENSG00000136881|HPRD:08376	9q22.3	bile acid Coenzyme A: amino acid N-acyltransferase (glycine N-choloyltransferase)	0.609	0.6587	-1.663	0.1772	0.075
571	BACH1	BACH-1	HGNC:935|MIM:602751|Ensembl:ENSG00000156273|HPRD:04127	21q22.11	BTB and CNC homology 1, basic leucine zipper transcription factor 1	0.388	0.7479	-1.767	0.04313	0.048
572	BAD	BBC2|BCL2L8	HGNC:936|MIM:603167|Ensembl:ENSG00000002330|HPRD:04409	11q13.1	BCL2-associated agonist of cell death	-0.858	0.2985	-1.722	0.08115
573	BAG1	RAP46	HGNC:937|MIM:601497|Ensembl:ENSG00000107262|HPRD:03292	9p12	BCL2-associated athanogene	2.103	0.0007065	-1.875	0.05748	0.265
574	BAGE	BAGE1|CT2.1	HGNC:942|MIM:605167|HPRD:05523	21p11.1	B melanoma antigen	1.186	0.3686	0.458	0.5292
575	BAI1	FLJ41988|GDAIF	HGNC:943|MIM:602682|HPRD:04062	8q24	brain-specific angiogenesis inhibitor 1	0.883	0.5413	0.862	0.2439
576	BAI2	-	HGNC:944|MIM:602683|Ensembl:ENSG00000121753|HPRD:04063	1p35	brain-specific angiogenesis inhibitor 2	-1.341	0.1783	0.703	0.5564
577	BAI3	KIAA0550|MGC133100	HGNC:945|MIM:602684|Ensembl:ENSG00000135298|HPRD:04064	6q12	brain-specific angiogenesis inhibitor 3	4.083	0.02662	0.386	0.7641
578	BAK1	BAK|BAK-LIKE|BCL2L7|CDN1|MGC117255|MGC3887	HGNC:949|MIM:600516|Ensembl:ENSG00000030110|HPRD:02744	6p21.3	BCL2-antagonist/killer 1	-0.949	0.4028	0.416	0.6626
579	NKX3-2	BAPX1|MGC138171|NKX3.2|NKX3B	HGNC:951|MIM:602183|Ensembl:ENSG00000109705|HPRD:09075	4p16.1	NK3 homeobox 2	0.02	0.9932	-1.579	0.2775	0.002
580	BARD1	-	HGNC:952|MIM:601593|Ensembl:ENSG00000138376|HPRD:03354	2q34-q35	BRCA1 associated RING domain 1	-0.2	0.7394	0.155	0.8205
581	BAX	BCL2L4	HGNC:959|MIM:600040|Ensembl:ENSG00000087088|HPRD:02498	19q13.3-q13.4	BCL2-associated X protein	-0.297	0.6345	0.884	0.04056
582	BBS1	BBS2L2|FLJ23590|MGC126183|MGC126184|MGC51114	HGNC:966|MIM:209901|Ensembl:ENSG00000174483|HPRD:01950	11q13.1	Bardet-Biedl syndrome 1	-0.491	0.6317	-1.631	0.07103
585	BBS4	-	HGNC:969|MIM:600374|Ensembl:ENSG00000140463|HPRD:08982	15q22.3-q23	Bardet-Biedl syndrome 4	2.029	0.1121	-2.637	0.07966	0.282
586	BCAT1	BCT1|DKFZp686E12175|ECA39|MECA39|PNAS-121|PP18	HGNC:976|MIM:113520|Ensembl:ENSG00000060982|HPRD:00216	12p12.1	branched chain aminotransferase 1, cytosolic	-0.527	0.319	-0.791	0.2196
587	BCAT2	BCAM|BCT2|PP18	HGNC:977|MIM:113530|Ensembl:ENSG00000105552|HPRD:00217	19q13	branched chain aminotransferase 2, mitochondrial	3.01	0.01013	0.962	0.3594
590	BCHE	CHE1|E1	HGNC:983|MIM:177400|Ensembl:ENSG00000114200|HPRD:01519	3q26.1-q26.2	butyrylcholinesterase	0.043	0.8523	-0.618	0.08213	0.005
593	BCKDHA	BCKDE1A|FLJ45695|MSU|MSUD1|OVD1A	HGNC:986|MIM:608348|Ensembl:ENSG00000142046|HPRD:02009	19q13.1-q13.2	branched chain keto acid dehydrogenase E1, alpha polypeptide	1.434	0.119	-0.461	0.7089	0.153
594	BCKDHB	E1B|FLJ17880|dJ279A18.1	HGNC:987|MIM:248611|Ensembl:ENSG00000083123|HPRD:02011	6q13-q15	branched chain keto acid dehydrogenase E1, beta polypeptide	3.041	0.04489	-0.052	0.9641	0.311
595	CCND1	BCL1|D11S287E|PRAD1|U21B31	HGNC:1582|MIM:168461|Ensembl:ENSG00000110092|HPRD:01346	11q13	cyclin D1	-0.564	0.07062	-2.409	0.04962
596	BCL2	Bcl-2	HGNC:990|MIM:151430|Ensembl:ENSG00000171791|HPRD:01045	18q21.33|18q21.3	B-cell CLL/lymphoma 2	0.763	0.5543	-2.114	0.005931	0.099
597	BCL2A1	ACC-1|ACC-2|BCL2L5|BFL1|GRS|HBPA1	HGNC:991|MIM:601056|Ensembl:ENSG00000140379|HPRD:03034	15q24.3	BCL2-related protein A1	0.08	0.7025	-0.545	0.1949	0.009
598	BCL2L1	BCL-XL/S|BCL2L|BCLX|Bcl-X|DKFZp781P2092|bcl-xL|bcl-xS	HGNC:992|MIM:600039|Ensembl:ENSG00000171552|HPRD:02497	20q11.21	BCL2-like 1	-0.409	0.4765	-1.212	0.181
599	BCL2L2	BCL-W|BCLW|KIAA0271	HGNC:995|MIM:601931|Ensembl:ENSG00000129473|HPRD:03569	14q11.2-q12	BCL2-like 2	-0.254	0.7294	-1.258	0.1471
602	BCL3	BCL4|D19S37	HGNC:998|MIM:109560|Ensembl:ENSG00000069399|HPRD:00179	19q13.1-q13.2	B-cell CLL/lymphoma 3	-0.834	0.08776	0.252	0.7782
604	BCL6	BCL5|BCL6A|LAZ3|ZBTB27|ZNF51	HGNC:1001|MIM:109565|Ensembl:ENSG00000113916|HPRD:00180	3q27	B-cell CLL/lymphoma 6	-1.175	0.05024	1.737	0.1107
605	BCL7A	BCL7	HGNC:1004|MIM:601406|Ensembl:ENSG00000110987|HPRD:03243	12q24.13	B-cell CLL/lymphoma 7A	1.537	0.1684	0.186	0.7976
607	BCL9	LGS|MGC131591	HGNC:1008|MIM:602597|Ensembl:ENSG00000116128|HPRD:04000	1q21	B-cell CLL/lymphoma 9	1.584	0.3899	-1.23	0.3991	0.184
608	TNFRSF17	BCM|BCMA|CD269	HGNC:11913|MIM:109545|Ensembl:ENSG00000048462|HPRD:00144	16p13.1	tumor necrosis factor receptor superfamily, member 17	0.07	0.9111	-0.902	0.03057	0.008
610	HCN2	BCNG-2|BCNG2|HAC-1	HGNC:4846|MIM:602781|Ensembl:ENSG00000099822|HPRD:07213	19p13.3	hyperpolarization activated cyclic nucleotide-gated potassium channel 2	0.387	0.8469	-0.069	0.9549	0.04
611	OPN1SW	BCP|BOP|CBT	HGNC:1012|MIM:190900|Ensembl:ENSG00000128617|HPRD:01836	7q32.1	opsin 1 (cone pigments), short-wave-sensitive	-2.663	0.2748	1.395	0.1565
613	BCR	ALL|BCR1|CML|D22S11|D22S662|FLJ16453|PHL	HGNC:1014|MIM:151410|Ensembl:ENSG00000186716|HPRD:01044	22q11|22q11.23	breakpoint cluster region	0.257	0.7803	-0.99	0.1891	0.029
617	BCS1L	BCS|BCS1|BJS|FLNMS|GRACILE|Hs.6719|PTD|h-BCS	HGNC:1020|MIM:603647|Ensembl:ENSG00000074582|HPRD:04708	2q33	BCS1-like (yeast)	3.5	0.0003236	-0.811	0.2804	0.388
622	BDH1	BDH|MGC2723|MGC4347|MGC9788|SDR9C1	HGNC:1027|MIM:603063|Ensembl:ENSG00000161267|HPRD:04344	3q29	3-hydroxybutyrate dehydrogenase, type 1	0.412	0.3292	-0.841	0.2717	0.046
623	BDKRB1	B1BKR|B1R|BKB1R|BKR1|BRADYB1	HGNC:1029|MIM:600337|Ensembl:ENSG00000100739|HPRD:02639	14q32.1-q32.2	bradykinin receptor B1	-0.782	0.1164	0.969	0.3372
624	BDKRB2	B2R|BK-2|BK2|BKR2|BRB2|DKFZp686O088	HGNC:1030|MIM:113503|Ensembl:ENSG00000168398|HPRD:00213	14q32.1-q32.2	bradykinin receptor B2	-0.564	0.6334	1.541	0.2644
627	BDNF	MGC34632	HGNC:1033|MIM:113505|Ensembl:ENSG00000176697|HPRD:00214	11p13	brain-derived neurotrophic factor	-0.463	0.1499	-2.123	0.0363
629	CFB	AHUS4|BF|BFD|CFAB|FB|FBI12|GBG|H2-Bf|PBF2	HGNC:1037|MIM:138470|Ensembl:ENSG00000166278|HPRD:00718	6p21.3	complement factor B	0.489	0.655	3.269	0.001932
631	BFSP1	CP115|CP94|LIFL-H	HGNC:1040|MIM:603307|Ensembl:ENSG00000125864|HPRD:04494	20p11.23-p12.1	beaded filament structural protein 1, filensin	-0.971	0.4623	2.288	0.04612
632	BGLAP	BGP|OC|PMF1	HGNC:1043|MIM:112260|Ensembl:ENSG00000160783|HPRD:00205	1q25-q31	bone gamma-carboxyglutamate (gla) protein	-1.652	0.1942	-1.543	0.1586
633	BGN	DSPG1|PG-S1|PGI|SLRR1A	HGNC:1044|MIM:301870|Ensembl:ENSG00000182492|HPRD:02359	Xq28	biglycan	-0.98	0.04593	1.16	0.4036
634	CEACAM1	BGP|BGP1|BGPI	HGNC:1814|MIM:109770|Ensembl:ENSG00000079385|HPRD:00191	19q13.2	carcinoembryonic antigen-related cell adhesion molecule 1 (biliary glycoprotein)	-0.11	0.8361	1.604	0.2404
635	BHMT	-	HGNC:1047|MIM:602888|Ensembl:ENSG00000145692|HPRD:04200	5q13.1-q15	betaine-homocysteine methyltransferase	-2.659	0.06964	0.051	0.9547
636	BICD1	BICD	HGNC:1049|MIM:602204|Ensembl:ENSG00000151746|HPRD:03730	12p11.2-p11.1	bicaudal D homolog 1 (Drosophila)	-5.025	0.0006359	0.688	0.4782
637	BID	FP497|MGC15319|MGC42355	HGNC:1050|MIM:601997|Ensembl:ENSG00000015475|HPRD:03590	22q11.1	BH3 interacting domain death agonist	0.527	0.3685	0.374	0.4396
638	BIK	BIP1|BP4|NBK	HGNC:1051|MIM:603392|Ensembl:ENSG00000100290|HPRD:04547	22q13.31	BCL2-interacting killer (apoptosis-inducing)	0.749	0.06404	1.216	6.611e-05
639	PRDM1	BLIMP1|MGC118922|MGC118923|MGC118924|MGC118925|PRDI-BF1	HGNC:9346|MIM:603423|Ensembl:ENSG00000057657|HPRD:04572	6q21-q22.1	PR domain containing 1, with ZNF domain	-0.645	0.6787	-1.388	0.02067
640	BLK	MGC10442	HGNC:1057|MIM:191305|Ensembl:ENSG00000136573|HPRD:01866	8p23-p22	B lymphoid tyrosine kinase	1.198	0.5848	-0.86	0.02416	0.134
641	BLM	BS|MGC126616|MGC131618|MGC131620|RECQ2|RECQL2|RECQL3	HGNC:1058|MIM:604610|Ensembl:ENSG00000197299|HPRD:05211	15q26.1	Bloom syndrome, RecQ helicase-like	2.263	0.004077	0.271	0.587
642	BLMH	BH|BMH	HGNC:1059|MIM:602403|Ensembl:ENSG00000108578|HPRD:03870	17q11.2	bleomycin hydrolase	1.49	0.02643	-0.663	0.2991	0.163
643	CXCR5	BLR1|CD185|MDR15|MGC117347	HGNC:1060|MIM:601613|Ensembl:ENSG00000160683|HPRD:03367	11q23.3	chemokine (C-X-C motif) receptor 5	0.944	0.7047	0.795	0.5192
644	BLVRA	BLVR|BVR|BVRA	HGNC:1062|MIM:109750|Ensembl:ENSG00000106605|HPRD:11229	7p14-cen	biliverdin reductase A	-1.407	0.008768	-0.043	0.9478
645	BLVRB	BVRB|FLR|MGC117413|SDR43U1	HGNC:1063|MIM:600941|Ensembl:ENSG00000090013|HPRD:02967	19q13.1-q13.2	biliverdin reductase B (flavin reductase (NADPH))	-0.076	0.8415	0.251	0.7166
646	BNC1	BNC|BSN1|HsT19447	HGNC:1081|MIM:601930|Ensembl:ENSG00000169594|HPRD:11799	15q25.2	basonuclin 1	-2.232	0.1047	-2.912	0.02002
648	BMI1	MGC12685|PCGF4|RNF51	HGNC:1066|MIM:164831|Ensembl:ENSG00000168283|HPRD:01277	10p11.23	BMI1 polycomb ring finger oncogene	0.187	0.7285	-1.147	0.01791	0.022
649	BMP1	FLJ44432|PCOLC|PCP|TLD|pCP-2	HGNC:1067|MIM:112264|Ensembl:ENSG00000168487|HPRD:00209	8p21.3	bone morphogenetic protein 1	-3.029	0.0076	1.515	0.2538
650	BMP2	BMP2A	HGNC:1069|MIM:112261|Ensembl:ENSG00000125845|HPRD:00206	20p12	bone morphogenetic protein 2	0.224	0.7113	0.001	0.9985
651	BMP3	BMP-3A	HGNC:1070|MIM:112263|Ensembl:ENSG00000152785|HPRD:00208	4q21	bone morphogenetic protein 3	1.243	0.6049	0.735	0.5144
652	BMP4	BMP2B|BMP2B1|MCOPS6|OFC11|ZYME	HGNC:1071|MIM:112262|Ensembl:ENSG00000125378|HPRD:00207	14q22-q23	bone morphogenetic protein 4	1.153	0.006355	-2.296	0.0003362	0.153
653	BMP5	MGC34244	HGNC:1072|MIM:112265|Ensembl:ENSG00000112175|HPRD:00210	6p12.1	bone morphogenetic protein 5	-0.157	0.7988	0.217	0.8659
654	BMP6	VGR|VGR1	HGNC:1073|MIM:112266|Ensembl:ENSG00000153162|HPRD:00211	6p24-p23	bone morphogenetic protein 6	-0.809	0.6054	-1.202	0.3045
655	BMP7	OP-1	HGNC:1074|MIM:112267|Ensembl:ENSG00000101144|HPRD:00212	20q13	bone morphogenetic protein 7	0.215	0.7606	0.398	0.7963
656	BMP8B	BMP8|MGC131757|OP2	HGNC:1075|MIM:602284|Ensembl:ENSG00000116985|HPRD:03792	1p35-p32	bone morphogenetic protein 8b	-1.743	0.3684	-1.407	0.3328
657	BMPR1A	10q23del|ACVRLK3|ALK3|CD292|SKR5	HGNC:1076|MIM:601299|Ensembl:ENSG00000107779|HPRD:03192	10q22.3	bone morphogenetic protein receptor, type IA	-0.656	0.4425	0.608	0.4082
658	BMPR1B	ALK-6|ALK6|CDw293	HGNC:1077|MIM:603248|Ensembl:ENSG00000138696|HPRD:04457	4q22-q24	bone morphogenetic protein receptor, type IB	-1.079	0.5391	1.033	0.2528
659	BMPR2	BMPR-II|BMPR3|BMR2|BRK-3|FLJ41585|FLJ76945|PPH1|T-ALK	HGNC:1078|MIM:600799|Ensembl:ENSG00000204217|HPRD:02880	2q33-q34	bone morphogenetic protein receptor, type II (serine/threonine kinase)	-2.191	0.07113	-4.227	1.309e-05
660	BMX	ETK|PSCTK2|PSCTK3	HGNC:1079|MIM:300101|Ensembl:ENSG00000102010|HPRD:02111	Xp22.2	BMX non-receptor tyrosine kinase	-0.603	0.4245	0.055	0.958
[truncated: 12,243 more rows]
