# Supplementary material for: A Genome-Wide Systematic Analysis Reveals Different and Predictive Proliferation Expression Signatures of Cancerous vs. Non-Cancerous Cells
Source: PLoS Genet. 2013 Sep 19;9(9):e1003806. doi: 10.1371/journal.pgen.1003806 (PMC3778010; doi:10.1371/journal.pgen.1003806)
Supplement: Table S2 — Functional analysis of cPI and nPI values (correlation based). (XLS) [file pgen.1003806.s011.xls]

## Sheet: Legend
Table S2 - Functional analysis of cPI/nPI values (correlation based measures)
Each sheet contains the list of GO terms/metabolic pathways with significant nPI/cPI values as described below
The sheets are:
cPI (NCI-60)	Terms with significant cPI values (NCI-60)
nPI (HapMap)	Terms with significant nPI values (HapMap)
Breast (5 samples)	Terms with significant cPI values (breast cancer cPI)
CNS (6 samples)	Terms with significant cPI values (CNS cancer cPI)
Colon (7 samples)	Terms with significant cPI values (colon cancer cPI)
Lung (9 samples)	Terms with significant cPI values (lung cancer cPI)
Leukemia (6 samples)	Terms with significant cPI values (leukemia cPI)
Melanoma (10 samples)	Terms with significant cPI values (melanoma cPI)
Ovarian (7 samples)	Terms with significant cPI values (ovarian cancer cPI)
Renal (8 samples)	Terms with significant cPI values (renal cPI)
cPI (fast dividing cell lines)	Terms with significant cPI values (cPI based on 30 fastet dividing cell lines, median doubling time 29.1 hours)
cPI (slow dividing cell lines)	Terms with significant cPI values (cPI based on 30 slowest dividing cell lines, median doubling time 34.65 hours)
cPI (NCI-60) Agilent	Terms with significant cPI values (NCI-60), based on Agilent expression array (GSE29288)
nPI (HapMap, CEU)	Terms with significant nPI values (HapMap, CEU population, 56 samples)
nPI (HapMap, ASN)	Terms with significant nPI values (HapMap, CHB+JPT populations, 86 samples)
nPI (HapMap, YRI)	Terms with significant nPI values (HapMap, YRI population, 82 samples)
nPI (HapMap, Males)	Terms with significant nPI values (HapMap, 116 males)
nPI (HapMap, Females)	Terms with significant nPI values (HapMap, 108 males)

## Sheet: cPI (NCI-60)
Terms with significant cPI values (NCI-60)
GO term	GO ID	No. of Genes	No. of Genes with Data	PI (term)	PI (all)	P-value			Metabolic Pathway	No. of Genes	No. of Genes with Data	PI (pathway)	PI (all)	P-value
									Citric Acid Cycle	26	23	0.252	0.011	5.815e-07
biological process									Valine, Leucine, and Isoleucine Metabolism	28	26	0.18	0.011	1.633e-05
integrin-mediated signaling pathway	7229	32	28	-0.164	0.011	7.168e-06			IMP Biosynthesis	6	6	0.428	0.011	0.000104
cell-matrix adhesion	7160	57	52	-0.136	0.011	6.478e-07			Oxidative Phosphorylation	92	70	0.21	0.011	7.955e-15
cell junction organization	34330	133	114	-0.129	0.011	1.681e-11
cell junction assembly	34329	122	105	-0.126	0.011	4.974e-10
cell-substrate adhesion	31589	76	70	-0.117	0.011	6.676e-07
platelet degranulation	2576	80	77	-0.115	0.011	9.689e-07
negative regulation of cellular component movement	51271	80	73	-0.114	0.011	1.327e-06
negative regulation of cell migration	30336	73	67	-0.113	0.011	4.363e-06
negative regulation of cell motility	2000146	75	69	-0.113	0.011	2.561e-06
negative regulation of locomotion	40013	79	72	-0.111	0.011	1.727e-06
positive regulation of angiogenesis	45766	57	55	-0.11	0.011	8.322e-06
exocytosis	6887	134	121	-0.11	0.011	1.347e-10
positive regulation of cell adhesion	45785	62	59	-0.109	0.011	2.439e-05
regulation of cell migration	30334	247	226	-0.107	0.011	9.171e-17
response to type I interferon	34340	66	64	-0.105	0.011	2.092e-06
type I interferon-mediated signaling pathway	60337	65	64	-0.105	0.011	2.092e-06
cellular response to type I interferon	71357	65	64	-0.105	0.011	2.092e-06
cell-cell junction organization	45216	95	77	-0.103	0.011	6.004e-06
positive regulation of cell migration	30335	148	139	-0.102	0.011	4.442e-10
positive regulation of cell motility	2000147	151	141	-0.101	0.011	4.968e-10
positive regulation of locomotion	40017	156	145	-0.101	0.011	2.782e-10
regulation of cell motility	2000145	264	241	-0.101	0.011	6.436e-16
axon guidance	7411	292	264	-0.099	0.011	5.334e-17
positive regulation of cellular component movement	51272	157	147	-0.098	0.011	6.277e-10
regulation of cellular component movement	51270	277	253	-0.098	0.011	8.639e-16
regulation of locomotion	40012	280	253	-0.098	0.011	6.784e-16
cellular response to interferon-gamma	71346	77	71	-0.097	0.011	1.002e-05
regulation of angiogenesis	45765	110	105	-0.097	0.011	2.786e-07
axonogenesis	7409	339	300	-0.097	0.011	1.569e-18
cell morphogenesis involved in neuron differentiation	48667	349	308	-0.094	0.011	2.791e-18
cell adhesion	7155	357	310	-0.093	0.011	4.658e-19
neuron projection morphogenesis	48812	355	312	-0.092	0.011	8.485e-18
biological adhesion	22610	358	311	-0.092	0.011	1.092e-18
positive regulation of phospholipase C activity	10863	93	86	-0.091	0.011	7.306e-07
regulation of phospholipase activity	10517	106	98	-0.089	0.011	2.847e-07
positive regulation of phospholipase activity	10518	100	92	-0.088	0.011	6.6e-07
cell morphogenesis involved in differentiation	904	400	354	-0.088	0.011	2.193e-18
regulation of cyclic nucleotide metabolic process	30799	100	92	-0.087	0.011	3.167e-06
chemotaxis	6935	415	373	-0.087	0.011	2.05e-19
taxis	42330	415	373	-0.087	0.011	2.05e-19
secretion by cell	32940	219	197	-0.086	0.011	1.857e-10
regulation of cAMP metabolic process	30814	95	87	-0.086	0.011	7.845e-06
epidermis development	8544	124	107	-0.085	0.011	2.132e-06
activation of phospholipase C activity	7202	87	80	-0.084	0.011	1.174e-05
regulation of cAMP biosynthetic process	30817	94	86	-0.083	0.011	1.502e-05
muscle organ development	7517	126	109	-0.083	0.011	3.571e-06
secretion	46903	249	222	-0.082	0.011	6.528e-11
positive regulation of lipase activity	60193	106	96	-0.081	0.011	2.482e-06
regulation of nucleotide biosynthetic process	30808	98	90	-0.081	0.011	1.395e-05
cell projection morphogenesis	48858	414	351	-0.081	0.011	1.541e-15
regulation of cyclic nucleotide biosynthetic process	30802	97	89	-0.08	0.011	2.101e-05
neuron projection development	31175	381	334	-0.08	0.011	8.759e-15
regulation of lipase activity	60191	125	114	-0.079	0.011	6.435e-07
cell part morphogenesis	32990	419	355	-0.079	0.011	4.482e-15
G-protein signaling, coupled to cyclic nucleotide second messenger	7187	111	106	-0.078	0.011	1.828e-06
cellular calcium ion homeostasis	6874	127	113	-0.078	0.011	4.728e-06
negative regulation of transport	51051	143	126	-0.077	0.011	3.587e-06
cell morphogenesis	902	480	410	-0.075	0.011	5.858e-16
neuron development	48666	418	366	-0.075	0.011	1.859e-14
cell-cell adhesion	16337	183	149	-0.075	0.011	1.455e-07
cellular component morphogenesis	32989	506	433	-0.075	0.011	1.286e-16
muscle contraction	6936	150	141	-0.074	0.011	5.541e-06
leukocyte migration	50900	163	156	-0.072	0.011	4.426e-07
platelet activation	30168	201	184	-0.072	0.011	1.249e-07
cyclic-nucleotide-mediated signaling	19935	123	117	-0.072	0.011	3.417e-06
cellular divalent inorganic cation homeostasis	72503	134	118	-0.071	0.011	1.642e-05
muscle structure development	61061	188	164	-0.071	0.011	7.593e-07
cell projection organization	30030	480	406	-0.071	0.011	3.399e-14
locomotion	40011	682	605	-0.071	0.011	1.825e-21
second-messenger-mediated signaling	19932	188	173	-0.071	0.011	3.182e-08
calcium ion homeostasis	55074	132	118	-0.071	0.011	1.457e-05
actin cytoskeleton organization	30036	189	159	-0.07	0.011	5.227e-07
neuron differentiation	30182	477	414	-0.069	0.011	7.323e-14
regulation of system process	44057	191	168	-0.067	0.011	2.491e-06
vasculature development	1944	195	183	-0.067	0.011	3.434e-07
regulation of cell adhesion	30155	160	151	-0.067	0.011	1.103e-05
positive regulation of multicellular organismal process	51240	264	219	-0.067	0.011	3.989e-09
tissue development	9888	504	421	-0.066	0.011	2.05e-14
skeletal system development	1501	183	154	-0.066	0.011	4.481e-06
regulation of immune effector process	2697	131	116	-0.065	0.011	2.068e-05
regulation of response to external stimulus	32101	211	193	-0.065	0.011	2.39e-07
response to external stimulus	9605	658	584	-0.065	0.011	3.633e-18
cell development	48468	624	538	-0.065	0.011	3.872e-16
positive regulation of transport	51050	264	228	-0.064	0.011	1.653e-07
regulation of anatomical structure morphogenesis	22603	344	296	-0.063	0.011	2.194e-09
actin filament-based process	30029	229	198	-0.062	0.011	6.083e-07
regulation of cytokine production	1817	253	219	-0.062	0.011	7.673e-08
blood vessel development	1568	175	164	-0.062	0.011	6.575e-06
positive regulation of intracellular protein kinase cascade	10740	281	235	-0.062	0.011	5.396e-08
cell migration	16477	362	323	-0.061	0.011	3.201e-10
regulation of nucleotide metabolic process	6140	287	245	-0.061	0.011	1.351e-07
cardiovascular system development	72358	312	284	-0.061	0.011	8.868e-09
circulatory system development	72359	312	284	-0.061	0.011	8.868e-09
cellular metal ion homeostasis	6875	191	167	-0.06	0.011	9.987e-06
G-protein coupled receptor signaling pathway	7186	439	377	-0.059	0.011	7.381e-12
anatomical structure morphogenesis	9653	947	825	-0.059	0.011	5.575e-20
vesicle-mediated transport	16192	508	428	-0.059	0.011	1.099e-11
generation of neurons	48699	605	526	-0.058	0.011	7.026e-13
regulation of multicellular organismal development	2000026	580	507	-0.057	0.011	6.834e-14
neurogenesis	22008	621	540	-0.057	0.011	6.899e-13
cell motility	48870	395	347	-0.057	0.011	1.606e-09
localization of cell	51674	395	347	-0.057	0.011	1.606e-09
metal ion homeostasis	55065	200	176	-0.056	0.011	1.248e-05
positive regulation of developmental process	51094	374	335	-0.056	0.011	2.153e-09
wound healing	42060	493	444	-0.055	0.011	8.653e-11
positive regulation of signaling	23056	530	445	-0.055	0.011	3.741e-11
system development	48731	1696	1459	-0.055	0.011	2.647e-30
nervous system development	7399	949	813	-0.054	0.011	1.749e-17
positive regulation of cell differentiation	45597	262	239	-0.054	0.011	1.273e-06
response to wounding	9611	657	593	-0.054	0.011	2.562e-13
positive regulation of signal transduction	9967	514	432	-0.054	0.011	1.478e-10
positive regulation of cell communication	10647	523	439	-0.053	0.011	1.365e-10
cellular ion homeostasis	6873	298	259	-0.053	0.011	4.732e-07
organ development	48513	952	815	-0.052	0.011	2.212e-17
regulation of multicellular organismal process	51239	950	822	-0.052	0.011	1.133e-18
cell activation	1775	378	337	-0.052	0.011	7.666e-08
cell differentiation	30154	1088	936	-0.051	0.011	1.818e-18
anatomical structure development	48856	1957	1669	-0.051	0.011	2.24e-30
positive regulation of protein kinase activity	45860	314	276	-0.051	0.011	1.295e-06
regulation of developmental process	50793	782	678	-0.051	0.011	2.701e-14
cellular component movement	6928	568	508	-0.05	0.011	7.93e-11
system process	3008	988	842	-0.05	0.011	1.168e-17
positive regulation of kinase activity	33674	327	287	-0.05	0.011	9.456e-07
cell-cell signaling	7267	664	593	-0.05	0.011	9.97e-14
cellular chemical homeostasis	55082	310	268	-0.05	0.011	1.16e-06
regulation of signal transduction	9966	1192	1005	-0.05	0.011	1.012e-18
regulation of intracellular protein kinase cascade	10627	423	365	-0.049	0.011	4.242e-08
negative regulation of signaling	23057	400	333	-0.049	0.011	3.293e-07
negative regulation of signal transduction	9968	390	326	-0.049	0.011	4.704e-07
regulation of body fluid levels	50878	489	442	-0.049	0.011	1.495e-09
cellular developmental process	48869	1153	979	-0.049	0.011	1.034e-17
negative regulation of cell communication	10648	399	333	-0.049	0.011	4.413e-07
blood coagulation	7596	450	407	-0.049	0.011	1.083e-08
coagulation	50817	450	407	-0.049	0.011	1.083e-08
ion homeostasis	50801	319	279	-0.049	0.011	6.128e-07
defense response	6952	621	546	-0.048	0.011	2.342e-11
regulation of signaling	23051	1318	1115	-0.048	0.011	3.478e-19
multicellular organismal development	7275	1909	1633	-0.048	0.011	8.207e-27
organ morphogenesis	9887	302	266	-0.047	0.011	2.017e-05
hemostasis	7599	454	411	-0.047	0.011	2.295e-08
regulation of cell communication	10646	954	808	-0.047	0.011	1.265e-14
positive regulation of response to stimulus	48584	781	662	-0.047	0.011	3.059e-12
negative regulation of response to stimulus	48585	451	378	-0.047	0.011	2.094e-07
cellular homeostasis	19725	341	292	-0.046	0.011	1.142e-06
regulation of immune response	50776	418	357	-0.046	0.011	1.824e-07
regulation of secretion	51046	246	219	-0.046	0.011	2.064e-05
regulation of immune system process	2682	629	541	-0.046	0.011	9.671e-11
regulation of cell differentiation	45595	525	460	-0.046	0.011	3.477e-09
regulation of response to stimulus	48583	1603	1348	-0.046	0.011	1.356e-21
multicellular organismal signaling	35637	444	387	-0.046	0.011	1.551e-08
cell surface receptor signaling pathway	7166	1509	1336	-0.045	0.011	6.512e-22
synaptic transmission	7268	414	360	-0.045	0.011	4.405e-08
regulation of localization	32879	835	737	-0.045	0.011	2.507e-12
transmission of nerve impulse	19226	441	384	-0.045	0.011	3.177e-08
positive regulation of transferase activity	51347	335	293	-0.045	0.011	4.06e-06
enzyme linked receptor protein signaling pathway	7167	559	505	-0.044	0.011	6.837e-09
neurological system process	50877	691	563	-0.044	0.011	1.289e-10
chemical homeostasis	48878	427	373	-0.043	0.011	1.73e-07
developmental process	32502	2202	1877	-0.043	0.011	4.311e-26
multicellular organismal process	32501	3176	2694	-0.043	0.011	1.943e-35
regulation of defense response	31347	291	256	-0.042	0.011	1.156e-05
positive regulation of immune system process	2684	387	332	-0.04	0.011	1.359e-05
membrane organization	61024	361	312	-0.039	0.011	2.616e-05
transmembrane receptor protein tyrosine kinase signaling pathway	7169	462	414	-0.038	0.011	2.505e-06
innate immune response	45087	360	306	-0.038	0.011	1.209e-05
regulation of protein phosphorylation	1932	585	507	-0.037	0.011	1.007e-06
response to chemical stimulus	42221	1806	1566	-0.036	0.011	9.05e-18
signaling	23052	2986	2641	-0.035	0.011	1.293e-26
signal transduction	7165	2643	2342	-0.035	0.011	3.941e-24
regulation of phosphorylation	42325	623	542	-0.035	0.011	1e-06
regulation of phosphate metabolic process	19220	680	583	-0.035	0.011	4.63e-07
regulation of phosphorus metabolic process	51174	680	583	-0.035	0.011	4.63e-07
immune response	6955	612	531	-0.035	0.011	1.734e-07
cell communication	7154	3031	2674	-0.034	0.011	1.139e-25
ion transport	6811	517	439	-0.034	0.011	1.483e-06
cellular response to organic substance	71310	751	669	-0.034	0.011	1.689e-08
multi-organism process	51704	360	325	-0.034	0.011	1.4e-05
regulation of transport	51049	593	519	-0.034	0.011	2.241e-06
positive regulation of hydrolase activity	51345	429	382	-0.032	0.011	2.103e-05
regulation of cell proliferation	42127	692	614	-0.031	0.011	2.368e-06
immune system process	2376	1072	952	-0.03	0.011	2.97e-09
regulation of hydrolase activity	51336	642	561	-0.03	0.011	2.747e-06
cellular response to chemical stimulus	70887	1060	939	-0.029	0.011	1.649e-09
regulation of biological quality	65008	1496	1305	-0.026	0.011	2.904e-10
intracellular signal transduction	35556	900	798	-0.025	0.011	2.667e-06
response to organic substance	10033	973	865	-0.023	0.011	8.745e-07
response to stimulus	50896	4347	3743	-0.022	0.011	1.173e-18
cellular response to stimulus	51716	3290	2886	-0.019	0.011	7.333e-13
biological regulation	65007	6051	5122	-0.008	0.011	4.031e-08
regulation of cellular process	50794	5284	4488	-0.007	0.011	9.732e-07
regulation of biological process	50789	5652	4786	-0.006	0.011	1.193e-06
cellular component organization at cellular level	71842	1939	1632	0.038	0.011	1.761e-07
protein metabolic process	19538	2089	1784	0.041	0.011	6.682e-10
cellular component organization or biogenesis at cellular level	71841	1973	1661	0.041	0.011	5.049e-09
small molecule metabolic process	44281	1728	1485	0.045	0.011	8.277e-10
cellular protein metabolic process	44267	1904	1630	0.047	0.011	1.483e-12
intracellular transport	46907	681	582	0.049	0.011	4.561e-06
metabolic process	8152	4878	4174	0.054	0.011	2.555e-32
primary metabolic process	44238	4396	3751	0.055	0.011	5.948e-31
cellular response to stress	33554	724	646	0.057	0.011	7.697e-09
cellular ketone metabolic process	42180	519	443	0.057	0.011	7.38e-06
cellular metabolic process	44237	4503	3851	0.058	0.011	6.215e-36
protein modification by small protein conjugation or removal	70647	388	316	0.061	0.011	5.091e-06
protein ubiquitination	16567	307	248	0.062	0.011	2.589e-05
macromolecule metabolic process	43170	3323	2845	0.064	0.011	1.043e-36
oxidation-reduction process	55114	393	354	0.065	0.011	2.007e-06
catabolic process	9056	1146	986	0.067	0.011	7.772e-17
intracellular protein transport	6886	332	297	0.068	0.011	5.46e-07
regulation of cell cycle	51726	549	478	0.068	0.011	1.853e-09
organelle organization	6996	1167	978	0.068	0.011	4.148e-17
regulation of mitotic cell cycle	7346	256	222	0.068	0.011	2.432e-05
protein catabolic process	30163	267	224	0.069	0.011	7.215e-06
modification-dependent macromolecule catabolic process	43632	237	197	0.07	0.011	2.368e-05
proteolysis involved in cellular protein catabolic process	51603	244	204	0.07	0.011	1.734e-05
cellular protein catabolic process	44257	251	209	0.071	0.011	1.088e-05
cellular amine metabolic process	44106	339	301	0.071	0.011	6.493e-07
cellular macromolecule metabolic process	44260	3065	2626	0.071	0.011	5.425e-44
cellular catabolic process	44248	1014	871	0.072	0.011	3.5e-17
macromolecular complex assembly	65003	481	414	0.073	0.011	1.574e-09
transcription from RNA polymerase II promoter	6366	308	292	0.074	0.011	2.623e-08
transcription, DNA-dependent	6351	415	386	0.077	0.011	8.485e-11
protein complex subunit organization	71822	434	381	0.079	0.011	2.575e-11
biosynthetic process	9058	1610	1416	0.081	0.011	1.069e-34
small molecule biosynthetic process	44283	218	196	0.081	0.011	4.382e-06
cellular amino acid metabolic process	6520	283	251	0.082	0.011	8.054e-08
generation of precursor metabolites and energy	6091	296	271	0.083	0.011	2.08e-08
cellular biosynthetic process	44249	1554	1365	0.084	0.011	1.191e-36
regulation of cellular ketone metabolic process	10565	129	113	0.085	0.011	2.073e-05
energy derivation by oxidation of organic compounds	15980	241	219	0.087	0.011	2.001e-07
cellular aromatic compound metabolic process	6725	150	124	0.09	0.011	2.01e-05
proteasomal protein catabolic process	10498	158	134	0.091	0.011	2.656e-06
proteasomal ubiquitin-dependent protein catabolic process	43161	157	133	0.091	0.011	2.631e-06
macromolecule biosynthetic process	9059	1053	924	0.092	0.011	7.613e-33
one-carbon metabolic process	6730	129	103	0.093	0.011	1.449e-05
protein targeting	6605	259	234	0.094	0.011	7.392e-11
macromolecular complex subunit organization	43933	613	532	0.095	0.011	1.205e-20
regulation of protein ubiquitination	31396	138	117	0.095	0.011	1.131e-05
mitotic cell cycle checkpoint	7093	128	114	0.097	0.011	3.146e-06
cellular macromolecule biosynthetic process	34645	1029	903	0.097	0.011	1.335e-35
protein localization to organelle	33365	274	242	0.098	0.011	1.826e-12
cell cycle	7049	648	556	0.098	0.011	5.766e-24
cell cycle process	22402	615	527	0.099	0.011	3.763e-23
nitrogen compound metabolic process	6807	2199	1901	0.099	0.011	6.805e-67
DNA integrity checkpoint	31570	123	110	0.1	0.011	3.459e-06
regulation of cell cycle process	10564	345	299	0.104	0.011	1.895e-14
cellular nitrogen compound metabolic process	34641	2130	1847	0.104	0.011	5.493e-73
cellular nitrogen compound biosynthetic process	44271	240	215	0.104	0.011	1.118e-10
RNA biosynthetic process	32774	499	462	0.104	0.011	2.303e-23
histone modification	16570	198	170	0.104	0.011	2.258e-09
covalent chromatin modification	16569	199	171	0.104	0.011	1.836e-09
heterocycle biosynthetic process	18130	138	125	0.107	0.011	6.014e-07
positive regulation of reproductive process	2000243	76	73	0.109	0.011	1.11e-05
negative regulation of protein ubiquitination	31397	82	72	0.111	0.011	1.845e-05
interphase	51325	292	265	0.112	0.011	2.14e-15
macromolecule methylation	43414	83	63	0.112	0.011	1.982e-05
peptidyl-lysine modification	18205	93	82	0.113	0.011	3.116e-06
interphase of mitotic cell cycle	51329	287	262	0.113	0.011	8.115e-16
response to DNA damage stimulus	6974	414	366	0.114	0.011	2.69e-22
nucleobase-containing compound metabolic process	6139	1793	1550	0.114	0.011	3.84e-77
methylation	32259	96	75	0.115	0.011	2.671e-06
cellular process involved in reproduction	48610	239	186	0.116	0.011	1.044e-12
chromatin modification	16568	265	224	0.116	0.011	3.198e-15
regulation of ubiquitin-protein ligase activity	51438	91	78	0.117	0.011	4.087e-06
macromolecule catabolic process	9057	551	469	0.117	0.011	8.444e-29
positive regulation of ubiquitin-protein ligase activity involved in mitotic cell cycle	51437	71	61	0.117	0.011	1.89e-05
cell cycle phase	22403	509	438	0.117	0.011	3.005e-27
protein acetylation	6473	81	69	0.118	0.011	1.639e-05
regulation of cell cycle arrest	71156	232	206	0.118	0.011	3.028e-13
positive regulation of ubiquitin-protein ligase activity	51443	78	68	0.119	0.011	5.654e-06
chromatin organization	6325	318	264	0.12	0.011	8.996e-19
mitotic cell cycle	278	457	405	0.12	0.011	2.446e-26
amine biosynthetic process	9309	85	79	0.121	0.011	1.888e-06
regulation of ligase activity	51340	94	81	0.121	0.011	8.827e-07
cell cycle checkpoint	75	212	189	0.121	0.011	1.156e-12
cellular macromolecular complex assembly	34622	254	217	0.121	0.011	7.272e-15
M phase	279	261	213	0.122	0.011	8.34e-16
anatomical structure homeostasis	60249	91	81	0.122	0.011	3.931e-06
chromosome segregation	7059	86	67	0.123	0.011	5.692e-06
G1/S transition of mitotic cell cycle	82	139	128	0.123	0.011	5.871e-10
positive regulation of ligase activity	51351	81	71	0.124	0.011	1.148e-06
negative regulation of cell cycle process	10948	80	67	0.125	0.011	1.852e-05
positive regulation of viral reproduction	48524	73	71	0.126	0.011	1.12e-06
regulation of chromosome organization	33044	69	59	0.128	0.011	3.266e-06
gene expression	10467	1167	1030	0.129	0.011	3.925e-68
viral reproduction	16032	335	311	0.129	0.011	6.083e-24
DNA catabolic process	6308	56	52	0.132	0.011	2.064e-06
negative regulation of ubiquitin-protein ligase activity involved in mitotic cell cycle	51436	67	57	0.132	0.011	4.421e-06
regulation of ubiquitin-protein ligase activity involved in mitotic cell cycle	51439	77	65	0.133	0.011	1.157e-06
cellular macromolecule catabolic process	44265	494	418	0.134	0.011	3.445e-34
mitochondrion organization	7005	116	100	0.136	0.011	8.951e-10
cofactor metabolic process	51186	159	136	0.136	0.011	3.787e-11
organelle fission	48285	170	147	0.136	0.011	2.806e-13
regulation of viral transcription	46782	65	63	0.137	0.011	4.86e-07
chromosome organization	51276	429	365	0.138	0.011	4.636e-32
anaphase-promoting complex-dependent proteasomal ubiquitin-dependent protein catabolic process	31145	79	69	0.139	0.011	1.378e-07
viral reproductive process	22415	162	147	0.14	0.011	1.813e-14
RNA metabolic process	16070	986	863	0.14	0.011	3.202e-69
M phase of mitotic cell cycle	87	171	148	0.14	0.011	2.285e-14
cellular component disassembly	22411	188	170	0.14	0.011	7.84e-18
cellular component disassembly at cellular level	71845	188	170	0.14	0.011	7.84e-18
nuclear division	280	163	140	0.142	0.011	1.003e-13
mitosis	7067	163	140	0.142	0.011	1.003e-13
nucleic acid metabolic process	90304	1396	1213	0.142	0.011	3.295e-98
DNA metabolic process	6259	496	420	0.147	0.011	7.504e-41
cellular macromolecular complex subunit organization	34621	374	324	0.149	0.011	5.952e-33
protein methylation	6479	53	44	0.151	0.011	2.042e-06
protein alkylation	8213	53	44	0.151	0.011	2.042e-06
DNA conformation change	71103	107	87	0.151	0.011	8.09e-11
mitochondrial transport	6839	67	60	0.151	0.011	1.15e-07
cofactor biosynthetic process	51188	76	68	0.152	0.011	3.828e-08
coenzyme metabolic process	6732	121	101	0.153	0.011	2.702e-10
mitotic prometaphase	236	84	72	0.153	0.011	1.473e-08
transcription initiation from RNA polymerase II promoter	6367	63	60	0.154	0.011	8.312e-09
chromatin assembly	31497	55	44	0.154	0.011	6.222e-06
cellular amino acid biosynthetic process	8652	56	53	0.154	0.011	5.68e-07
nucleobase metabolic process	9112	56	47	0.156	0.011	3.906e-06
positive regulation of viral transcription	50434	53	52	0.157	0.011	5.389e-08
DNA packaging	6323	79	61	0.157	0.011	3.645e-08
protein-DNA complex assembly	65004	61	51	0.158	0.011	3.017e-07
DNA repair	6281	240	211	0.159	0.011	4.108e-26
nucleosome assembly	6334	47	38	0.159	0.011	9.185e-06
nuclear export	51168	69	57	0.161	0.011	1.898e-07
protein targeting to membrane	6612	134	119	0.163	0.011	1.957e-16
protein-DNA complex subunit organization	71824	77	66	0.163	0.011	7.734e-10
transcription initiation, DNA-dependent	6352	85	80	0.164	0.011	1.56e-11
chromatin assembly or disassembly	6333	74	61	0.164	0.011	3.601e-09
viral infectious cycle	19058	141	127	0.165	0.011	1.109e-17
chromatin remodeling	6338	76	65	0.167	0.011	4.609e-10
mRNA capping	6370	30	28	0.168	0.011	2.245e-05
RNA capping	9452	30	28	0.168	0.011	2.245e-05
double-strand break repair	6302	70	61	0.169	0.011	1.346e-09
histone methylation	16571	41	33	0.17	0.011	2.624e-06
establishment of protein localization to organelle	72594	163	145	0.172	0.011	1.933e-22
nucleosome organization	34728	66	55	0.175	0.011	2.927e-09
S phase of mitotic cell cycle	84	106	96	0.176	0.011	6.066e-14
S phase	51320	108	97	0.179	0.011	2.196e-14
protein localization in endoplasmic reticulum	70972	112	100	0.18	0.011	3.729e-17
transcription elongation from RNA polymerase II promoter	6368	64	62	0.18	0.011	5.464e-11
base-excision repair	6284	35	33	0.181	0.011	1.036e-06
transcription elongation, DNA-dependent	6354	84	78	0.182	0.011	4.569e-13
nucleotide-excision repair	6289	64	60	0.182	0.011	1.218e-10
M/G1 transition of mitotic cell cycle	216	72	65	0.184	0.011	1.661e-11
DNA recombination	6310	107	96	0.185	0.011	5.251e-15
ribonucleotide biosynthetic process	9260	37	35	0.186	0.011	3.115e-06
tRNA aminoacylation for protein translation	6418	42	36	0.188	0.011	6.062e-08
translation	6412	262	221	0.189	0.011	1.256e-37
protein targeting to ER	45047	106	95	0.19	0.011	3.135e-18
establishment of protein localization in endoplasmic reticulum	72599	106	95	0.19	0.011	3.135e-18
RNA localization	6403	61	50	0.191	0.011	6.152e-09
cotranslational protein targeting to membrane	6613	106	95	0.191	0.011	2.421e-18
transcription-coupled nucleotide-excision repair	6283	44	42	0.192	0.011	5.051e-08
amino acid activation	43038	44	38	0.193	0.011	1.068e-08
tRNA aminoacylation	43039	44	38	0.193	0.011	1.068e-08
nucleobase-containing compound transport	15931	74	58	0.195	0.011	1.149e-10
SRP-dependent cotranslational protein targeting to membrane	6614	105	94	0.195	0.011	4.838e-19
ribonucleoprotein complex subunit organization	71826	79	64	0.198	0.011	6.265e-12
protein localization in mitochondrion	70585	30	25	0.2	0.011	2.118e-06
establishment of protein localization in mitochondrion	72655	30	25	0.2	0.011	2.118e-06
mRNA metabolic process	16071	444	386	0.201	0.011	1.521e-67
protein targeting to mitochondrion	6626	28	24	0.202	0.011	3.164e-06
mitochondrial electron transport, NADH to ubiquinone	6120	35	30	0.206	0.011	2.732e-07
ribonucleoprotein complex assembly	22618	74	62	0.206	0.011	1.477e-12
purine ribonucleotide biosynthetic process	9152	33	31	0.209	0.011	4.983e-07
mRNA export from nucleus	6406	46	38	0.21	0.011	4.855e-09
mRNA transport	51028	46	38	0.21	0.011	4.855e-09
ATP synthesis coupled electron transport	42773	39	33	0.21	0.011	3.516e-08
mitochondrial ATP synthesis coupled electron transport	42775	39	33	0.21	0.011	3.516e-08
transcription termination, DNA-dependent	6353	70	61	0.211	0.011	9.453e-14
nucleic acid transport	50657	58	47	0.214	0.011	2.493e-10
RNA transport	50658	58	47	0.214	0.011	2.493e-10
establishment of RNA localization	51236	58	47	0.214	0.011	2.493e-10
RNA catabolic process	6401	193	161	0.214	0.011	2.447e-34
macromolecular complex disassembly	32984	112	100	0.214	0.011	3.2e-24
cellular macromolecular complex disassembly	34623	112	100	0.214	0.011	3.2e-24
DNA replication	6260	121	108	0.215	0.011	1.868e-22
cellular component biogenesis at cellular level	71843	130	112	0.216	0.011	7.61e-25
RNA export from nucleus	6405	52	42	0.217	0.011	1.145e-09
RNA processing	6396	374	316	0.219	0.011	1.611e-64
oxidative phosphorylation	6119	45	39	0.22	0.011	2.112e-09
ncRNA metabolic process	34660	170	135	0.221	0.011	1.129e-31
nuclear-transcribed mRNA catabolic process, nonsense-mediated decay	184	111	103	0.221	0.011	1.195e-26
tRNA metabolic process	6399	66	54	0.221	0.011	3.929e-14
cellular respiration	45333	114	104	0.223	0.011	7.372e-24
mRNA catabolic process	6402	169	144	0.223	0.011	1.589e-34
ribonucleoprotein complex biogenesis	22613	124	106	0.223	0.011	5.217e-25
RNA 3'-end processing	31123	66	52	0.225	0.011	2.905e-12
protein complex disassembly	43241	91	83	0.227	0.011	1.643e-22
cellular protein complex disassembly	43624	91	83	0.227	0.011	1.643e-22
electron transport chain	22900	87	79	0.227	0.011	2.381e-19
respiratory electron transport chain	22904	87	79	0.227	0.011	2.381e-19
telomere maintenance	723	51	48	0.227	0.011	2.263e-12
nuclear-transcribed mRNA catabolic process	956	160	139	0.228	0.011	3.539e-35
translational initiation	6413	121	112	0.23	0.011	5.945e-30
acetyl-CoA metabolic process	6084	26	24	0.233	0.011	2.146e-06
ncRNA processing	34470	97	81	0.233	0.011	4.592e-21
aerobic respiration	9060	28	27	0.234	0.011	6.212e-07
telomere organization	32200	52	49	0.234	0.011	6.466e-13
mRNA 3'-end processing	31124	57	48	0.234	0.011	4.105e-12
mRNA processing	6397	221	191	0.237	0.011	5.729e-45
translational elongation	6414	98	88	0.24	0.011	2.272e-25
nuclear-transcribed mRNA catabolic process, deadenylation-dependent decay	288	48	38	0.241	0.011	1.074e-10
translational termination	6415	85	78	0.241	0.011	1.196e-23
viral genome expression	19080	84	76	0.243	0.011	1.425e-23
viral transcription	19083	84	76	0.243	0.011	1.425e-23
spliceosomal snRNP assembly	387	28	24	0.247	0.011	6.913e-08
mitotic recombination	6312	33	32	0.248	0.011	7.957e-10
RNA splicing	8380	201	174	0.249	0.011	1.201e-46
ribosome biogenesis	42254	63	53	0.255	0.011	1.591e-17
rRNA metabolic process	16072	55	45	0.256	0.011	3.055e-15
RNA splicing, via transesterification reactions	375	170	152	0.261	0.011	5.751e-44
RNA splicing, via transesterification reactions with bulged adenosine as nucleophile	377	164	146	0.264	0.011	4.271e-43
nuclear mRNA splicing, via spliceosome	398	164	146	0.264	0.011	4.271e-43
rRNA processing	6364	50	44	0.264	0.011	5.939e-16
telomere maintenance via telomere lengthening	10833	34	32	0.266	0.011	4.759e-11
tRNA processing	8033	25	19	0.272	0.011	4.035e-07
telomere maintenance via recombination	722	27	26	0.273	0.011	1.417e-09
termination of RNA polymerase II transcription	6369	34	30	0.276	0.011	1.059e-11
DNA-dependent DNA replication	6261	58	52	0.278	0.011	2.196e-17
DNA strand elongation	22616	33	31	0.306	0.011	2.113e-12
DNA strand elongation involved in DNA replication	6271	31	29	0.312	0.011	5.225e-12
molecular function
extracellular matrix structural constituent	5201	67	61	-0.165	0.011	3.499e-10
glycoprotein binding	1948	31	26	-0.154	0.011	0.0001203
integrin binding	5178	51	48	-0.131	0.011	1.034e-05
cell adhesion molecule binding	50839	40	38	-0.121	0.011	4.022e-05
cytokine receptor activity	4896	62	57	-0.108	0.011	3.335e-06
cytokine activity	5125	70	61	-0.099	0.011	1.095e-05
calcium channel activity	5262	50	44	-0.098	0.011	0.0001057
peptide receptor activity	1653	60	53	-0.089	0.011	9.792e-05
G-protein coupled receptor binding	1664	119	101	-0.087	0.011	2.898e-07
pattern binding	1871	82	70	-0.087	0.011	0.0001163
polysaccharide binding	30247	82	70	-0.087	0.011	0.0001163
lipase activity	16298	79	70	-0.081	0.011	6.154e-05
cytokine receptor binding	5126	132	115	-0.067	0.011	4.959e-05
protein tyrosine kinase activity	4713	110	104	-0.066	0.011	0.0001254
calcium ion binding	5509	154	137	-0.066	0.011	8.799e-06
signaling receptor activity	38023	583	497	-0.06	0.011	1.302e-15
transmembrane signaling receptor activity	4888	525	442	-0.06	0.011	8.893e-14
gated channel activity	22836	150	126	-0.058	0.011	3.165e-05
receptor activity	4872	678	579	-0.057	0.011	5.566e-16
signal transducer activity	4871	773	660	-0.057	0.011	3.697e-18
molecular transducer activity	60089	773	660	-0.057	0.011	3.697e-18
cation channel activity	5261	170	141	-0.056	0.011	1.185e-05
ion channel activity	5216	232	193	-0.054	0.011	6.46e-07
substrate-specific channel activity	22838	238	199	-0.053	0.011	8.92e-07
G-protein coupled receptor activity	4930	183	156	-0.052	0.011	3.989e-05
channel activity	15267	254	212	-0.049	0.011	3.002e-06
passive transmembrane transporter activity	22803	254	212	-0.049	0.011	3.002e-06
receptor binding	5102	732	661	-0.041	0.011	3.186e-10
ion transmembrane transporter activity	15075	382	328	-0.039	0.011	1.489e-06
cation transmembrane transporter activity	8324	289	248	-0.039	0.011	2.282e-05
substrate-specific transmembrane transporter activity	22891	471	405	-0.026	0.011	4.5e-05
substrate-specific transporter activity	22892	543	468	-0.026	0.011	2.08e-05
catalytic activity	3824	2908	2475	0.032	0.011	8.953e-07
DNA binding	3677	751	646	0.056	0.011	1.167e-08
ligase activity	16874	281	224	0.079	0.011	7.938e-07
chromatin binding	3682	118	101	0.094	0.011	5.159e-05
nucleic acid binding	3676	1083	919	0.095	0.011	5.244e-31
ATPase activity	16887	195	180	0.098	0.011	5.15e-09
ATPase activity, coupled	42623	145	135	0.102	0.011	1.467e-07
structure-specific DNA binding	43566	152	122	0.11	0.011	8.526e-07
oxidoreductase activity, acting on NADH or NADPH	16651	75	64	0.115	0.011	0.0001097
lyase activity	16829	76	69	0.117	0.011	6.791e-05
nuclease activity	4518	77	62	0.118	0.011	1.508e-05
nucleotidyltransferase activity	16779	57	47	0.135	0.011	6.126e-05
methyltransferase activity	8168	73	62	0.145	0.011	8.003e-08
S-adenosylmethionine-dependent methyltransferase activity	8757	55	46	0.145	0.011	1.61e-06
oxidoreductase activity, acting on NADH or NADPH, quinone or similar compound as acceptor	16655	49	41	0.15	0.011	3.747e-05
histone binding	42393	80	64	0.152	0.011	5.462e-09
ribonuclease activity	4540	39	30	0.154	0.011	9.797e-05
N-methyltransferase activity	8170	36	31	0.154	0.011	3.072e-05
transferase activity, transferring one-carbon groups	16741	79	68	0.155	0.011	3.448e-09
protein methyltransferase activity	8276	43	37	0.157	0.011	6.185e-06
methylated histone residue binding	35064	29	23	0.163	0.011	0.0001151
histone methyltransferase activity	42054	33	28	0.164	0.011	2.423e-05
exonuclease activity	4527	36	27	0.166	0.011	5.304e-05
DNA-dependent ATPase activity	8094	53	49	0.167	0.011	8.831e-08
mRNA binding	3729	68	59	0.169	0.011	4.815e-08
DNA helicase activity	3678	35	32	0.174	0.011	2.131e-05
NADH dehydrogenase activity	3954	36	30	0.193	0.011	1.876e-06
NADH dehydrogenase (ubiquinone) activity	8137	36	30	0.193	0.011	1.876e-06
NADH dehydrogenase (quinone) activity	50136	36	30	0.193	0.011	1.876e-06
RNA binding	3723	358	300	0.194	0.011	9.996e-45
helicase activity	4386	60	55	0.202	0.011	5.93e-11
single-stranded DNA binding	3697	46	43	0.204	0.011	1.831e-08
3'-5' exonuclease activity	8408	25	18	0.207	0.011	5.475e-05
carbon-oxygen lyase activity	16835	25	23	0.209	0.011	1.721e-05
translation initiation factor activity	3743	30	28	0.21	0.011	3.87e-07
RNA helicase activity	3724	27	25	0.211	0.011	3.128e-06
translation factor activity, nucleic acid binding	8135	56	50	0.215	0.011	2.246e-11
ATP-dependent helicase activity	8026	41	37	0.225	0.011	2.032e-09
purine NTP-dependent helicase activity	70035	41	37	0.225	0.011	2.032e-09
structural constituent of ribosome	3735	97	77	0.24	0.011	4.044e-23
cellular component
basement membrane	5604	29	27	-0.219	0.011	2.84e-07
collagen	5581	29	28	-0.199	0.011	1.189e-07
actomyosin	42641	27	24	-0.191	0.011	5.43e-06
extracellular matrix part	44420	63	60	-0.183	0.011	5.409e-12
proteinaceous extracellular matrix	5578	109	101	-0.16	0.011	1.083e-15
extracellular matrix	31012	198	177	-0.16	0.011	2.836e-26
endocytic vesicle membrane	30666	60	52	-0.142	0.011	2.558e-08
platelet alpha granule lumen	31093	47	46	-0.123	0.011	5.578e-05
vesicle lumen	31983	49	46	-0.123	0.011	5.578e-05
secretory granule lumen	34774	49	46	-0.123	0.011	5.578e-05
cytoplasmic membrane-bounded vesicle lumen	60205	49	46	-0.123	0.011	5.578e-05
endocytic vesicle	30139	98	88	-0.112	0.011	1.839e-08
transport vesicle	30133	72	65	-0.102	0.011	1.892e-05
extracellular region part	44421	566	499	-0.101	0.011	2.432e-31
external side of plasma membrane	9897	86	72	-0.095	0.011	7.996e-06
membrane raft	45121	82	76	-0.092	0.011	1.847e-05
extracellular space	5615	438	386	-0.089	0.011	2.248e-20
cation channel complex	34703	64	53	-0.089	0.011	0.0001167
extracellular region	5576	988	837	-0.088	0.011	1.13e-40
cytoplasmic vesicle part	44433	210	182	-0.083	0.011	3.52e-09
cell surface	9986	270	230	-0.083	0.011	1.371e-12
extrinsic to membrane	19898	72	62	-0.08	0.011	0.0001772
receptor complex	43235	117	99	-0.079	0.011	4.235e-06
anchoring junction	70161	113	104	-0.073	0.011	0.0001609
cell leading edge	31252	122	102	-0.071	0.011	0.0001461
basolateral plasma membrane	16323	146	131	-0.069	0.011	4.748e-05
cytoplasmic vesicle membrane	30659	158	134	-0.068	0.011	1.085e-05
endosomal part	44440	126	108	-0.067	0.011	0.0001638
actin cytoskeleton	15629	252	217	-0.066	0.011	1.984e-07
Golgi membrane	139	190	160	-0.065	0.011	3.774e-05
cytoplasmic membrane-bounded vesicle	16023	396	343	-0.064	0.011	1.012e-10
vesicle membrane	12506	163	139	-0.064	0.011	2.82e-05
coated vesicle	30135	134	111	-0.062	0.011	0.0001525
intrinsic to plasma membrane	31226	1088	984	-0.062	0.011	4.318e-28
integral to plasma membrane	5887	1045	958	-0.061	0.011	5.293e-27
cytoplasmic vesicle	31410	423	368	-0.061	0.011	2.365e-10
membrane-bounded vesicle	31988	400	347	-0.061	0.011	5.996e-10
cell projection part	44463	222	175	-0.06	0.011	1.575e-06
neuron projection	43005	174	149	-0.06	0.011	1.835e-05
plasma membrane part	44459	1478	1309	-0.06	0.011	2.61e-33
vesicle	31982	437	381	-0.057	0.011	1.136e-09
plasma membrane	5886	3028	2275	-0.05	0.011	1.092e-39
cell periphery	71944	3053	2297	-0.05	0.011	1.037e-39
Golgi apparatus part	44431	316	255	-0.05	0.011	7.661e-05
cell junction	30054	269	232	-0.049	0.011	0.0001192
intrinsic to membrane	31224	1656	1423	-0.049	0.011	5.039e-26
integral to membrane	16021	1604	1388	-0.048	0.011	4.677e-25
cell projection	42995	441	357	-0.047	0.011	1.103e-07
Golgi apparatus	5794	636	537	-0.043	0.011	4.768e-08
membrane part	44425	2429	2066	-0.035	0.011	3.645e-21
membrane fraction	5624	406	366	-0.035	0.011	1.287e-05
insoluble fraction	5626	418	378	-0.032	0.011	2.875e-05
membrane	16020	4233	3261	-0.028	0.011	2.454e-21
cell fraction	267	570	519	-0.024	0.011	0.0001357
cell part	44464	9722	7690	0.023	0.011	1.932e-05
cell	5623	9723	7691	0.023	0.011	1.918e-05
cytoplasm	5737	5770	4792	0.027	0.011	1.231e-06
cytoplasmic part	44444	4487	3788	0.031	0.011	1.026e-07
intracellular	5622	7819	6394	0.039	0.011	3.491e-20
intracellular part	44424	7716	6320	0.04	0.011	6.817e-21
cytosol	5829	1926	1701	0.042	0.011	4.807e-10
intracellular organelle	43229	6285	5142	0.049	0.011	1.879e-29
organelle	43226	6292	5149	0.049	0.011	1.549e-29
protein complex	43234	1946	1627	0.053	0.011	3.557e-15
membrane-bounded organelle	43227	5633	4628	0.053	0.011	4.146e-34
intracellular membrane-bounded organelle	43231	5627	4622	0.053	0.011	4.57e-34
organelle part	44422	3953	3326	0.07	0.011	7.233e-51
intracellular organelle part	44446	3906	3292	0.071	0.011	6.18e-52
nucleus	5634	3547	2923	0.075	0.011	3.103e-52
non-membrane-bounded organelle	43228	1823	1502	0.076	0.011	2.017e-29
intracellular non-membrane-bounded organelle	43232	1823	1502	0.076	0.011	2.017e-29
macromolecular complex	32991	2348	1956	0.08	0.011	5.648e-42
nuclear envelope	5635	171	147	0.091	0.011	2.915e-06
nucleoplasm part	44451	518	429	0.105	0.011	8.384e-22
organelle lumen	43233	1988	1712	0.108	0.011	3.946e-73
membrane-enclosed lumen	31974	2016	1738	0.109	0.011	3.566e-75
nuclear body	16604	122	109	0.11	0.011	8.967e-07
intracellular organelle lumen	70013	1946	1671	0.114	0.011	5.343e-80
nuclear lumen	31981	1589	1368	0.115	0.011	3.259e-69
nuclear part	44428	1868	1598	0.115	0.011	1.939e-80
nucleoplasm	5654	1152	1009	0.116	0.011	2.736e-54
nuclear chromatin	790	101	88	0.118	0.011	1.776e-06
histone acetyltransferase complex	123	66	55	0.122	0.011	3.706e-05
chromatin	785	181	157	0.128	0.011	9.226e-12
chromosome, centromeric region	775	83	72	0.132	0.011	2.63e-06
nucleolus	5730	425	357	0.133	0.011	5.697e-26
organelle envelope	31967	420	360	0.137	0.011	2.288e-28
envelope	31975	420	360	0.137	0.011	2.288e-28
chromatin remodeling complex	16585	104	91	0.138	0.011	5.707e-10
DNA-directed RNA polymerase II, holoenzyme	16591	74	65	0.138	0.011	8.18e-08
chromosome	5694	368	314	0.139	0.011	6.801e-25
chromosomal part	44427	333	283	0.139	0.011	1.249e-22
nuclear chromosome part	44454	161	138	0.145	0.011	2.465e-13
nuclear chromosome	228	195	169	0.145	0.011	2.65e-16
protein-DNA complex	32993	56	45	0.147	0.011	2.335e-06
mitochondrion	5739	775	638	0.148	0.011	9.203e-56
chromosome, telomeric region	781	35	30	0.157	0.011	0.0001217
pore complex	46930	44	43	0.157	0.011	4.23e-06
ribonucleoprotein granule	35770	51	36	0.157	0.011	2.869e-05
mitochondrial envelope	5740	254	219	0.16	0.011	5.231e-24
mitochondrial membrane	31966	232	199	0.162	0.011	3.245e-22
methyltransferase complex	34708	53	47	0.166	0.011	1.957e-07
histone methyltransferase complex	35097	53	47	0.166	0.011	1.957e-07
cytosolic part	44445	134	116	0.169	0.011	1.028e-16
condensed chromosome	793	78	62	0.175	0.011	1.361e-09
mitochondrial part	44429	458	389	0.176	0.011	3.801e-50
condensed nuclear chromosome	794	34	29	0.178	0.011	2.083e-05
nuclear pore	5643	38	37	0.19	0.011	3.232e-07
organelle inner membrane	19866	175	156	0.193	0.011	2.542e-25
mitochondrial membrane part	44455	103	89	0.198	0.011	6.465e-17
mitochondrial respiratory chain complex I	5747	39	32	0.198	0.011	3.4e-07
NADH dehydrogenase complex	30964	39	32	0.198	0.011	3.4e-07
respiratory chain complex I	45271	39	32	0.198	0.011	3.4e-07
mitochondrial inner membrane	5743	162	145	0.198	0.011	1.858e-24
mitochondrial matrix	5759	224	189	0.207	0.011	1.537e-34
replication fork	5657	26	21	0.207	0.011	7.478e-05
mitochondrial respiratory chain	5746	53	45	0.218	0.011	1.024e-10
respiratory chain	70469	53	45	0.218	0.011	1.024e-10
cytosolic large ribosomal subunit	22625	51	47	0.232	0.011	1.208e-13
ribonucleoprotein complex	30529	393	324	0.233	0.011	2.92e-75
cytosolic ribosome	22626	89	80	0.237	0.011	2.375e-23
ribosome	5840	153	124	0.24	0.011	6.792e-35
large ribosomal subunit	15934	67	55	0.241	0.011	2.421e-16
ribosomal subunit	44391	121	99	0.248	0.011	1.751e-30
cytosolic small ribosomal subunit	22627	35	31	0.252	0.011	1.332e-11
small ribosomal subunit	15935	55	44	0.257	0.011	6.501e-16
spliceosomal complex	5681	104	90	0.263	0.011	1.908e-27
catalytic step 2 spliceosome	71013	76	68	0.275	0.011	4.403e-23
organellar ribosome	313	48	32	0.28	0.011	9.17e-13
mitochondrial ribosome	5761	48	32	0.28	0.011	9.17e-13
small nuclear ribonucleoprotein complex	30532	31	27	0.293	0.011	3.646e-11
nucleoid	9295	33	31	0.309	0.011	1.377e-12
mitochondrial nucleoid	42645	32	30	0.319	0.011	7.071e-13

## Sheet: nPI (HapMap)
Terms with significant nPI values (HapMap)
GO term	GO ID	No. of Genes	No. of Genes with Data	PI (term)	PI (all)	P-value			Metabolic Pathway	No. of Genes	No. of Genes with Data	PI (pathway)	PI (all)	P-value
									N-Glycan Degradation	15	13	-0.131	-0.006	0.0002553
biological process									Glycolysis/Gluconeogenesis	80	69	0.054	-0.006	4.919e-05
viral genome expression	19080	84	76	-0.137	-0.006	7.18e-16
viral transcription	19083	84	76	-0.137	-0.006	7.18e-16
translational elongation	6414	98	88	-0.132	-0.006	2.851e-16
translational termination	6415	85	78	-0.132	-0.006	6.824e-15
protein complex disassembly	43241	91	83	-0.118	-0.006	2.376e-12
cellular protein complex disassembly	43624	91	83	-0.118	-0.006	2.376e-12
nuclear-transcribed mRNA catabolic process, nonsense-mediated decay	184	111	103	-0.114	-0.006	3.15e-15
SRP-dependent cotranslational protein targeting to membrane	6614	105	94	-0.112	-0.006	3.357e-13
cotranslational protein targeting to membrane	6613	106	95	-0.112	-0.006	2.59e-13
protein targeting to ER	45047	106	95	-0.111	-0.006	3.805e-13
establishment of protein localization in endoplasmic reticulum	72599	106	95	-0.111	-0.006	3.805e-13
translational initiation	6413	121	112	-0.105	-0.006	1.937e-12
protein localization in endoplasmic reticulum	70972	112	100	-0.104	-0.006	4.874e-12
macromolecular complex disassembly	32984	112	100	-0.094	-0.006	1.809e-09
cellular macromolecular complex disassembly	34623	112	100	-0.094	-0.006	1.809e-09
nuclear-transcribed mRNA catabolic process	956	160	139	-0.091	-0.006	1.099e-12
protein targeting to membrane	6612	134	119	-0.088	-0.006	2.361e-10
mRNA catabolic process	6402	169	144	-0.085	-0.006	3.549e-11
viral infectious cycle	19058	141	127	-0.08	-0.006	5.764e-09
cellular response to interferon-gamma	71346	77	71	-0.071	-0.006	1.704e-05
establishment of protein localization to organelle	72594	163	145	-0.07	-0.006	7.499e-08
RNA catabolic process	6401	193	161	-0.069	-0.006	1.94e-08
viral reproductive process	22415	162	147	-0.067	-0.006	1.727e-07
response to interferon-gamma	34341	89	79	-0.066	-0.006	2.19e-05
cellular component disassembly	22411	188	170	-0.059	-0.006	1.16e-06
cellular component disassembly at cellular level	71845	188	170	-0.059	-0.006	1.16e-06
translation	6412	262	221	-0.054	-0.006	1.999e-06
protein targeting	6605	259	234	-0.053	-0.006	2.859e-07
protein localization to organelle	33365	274	242	-0.05	-0.006	2.162e-06
intracellular protein transport	6886	332	297	-0.047	-0.006	5.678e-07
cellular protein localization	34613	451	393	-0.041	-0.006	4.667e-07
cellular macromolecule localization	70727	453	395	-0.041	-0.006	7.302e-07
protein transport	15031	428	384	-0.04	-0.006	1.674e-06
establishment of protein localization	45184	442	397	-0.039	-0.006	4.155e-06
regulation of cell differentiation	45595	525	460	-0.035	-0.006	7.649e-06
protein localization	8104	609	537	-0.035	-0.006	7.533e-07
regulation of signal transduction	9966	1192	1005	-0.025	-0.006	2.069e-05
regulation of response to stimulus	48583	1603	1348	-0.023	-0.006	2.197e-05
regulation of cell cycle	51726	549	478	0.018	-0.006	8.895e-06
regulation of cell cycle arrest	71156	232	206	0.03	-0.006	1.361e-05
DNA metabolic process	6259	496	420	0.031	-0.006	6.354e-08
cell cycle checkpoint	75	212	189	0.033	-0.006	5.178e-06
regulation of cell cycle process	10564	345	299	0.035	-0.006	4.26e-09
interphase	51325	292	265	0.035	-0.006	1.622e-06
interphase of mitotic cell cycle	51329	287	262	0.035	-0.006	1.48e-06
cell cycle	7049	648	556	0.038	-0.006	1.921e-15
cell cycle process	22402	615	527	0.04	-0.006	1.743e-15
cofactor metabolic process	51186	159	136	0.045	-0.006	5.142e-07
mitotic cell cycle	278	457	405	0.049	-0.006	1.272e-16
cell cycle phase	22403	509	438	0.049	-0.006	3.758e-18
S phase of mitotic cell cycle	84	106	96	0.053	-0.006	3.865e-06
S phase	51320	108	97	0.055	-0.006	1.866e-06
DNA recombination	6310	107	96	0.059	-0.006	6.594e-07
mitotic prometaphase	236	84	72	0.061	-0.006	1.037e-05
M phase	279	261	213	0.062	-0.006	3.14e-15
cofactor biosynthetic process	51188	76	68	0.064	-0.006	1.01e-06
organelle fission	48285	170	147	0.065	-0.006	6.448e-11
nuclear division	280	163	140	0.065	-0.006	8.324e-11
mitosis	7067	163	140	0.065	-0.006	8.324e-11
M phase of mitotic cell cycle	87	171	148	0.067	-0.006	5.636e-12
chromosome segregation	7059	86	67	0.067	-0.006	1.771e-06
regulation of mitosis	7088	74	61	0.072	-0.006	3.595e-07
regulation of nuclear division	51783	74	61	0.072	-0.006	3.595e-07
telomere organization	32200	52	49	0.072	-0.006	1.175e-05
coenzyme biosynthetic process	9108	48	41	0.074	-0.006	1.684e-05
telomere maintenance	723	51	48	0.075	-0.006	6.61e-06
DNA replication	6260	121	108	0.083	-0.006	4.341e-13
regulation of mitotic metaphase/anaphase transition	30071	37	29	0.098	-0.006	5.366e-06
DNA-dependent DNA replication	6261	58	52	0.099	-0.006	6.977e-09
sister chromatid segregation	819	40	35	0.102	-0.006	8.436e-08
telomere maintenance via recombination	722	27	26	0.107	-0.006	1.015e-05
telomere maintenance via telomere lengthening	10833	34	32	0.108	-0.006	2.619e-07
mitotic recombination	6312	33	32	0.108	-0.006	5.645e-07
mitotic sister chromatid segregation	70	37	32	0.109	-0.006	5.422e-08
DNA strand elongation	22616	33	31	0.126	-0.006	4.761e-09
DNA strand elongation involved in DNA replication	6271	31	29	0.132	-0.006	4.647e-09
molecular function
structural constituent of ribosome	3735	97	77	-0.1	-0.006	1.623e-09
transcription coactivator activity	3713	238	215	-0.038	-0.006	0.0001038
cellular component
cytosolic large ribosomal subunit	22625	51	47	-0.138	-0.006	1.196e-10
cytosolic small ribosomal subunit	22627	35	31	-0.135	-0.006	2.775e-07
cytosolic ribosome	22626	89	80	-0.129	-0.006	6.317e-15
large ribosomal subunit	15934	67	55	-0.107	-0.006	1.911e-07
ribosomal subunit	44391	121	99	-0.1	-0.006	6.807e-11
small ribosomal subunit	15935	55	44	-0.092	-0.006	6.796e-05
cytosolic part	44445	134	116	-0.091	-0.006	8.533e-11
ribosome	5840	153	124	-0.077	-0.006	2.713e-08
Golgi apparatus	5794	636	537	-0.026	-0.006	6.699e-05
plasma membrane part	44459	1478	1309	-0.02	-0.006	4.465e-05
chromosome	5694	368	314	0.027	-0.006	1.206e-05
chromosomal part	44427	333	283	0.029	-0.006	6.829e-06
kinetochore	776	68	59	0.07	-0.006	2.155e-06
chromosome, centromeric region	775	83	72	0.07	-0.006	1.356e-07
condensed chromosome	793	78	62	0.08	-0.006	9.42e-09
condensed chromosome, centromeric region	779	25	22	0.113	-0.006	4.187e-06

## Sheet: cPI (breast, 5 samples)
Terms with significant cPI values (breast cancer cPI)
GO term	GO ID	No. of Genes	No. of Genes with Data	PI (term)	PI (all)	P-value			Metabolic Pathway	No. of Genes	No. of Genes with Data	PI (pathway)	PI (all)	P-value
									Oxidative Phosphorylation	92	70	0.28	0.027	4.373e-05
biological process
blood vessel development	1568	175	164	-0.163	0.027	1.393e-06
vasculature development	1944	195	183	-0.154	0.027	1.071e-06
anatomical structure morphogenesis	9653	947	825	-0.057	0.027	1.988e-06
system development	48731	1696	1459	-0.037	0.027	2.98e-06
anatomical structure development	48856	1957	1669	-0.037	0.027	9.727e-07
response to chemical stimulus	42221	1806	1566	-0.036	0.027	2.612e-06
developmental process	32502	2202	1877	-0.033	0.027	1.369e-06
multicellular organismal process	32501	3176	2694	-0.025	0.027	1.029e-06
primary metabolic process	44238	4396	3751	0.073	0.027	1.172e-06
metabolic process	8152	4878	4174	0.074	0.027	1.989e-07
cellular metabolic process	44237	4503	3851	0.077	0.027	8.627e-08
cellular macromolecule metabolic process	44260	3065	2626	0.079	0.027	2.266e-06
nitrogen compound metabolic process	6807	2199	1901	0.111	0.027	2.072e-11
nucleobase-containing compound metabolic process	6139	1793	1550	0.112	0.027	4.736e-10
catabolic process	9056	1146	986	0.113	0.027	3.325e-07
cellular nitrogen compound metabolic process	34641	2130	1847	0.113	0.027	9.01e-12
cellular catabolic process	44248	1014	871	0.115	0.027	8.764e-07
nucleic acid metabolic process	90304	1396	1213	0.122	0.027	5.246e-10
response to DNA damage stimulus	6974	414	366	0.172	0.027	8.406e-08
mRNA metabolic process	16071	444	386	0.18	0.027	5.814e-09
DNA metabolic process	6259	496	420	0.18	0.027	1.654e-09
mRNA processing	6397	221	191	0.198	0.027	3.292e-06
cell cycle checkpoint	75	212	189	0.207	0.027	2.209e-06
RNA splicing	8380	201	174	0.207	0.027	2.574e-06
RNA splicing, via transesterification reactions	375	170	152	0.225	0.027	1.312e-06
RNA splicing, via transesterification reactions with bulged adenosine as nucleophile	377	164	146	0.229	0.027	1.451e-06
nuclear mRNA splicing, via spliceosome	398	164	146	0.229	0.027	1.451e-06
S phase	51320	108	97	0.289	0.027	4.38e-07
S phase of mitotic cell cycle	84	106	96	0.293	0.027	3.223e-07
cellular respiration	45333	114	104	0.299	0.027	8.521e-08
molecular function
G-protein coupled receptor activity	4930	183	156	-0.18	0.027	4.808e-07
transmembrane signaling receptor activity	4888	525	442	-0.095	0.027	9.126e-07
signaling receptor activity	38023	583	497	-0.084	0.027	1.97e-06
receptor activity	4872	678	579	-0.08	0.027	7.39e-07
signal transducer activity	4871	773	660	-0.079	0.027	2.55e-07
molecular transducer activity	60089	773	660	-0.079	0.027	2.55e-07
cellular component
proteinaceous extracellular matrix	5578	109	101	-0.267	0.027	1.444e-08
extracellular matrix	31012	198	177	-0.222	0.027	2.857e-10
extracellular region part	44421	566	499	-0.142	0.027	4.66e-13
extracellular region	5576	988	837	-0.13	0.027	1.456e-17
extracellular space	5615	438	386	-0.114	0.027	8.606e-08
intracellular membrane-bounded organelle	43231	5627	4622	0.066	0.027	1.339e-05
membrane-bounded organelle	43227	5633	4628	0.066	0.027	1.182e-05
organelle part	44422	3953	3326	0.082	0.027	4.572e-08
intracellular organelle part	44446	3906	3292	0.083	0.027	3.096e-08
macromolecular complex	32991	2348	1956	0.094	0.027	6.489e-08
membrane-enclosed lumen	31974	2016	1738	0.101	0.027	1.084e-08
organelle lumen	43233	1988	1712	0.102	0.027	1.106e-08
nuclear part	44428	1868	1598	0.102	0.027	3.965e-08
nuclear lumen	31981	1589	1368	0.104	0.027	1.769e-07
nucleoplasm	5654	1152	1009	0.105	0.027	2.522e-06
intracellular organelle lumen	70013	1946	1671	0.107	0.027	1.283e-09
mitochondrion	5739	775	638	0.173	0.027	1.048e-12
ribonucleoprotein complex	30529	393	324	0.178	0.027	1.506e-07
mitochondrial envelope	5740	254	219	0.185	0.027	7.08e-06
mitochondrial membrane	31966	232	199	0.201	0.027	2.593e-06
mitochondrial part	44429	458	389	0.211	0.027	1.387e-12
organelle inner membrane	19866	175	156	0.254	0.027	4.255e-08
mitochondrial matrix	5759	224	189	0.26	0.027	1.312e-10
mitochondrial inner membrane	5743	162	145	0.262	0.027	4.483e-08

## Sheet: cPI (CNS, 6 samples)
Terms with significant cPI values (CNS cancer cPI)
GO term	GO ID	No. of Genes	No. of Genes with Data	PI (term)	PI (all)	P-value			Metabolic Pathway	No. of Genes	No. of Genes with Data	PI (pathway)	PI (all)	P-value
									Oxidative Phosphorylation	92	70	0.287	-0.001	1.654e-07
biological process
humoral immune response	6959	70	56	-0.302	-0.001	2.639e-06
platelet degranulation	2576	80	77	-0.253	-0.001	1.846e-06
G-protein coupled receptor signaling pathway	7186	439	377	-0.126	-0.001	2.708e-07
regulation of immune response	50776	418	357	-0.124	-0.001	5.794e-07
defense response	6952	621	546	-0.111	-0.001	5.193e-08
system process	3008	988	842	-0.11	-0.001	6.13e-11
cell-cell signaling	7267	664	593	-0.105	-0.001	1.372e-07
organ development	48513	952	815	-0.102	-0.001	4.538e-09
nervous system development	7399	949	813	-0.09	-0.001	9.134e-08
system development	48731	1696	1459	-0.087	-0.001	2.813e-11
anatomical structure development	48856	1957	1669	-0.082	-0.001	2.63e-11
multicellular organismal process	32501	3176	2694	-0.082	-0.001	5.868e-16
multicellular organismal development	7275	1909	1633	-0.081	-0.001	9.747e-11
developmental process	32502	2202	1877	-0.072	-0.001	6.02e-10
cell surface receptor signaling pathway	7166	1509	1336	-0.068	-0.001	3.82e-07
signaling	23052	2986	2641	-0.059	-0.001	5.99e-09
cell communication	7154	3031	2674	-0.058	-0.001	6.809e-09
signal transduction	7165	2643	2342	-0.052	-0.001	8.429e-07
response to stimulus	50896	4347	3743	-0.043	-0.001	1.352e-06
cellular component organization or biogenesis	71840	2439	2053	0.051	-0.001	1.575e-06
metabolic process	8152	4878	4174	0.054	-0.001	1.619e-11
primary metabolic process	44238	4396	3751	0.057	-0.001	1.582e-11
cellular component organization at cellular level	71842	1939	1632	0.059	-0.001	5.95e-07
cellular component organization or biogenesis at cellular level	71841	1973	1661	0.064	-0.001	3.51e-08
macromolecule metabolic process	43170	3323	2845	0.065	-0.001	8.824e-12
cellular metabolic process	44237	4503	3851	0.067	-0.001	1.214e-15
cellular protein metabolic process	44267	1904	1630	0.068	-0.001	1.874e-08
biosynthetic process	9058	1610	1416	0.069	-0.001	6.871e-08
cellular biosynthetic process	44249	1554	1365	0.073	-0.001	1.649e-08
macromolecule biosynthetic process	9059	1053	924	0.077	-0.001	6.17e-07
cellular macromolecule metabolic process	44260	3065	2626	0.084	-0.001	1.67e-17
cellular macromolecule biosynthetic process	34645	1029	903	0.085	-0.001	5.123e-08
organelle organization	6996	1167	978	0.097	-0.001	8.098e-11
RNA biosynthetic process	32774	499	462	0.099	-0.001	2.418e-06
cellular response to stress	33554	724	646	0.101	-0.001	9.74e-08
intracellular transport	46907	681	582	0.106	-0.001	2.158e-08
catabolic process	9056	1146	986	0.109	-0.001	5.755e-13
nitrogen compound metabolic process	6807	2199	1901	0.12	-0.001	1.358e-26
macromolecular complex assembly	65003	481	414	0.121	-0.001	2.297e-07
cellular catabolic process	44248	1014	871	0.123	-0.001	1.574e-14
regulation of cell cycle	51726	549	478	0.125	-0.001	3.298e-09
cellular nitrogen compound metabolic process	34641	2130	1847	0.126	-0.001	2.103e-28
protein complex subunit organization	71822	434	381	0.127	-0.001	9.634e-08
macromolecular complex subunit organization	43933	613	532	0.136	-0.001	2.026e-11
nucleobase-containing compound metabolic process	6139	1793	1550	0.138	-0.001	4.362e-29
chromatin organization	6325	318	264	0.144	-0.001	3.356e-07
gene expression	10467	1167	1030	0.152	-0.001	2.372e-24
chromatin modification	16568	265	224	0.157	-0.001	3.858e-07
chromosome organization	51276	429	365	0.157	-0.001	5.261e-11
DNA metabolic process	6259	496	420	0.159	-0.001	1.678e-12
cell cycle	7049	648	556	0.162	-0.001	3.422e-16
cell cycle process	22402	615	527	0.164	-0.001	9.638e-16
nucleic acid metabolic process	90304	1396	1213	0.167	-0.001	1.685e-33
protein modification by small protein conjugation	32446	324	264	0.168	-0.001	6.057e-09
RNA metabolic process	16070	986	863	0.168	-0.001	2.642e-25
response to DNA damage stimulus	6974	414	366	0.171	-0.001	7.023e-12
protein modification by small protein conjugation or removal	70647	388	316	0.175	-0.001	3.404e-11
regulation of mitotic cell cycle	7346	256	222	0.179	-0.001	9.092e-09
protein ubiquitination	16567	307	248	0.179	-0.001	2.196e-09
regulation of cell cycle process	10564	345	299	0.183	-0.001	1.432e-11
macromolecule catabolic process	9057	551	469	0.183	-0.001	3.647e-17
cellular macromolecular complex assembly	34622	254	217	0.187	-0.001	6.119e-09
M phase	279	261	213	0.188	-0.001	2.139e-09
protein catabolic process	30163	267	224	0.189	-0.001	2.562e-09
cell cycle phase	22403	509	438	0.191	-0.001	1.917e-17
cellular macromolecular complex subunit organization	34621	374	324	0.201	-0.001	8.541e-15
negative regulation of protein modification process	31400	146	130	0.204	-0.001	1.771e-06
DNA repair	6281	240	211	0.205	-0.001	1.558e-10
establishment of protein localization to organelle	72594	163	145	0.206	-0.001	5.479e-08
cellular protein catabolic process	44257	251	209	0.207	-0.001	3.248e-10
mitotic cell cycle	278	457	405	0.207	-0.001	4.913e-19
regulation of interphase of mitotic cell cycle	2000602	128	115	0.209	-0.001	2.352e-06
interphase	51325	292	265	0.209	-0.001	4.585e-13
proteolysis involved in cellular protein catabolic process	51603	244	204	0.21	-0.001	2.671e-10
interphase of mitotic cell cycle	51329	287	262	0.21	-0.001	5.474e-13
modification-dependent macromolecule catabolic process	43632	237	197	0.212	-0.001	4.261e-10
modification-dependent protein catabolic process	19941	234	195	0.212	-0.001	4.877e-10
regulation of cell cycle arrest	71156	232	206	0.214	-0.001	8.453e-11
viral reproduction	16032	335	311	0.216	-0.001	4.456e-16
cellular macromolecule catabolic process	44265	494	418	0.217	-0.001	3.345e-21
DNA replication	6260	121	108	0.217	-0.001	1.165e-06
ubiquitin-dependent protein catabolic process	6511	231	192	0.218	-0.001	2.177e-10
organelle fission	48285	170	147	0.222	-0.001	3.878e-09
mitochondrion organization	7005	116	100	0.224	-0.001	1.532e-06
nuclear division	280	163	140	0.228	-0.001	3.338e-09
mitosis	7067	163	140	0.228	-0.001	3.338e-09
cell cycle checkpoint	75	212	189	0.23	-0.001	3.142e-11
M phase of mitotic cell cycle	87	171	148	0.23	-0.001	9.342e-10
nuclear-transcribed mRNA catabolic process, nonsense-mediated decay	184	111	103	0.232	-0.001	1.181e-07
translational elongation	6414	98	88	0.232	-0.001	8.599e-07
translation	6412	262	221	0.233	-0.001	7.216e-14
RNA catabolic process	6401	193	161	0.239	-0.001	2.691e-11
regulation of cellular ketone metabolic process	10565	129	113	0.243	-0.001	5.64e-08
viral genome expression	19080	84	76	0.244	-0.001	1.582e-06
viral transcription	19083	84	76	0.244	-0.001	1.582e-06
regulation of protein ubiquitination	31396	138	117	0.247	-0.001	4.021e-08
proteasomal ubiquitin-dependent protein catabolic process	43161	157	133	0.252	-0.001	1.303e-09
positive regulation of cell cycle process	90068	130	118	0.253	-0.001	7.751e-09
proteasomal protein catabolic process	10498	158	134	0.253	-0.001	8.323e-10
translational termination	6415	85	78	0.255	-0.001	4.118e-07
mRNA catabolic process	6402	169	144	0.255	-0.001	1.722e-11
mRNA metabolic process	16071	444	386	0.255	-0.001	1.261e-26
protein complex disassembly	43241	91	83	0.257	-0.001	1.314e-07
cellular protein complex disassembly	43624	91	83	0.257	-0.001	1.314e-07
G1/S transition of mitotic cell cycle	82	139	128	0.258	-0.001	8.295e-10
DNA damage checkpoint	77	119	106	0.259	-0.001	3.231e-08
regulation of G1/S transition of mitotic cell cycle	2000045	93	82	0.259	-0.001	1.086e-06
nuclear-transcribed mRNA catabolic process	956	160	139	0.267	-0.001	4.8e-12
macromolecular complex disassembly	32984	112	100	0.267	-0.001	2.186e-09
cellular macromolecular complex disassembly	34623	112	100	0.267	-0.001	2.186e-09
mRNA processing	6397	221	191	0.269	-0.001	2.534e-15
DNA damage response, signal transduction by p53 class mediator	30330	93	85	0.269	-0.001	3.595e-07
DNA integrity checkpoint	31570	123	110	0.27	-0.001	4.149e-09
RNA processing	6396	374	316	0.27	-0.001	2.904e-24
signal transduction by p53 class mediator	72331	100	92	0.271	-0.001	7.65e-08
mitotic cell cycle checkpoint	7093	128	114	0.273	-0.001	8.078e-10
cellular respiration	45333	114	104	0.275	-0.001	1.041e-09
translational initiation	6413	121	112	0.277	-0.001	1.345e-10
electron transport chain	22900	87	79	0.277	-0.001	7.403e-08
respiratory electron transport chain	22904	87	79	0.277	-0.001	7.403e-08
mitochondrial transport	6839	67	60	0.281	-0.001	2.498e-06
protein polyubiquitination	209	144	117	0.281	-0.001	1.955e-10
mitotic prometaphase	236	84	72	0.287	-0.001	9.248e-08
cofactor biosynthetic process	51188	76	68	0.291	-0.001	1.106e-06
RNA splicing, via transesterification reactions with bulged adenosine as nucleophile	377	164	146	0.303	-0.001	5.869e-15
nuclear mRNA splicing, via spliceosome	398	164	146	0.303	-0.001	5.869e-15
RNA splicing	8380	201	174	0.305	-0.001	7.466e-18
RNA splicing, via transesterification reactions	375	170	152	0.306	-0.001	6.364e-16
negative regulation of protein ubiquitination	31397	82	72	0.309	-0.001	6.589e-08
tRNA metabolic process	6399	66	54	0.315	-0.001	1.248e-06
ncRNA metabolic process	34660	170	135	0.316	-0.001	1.27e-14
positive regulation of protein ubiquitination	31398	109	92	0.324	-0.001	1.143e-10
G1/S transition checkpoint	71779	83	74	0.325	-0.001	5.68e-09
nucleic acid transport	50657	58	47	0.328	-0.001	1.554e-06
RNA transport	50658	58	47	0.328	-0.001	1.554e-06
establishment of RNA localization	51236	58	47	0.328	-0.001	1.554e-06
mitotic cell cycle G1/S transition checkpoint	31575	81	72	0.329	-0.001	6.208e-09
ribonucleoprotein complex subunit organization	71826	79	64	0.329	-0.001	3.219e-08
ncRNA processing	34470	97	81	0.33	-0.001	3.902e-10
positive regulation of cell cycle arrest	71158	78	70	0.331	-0.001	1.277e-08
cellular component biogenesis at cellular level	71843	130	112	0.332	-0.001	6.523e-14
S phase of mitotic cell cycle	84	106	96	0.334	-0.001	5.103e-12
S phase	51320	108	97	0.337	-0.001	2.549e-12
ribonucleoprotein complex assembly	22618	74	62	0.337	-0.001	2.355e-08
ribonucleoprotein complex biogenesis	22613	124	106	0.339	-0.001	1.05e-13
mitotic cell cycle G1/S transition DNA damage checkpoint	31571	73	66	0.345	-0.001	6.877e-09
regulation of cellular amine metabolic process	33238	63	59	0.359	-0.001	8.231e-09
DNA damage response, signal transduction by p53 class mediator resulting in cell cycle arrest	6977	66	59	0.365	-0.001	9.005e-09
signal transduction involved in mitotic cell cycle checkpoint	72413	66	59	0.365	-0.001	9.005e-09
signal transduction involved in mitotic cell cycle G1/S transition DNA damage checkpoint	72431	66	59	0.365	-0.001	9.005e-09
signal transduction involved in mitotic cell cycle G1/S checkpoint	72474	66	59	0.365	-0.001	9.005e-09
signal transduction involved in G1/S transition checkpoint	72404	67	60	0.37	-0.001	4.034e-09
signal transduction involved in DNA integrity checkpoint	72401	67	60	0.371	-0.001	3.583e-09
signal transduction involved in DNA damage checkpoint	72422	67	60	0.371	-0.001	3.583e-09
rRNA metabolic process	16072	55	45	0.373	-0.001	6.431e-08
nuclear-transcribed mRNA catabolic process, deadenylation-dependent decay	288	48	38	0.373	-0.001	1.365e-06
signal transduction involved in cell cycle checkpoint	72395	68	61	0.376	-0.001	1.593e-09
regulation of ubiquitin-protein ligase activity	51438	91	78	0.382	-0.001	2.783e-12
regulation of ligase activity	51340	94	81	0.383	-0.001	8.01e-13
regulation of cellular amino acid metabolic process	6521	56	53	0.39	-0.001	3.429e-09
rRNA processing	6364	50	44	0.391	-0.001	1.905e-08
negative regulation of ligase activity	51352	71	61	0.395	-0.001	1.599e-10
negative regulation of ubiquitin-protein ligase activity	51444	71	61	0.395	-0.001	1.599e-10
M/G1 transition of mitotic cell cycle	216	72	65	0.397	-0.001	2.545e-11
ribosome biogenesis	42254	63	53	0.404	-0.001	3.138e-10
positive regulation of ligase activity	51351	81	71	0.415	-0.001	3.604e-13
positive regulation of ubiquitin-protein ligase activity	51443	78	68	0.415	-0.001	1.275e-12
negative regulation of ubiquitin-protein ligase activity involved in mitotic cell cycle	51436	67	57	0.423	-0.001	3.516e-11
positive regulation of ubiquitin-protein ligase activity involved in mitotic cell cycle	51437	71	61	0.436	-0.001	1.344e-12
regulation of ubiquitin-protein ligase activity involved in mitotic cell cycle	51439	77	65	0.437	-0.001	2.247e-13
anaphase-promoting complex-dependent proteasomal ubiquitin-dependent protein catabolic process	31145	79	69	0.443	-0.001	1.417e-14
molecular function
serine hydrolase activity	17171	93	82	-0.224	-0.001	8.589e-06
protein tyrosine kinase activity	4713	110	104	-0.203	-0.001	7.381e-06
transmembrane signaling receptor activity	4888	525	442	-0.131	-0.001	6.648e-09
signaling receptor activity	38023	583	497	-0.127	-0.001	2.875e-09
receptor activity	4872	678	579	-0.119	-0.001	2.627e-09
signal transducer activity	4871	773	660	-0.106	-0.001	1.436e-08
molecular transducer activity	60089	773	660	-0.106	-0.001	1.436e-08
nucleic acid binding	3676	1083	919	0.088	-0.001	1.99e-08
methyltransferase activity	8168	73	62	0.262	-0.001	1.294e-05
RNA binding	3723	358	300	0.264	-0.001	1.144e-21
transferase activity, transferring one-carbon groups	16741	79	68	0.276	-0.001	1.289e-06
structural constituent of ribosome	3735	97	77	0.316	-0.001	1.249e-09
translation factor activity, nucleic acid binding	8135	56	50	0.321	-0.001	2.484e-06
cellular component
endocytic vesicle	30139	98	88	-0.234	-0.001	1.816e-06
extracellular matrix	31012	198	177	-0.225	-0.001	1.756e-10
proteinaceous extracellular matrix	5578	109	101	-0.213	-0.001	2.666e-06
extracellular region part	44421	566	499	-0.162	-0.001	2.71e-14
extracellular space	5615	438	386	-0.157	-0.001	7.725e-11
extracellular region	5576	988	837	-0.156	-0.001	7.052e-21
integral to plasma membrane	5887	1045	958	-0.131	-0.001	8.199e-17
intrinsic to plasma membrane	31226	1088	984	-0.13	-0.001	5.832e-17
plasma membrane part	44459	1478	1309	-0.119	-0.001	3.379e-18
cytoplasmic membrane-bounded vesicle	16023	396	343	-0.115	-0.001	5.237e-06
membrane-bounded vesicle	31988	400	347	-0.112	-0.001	8.112e-06
cytoplasmic vesicle	31410	423	368	-0.111	-0.001	4.749e-06
intrinsic to membrane	31224	1656	1423	-0.107	-0.001	6.578e-16
integral to membrane	16021	1604	1388	-0.105	-0.001	3.242e-15
vesicle	31982	437	381	-0.104	-0.001	1.5e-05
plasma membrane	5886	3028	2275	-0.094	-0.001	1.686e-18
cell periphery	71944	3053	2297	-0.093	-0.001	2.718e-18
membrane part	44425	2429	2066	-0.081	-0.001	4.308e-13
membrane	16020	4233	3261	-0.061	-0.001	8.333e-11
cytoplasm	5737	5770	4792	0.04	-0.001	1.657e-07
cytoplasmic part	44444	4487	3788	0.048	-0.001	8.478e-09
intracellular	5622	7819	6394	0.051	-0.001	1.831e-13
intracellular part	44424	7716	6320	0.052	-0.001	6.668e-14
intracellular organelle	43229	6285	5142	0.058	-0.001	1.032e-14
organelle	43226	6292	5149	0.058	-0.001	9.151e-15
intracellular membrane-bounded organelle	43231	5627	4622	0.064	-0.001	1.989e-16
membrane-bounded organelle	43227	5633	4628	0.064	-0.001	1.814e-16
organelle part	44422	3953	3326	0.082	-0.001	1.22e-20
intracellular organelle part	44446	3906	3292	0.083	-0.001	4.649e-21
protein complex	43234	1946	1627	0.087	-0.001	4.419e-13
cytosol	5829	1926	1701	0.088	-0.001	2.61e-13
nucleus	5634	3547	2923	0.097	-0.001	1.24e-25
non-membrane-bounded organelle	43228	1823	1502	0.105	-0.001	1.023e-17
intracellular non-membrane-bounded organelle	43232	1823	1502	0.105	-0.001	1.023e-17
nucleoplasm part	44451	518	429	0.107	-0.001	2.479e-06
organelle lumen	43233	1988	1712	0.113	-0.001	9.489e-22
macromolecular complex	32991	2348	1956	0.114	-0.001	6.994e-25
membrane-enclosed lumen	31974	2016	1738	0.117	-0.001	3.235e-23
intracellular organelle lumen	70013	1946	1671	0.123	-0.001	1.172e-24
nucleoplasm	5654	1152	1009	0.126	-0.001	4.869e-17
nuclear lumen	31981	1589	1368	0.134	-0.001	7.03e-25
nuclear part	44428	1868	1598	0.142	-0.001	1.749e-31
chromosomal part	44427	333	283	0.152	-0.001	2.415e-08
chromosome	5694	368	314	0.157	-0.001	1.414e-09
cytosolic part	44445	134	116	0.185	-0.001	9.811e-06
organelle envelope	31967	420	360	0.194	-0.001	1.104e-15
envelope	31975	420	360	0.194	-0.001	1.104e-15
mitochondrion	5739	775	638	0.195	-0.001	7.542e-25
nucleolus	5730	425	357	0.204	-0.001	9.803e-17
spindle	5819	109	95	0.216	-0.001	3.121e-06
mitochondrial membrane	31966	232	199	0.221	-0.001	1.368e-11
mitochondrial envelope	5740	254	219	0.223	-0.001	7.739e-13
mitochondrial part	44429	458	389	0.231	-0.001	2.829e-22
condensed chromosome	793	78	62	0.253	-0.001	6.12e-06
organelle inner membrane	19866	175	156	0.253	-0.001	5.462e-12
mitochondrial matrix	5759	224	189	0.256	-0.001	9.716e-14
mitochondrial inner membrane	5743	162	145	0.259	-0.001	1.142e-11
mitochondrial membrane part	44455	103	89	0.265	-0.001	5.096e-08
cytosolic ribosome	22626	89	80	0.266	-0.001	1.105e-07
chromosome, centromeric region	775	83	72	0.272	-0.001	5.63e-07
kinetochore	776	68	59	0.283	-0.001	2.311e-06
ribosomal subunit	44391	121	99	0.288	-0.001	3.163e-10
ribosome	5840	153	124	0.288	-0.001	2.019e-12
ribonucleoprotein complex	30529	393	324	0.297	-0.001	3.9e-30
cytosolic large ribosomal subunit	22625	51	47	0.311	-0.001	2.673e-06
catalytic step 2 spliceosome	71013	76	68	0.312	-0.001	1.939e-08
large ribosomal subunit	15934	67	55	0.317	-0.001	3.305e-07
spliceosomal complex	5681	104	90	0.321	-0.001	4.027e-11
nucleoid	9295	33	31	0.379	-0.001	4.862e-06
mitochondrial nucleoid	42645	32	30	0.396	-0.001	2.534e-06
small nuclear ribonucleoprotein complex	30532	31	27	0.399	-0.001	1.425e-05
organellar ribosome	313	48	32	0.404	-0.001	1.727e-06
mitochondrial ribosome	5761	48	32	0.404	-0.001	1.727e-06
proteasome complex	502	37	36	0.422	-0.001	1.119e-07

## Sheet: cPI (colon, 7 samples)
Terms with significant cPI values (colon cancer cPI)
GO term	GO ID	No. of Genes	No. of Genes with Data	PI (term)	PI (all)	P-value			Metabolic Pathway	No. of Genes	No. of Genes with Data	PI (pathway)	PI (all)	P-value
									Cholesterol Metabolism	27	25	-0.544	-0.04	3.36e-09
biological process
cholesterol biosynthetic process	6695	25	24	-0.494	-0.04	9.763e-08
sterol biosynthetic process	16126	26	25	-0.479	-0.04	1.44e-07
iron ion homeostasis	55072	60	50	-0.317	-0.04	2.797e-06
cellular respiration	45333	114	104	-0.279	-0.04	9.02e-09
fatty acid metabolic process	6631	143	119	-0.274	-0.04	1.415e-09
lipid localization	10876	102	90	-0.252	-0.04	2.234e-06
small molecule catabolic process	44282	204	182	-0.242	-0.04	1.266e-10
coenzyme metabolic process	6732	121	101	-0.238	-0.04	1.981e-06
monocarboxylic acid metabolic process	32787	224	182	-0.23	-0.04	1.317e-09
organic acid catabolic process	16054	137	122	-0.229	-0.04	8.096e-07
carboxylic acid catabolic process	46395	137	122	-0.229	-0.04	8.096e-07
ion transmembrane transport	34220	182	156	-0.223	-0.04	1.997e-07
cofactor metabolic process	51186	159	136	-0.222	-0.04	4.576e-07
alcohol metabolic process	6066	300	256	-0.214	-0.04	2.501e-10
small molecule biosynthetic process	44283	218	196	-0.192	-0.04	1.279e-06
lipid biosynthetic process	8610	293	249	-0.183	-0.04	2.091e-07
cation homeostasis	55080	228	198	-0.182	-0.04	2.776e-06
cellular carbohydrate metabolic process	44262	332	273	-0.182	-0.04	4.218e-08
cellular lipid metabolic process	44255	503	420	-0.182	-0.04	1.449e-11
organic acid metabolic process	6082	524	447	-0.176	-0.04	3.904e-11
oxidation-reduction process	55114	393	354	-0.175	-0.04	6.87e-09
carboxylic acid metabolic process	19752	510	435	-0.174	-0.04	1.222e-10
oxoacid metabolic process	43436	510	435	-0.174	-0.04	1.222e-10
cellular ketone metabolic process	42180	519	443	-0.174	-0.04	1.044e-10
generation of precursor metabolites and energy	6091	296	271	-0.166	-0.04	2.072e-06
cation transport	6812	306	259	-0.166	-0.04	2.125e-06
transmembrane transport	55085	534	445	-0.161	-0.04	4.455e-09
ion homeostasis	50801	319	279	-0.16	-0.04	2.591e-06
lipid metabolic process	6629	686	585	-0.16	-0.04	2.53e-11
ion transport	6811	517	439	-0.157	-0.04	3.28e-08
small molecule metabolic process	44281	1728	1485	-0.111	-0.04	1.105e-09
macromolecule metabolic process	43170	3323	2845	0.003	-0.04	7.969e-07
nitrogen compound metabolic process	6807	2199	1901	0.012	-0.04	5e-07
cellular macromolecule metabolic process	44260	3065	2626	0.013	-0.04	2.999e-09
cellular component organization at cellular level	71842	1939	1632	0.013	-0.04	1.326e-06
cellular nitrogen compound metabolic process	34641	2130	1847	0.014	-0.04	2.714e-07
cellular component organization or biogenesis at cellular level	71841	1973	1661	0.015	-0.04	4.004e-07
gene expression	10467	1167	1030	0.036	-0.04	1.581e-08
organelle organization	6996	1167	978	0.04	-0.04	1.202e-08
nucleobase-containing compound metabolic process	6139	1793	1550	0.048	-0.04	2.456e-14
RNA metabolic process	16070	986	863	0.065	-0.04	5.37e-13
nucleic acid metabolic process	90304	1396	1213	0.085	-0.04	7.894e-23
chromatin organization	6325	318	264	0.089	-0.04	1.175e-06
mRNA metabolic process	16071	444	386	0.098	-0.04	1.386e-10
regulation of cell cycle	51726	549	478	0.104	-0.04	1.296e-13
negative regulation of cell cycle	45786	195	175	0.112	-0.04	5.94e-07
interphase	51325	292	265	0.113	-0.04	3.742e-10
interphase of mitotic cell cycle	51329	287	262	0.116	-0.04	2.688e-10
chromatin modification	16568	265	224	0.119	-0.04	3.371e-08
RNA processing	6396	374	316	0.125	-0.04	3.396e-12
response to DNA damage stimulus	6974	414	366	0.125	-0.04	3.41e-14
cell cycle	7049	648	556	0.13	-0.04	1.133e-21
chromosome organization	51276	429	365	0.13	-0.04	4.931e-14
DNA metabolic process	6259	496	420	0.134	-0.04	3.76e-16
cell cycle process	22402	615	527	0.136	-0.04	3.073e-22
DNA replication	6260	121	108	0.144	-0.04	1.732e-06
cell cycle phase	22403	509	438	0.146	-0.04	1.732e-20
mitotic cell cycle	278	457	405	0.148	-0.04	1.582e-19
mRNA processing	6397	221	191	0.148	-0.04	3.407e-10
RNA splicing	8380	201	174	0.151	-0.04	2.948e-09
regulation of interphase of mitotic cell cycle	2000602	128	115	0.152	-0.04	9.718e-07
RNA splicing, via transesterification reactions with bulged adenosine as nucleophile	377	164	146	0.153	-0.04	2.297e-08
nuclear mRNA splicing, via spliceosome	398	164	146	0.153	-0.04	2.297e-08
regulation of cell cycle process	10564	345	299	0.155	-0.04	4.255e-15
DNA damage checkpoint	77	119	106	0.157	-0.04	1.165e-06
DNA integrity checkpoint	31570	123	110	0.16	-0.04	4.313e-07
regulation of mitotic cell cycle	7346	256	222	0.161	-0.04	2.558e-12
RNA splicing, via transesterification reactions	375	170	152	0.164	-0.04	2.34e-09
microtubule-based process	7017	198	164	0.167	-0.04	7.322e-10
G2/M transition of mitotic cell cycle	86	112	104	0.167	-0.04	1.537e-07
DNA recombination	6310	107	96	0.174	-0.04	1.039e-06
DNA repair	6281	240	211	0.178	-0.04	9.306e-14
regulation of cell cycle arrest	71156	232	206	0.187	-0.04	1.247e-14
organelle fission	48285	170	147	0.189	-0.04	1.816e-10
cell cycle checkpoint	75	212	189	0.195	-0.04	5.128e-14
microtubule cytoskeleton organization	226	146	119	0.199	-0.04	9.378e-10
nuclear division	280	163	140	0.203	-0.04	3.803e-11
mitosis	7067	163	140	0.203	-0.04	3.803e-11
M phase	279	261	213	0.206	-0.04	8.153e-17
mitotic cell cycle checkpoint	7093	128	114	0.213	-0.04	3.65e-10
M phase of mitotic cell cycle	87	171	148	0.216	-0.04	9.544e-13
mitotic prometaphase	236	84	72	0.25	-0.04	1.762e-08
chromosome segregation	7059	86	67	0.255	-0.04	3.638e-08
sister chromatid segregation	819	40	35	0.369	-0.04	5.431e-08
mitotic sister chromatid segregation	70	37	32	0.374	-0.04	1.835e-07
molecular function
oxidoreductase activity, acting on CH-OH group of donors	16614	78	67	-0.278	-0.04	1.337e-05
oxidoreductase activity	16491	384	337	-0.167	-0.04	8.085e-08
substrate-specific transporter activity	22892	543	468	-0.157	-0.04	8.912e-09
transmembrane transporter activity	22857	522	450	-0.154	-0.04	3.152e-08
substrate-specific transmembrane transporter activity	22891	471	405	-0.154	-0.04	1.51e-07
ion transmembrane transporter activity	15075	382	328	-0.15	-0.04	4.105e-06
transporter activity	5215	655	571	-0.144	-0.04	1.782e-08
cellular component
endoplasmic reticulum membrane	5789	342	286	-0.162	-0.04	6.506e-07
nuclear outer membrane-endoplasmic reticulum membrane network	42175	354	296	-0.16	-0.04	7.174e-07
mitochondrial part	44429	458	389	-0.152	-0.04	3.6e-07
endoplasmic reticulum part	44432	399	338	-0.15	-0.04	1.768e-06
endoplasmic reticulum	5783	659	550	-0.133	-0.04	3.871e-07
organelle membrane	31090	1071	900	-0.132	-0.04	7.85e-11
integral to plasma membrane	5887	1045	958	-0.128	-0.04	5.16e-10
intrinsic to plasma membrane	31226	1088	984	-0.126	-0.04	7.527e-10
integral to membrane	16021	1604	1388	-0.12	-0.04	7.037e-12
intrinsic to membrane	31224	1656	1423	-0.119	-0.04	7.242e-12
membrane part	44425	2429	2066	-0.115	-0.04	1.708e-14
plasma membrane part	44459	1478	1309	-0.11	-0.04	8.419e-09
membrane	16020	4233	3261	-0.095	-0.04	9.206e-12
plasma membrane	5886	3028	2275	-0.093	-0.04	2.023e-08
cell periphery	71944	3053	2297	-0.092	-0.04	5.151e-08
protein complex	43234	1946	1627	0.008	-0.04	2.084e-05
macromolecular complex	32991	2348	1956	0.011	-0.04	7.135e-07
membrane-enclosed lumen	31974	2016	1738	0.025	-0.04	1.488e-09
organelle lumen	43233	1988	1712	0.026	-0.04	1.202e-09
intracellular organelle lumen	70013	1946	1671	0.027	-0.04	8.745e-10
non-membrane-bounded organelle	43228	1823	1502	0.04	-0.04	3.031e-12
intracellular non-membrane-bounded organelle	43232	1823	1502	0.04	-0.04	3.031e-12
nucleus	5634	3547	2923	0.041	-0.04	4.102e-20
cytoskeleton	5856	918	764	0.044	-0.04	7.005e-08
nucleolus	5730	425	357	0.061	-0.04	8.384e-06
cytoskeletal part	44430	656	549	0.061	-0.04	5.443e-08
nuclear lumen	31981	1589	1368	0.069	-0.04	1.225e-19
nuclear part	44428	1868	1598	0.071	-0.04	4.609e-23
ribonucleoprotein complex	30529	393	324	0.071	-0.04	2.269e-06
nucleoplasm	5654	1152	1009	0.086	-0.04	6.829e-20
chromosome	5694	368	314	0.089	-0.04	2.183e-07
nucleoplasm part	44451	518	429	0.095	-0.04	6.47e-11
microtubule organizing center	5815	325	262	0.097	-0.04	1.805e-07
centrosome	5813	312	254	0.099	-0.04	1.679e-07
chromosomal part	44427	333	283	0.101	-0.04	5.221e-08
microtubule cytoskeleton	15630	531	438	0.124	-0.04	1.461e-15
microtubule	5874	89	77	0.161	-0.04	1.71e-05
spliceosomal complex	5681	104	90	0.165	-0.04	4.923e-06
spindle	5819	109	95	0.214	-0.04	4.072e-08
kinetochore	776	68	59	0.226	-0.04	2.273e-06
chromosome, centromeric region	775	83	72	0.231	-0.04	1.053e-07
condensed chromosome	793	78	62	0.237	-0.04	4.17e-07
condensed chromosome, centromeric region	779	25	22	0.351	-0.04	1.461e-05

## Sheet: cPI (lung, 9 samples)
Terms with significant cPI values (lung cancer cPI)
GO term	GO ID	No. of Genes	No. of Genes with Data	PI (term)	PI (all)	P-value			Metabolic Pathway	No. of Genes	No. of Genes with Data	PI (pathway)	PI (all)	P-value
biological process
regulation of cytokine production	1817	253	219	-0.134	-0.007	3.762e-08
regulation of cellular component movement	51270	277	253	-0.12	-0.007	1.177e-06
regulation of cell motility	2000145	264	241	-0.12	-0.007	2.83e-06
regulation of locomotion	40012	280	253	-0.118	-0.007	2.009e-06
vesicle-mediated transport	16192	508	428	-0.114	-0.007	5.947e-10
defense response	6952	621	546	-0.109	-0.007	1.361e-12
membrane organization	61024	361	312	-0.104	-0.007	5.978e-07
cellular membrane organization	16044	360	311	-0.103	-0.007	7.894e-07
regulation of immune system process	2682	629	541	-0.101	-0.007	2.62e-10
innate immune response	45087	360	306	-0.098	-0.007	2.359e-06
transmembrane receptor protein tyrosine kinase signaling pathway	7169	462	414	-0.092	-0.007	5.211e-07
response to external stimulus	9605	658	584	-0.078	-0.007	1.663e-06
immune response	6955	612	531	-0.077	-0.007	1.111e-06
locomotion	40011	682	605	-0.076	-0.007	1.472e-06
organ development	48513	952	815	-0.075	-0.007	3.97e-08
immune system process	2376	1072	952	-0.074	-0.007	1.469e-09
cellular response to organic substance	71310	751	669	-0.074	-0.007	1.696e-06
response to wounding	9611	657	593	-0.073	-0.007	2.211e-06
cell surface receptor signaling pathway	7166	1509	1336	-0.071	-0.007	5.447e-11
regulation of multicellular organismal process	51239	950	822	-0.071	-0.007	2.338e-07
cell-cell signaling	7267	664	593	-0.071	-0.007	3.029e-06
regulation of signal transduction	9966	1192	1005	-0.071	-0.007	1.463e-08
regulation of response to stimulus	48583	1603	1348	-0.069	-0.007	1.988e-10
system process	3008	988	842	-0.068	-0.007	1.734e-06
regulation of signaling	23051	1318	1115	-0.066	-0.007	2.772e-08
signal transduction	7165	2643	2342	-0.063	-0.007	2.436e-12
system development	48731	1696	1459	-0.062	-0.007	9.587e-09
signaling	23052	2986	2641	-0.061	-0.007	6.745e-13
cell communication	7154	3031	2674	-0.061	-0.007	8.094e-13
anatomical structure development	48856	1957	1669	-0.057	-0.007	3.434e-08
multicellular organismal development	7275	1909	1633	-0.053	-0.007	3.871e-07
multicellular organismal process	32501	3176	2694	-0.049	-0.007	1e-08
developmental process	32502	2202	1877	-0.048	-0.007	1.699e-06
response to stimulus	50896	4347	3743	-0.042	-0.007	5.935e-08
cellular response to stimulus	51716	3290	2886	-0.041	-0.007	2.503e-06
metabolic process	8152	4878	4174	0.03	-0.007	4.989e-09
cellular metabolic process	44237	4503	3851	0.033	-0.007	9.173e-10
primary metabolic process	44238	4396	3751	0.033	-0.007	1.728e-09
macromolecule metabolic process	43170	3323	2845	0.04	-0.007	2.832e-10
cellular macromolecule metabolic process	44260	3065	2626	0.045	-0.007	9.964e-12
organelle organization	6996	1167	978	0.052	-0.007	3.55e-07
biosynthetic process	9058	1610	1416	0.055	-0.007	3.101e-10
macromolecule biosynthetic process	9059	1053	924	0.055	-0.007	3.372e-07
cellular biosynthetic process	44249	1554	1365	0.058	-0.007	5.541e-11
cellular macromolecule biosynthetic process	34645	1029	903	0.06	-0.007	4.213e-08
nitrogen compound metabolic process	6807	2199	1901	0.075	-0.007	1.772e-20
cellular nitrogen compound metabolic process	34641	2130	1847	0.08	-0.007	9.743e-23
nucleobase-containing compound metabolic process	6139	1793	1550	0.086	-0.007	1.208e-21
gene expression	10467	1167	1030	0.089	-0.007	7.549e-17
cellular macromolecular complex subunit organization	34621	374	324	0.094	-0.007	6.276e-07
response to DNA damage stimulus	6974	414	366	0.095	-0.007	1.095e-07
RNA metabolic process	16070	986	863	0.102	-0.007	1.795e-18
regulation of cell cycle process	10564	345	299	0.107	-0.007	8.643e-08
cellular macromolecular complex assembly	34622	254	217	0.111	-0.007	1.504e-06
nucleic acid metabolic process	90304	1396	1213	0.115	-0.007	5.258e-30
cell cycle checkpoint	75	212	189	0.117	-0.007	3.218e-06
regulation of cell cycle arrest	71156	232	206	0.118	-0.007	8.336e-07
chromosome organization	51276	429	365	0.119	-0.007	1.289e-11
mRNA metabolic process	16071	444	386	0.121	-0.007	1.239e-11
interphase	51325	292	265	0.124	-0.007	1.971e-09
interphase of mitotic cell cycle	51329	287	262	0.124	-0.007	1.867e-09
cell cycle	7049	648	556	0.125	-0.007	5.354e-18
cell cycle process	22402	615	527	0.126	-0.007	1.754e-17
microtubule-based process	7017	198	164	0.13	-0.007	1.096e-06
cofactor metabolic process	51186	159	136	0.141	-0.007	3.457e-07
DNA metabolic process	6259	496	420	0.142	-0.007	1.691e-17
microtubule cytoskeleton organization	226	146	119	0.154	-0.007	5.656e-07
cell cycle phase	22403	509	438	0.154	-0.007	7.337e-21
mitotic cell cycle	278	457	405	0.157	-0.007	7.25e-20
DNA repair	6281	240	211	0.166	-0.007	6.787e-12
DNA recombination	6310	107	96	0.171	-0.007	1.276e-06
ncRNA metabolic process	34660	170	135	0.176	-0.007	1.322e-09
RNA processing	6396	374	316	0.191	-0.007	3.539e-22
M phase	279	261	213	0.193	-0.007	5.163e-16
ncRNA processing	34470	97	81	0.193	-0.007	1.782e-07
mRNA processing	6397	221	191	0.201	-0.007	1.044e-14
RNA splicing, via transesterification reactions with bulged adenosine as nucleophile	377	164	146	0.212	-0.007	2.341e-12
nuclear mRNA splicing, via spliceosome	398	164	146	0.212	-0.007	2.341e-12
RNA splicing, via transesterification reactions	375	170	152	0.213	-0.007	7.695e-13
organelle fission	48285	170	147	0.219	-0.007	7.844e-14
RNA splicing	8380	201	174	0.22	-0.007	6.178e-16
DNA replication	6260	121	108	0.225	-0.007	6.727e-11
M phase of mitotic cell cycle	87	171	148	0.232	-0.007	1.342e-15
nuclear division	280	163	140	0.238	-0.007	2.361e-15
mitosis	7067	163	140	0.238	-0.007	2.361e-15
transcription termination, DNA-dependent	6353	70	61	0.239	-0.007	1.335e-07
mRNA 3'-end processing	31124	57	48	0.24	-0.007	2.022e-06
spindle organization	7051	54	46	0.256	-0.007	1.05e-06
mitotic prometaphase	236	84	72	0.259	-0.007	2.414e-10
DNA-dependent DNA replication	6261	58	52	0.307	-0.007	3.13e-09
termination of RNA polymerase II transcription	6369	34	30	0.319	-0.007	2.331e-06
DNA strand elongation	22616	33	31	0.387	-0.007	1.34e-08
DNA strand elongation involved in DNA replication	6271	31	29	0.406	-0.007	1.02e-08
molecular function
DNA binding	3677	751	646	0.06	-0.007	2.733e-06
nucleic acid binding	3676	1083	919	0.085	-0.007	4.07e-14
RNA binding	3723	358	300	0.161	-0.007	1.505e-15
histone binding	42393	80	64	0.198	-0.007	9.972e-07
mRNA binding	3729	68	59	0.21	-0.007	6.025e-06
helicase activity	4386	60	55	0.257	-0.007	4.374e-07
ATP-dependent helicase activity	8026	41	37	0.294	-0.007	5.75e-06
purine NTP-dependent helicase activity	70035	41	37	0.294	-0.007	5.75e-06
cellular component
phagocytic vesicle	45335	33	32	-0.288	-0.007	4.565e-06
endocytic vesicle membrane	30666	60	52	-0.258	-0.007	1.019e-07
endocytic vesicle	30139	98	88	-0.217	-0.007	6.07e-09
endosome membrane	10008	121	103	-0.179	-0.007	4.61e-07
endosomal part	44440	126	108	-0.169	-0.007	1.34e-06
cytoplasmic vesicle membrane	30659	158	134	-0.144	-0.007	7.367e-06
vesicle membrane	12506	163	139	-0.139	-0.007	1.204e-05
endosome	5768	303	251	-0.132	-0.007	6.154e-08
extracellular matrix	31012	198	177	-0.127	-0.007	2.266e-06
cytoplasmic vesicle part	44433	210	182	-0.124	-0.007	7.951e-06
cytoplasmic membrane-bounded vesicle	16023	396	343	-0.1	-0.007	9.188e-07
cytoplasmic vesicle	31410	423	368	-0.098	-0.007	9.03e-07
vesicle	31982	437	381	-0.097	-0.007	6.963e-07
membrane-bounded vesicle	31988	400	347	-0.095	-0.007	2.488e-06
integral to plasma membrane	5887	1045	958	-0.088	-0.007	2.147e-12
intrinsic to plasma membrane	31226	1088	984	-0.087	-0.007	2.542e-12
extracellular region part	44421	566	499	-0.085	-0.007	4.643e-07
extracellular region	5576	988	837	-0.083	-0.007	9.324e-11
plasma membrane part	44459	1478	1309	-0.078	-0.007	1.142e-12
integral to membrane	16021	1604	1388	-0.067	-0.007	5.801e-10
plasma membrane	5886	3028	2275	-0.066	-0.007	2.109e-14
intrinsic to membrane	31224	1656	1423	-0.066	-0.007	1.132e-09
cell periphery	71944	3053	2297	-0.065	-0.007	2.786e-14
membrane part	44425	2429	2066	-0.052	-0.007	2.443e-08
membrane	16020	4233	3261	-0.052	-0.007	2.714e-11
intracellular	5622	7819	6394	0.017	-0.007	8.955e-06
intracellular part	44424	7716	6320	0.017	-0.007	7.416e-06
organelle	43226	6292	5149	0.026	-0.007	2.295e-08
intracellular organelle	43229	6285	5142	0.026	-0.007	2.12e-08
intracellular membrane-bounded organelle	43231	5627	4622	0.031	-0.007	8.865e-10
membrane-bounded organelle	43227	5633	4628	0.031	-0.007	8.437e-10
macromolecular complex	32991	2348	1956	0.039	-0.007	1.049e-07
organelle part	44422	3953	3326	0.047	-0.007	2.437e-15
intracellular organelle part	44446	3906	3292	0.047	-0.007	1.858e-15
non-membrane-bounded organelle	43228	1823	1502	0.058	-0.007	1.212e-11
intracellular non-membrane-bounded organelle	43232	1823	1502	0.058	-0.007	1.212e-11
nucleus	5634	3547	2923	0.059	-0.007	2.125e-18
nucleoplasm part	44451	518	429	0.083	-0.007	3.842e-08
organelle lumen	43233	1988	1712	0.088	-0.007	8.659e-26
membrane-enclosed lumen	31974	2016	1738	0.089	-0.007	1.523e-26
organelle envelope	31967	420	360	0.09	-0.007	3.153e-07
envelope	31975	420	360	0.09	-0.007	3.153e-07
intracellular organelle lumen	70013	1946	1671	0.091	-0.007	4.66e-27
centrosome	5813	312	254	0.091	-0.007	8.14e-06
microtubule organizing center	5815	325	262	0.093	-0.007	3.267e-06
mitochondrion	5739	775	638	0.094	-0.007	7.343e-13
nuclear part	44428	1868	1598	0.095	-0.007	5.095e-27
nuclear lumen	31981	1589	1368	0.097	-0.007	9.327e-25
nucleoplasm	5654	1152	1009	0.103	-0.007	2.099e-21
mitochondrial part	44429	458	389	0.107	-0.007	3.142e-10
nucleolus	5730	425	357	0.114	-0.007	4.556e-10
organelle inner membrane	19866	175	156	0.12	-0.007	1.146e-05
mitochondrial matrix	5759	224	189	0.133	-0.007	3.309e-08
chromosomal part	44427	333	283	0.143	-0.007	9.052e-12
ribonucleoprotein complex	30529	393	324	0.152	-0.007	1.376e-14
chromosome	5694	368	314	0.152	-0.007	1.463e-14
spindle	5819	109	95	0.152	-0.007	1.313e-05
nuclear chromosome part	44454	161	138	0.157	-0.007	2.415e-08
nuclear chromosome	228	195	169	0.172	-0.007	1.888e-11
spliceosomal complex	5681	104	90	0.21	-0.007	5.747e-08
catalytic step 2 spliceosome	71013	76	68	0.232	-0.007	2.861e-07
kinetochore	776	68	59	0.237	-0.007	3.145e-07
chromosome, centromeric region	775	83	72	0.244	-0.007	6.891e-09
nuclear pore	5643	38	37	0.25	-0.007	3.32e-06
spindle pole	922	45	39	0.256	-0.007	4.554e-06
condensed nuclear chromosome	794	34	29	0.286	-0.007	4.26e-06
condensed chromosome	793	78	62	0.298	-0.007	2.715e-11
condensed chromosome, centromeric region	779	25	22	0.342	-0.007	1.342e-05
nucleoid	9295	33	31	0.398	-0.007	1.792e-09
mitochondrial nucleoid	42645	32	30	0.402	-0.007	2.825e-09

## Sheet: cPI (leukemia, 6 samples)
Terms with significant cPI values (leukemia cPI)
GO term	GO ID	No. of Genes	No. of Genes with Data	PI (term)	PI (all)	P-value			Metabolic Pathway	No. of Genes	No. of Genes with Data	PI (pathway)	PI (all)	P-value
									Oxidative Phosphorylation	92	70	0.241	-0.036	4.752e-07
biological process
response to type I interferon	34340	66	64	-0.513	-0.036	1.067e-14
type I interferon-mediated signaling pathway	60337	65	64	-0.513	-0.036	1.067e-14
cellular response to type I interferon	71357	65	64	-0.513	-0.036	1.067e-14
interferon-gamma-mediated signaling pathway	60333	69	65	-0.499	-0.036	2.28e-14
cellular response to interferon-gamma	71346	77	71	-0.474	-0.036	4.118e-14
response to interferon-gamma	34341	89	79	-0.411	-0.036	6.377e-12
G-protein signaling, coupled to cyclic nucleotide second messenger	7187	111	106	-0.271	-0.036	4.39e-07
regulation of hormone secretion	46883	115	105	-0.266	-0.036	1.894e-07
response to virus	9615	109	102	-0.261	-0.036	2.661e-06
innate immune response	45087	360	306	-0.25	-0.036	1.62e-14
cyclic-nucleotide-mediated signaling	19935	123	117	-0.245	-0.036	1.993e-06
cytokine-mediated signaling pathway	19221	251	227	-0.245	-0.036	1.308e-10
defense response	6952	621	546	-0.24	-0.036	6.098e-23
regulation of secretion	51046	246	219	-0.238	-0.036	1.751e-10
second-messenger-mediated signaling	19932	188	173	-0.237	-0.036	2.442e-08
cellular response to cytokine stimulus	71345	295	264	-0.232	-0.036	8.953e-11
regulation of defense response	31347	291	256	-0.224	-0.036	5.966e-10
response to other organism	51707	222	196	-0.217	-0.036	1.243e-07
regulation of cytokine production	1817	253	219	-0.211	-0.036	3.7e-08
response to biotic stimulus	9607	232	206	-0.211	-0.036	1.639e-07
regulation of response to external stimulus	32101	211	193	-0.21	-0.036	1.733e-07
immune response	6955	612	531	-0.208	-0.036	4.079e-16
response to cytokine stimulus	34097	336	299	-0.205	-0.036	2.279e-09
G-protein coupled receptor signaling pathway	7186	439	377	-0.205	-0.036	2.185e-12
cellular ion homeostasis	6873	298	259	-0.205	-0.036	4.275e-09
negative regulation of multicellular organismal process	51241	192	165	-0.205	-0.036	2.07e-06
regulation of immune response	50776	418	357	-0.204	-0.036	9.191e-11
cellular chemical homeostasis	55082	310	268	-0.202	-0.036	4.889e-09
positive regulation of multicellular organismal process	51240	264	219	-0.199	-0.036	2.847e-07
ion homeostasis	50801	319	279	-0.196	-0.036	1.041e-08
cell-cell signaling	7267	664	593	-0.187	-0.036	4.528e-15
cellular homeostasis	19725	341	292	-0.184	-0.036	3.766e-08
chemical homeostasis	48878	427	373	-0.179	-0.036	3.88e-09
regulation of immune system process	2682	629	541	-0.176	-0.036	1.714e-11
multi-organism process	51704	360	325	-0.173	-0.036	9.714e-08
multicellular organismal signaling	35637	444	387	-0.169	-0.036	1.054e-08
transmission of nerve impulse	19226	441	384	-0.168	-0.036	1.805e-08
synaptic transmission	7268	414	360	-0.167	-0.036	6.278e-08
cell surface receptor signaling pathway	7166	1509	1336	-0.166	-0.036	1.525e-21
cell adhesion	7155	357	310	-0.165	-0.036	2.874e-07
biological adhesion	22610	358	311	-0.165	-0.036	3.051e-07
neurological system process	50877	691	563	-0.165	-0.036	3.135e-11
system process	3008	988	842	-0.162	-0.036	7.54e-15
regulation of response to stress	80134	508	453	-0.158	-0.036	5.885e-08
ion transport	6811	517	439	-0.153	-0.036	9.97e-08
cellular response to organic substance	71310	751	669	-0.147	-0.036	3.251e-09
regulation of multicellular organismal process	51239	950	822	-0.145	-0.036	2.751e-11
positive regulation of response to stimulus	48584	781	662	-0.143	-0.036	1.716e-08
response to organic substance	10033	973	865	-0.141	-0.036	1.85e-10
regulation of multicellular organismal development	2000026	580	507	-0.138	-0.036	8.936e-07
cellular response to chemical stimulus	70887	1060	939	-0.136	-0.036	2.272e-10
signaling	23052	2986	2641	-0.132	-0.036	5.611e-22
cell communication	7154	3031	2674	-0.131	-0.036	1.17e-21
immune system process	2376	1072	952	-0.127	-0.036	8.888e-09
signal transduction	7165	2643	2342	-0.125	-0.036	2.706e-17
response to chemical stimulus	42221	1806	1566	-0.124	-0.036	9.774e-13
regulation of response to stimulus	48583	1603	1348	-0.118	-0.036	2.961e-09
multicellular organismal process	32501	3176	2694	-0.112	-0.036	9.869e-16
regulation of biological quality	65008	1496	1305	-0.109	-0.036	3.413e-08
response to stimulus	50896	4347	3743	-0.098	-0.036	1.97e-13
system development	48731	1696	1459	-0.098	-0.036	7.178e-07
cellular response to stimulus	51716	3290	2886	-0.094	-0.036	1.012e-09
anatomical structure development	48856	1957	1669	-0.093	-0.036	9.144e-07
multicellular organismal development	7275	1909	1633	-0.092	-0.036	1.781e-06
metabolic process	8152	4878	4174	0.015	-0.036	1.603e-09
cellular component organization	16043	2400	2020	0.018	-0.036	2.049e-06
cellular component organization or biogenesis	71840	2439	2053	0.019	-0.036	6.838e-07
primary metabolic process	44238	4396	3751	0.022	-0.036	4.647e-11
cellular protein metabolic process	44267	1904	1630	0.023	-0.036	1.974e-06
cellular metabolic process	44237	4503	3851	0.026	-0.036	1.344e-12
regulation of RNA metabolic process	51252	1682	1450	0.026	-0.036	2.467e-06
biosynthetic process	9058	1610	1416	0.038	-0.036	8.562e-09
cellular biosynthetic process	44249	1554	1365	0.043	-0.036	1.232e-09
cellular catabolic process	44248	1014	871	0.049	-0.036	2.436e-07
macromolecule metabolic process	43170	3323	2845	0.05	-0.036	1.433e-18
cellular component organization at cellular level	71842	1939	1632	0.053	-0.036	5.679e-13
cellular component organization or biogenesis at cellular level	71841	1973	1661	0.055	-0.036	9.633e-14
cellular macromolecule metabolic process	44260	3065	2626	0.067	-0.036	1.624e-24
cellular component assembly at cellular level	71844	576	469	0.069	-0.036	2.55e-06
macromolecular complex subunit organization	43933	613	532	0.079	-0.036	2.094e-08
nitrogen compound metabolic process	6807	2199	1901	0.08	-0.036	1.624e-23
macromolecule biosynthetic process	9059	1053	924	0.084	-0.036	2.198e-14
cellular macromolecule biosynthetic process	34645	1029	903	0.088	-0.036	4.955e-15
cellular nitrogen compound metabolic process	34641	2130	1847	0.09	-0.036	7.661e-27
RNA biosynthetic process	32774	499	462	0.091	-0.036	7.722e-09
transcription, DNA-dependent	6351	415	386	0.094	-0.036	4.752e-08
transcription from RNA polymerase II promoter	6366	308	292	0.098	-0.036	1.316e-06
organelle organization	6996	1167	978	0.108	-0.036	1.11e-20
macromolecule catabolic process	9057	551	469	0.118	-0.036	9.475e-12
gene expression	10467	1167	1030	0.121	-0.036	1.821e-25
protein catabolic process	30163	267	224	0.121	-0.036	6.623e-07
nucleobase-containing compound metabolic process	6139	1793	1550	0.125	-0.036	5.549e-37
translation	6412	262	221	0.126	-0.036	1.289e-07
protein modification by small protein conjugation	32446	324	264	0.132	-0.036	8.887e-09
regulation of cell cycle	51726	549	478	0.136	-0.036	2.44e-15
cellular protein catabolic process	44257	251	209	0.136	-0.036	1.122e-07
protein modification by small protein conjugation or removal	70647	388	316	0.136	-0.036	9.674e-11
proteolysis involved in cellular protein catabolic process	51603	244	204	0.139	-0.036	1.155e-07
viral reproduction	16032	335	311	0.14	-0.036	5.338e-11
protein ubiquitination	16567	307	248	0.141	-0.036	4.856e-09
cellular macromolecule catabolic process	44265	494	418	0.15	-0.036	2.291e-15
response to DNA damage stimulus	6974	414	366	0.151	-0.036	1.557e-13
regulation of mitotic cell cycle	7346	256	222	0.151	-0.036	3.327e-09
modification-dependent protein catabolic process	19941	234	195	0.155	-0.036	1.359e-08
ubiquitin-dependent protein catabolic process	6511	231	192	0.155	-0.036	1.757e-08
RNA metabolic process	16070	986	863	0.156	-0.036	1.025e-31
modification-dependent macromolecule catabolic process	43632	237	197	0.161	-0.036	4.294e-09
RNA catabolic process	6401	193	161	0.17	-0.036	7.173e-08
proteasomal protein catabolic process	10498	158	134	0.171	-0.036	3.506e-07
nucleic acid metabolic process	90304	1396	1213	0.173	-0.036	1.315e-49
mRNA catabolic process	6402	169	144	0.174	-0.036	1.957e-07
G1/S transition of mitotic cell cycle	82	139	128	0.176	-0.036	5.065e-07
proteasomal ubiquitin-dependent protein catabolic process	43161	157	133	0.176	-0.036	1.762e-07
nuclear-transcribed mRNA catabolic process	956	160	139	0.178	-0.036	1.947e-07
cellular macromolecular complex subunit organization	34621	374	324	0.182	-0.036	3.267e-17
regulation of cell cycle process	10564	345	299	0.186	-0.036	9.244e-16
cellular macromolecular complex assembly	34622	254	217	0.186	-0.036	1.476e-12
histone modification	16570	198	170	0.19	-0.036	5.101e-10
covalent chromatin modification	16569	199	171	0.19	-0.036	4e-10
regulation of cell cycle arrest	71156	232	206	0.202	-0.036	1.37e-12
microtubule-based process	7017	198	164	0.208	-0.036	1.223e-11
DNA metabolic process	6259	496	420	0.209	-0.036	1.841e-25
DNA repair	6281	240	211	0.21	-0.036	9.008e-14
mitotic cell cycle checkpoint	7093	128	114	0.21	-0.036	4.16e-08
cellular component biogenesis at cellular level	71843	130	112	0.217	-0.036	6.649e-09
cell cycle process	22402	615	527	0.217	-0.036	1.788e-33
cell cycle	7049	648	556	0.218	-0.036	2.916e-35
chromatin modification	16568	265	224	0.218	-0.036	8.225e-16
peptidyl-lysine modification	18205	93	82	0.222	-0.036	7.799e-07
protein polyubiquitination	209	144	117	0.223	-0.036	4.802e-09
interphase	51325	292	265	0.225	-0.036	5.759e-19
cell cycle checkpoint	75	212	189	0.226	-0.036	9.413e-14
ncRNA metabolic process	34660	170	135	0.227	-0.036	4.681e-11
interphase of mitotic cell cycle	51329	287	262	0.228	-0.036	3.317e-19
chromatin organization	6325	318	264	0.229	-0.036	8.919e-20
mRNA metabolic process	16071	444	386	0.231	-0.036	6.981e-28
positive regulation of ubiquitin-protein ligase activity	51443	78	68	0.234	-0.036	3.04e-06
microtubule cytoskeleton organization	226	146	119	0.236	-0.036	1.661e-10
S phase of mitotic cell cycle	84	106	96	0.238	-0.036	3.942e-08
S phase	51320	108	97	0.241	-0.036	2.104e-08
ribonucleoprotein complex biogenesis	22613	124	106	0.244	-0.036	3.635e-10
regulation of ubiquitin-protein ligase activity involved in mitotic cell cycle	51439	77	65	0.245	-0.036	2.003e-06
DNA recombination	6310	107	96	0.246	-0.036	6.905e-09
transcription initiation, DNA-dependent	6352	85	80	0.248	-0.036	1.467e-08
cell cycle phase	22403	509	438	0.25	-0.036	2.794e-35
chromosome organization	51276	429	365	0.252	-0.036	3.631e-31
transcription initiation from RNA polymerase II promoter	6367	63	60	0.255	-0.036	6.555e-07
mitotic cell cycle	278	457	405	0.262	-0.036	9.976e-36
RNA processing	6396	374	316	0.268	-0.036	1.768e-30
nucleobase-containing compound transport	15931	74	58	0.271	-0.036	1.316e-06
transcription elongation, DNA-dependent	6354	84	78	0.271	-0.036	9.853e-10
RNA 3'-end processing	31123	66	52	0.275	-0.036	1.307e-06
G2/M transition of mitotic cell cycle	86	112	104	0.277	-0.036	9.97e-12
anaphase-promoting complex-dependent proteasomal ubiquitin-dependent protein catabolic process	31145	79	69	0.277	-0.036	4.847e-08
M phase	279	261	213	0.28	-0.036	2.766e-22
M/G1 transition of mitotic cell cycle	216	72	65	0.284	-0.036	9.207e-08
spindle organization	7051	54	46	0.286	-0.036	2.403e-06
ribonucleoprotein complex assembly	22618	74	62	0.288	-0.036	4.423e-08
chromatin remodeling	6338	76	65	0.291	-0.036	2.032e-08
ribonucleoprotein complex subunit organization	71826	79	64	0.291	-0.036	1.659e-08
organelle fission	48285	170	147	0.292	-0.036	5.046e-17
transcription termination, DNA-dependent	6353	70	61	0.293	-0.036	2.565e-08
mRNA processing	6397	221	191	0.308	-0.036	6.147e-24
transcription elongation from RNA polymerase II promoter	6368	64	62	0.311	-0.036	1.161e-09
nuclear division	280	163	140	0.318	-0.036	8.417e-19
mitosis	7067	163	140	0.318	-0.036	8.417e-19
M phase of mitotic cell cycle	87	171	148	0.319	-0.036	5.584e-20
chromatin assembly	31497	55	44	0.325	-0.036	4.48e-07
DNA packaging	6323	79	61	0.326	-0.036	2.475e-09
RNA splicing	8380	201	174	0.333	-0.036	1.121e-24
protein-DNA complex assembly	65004	61	51	0.333	-0.036	2.236e-08
RNA splicing, via transesterification reactions with bulged adenosine as nucleophile	377	164	146	0.335	-0.036	1.126e-20
nuclear mRNA splicing, via spliceosome	398	164	146	0.335	-0.036	1.126e-20
RNA splicing, via transesterification reactions	375	170	152	0.336	-0.036	1.123e-21
RNA export from nucleus	6405	52	42	0.341	-0.036	3.386e-07
DNA replication	6260	121	108	0.342	-0.036	2.032e-16
chromosome segregation	7059	86	67	0.342	-0.036	5.766e-11
mRNA export from nucleus	6406	46	38	0.343	-0.036	9.662e-07
mRNA transport	51028	46	38	0.343	-0.036	9.662e-07
RNA localization	6403	61	50	0.343	-0.036	2.98e-08
nucleic acid transport	50657	58	47	0.348	-0.036	5.35e-08
RNA transport	50658	58	47	0.348	-0.036	5.35e-08
establishment of RNA localization	51236	58	47	0.348	-0.036	5.35e-08
nucleosome assembly	6334	47	38	0.361	-0.036	2.445e-07
chromatin assembly or disassembly	6333	74	61	0.361	-0.036	5.885e-11
DNA-dependent DNA replication	6261	58	52	0.364	-0.036	1.911e-09
DNA conformation change	71103	107	87	0.366	-0.036	5.316e-15
protein-DNA complex subunit organization	71824	77	66	0.371	-0.036	2.309e-12
mitotic prometaphase	236	84	72	0.39	-0.036	6.344e-14
nucleosome organization	34728	66	55	0.397	-0.036	1.04e-11
mitotic sister chromatid segregation	70	37	32	0.418	-0.036	3.779e-08
sister chromatid segregation	819	40	35	0.422	-0.036	5.73e-09
DNA geometric change	32392	25	24	0.448	-0.036	1.102e-06
molecular function
serine-type endopeptidase inhibitor activity	4867	45	36	-0.41	-0.036	1.593e-06
cytokine receptor activity	4896	62	57	-0.363	-0.036	1.938e-07
voltage-gated cation channel activity	22843	70	56	-0.316	-0.036	3.924e-06
voltage-gated ion channel activity	5244	76	61	-0.294	-0.036	1.092e-05
voltage-gated channel activity	22832	76	61	-0.294	-0.036	1.092e-05
G-protein coupled receptor binding	1664	119	101	-0.245	-0.036	6.684e-06
transmembrane signaling receptor activity	4888	525	442	-0.243	-0.036	6.411e-20
gated channel activity	22836	150	126	-0.242	-0.036	2.8e-07
signaling receptor activity	38023	583	497	-0.224	-0.036	9.555e-19
calcium ion binding	5509	154	137	-0.217	-0.036	6.016e-06
receptor activity	4872	678	579	-0.21	-0.036	9.994e-19
cation channel activity	5261	170	141	-0.21	-0.036	2.997e-06
G-protein coupled receptor activity	4930	183	156	-0.207	-0.036	4.712e-06
channel activity	15267	254	212	-0.207	-0.036	1.427e-08
passive transmembrane transporter activity	22803	254	212	-0.207	-0.036	1.427e-08
ion channel activity	5216	232	193	-0.201	-0.036	1.955e-07
substrate-specific channel activity	22838	238	199	-0.201	-0.036	1.258e-07
signal transducer activity	4871	773	660	-0.183	-0.036	1.589e-15
molecular transducer activity	60089	773	660	-0.183	-0.036	1.589e-15
ion transmembrane transporter activity	15075	382	328	-0.157	-0.036	8.956e-07
substrate-specific transmembrane transporter activity	22891	471	405	-0.153	-0.036	2.084e-07
transmembrane transporter activity	22857	522	450	-0.149	-0.036	1.254e-07
substrate-specific transporter activity	22892	543	468	-0.148	-0.036	9.545e-08
transporter activity	5215	655	571	-0.124	-0.036	4.004e-06
protein binding	5515	5602	4772	0.002	-0.036	2.362e-06
DNA binding	3677	751	646	0.057	-0.036	1.782e-06
nucleic acid binding	3676	1083	919	0.082	-0.036	1.679e-13
protein binding transcription factor activity	988	401	359	0.085	-0.036	2.938e-06
transcription factor binding transcription factor activity	989	389	349	0.086	-0.036	3.22e-06
transcription cofactor activity	3712	379	340	0.094	-0.036	7.76e-07
ligase activity	16874	281	224	0.109	-0.036	4.576e-06
transcription coactivator activity	3713	238	215	0.109	-0.036	1.36e-05
structure-specific DNA binding	43566	152	122	0.15	-0.036	1.507e-05
ATPase activity, coupled	42623	145	135	0.154	-0.036	7.449e-06
RNA binding	3723	358	300	0.16	-0.036	3.889e-13
ATPase activity	16887	195	180	0.165	-0.036	2.803e-08
hormone receptor binding	51427	98	90	0.225	-0.036	2e-07
chromatin binding	3682	118	101	0.241	-0.036	4.886e-09
nuclear hormone receptor binding	35257	89	82	0.248	-0.036	8.62e-08
steroid hormone receptor binding	35258	56	51	0.258	-0.036	1.628e-05
single-stranded DNA binding	3697	46	43	0.316	-0.036	1.334e-06
histone binding	42393	80	64	0.332	-0.036	5.307e-10
ATP-dependent helicase activity	8026	41	37	0.348	-0.036	1.64e-06
purine NTP-dependent helicase activity	70035	41	37	0.348	-0.036	1.64e-06
ligand-dependent nuclear receptor transcription coactivator activity	30374	34	29	0.35	-0.036	1.574e-05
translation initiation factor activity	3743	30	28	0.351	-0.036	9.667e-06
helicase activity	4386	60	55	0.362	-0.036	1.103e-09
DNA-dependent ATPase activity	8094	53	49	0.398	-0.036	3.747e-10
DNA helicase activity	3678	35	32	0.414	-0.036	1.779e-07
cellular component
phagocytic vesicle	45335	33	32	-0.427	-0.036	1.074e-05
lysosomal membrane	5765	47	38	-0.361	-0.036	2.023e-05
vacuolar part	44437	93	77	-0.317	-0.036	1.105e-07
endocytic vesicle	30139	98	88	-0.305	-0.036	1.772e-07
external side of plasma membrane	9897	86	72	-0.273	-0.036	1.185e-05
lytic vacuole	323	162	134	-0.258	-0.036	3.624e-08
lysosome	5764	162	134	-0.258	-0.036	3.624e-08
vacuole	5773	201	168	-0.235	-0.036	5.362e-08
cytoplasmic vesicle part	44433	210	182	-0.216	-0.036	9.643e-07
intrinsic to plasma membrane	31226	1088	984	-0.209	-0.036	1.004e-29
integral to plasma membrane	5887	1045	958	-0.207	-0.036	1.11e-28
extracellular region	5576	988	837	-0.204	-0.036	2.05e-24
cell surface	9986	270	230	-0.202	-0.036	8.863e-08
extracellular space	5615	438	386	-0.198	-0.036	1.278e-11
cytoplasmic membrane-bounded vesicle	16023	396	343	-0.194	-0.036	1.805e-09
extracellular region part	44421	566	499	-0.193	-0.036	7.549e-14
membrane-bounded vesicle	31988	400	347	-0.19	-0.036	3.625e-09
cytoplasmic vesicle	31410	423	368	-0.188	-0.036	2.487e-09
intrinsic to membrane	31224	1656	1423	-0.188	-0.036	6.494e-32
integral to membrane	16021	1604	1388	-0.186	-0.036	5.037e-31
plasma membrane part	44459	1478	1309	-0.18	-0.036	2.424e-27
vesicle	31982	437	381	-0.179	-0.036	9.82e-09
endoplasmic reticulum part	44432	399	338	-0.177	-0.036	4.805e-08
endoplasmic reticulum membrane	5789	342	286	-0.169	-0.036	2.53e-06
insoluble fraction	5626	418	378	-0.163	-0.036	5.932e-07
nuclear outer membrane-endoplasmic reticulum membrane network	42175	354	296	-0.162	-0.036	6.261e-06
plasma membrane	5886	3028	2275	-0.161	-0.036	2.586e-33
cell periphery	71944	3053	2297	-0.16	-0.036	6.073e-33
endoplasmic reticulum	5783	659	550	-0.159	-0.036	1.094e-09
membrane fraction	5624	406	366	-0.153	-0.036	5.544e-06
membrane part	44425	2429	2066	-0.151	-0.036	1.098e-25
cell fraction	267	570	519	-0.139	-0.036	2.514e-06
membrane	16020	4233	3261	-0.127	-0.036	4.254e-24
intracellular	5622	7819	6394	0.014	-0.036	1.878e-12
intracellular part	44424	7716	6320	0.015	-0.036	9.698e-13
membrane-bounded organelle	43227	5633	4628	0.026	-0.036	5.806e-15
intracellular membrane-bounded organelle	43231	5627	4622	0.026	-0.036	3.907e-15
organelle	43226	6292	5149	0.027	-0.036	1.7e-16
intracellular organelle	43229	6285	5142	0.027	-0.036	1.105e-16
cytosol	5829	1926	1701	0.046	-0.036	1.711e-11
mitochondrion	5739	775	638	0.055	-0.036	4.303e-07
organelle part	44422	3953	3326	0.057	-0.036	3.385e-25
intracellular organelle part	44446	3906	3292	0.058	-0.036	1.089e-25
cytoskeleton	5856	918	764	0.06	-0.036	7.654e-08
mitochondrial part	44429	458	389	0.077	-0.036	1.497e-06
protein complex	43234	1946	1627	0.08	-0.036	3.459e-21
cytoskeletal part	44430	656	549	0.084	-0.036	5.987e-09
nucleus	5634	3547	2923	0.084	-0.036	3.644e-36
organelle envelope	31967	420	360	0.089	-0.036	4.522e-07
envelope	31975	420	360	0.089	-0.036	4.522e-07
macromolecular complex	32991	2348	1956	0.096	-0.036	1.649e-31
non-membrane-bounded organelle	43228	1823	1502	0.098	-0.036	5.794e-26
intracellular non-membrane-bounded organelle	43232	1823	1502	0.098	-0.036	5.794e-26
organelle lumen	43233	1988	1712	0.109	-0.036	7.903e-34
membrane-enclosed lumen	31974	2016	1738	0.111	-0.036	3.778e-35
nucleolus	5730	425	357	0.115	-0.036	2.178e-10
intracellular organelle lumen	70013	1946	1671	0.118	-0.036	2.11e-37
microtubule cytoskeleton	15630	531	438	0.126	-0.036	7.106e-13
transcription factor complex	5667	171	138	0.13	-0.036	2.107e-05
organelle inner membrane	19866	175	156	0.132	-0.036	8.557e-06
mitochondrial inner membrane	5743	162	145	0.132	-0.036	1.558e-05
nuclear part	44428	1868	1598	0.144	-0.036	1.49e-48
nuclear lumen	31981	1589	1368	0.146	-0.036	3.445e-43
microtubule organizing center	5815	325	262	0.147	-0.036	7.878e-10
centrosome	5813	312	254	0.148	-0.036	8.255e-10
chromatin	785	181	157	0.149	-0.036	1.219e-06
nucleoplasm	5654	1152	1009	0.156	-0.036	5.866e-36
nuclear body	16604	122	109	0.17	-0.036	9.625e-06
nuclear chromosome part	44454	161	138	0.178	-0.036	5.272e-08
mitochondrial membrane part	44455	103	89	0.183	-0.036	9.031e-06
nucleoplasm part	44451	518	429	0.184	-0.036	1.043e-21
nuclear chromosome	228	195	169	0.203	-0.036	3.849e-11
ubiquitin ligase complex	151	120	92	0.212	-0.036	4.712e-07
spindle	5819	109	95	0.214	-0.036	1.034e-07
chromosomal part	44427	333	283	0.22	-0.036	1.719e-19
ribonucleoprotein complex	30529	393	324	0.221	-0.036	4.564e-22
DNA-directed RNA polymerase II, holoenzyme	16591	74	65	0.221	-0.036	4.289e-06
chromosome	5694	368	314	0.223	-0.036	6.268e-22
chromatin remodeling complex	16585	104	91	0.253	-0.036	1.147e-08
histone acetyltransferase complex	123	66	55	0.262	-0.036	1.257e-06
cullin-RING ubiquitin ligase complex	31461	70	53	0.264	-0.036	4.126e-06
microtubule organizing center part	44450	48	40	0.299	-0.036	1.263e-05
nuclear pore	5643	38	37	0.337	-0.036	1.476e-06
methyltransferase complex	34708	53	47	0.343	-0.036	3.324e-08
histone methyltransferase complex	35097	53	47	0.343	-0.036	3.324e-08
kinetochore	776	68	59	0.35	-0.036	7.941e-10
chromosome, centromeric region	775	83	72	0.364	-0.036	1.118e-12
spliceosomal complex	5681	104	90	0.369	-0.036	3.903e-16
condensed chromosome	793	78	62	0.37	-0.036	1.655e-11
catalytic step 2 spliceosome	71013	76	68	0.41	-0.036	1.014e-14
condensed nuclear chromosome	794	34	29	0.419	-0.036	2.458e-07
small nuclear ribonucleoprotein complex	30532	31	27	0.448	-0.036	7.411e-08
MLL1 complex	71339	25	22	0.457	-0.036	6.448e-07

## Sheet: cPI (melanoma, 10 samples)
Terms with significant cPI values (melanoma cPI)
GO term	GO ID	No. of Genes	No. of Genes with Data	PI (term)	PI (all)	P-value			Metabolic Pathway	No. of Genes	No. of Genes with Data	PI (pathway)	PI (all)	P-value
biological process
xenobiotic metabolic process	6805	142	118	-0.165	-0.002	6.409e-07
response to xenobiotic stimulus	9410	143	119	-0.163	-0.002	7.531e-07
cellular response to xenobiotic stimulus	71466	143	119	-0.163	-0.002	7.531e-07
multicellular organismal process	32501	3176	2694	-0.041	-0.002	1.389e-06
regulation of metabolic process	19222	3144	2695	0.036	-0.002	1.037e-06
metabolic process	8152	4878	4174	0.037	-0.002	8.497e-09
cellular component organization	16043	2400	2020	0.04	-0.002	1.928e-06
cellular metabolic process	44237	4503	3851	0.041	-0.002	2.885e-10
cellular component organization or biogenesis	71840	2439	2053	0.041	-0.002	8.853e-07
regulation of cellular metabolic process	31323	2779	2372	0.041	-0.002	1.01e-07
regulation of primary metabolic process	80090	2717	2328	0.043	-0.002	3.979e-08
primary metabolic process	44238	4396	3751	0.044	-0.002	3.383e-11
protein metabolic process	19538	2089	1784	0.047	-0.002	2.192e-07
regulation of cellular biosynthetic process	31326	1957	1690	0.048	-0.002	1.404e-07
regulation of biosynthetic process	9889	1975	1706	0.048	-0.002	1.105e-07
regulation of macromolecule metabolic process	60255	2571	2208	0.048	-0.002	1.732e-09
regulation of nitrogen compound metabolic process	51171	2079	1796	0.05	-0.002	8.213e-09
regulation of transcription, DNA-dependent	6355	1595	1373	0.051	-0.002	1.947e-07
regulation of macromolecule biosynthetic process	10556	1807	1557	0.052	-0.002	2.228e-08
regulation of nucleobase-containing compound metabolic process	19219	2014	1735	0.053	-0.002	2.939e-09
regulation of gene expression	10468	1882	1614	0.053	-0.002	5.414e-09
regulation of cellular macromolecule biosynthetic process	2000112	1759	1515	0.054	-0.002	1.375e-08
cellular component organization at cellular level	71842	1939	1632	0.054	-0.002	5.188e-09
regulation of RNA biosynthetic process	2001141	1624	1401	0.055	-0.002	2.305e-08
cellular component organization or biogenesis at cellular level	71841	1973	1661	0.055	-0.002	1.365e-09
positive regulation of metabolic process	9893	1239	1086	0.057	-0.002	8.685e-07
cellular protein metabolic process	44267	1904	1630	0.059	-0.002	4.289e-10
positive regulation of cellular metabolic process	31325	1189	1040	0.06	-0.002	4.196e-07
regulation of RNA metabolic process	51252	1682	1450	0.06	-0.002	7.156e-10
positive regulation of nitrogen compound metabolic process	51173	828	730	0.068	-0.002	9.487e-07
positive regulation of nucleobase-containing compound metabolic process	45935	814	717	0.069	-0.002	9.23e-07
positive regulation of macromolecule metabolic process	10604	1125	985	0.07	-0.002	5.523e-09
macromolecule metabolic process	43170	3323	2845	0.07	-0.002	8.598e-21
regulation of transcription from RNA polymerase II promoter	6357	715	643	0.074	-0.002	1.359e-06
organelle organization	6996	1167	978	0.075	-0.002	6.801e-10
biosynthetic process	9058	1610	1416	0.077	-0.002	1.243e-14
cellular biosynthetic process	44249	1554	1365	0.078	-0.002	2.058e-14
positive regulation of RNA metabolic process	51254	711	624	0.08	-0.002	9.295e-08
cellular macromolecule metabolic process	44260	3065	2626	0.08	-0.002	3.382e-25
nitrogen compound metabolic process	6807	2199	1901	0.081	-0.002	3.48e-19
cellular nitrogen compound metabolic process	34641	2130	1847	0.084	-0.002	2.868e-20
cellular macromolecule catabolic process	44265	494	418	0.088	-0.002	6.257e-07
cellular macromolecular complex subunit organization	34621	374	324	0.106	-0.002	2.957e-07
regulation of cell cycle process	10564	345	299	0.107	-0.002	5.349e-07
nucleobase-containing compound metabolic process	6139	1793	1550	0.111	-0.002	4.889e-30
DNA metabolic process	6259	496	420	0.111	-0.002	7.373e-10
regulation of cell cycle	51726	549	478	0.112	-0.002	6.097e-11
macromolecule biosynthetic process	9059	1053	924	0.115	-0.002	1.092e-20
cellular macromolecule biosynthetic process	34645	1029	903	0.115	-0.002	3.3e-20
viral reproduction	16032	335	311	0.129	-0.002	1.374e-09
gene expression	10467	1167	1030	0.13	-0.002	1.345e-28
transcription, DNA-dependent	6351	415	386	0.131	-0.002	2.133e-12
transcription from RNA polymerase II promoter	6366	308	292	0.136	-0.002	1.718e-10
nucleic acid metabolic process	90304	1396	1213	0.136	-0.002	4.006e-35
chromosome organization	51276	429	365	0.141	-0.002	1.275e-12
establishment of protein localization to organelle	72594	163	145	0.142	-0.002	2.464e-06
RNA biosynthetic process	32774	499	462	0.142	-0.002	1.396e-16
RNA metabolic process	16070	986	863	0.145	-0.002	3.553e-29
RNA catabolic process	6401	193	161	0.152	-0.002	2.027e-07
cell cycle process	22402	615	527	0.154	-0.002	1.687e-20
cell cycle	7049	648	556	0.154	-0.002	5.796e-22
interphase	51325	292	265	0.157	-0.002	1.378e-11
interphase of mitotic cell cycle	51329	287	262	0.157	-0.002	1.522e-11
M phase	279	261	213	0.159	-0.002	8.096e-10
cell cycle phase	22403	509	438	0.162	-0.002	6.226e-19
viral infectious cycle	19058	141	127	0.165	-0.002	6.649e-07
mRNA catabolic process	6402	169	144	0.166	-0.002	4.768e-08
nuclear-transcribed mRNA catabolic process	956	160	139	0.166	-0.002	7.231e-08
viral reproductive process	22415	162	147	0.167	-0.002	6.077e-08
mitotic cell cycle	278	457	405	0.168	-0.002	2.37e-19
ribonucleoprotein complex biogenesis	22613	124	106	0.169	-0.002	3.292e-06
mRNA metabolic process	16071	444	386	0.172	-0.002	1.39e-19
macromolecular complex disassembly	32984	112	100	0.174	-0.002	3.026e-06
cellular macromolecular complex disassembly	34623	112	100	0.174	-0.002	3.026e-06
translation	6412	262	221	0.177	-0.002	1.157e-12
nuclear-transcribed mRNA catabolic process, nonsense-mediated decay	184	111	103	0.183	-0.002	4.969e-07
M phase of mitotic cell cycle	87	171	148	0.185	-0.002	1.912e-09
DNA replication	6260	121	108	0.19	-0.002	1.079e-07
RNA processing	6396	374	316	0.19	-0.002	1.344e-19
organelle fission	48285	170	147	0.191	-0.002	7.322e-10
transcription elongation, DNA-dependent	6354	84	78	0.195	-0.002	1.704e-06
nuclear division	280	163	140	0.195	-0.002	7.525e-10
mitosis	7067	163	140	0.195	-0.002	7.525e-10
ncRNA metabolic process	34660	170	135	0.196	-0.002	2.941e-09
protein complex disassembly	43241	91	83	0.197	-0.002	1.52e-06
cellular protein complex disassembly	43624	91	83	0.197	-0.002	1.52e-06
mRNA processing	6397	221	191	0.203	-0.002	8.222e-14
RNA splicing	8380	201	174	0.204	-0.002	7.304e-13
translational initiation	6413	121	112	0.213	-0.002	4.403e-10
translational elongation	6414	98	88	0.213	-0.002	1.382e-07
chromosome segregation	7059	86	67	0.218	-0.002	2.414e-06
ncRNA processing	34470	97	81	0.219	-0.002	1.676e-07
transcription initiation, DNA-dependent	6352	85	80	0.228	-0.002	2.339e-08
RNA splicing, via transesterification reactions with bulged adenosine as nucleophile	377	164	146	0.23	-0.002	1.935e-13
nuclear mRNA splicing, via spliceosome	398	164	146	0.23	-0.002	1.935e-13
RNA splicing, via transesterification reactions	375	170	152	0.231	-0.002	4.652e-14
sister chromatid segregation	819	40	35	0.316	-0.002	1.453e-06
mitotic sister chromatid segregation	70	37	32	0.343	-0.002	6.029e-07
molecular function
protein binding	5515	5602	4772	0.029	-0.002	8.379e-07
transferase activity, transferring phosphorus-containing groups	16772	607	534	0.073	-0.002	8.152e-06
protein binding transcription factor activity	988	401	359	0.08	-0.002	7.643e-06
transcription factor binding transcription factor activity	989	389	349	0.081	-0.002	1.005e-05
DNA binding	3677	751	646	0.082	-0.002	3.491e-08
transcription cofactor activity	3712	379	340	0.088	-0.002	2.969e-06
nucleic acid binding	3676	1083	919	0.104	-0.002	2.724e-16
RNA binding	3723	358	300	0.174	-0.002	5.619e-16
structural constituent of ribosome	3735	97	77	0.191	-0.002	7.214e-06
helicase activity	4386	60	55	0.224	-0.002	2.227e-06
translation factor activity, nucleic acid binding	8135	56	50	0.232	-0.002	3.084e-06
ATP-dependent helicase activity	8026	41	37	0.26	-0.002	7.213e-06
purine NTP-dependent helicase activity	70035	41	37	0.26	-0.002	7.213e-06
single-stranded DNA binding	3697	46	43	0.262	-0.002	1.899e-06
cellular component
vacuole	5773	201	168	-0.149	-0.002	7.671e-08
lytic vacuole	323	162	134	-0.142	-0.002	5.215e-06
lysosome	5764	162	134	-0.142	-0.002	5.215e-06
extracellular region part	44421	566	499	-0.084	-0.002	3.753e-06
intrinsic to plasma membrane	31226	1088	984	-0.076	-0.002	1.832e-09
integral to plasma membrane	5887	1045	958	-0.075	-0.002	4.364e-09
extracellular region	5576	988	837	-0.074	-0.002	2.061e-07
intrinsic to membrane	31224	1656	1423	-0.065	-0.002	2.884e-09
plasma membrane part	44459	1478	1309	-0.064	-0.002	1.332e-08
integral to membrane	16021	1604	1388	-0.063	-0.002	1.395e-08
cell periphery	71944	3053	2297	-0.053	-0.002	3.125e-09
plasma membrane	5886	3028	2275	-0.053	-0.002	4.657e-09
membrane part	44425	2429	2066	-0.048	-0.002	2.434e-07
membrane	16020	4233	3261	-0.034	-0.002	1.588e-05
cytoplasm	5737	5770	4792	0.026	-0.002	1.63e-05
intracellular	5622	7819	6394	0.037	-0.002	3.219e-12
intracellular part	44424	7716	6320	0.039	-0.002	4.826e-13
intracellular organelle	43229	6285	5142	0.045	-0.002	4.996e-15
organelle	43226	6292	5149	0.046	-0.002	3.947e-15
intracellular membrane-bounded organelle	43231	5627	4622	0.048	-0.002	2.067e-15
membrane-bounded organelle	43227	5633	4628	0.048	-0.002	1.682e-15
protein complex	43234	1946	1627	0.053	-0.002	9.67e-09
cytosol	5829	1926	1701	0.064	-0.002	1.221e-11
mitochondrion	5739	775	638	0.069	-0.002	4.159e-06
macromolecular complex	32991	2348	1956	0.069	-0.002	6.901e-16
organelle part	44422	3953	3326	0.07	-0.002	1.417e-23
intracellular organelle part	44446	3906	3292	0.071	-0.002	8.243e-24
microtubule cytoskeleton	15630	531	438	0.077	-0.002	9.565e-06
nucleus	5634	3547	2923	0.086	-0.002	9.331e-32
non-membrane-bounded organelle	43228	1823	1502	0.088	-0.002	1.188e-19
intracellular non-membrane-bounded organelle	43232	1823	1502	0.088	-0.002	1.188e-19
organelle envelope	31967	420	360	0.09	-0.002	2.505e-06
envelope	31975	420	360	0.09	-0.002	2.505e-06
membrane-enclosed lumen	31974	2016	1738	0.107	-0.002	1.685e-30
organelle lumen	43233	1988	1712	0.108	-0.002	1.819e-30
intracellular organelle lumen	70013	1946	1671	0.114	-0.002	1.485e-32
nucleoplasm part	44451	518	429	0.114	-0.002	5.905e-11
nuclear chromosome	228	195	169	0.126	-0.002	1.634e-05
chromosome	5694	368	314	0.128	-0.002	7.577e-10
nuclear part	44428	1868	1598	0.129	-0.002	1.01e-40
nuclear lumen	31981	1589	1368	0.134	-0.002	1.049e-37
nucleoplasm	5654	1152	1009	0.135	-0.002	2.669e-29
chromosomal part	44427	333	283	0.137	-0.002	6.015e-10
nucleolus	5730	425	357	0.159	-0.002	6.224e-17
spindle	5819	109	95	0.164	-0.002	1.8e-05
chromatin remodeling complex	16585	104	91	0.181	-0.002	1.451e-06
ribosomal subunit	44391	121	99	0.183	-0.002	2.774e-07
chromosome, centromeric region	775	83	72	0.184	-0.002	1.303e-05
cytosolic ribosome	22626	89	80	0.186	-0.002	3.702e-06
ribonucleoprotein complex	30529	393	324	0.188	-0.002	5.078e-20
ribosome	5840	153	124	0.192	-0.002	2.179e-09
spliceosomal complex	5681	104	90	0.205	-0.002	1.617e-07
condensed chromosome	793	78	62	0.229	-0.002	4.556e-06
catalytic step 2 spliceosome	71013	76	68	0.233	-0.002	2.167e-07

## Sheet: cPI (ovary, 7 samples)
Terms with significant cPI values (ovarian cancer cPI)
GO term	GO ID	No. of Genes	No. of Genes with Data	PI (term)	PI (all)	P-value			Metabolic Pathway	No. of Genes	No. of Genes with Data	PI (pathway)	PI (all)	P-value
									Oxidative Phosphorylation	92	70	0.239	-0.026	2.438e-07
biological process
regulation of immune response	50776	418	357	-0.137	-0.026	5.87e-07
regulation of immune system process	2682	629	541	-0.122	-0.026	1.253e-07
cell-cell signaling	7267	664	593	-0.12	-0.026	3.081e-08
defense response	6952	621	546	-0.118	-0.026	1.306e-07
immune response	6955	612	531	-0.115	-0.026	3.52e-07
immune system process	2376	1072	952	-0.109	-0.026	1.392e-09
cell surface receptor signaling pathway	7166	1509	1336	-0.086	-0.026	3.02e-07
signaling	23052	2986	2641	-0.069	-0.026	1.284e-06
cell communication	7154	3031	2674	-0.069	-0.026	1.208e-06
metabolic process	8152	4878	4174	0.015	-0.026	3.615e-08
primary metabolic process	44238	4396	3751	0.017	-0.026	3.056e-08
cellular metabolic process	44237	4503	3851	0.019	-0.026	3.61e-09
cellular component organization	16043	2400	2020	0.021	-0.026	1.528e-06
cellular component organization or biogenesis	71840	2439	2053	0.025	-0.026	1.755e-07
cellular component organization at cellular level	71842	1939	1632	0.031	-0.026	1.403e-07
cellular component organization or biogenesis at cellular level	71841	1973	1661	0.035	-0.026	1.092e-08
macromolecule metabolic process	43170	3323	2845	0.036	-0.026	8.515e-13
cellular localization	51641	1047	903	0.044	-0.026	2.125e-06
organelle organization	6996	1167	978	0.046	-0.026	5.017e-08
cellular macromolecule metabolic process	44260	3065	2626	0.046	-0.026	1.143e-15
biosynthetic process	9058	1610	1416	0.047	-0.026	1.06e-10
cellular biosynthetic process	44249	1554	1365	0.05	-0.026	3.876e-11
establishment of localization in cell	51649	904	783	0.052	-0.026	7.469e-07
macromolecule localization	33036	760	666	0.054	-0.026	1.384e-06
cellular catabolic process	44248	1014	871	0.055	-0.026	9.669e-08
cell cycle	7049	648	556	0.057	-0.026	6.551e-07
nitrogen compound metabolic process	6807	2199	1901	0.065	-0.026	3.068e-19
cellular nitrogen compound metabolic process	34641	2130	1847	0.067	-0.026	1.211e-19
cell cycle process	22402	615	527	0.068	-0.026	5.102e-08
DNA metabolic process	6259	496	420	0.074	-0.026	1.328e-06
mitotic cell cycle	278	457	405	0.077	-0.026	1.3e-07
macromolecule biosynthetic process	9059	1053	924	0.077	-0.026	1.721e-13
cellular macromolecule biosynthetic process	34645	1029	903	0.08	-0.026	5.935e-14
cell cycle phase	22403	509	438	0.082	-0.026	6.427e-09
establishment of protein localization	45184	442	397	0.086	-0.026	2.906e-07
cellular protein localization	34613	451	393	0.087	-0.026	3.745e-07
nucleobase-containing compound metabolic process	6139	1793	1550	0.087	-0.026	4.765e-24
cellular macromolecule localization	70727	453	395	0.087	-0.026	2.744e-07
chromosome organization	51276	429	365	0.088	-0.026	6.47e-08
intracellular transport	46907	681	582	0.094	-0.026	3.329e-11
protein transport	15031	428	384	0.098	-0.026	1.788e-08
macromolecular complex subunit organization	43933	613	532	0.105	-0.026	2.31e-12
gene expression	10467	1167	1030	0.106	-0.026	8.558e-23
nucleic acid metabolic process	90304	1396	1213	0.108	-0.026	1.079e-26
RNA biosynthetic process	32774	499	462	0.112	-0.026	1.7e-12
protein complex subunit organization	71822	434	381	0.114	-0.026	2.592e-10
intracellular protein transport	6886	332	297	0.115	-0.026	2.238e-08
macromolecule catabolic process	9057	551	469	0.115	-0.026	8.99e-12
M phase	279	261	213	0.12	-0.026	3.643e-08
RNA metabolic process	16070	986	863	0.127	-0.026	1.472e-25
viral reproduction	16032	335	311	0.129	-0.026	2.428e-10
M phase of mitotic cell cycle	87	171	148	0.132	-0.026	6.333e-07
organelle fission	48285	170	147	0.14	-0.026	2.997e-07
cellular macromolecule catabolic process	44265	494	418	0.143	-0.026	3.625e-15
nuclear division	280	163	140	0.145	-0.026	2.313e-07
mitosis	7067	163	140	0.145	-0.026	2.313e-07
protein localization to organelle	33365	274	242	0.149	-0.026	3.192e-10
cellular macromolecular complex subunit organization	34621	374	324	0.151	-0.026	6.061e-14
protein targeting	6605	259	234	0.152	-0.026	2.391e-10
cellular process involved in reproduction	48610	239	186	0.162	-0.026	6.055e-09
mRNA metabolic process	16071	444	386	0.164	-0.026	4.672e-18
mRNA processing	6397	221	191	0.165	-0.026	5.54e-10
DNA replication	6260	121	108	0.169	-0.026	1.246e-06
RNA splicing, via transesterification reactions with bulged adenosine as nucleophile	377	164	146	0.175	-0.026	1.017e-08
nuclear mRNA splicing, via spliceosome	398	164	146	0.175	-0.026	1.017e-08
cellular respiration	45333	114	104	0.176	-0.026	1.382e-06
viral reproductive process	22415	162	147	0.186	-0.026	6.541e-09
RNA splicing, via transesterification reactions	375	170	152	0.19	-0.026	3.353e-10
cellular component disassembly	22411	188	170	0.195	-0.026	1.961e-11
cellular component disassembly at cellular level	71845	188	170	0.195	-0.026	1.961e-11
viral infectious cycle	19058	141	127	0.199	-0.026	1.784e-08
RNA splicing	8380	201	174	0.201	-0.026	1.419e-12
electron transport chain	22900	87	79	0.212	-0.026	8.852e-07
respiratory electron transport chain	22904	87	79	0.212	-0.026	8.852e-07
RNA processing	6396	374	316	0.213	-0.026	7.716e-23
translation	6412	262	221	0.23	-0.026	5.299e-19
RNA catabolic process	6401	193	161	0.241	-0.026	1.606e-14
ncRNA metabolic process	34660	170	135	0.247	-0.026	5.657e-14
cellular component biogenesis at cellular level	71843	130	112	0.249	-0.026	1.765e-12
ribonucleoprotein complex biogenesis	22613	124	106	0.258	-0.026	1.976e-12
ncRNA processing	34470	97	81	0.26	-0.026	1.191e-09
establishment of protein localization to organelle	72594	163	145	0.262	-0.026	1.394e-15
mRNA catabolic process	6402	169	144	0.276	-0.026	2.428e-16
protein targeting to membrane	6612	134	119	0.277	-0.026	2.279e-14
nuclear-transcribed mRNA catabolic process	956	160	139	0.287	-0.026	5.977e-17
translational initiation	6413	121	112	0.296	-0.026	1.164e-14
nuclear-transcribed mRNA catabolic process, nonsense-mediated decay	184	111	103	0.298	-0.026	7.069e-14
macromolecular complex disassembly	32984	112	100	0.302	-0.026	5.017e-14
cellular macromolecular complex disassembly	34623	112	100	0.302	-0.026	5.017e-14
protein localization in endoplasmic reticulum	70972	112	100	0.326	-0.026	8.609e-16
translational elongation	6414	98	88	0.335	-0.026	1.122e-14
rRNA metabolic process	16072	55	45	0.337	-0.026	1.521e-08
cotranslational protein targeting to membrane	6613	106	95	0.346	-0.026	1.154e-16
protein complex disassembly	43241	91	83	0.351	-0.026	6.22e-15
cellular protein complex disassembly	43624	91	83	0.351	-0.026	6.22e-15
rRNA processing	6364	50	44	0.351	-0.026	4.852e-09
protein targeting to ER	45047	106	95	0.353	-0.026	2.505e-17
establishment of protein localization in endoplasmic reticulum	72599	106	95	0.353	-0.026	2.505e-17
SRP-dependent cotranslational protein targeting to membrane	6614	105	94	0.353	-0.026	3.765e-17
ribosome biogenesis	42254	63	53	0.354	-0.026	1.158e-10
translational termination	6415	85	78	0.366	-0.026	4.668e-15
viral genome expression	19080	84	76	0.379	-0.026	1.21e-15
viral transcription	19083	84	76	0.379	-0.026	1.21e-15
molecular function
transmembrane signaling receptor activity	4888	525	442	-0.119	-0.026	2.298e-06
signaling receptor activity	38023	583	497	-0.114	-0.026	2.282e-06
receptor activity	4872	678	579	-0.109	-0.026	1.108e-06
signal transducer activity	4871	773	660	-0.096	-0.026	1.72e-05
molecular transducer activity	60089	773	660	-0.096	-0.026	1.72e-05
nucleic acid binding	3676	1083	919	0.051	-0.026	3.176e-08
RNA binding	3723	358	300	0.157	-0.026	7.2e-14
structural constituent of ribosome	3735	97	77	0.297	-0.026	9.383e-11
cellular component
extracellular region part	44421	566	499	-0.107	-0.026	1.554e-05
intrinsic to plasma membrane	31226	1088	984	-0.107	-0.026	6.503e-09
extracellular region	5576	988	837	-0.105	-0.026	4.357e-08
integral to plasma membrane	5887	1045	958	-0.105	-0.026	1.967e-08
plasma membrane part	44459	1478	1309	-0.101	-0.026	6.345e-10
intrinsic to membrane	31224	1656	1423	-0.089	-0.026	9.896e-08
integral to membrane	16021	1604	1388	-0.088	-0.026	2.241e-07
plasma membrane	5886	3028	2275	-0.084	-0.026	6.196e-10
cell periphery	71944	3053	2297	-0.084	-0.026	7.142e-10
membrane	16020	4233	3261	-0.063	-0.026	7.343e-06
intracellular	5622	7819	6394	0.011	-0.026	5.23e-09
intracellular part	44424	7716	6320	0.011	-0.026	3.224e-09
intracellular membrane-bounded organelle	43231	5627	4622	0.022	-0.026	2.596e-12
membrane-bounded organelle	43227	5633	4628	0.022	-0.026	2.547e-12
organelle	43226	6292	5149	0.022	-0.026	6.475e-13
intracellular organelle	43229	6285	5142	0.023	-0.026	6.373e-13
organelle part	44422	3953	3326	0.038	-0.026	9.98e-16
intracellular organelle part	44446	3906	3292	0.039	-0.026	3.713e-16
mitochondrion	5739	775	638	0.045	-0.026	4.023e-06
protein complex	43234	1946	1627	0.05	-0.026	1.696e-12
nucleus	5634	3547	2923	0.053	-0.026	1.795e-21
membrane-enclosed lumen	31974	2016	1738	0.058	-0.026	1.207e-15
organelle lumen	43233	1988	1712	0.058	-0.026	1.296e-15
non-membrane-bounded organelle	43228	1823	1502	0.06	-0.026	6.194e-14
intracellular non-membrane-bounded organelle	43232	1823	1502	0.06	-0.026	6.194e-14
intracellular organelle lumen	70013	1946	1671	0.06	-0.026	6.435e-16
macromolecular complex	32991	2348	1956	0.067	-0.026	3.027e-20
organelle envelope	31967	420	360	0.069	-0.026	1.212e-05
envelope	31975	420	360	0.069	-0.026	1.212e-05
nucleoplasm part	44451	518	429	0.076	-0.026	4.502e-07
microtubule organizing center	5815	325	262	0.078	-0.026	1.57e-05
nucleoplasm	5654	1152	1009	0.08	-0.026	1.266e-15
centrosome	5813	312	254	0.082	-0.026	9.849e-06
nuclear part	44428	1868	1598	0.085	-0.026	1.337e-24
nuclear lumen	31981	1589	1368	0.085	-0.026	1.705e-21
nucleolus	5730	425	357	0.16	-0.026	3.756e-16
catalytic step 2 spliceosome	71013	76	68	0.194	-0.026	2.014e-05
spliceosomal complex	5681	104	90	0.196	-0.026	1.369e-06
ribonucleoprotein complex	30529	393	324	0.198	-0.026	1.446e-20
ribosome	5840	153	124	0.24	-0.026	8.858e-12
pore complex	46930	44	43	0.26	-0.026	3.381e-06
cytosolic part	44445	134	116	0.261	-0.026	1.761e-12
ribosomal subunit	44391	121	99	0.302	-0.026	4.85e-14
nuclear pore	5643	38	37	0.337	-0.026	6.686e-08
cytosolic ribosome	22626	89	80	0.367	-0.026	2.173e-15
large ribosomal subunit	15934	67	55	0.373	-0.026	1.707e-11
cytosolic large ribosomal subunit	22625	51	47	0.425	-0.026	3.809e-12

[truncated: 9 more sheets: cPI (renal, 8 samples), cPI (fast dividing cell lines), cPI (slow dividing cell lines), cPI (NCI-60, Agilent), nPI (HapMap, CEU), nPI (HapMap, ASN), nPI (HapMap, YRI), nPI (HapMap, males), nPI (HapMap, females)]
