# Supplementary material for: A Genome-Wide Systematic Analysis Reveals Different and Predictive Proliferation Expression Signatures of Cancerous vs. Non-Cancerous Cells
Source: PLoS Genet. 2013 Sep 19;9(9):e1003806. doi: 10.1371/journal.pgen.1003806 (PMC3778010; doi:10.1371/journal.pgen.1003806)
Supplement: Table S3 — Functional analysis of cPI and nPI values (slope based). (XLS) [file pgen.1003806.s012.xls]

## Sheet: Legend
Table S3 - Functional analysis of cPI/nPI values (slope based measures)
Each sheet contains the list of GO terms/metabolic pathways with significant nPI/cPI values as described below
The sheets are:
cPI (NCI-60)	Terms with significant cPI values (NCI-60)
nPI (HapMap)	Terms with significant nPI values (HapMap)
Breast (5 samples)	Terms with significant cPI values (breast cancer cPI)
CNS (6 samples)	Terms with significant cPI values (CNS cancer cPI)
Colon (7 samples)	Terms with significant cPI values (colon cancer cPI)
Lung (9 samples)	Terms with significant cPI values (lung cancer cPI)
Leukemia (6 samples)	Terms with significant cPI values (leukemia cPI)
Melanoma (10 samples)	Terms with significant cPI values (melanoma cPI)
Ovarian (7 samples)	Terms with significant cPI values (ovarian cancer cPI)
Renal (8 samples)	Terms with significant cPI values (renal cPI)
cPI (fast dividing cell lines)	Terms with significant cPI values (cPI based on 30 fastet dividing cell lines, median doubling time 29.1 hours)
cPI (slow dividing cell lines)	Terms with significant cPI values (cPI based on 30 slowest dividing cell lines, median doubling time 34.65 hours)
cPI (NCI-60) Agilent	Terms with significant cPI values (NCI-60), based on Agilent expression array (GSE29288)
nPI (HapMap, CEU)	Terms with significant nPI values (HapMap, CEU population, 56 samples)
nPI (HapMap, ASN)	Terms with significant nPI values (HapMap, CHB+JPT populations, 86 samples)
nPI (HapMap, YRI)	Terms with significant nPI values (HapMap, YRI population, 82 samples)
nPI (HapMap, Males)	Terms with significant nPI values (HapMap, 116 males)
nPI (HapMap, Females)	Terms with significant nPI values (HapMap, 108 males)

## Sheet: cPI (NCI-60)
Terms with significant cPI values (NCI-60)
GO term	GO ID	No. of Genes	No. of Genes with Data	PI (term)	PI (all)	P-value			Metabolic Pathway	No. of Genes	No. of Genes with Data	PI (pathway)	PI (all)	P-value
									Transport, Extracellular	194	161	-0.883	-0.035	7.686e-06
biological process									Valine, Leucine, and Isoleucine Metabolism	28	26	1.134	-0.035	0.0001879
regulation of calcium ion transport via voltage-gated calcium channel activity	51925	33	28	-1.611	-0.035	1.27e-05			Oxidative Phosphorylation	92	70	1.26	-0.035	3.125e-12
regulation of ion transmembrane transporter activity	32412	52	38	-1.352	-0.035	1.64e-05			Citric Acid Cycle	26	23	1.553	-0.035	1.171e-05
regulation of ion transmembrane transport	34765	59	45	-1.221	-0.035	2.538e-05			IMP Biosynthesis	6	6	2.477	-0.035	0.0004158
positive regulation of nucleotide metabolic process	45981	66	59	-1.078	-0.035	2.3e-05
regulation of cAMP metabolic process	30814	95	87	-1.041	-0.035	8.948e-07
regulation of cAMP biosynthetic process	30817	94	86	-1.04	-0.035	1.322e-06
female pregnancy	7565	56	53	-1.037	-0.035	1.887e-06
regulation of cyclic nucleotide biosynthetic process	30802	97	89	-1.032	-0.035	1.089e-06
regulation of nucleotide biosynthetic process	30808	98	90	-1.03	-0.035	8.327e-07
regulation of cyclic nucleotide metabolic process	30799	100	92	-1.022	-0.035	5.634e-07
regulation of phospholipase activity	10517	106	98	-1.011	-0.035	4.678e-07
regulation of metal ion transport	10959	105	85	-0.987	-0.035	7.958e-06
G-protein signaling, coupled to cyclic nucleotide second messenger	7187	111	106	-0.958	-0.035	4.296e-07
regulation of calcium ion transport	51924	93	76	-0.955	-0.035	2.652e-05
positive regulation of phospholipase C activity	10863	93	86	-0.935	-0.035	4.547e-06
regulation of lipase activity	60191	125	114	-0.935	-0.035	5.413e-07
positive regulation of phospholipase activity	10518	100	92	-0.928	-0.035	2.739e-06
cyclic-nucleotide-mediated signaling	19935	123	117	-0.9	-0.035	4.921e-07
regulation of ion transport	43269	117	95	-0.888	-0.035	1.764e-05
positive regulation of lipase activity	60193	106	96	-0.842	-0.035	1.396e-05
cell-cell signaling	7267	664	593	-0.732	-0.035	3.868e-20
G-protein coupled receptor signaling pathway	7186	439	377	-0.73	-0.035	7.92e-14
second-messenger-mediated signaling	19932	188	173	-0.713	-0.035	3.516e-07
synaptic transmission	7268	414	360	-0.705	-0.035	7.335e-13
exocytosis	6887	134	121	-0.691	-0.035	1.586e-05
cell junction organization	34330	133	114	-0.682	-0.035	2.352e-06
cell adhesion	7155	357	310	-0.678	-0.035	2.554e-12
transmission of nerve impulse	19226	441	384	-0.673	-0.035	1.643e-12
multicellular organismal signaling	35637	444	387	-0.672	-0.035	1.119e-12
biological adhesion	22610	358	311	-0.672	-0.035	4.07e-12
cell junction assembly	34329	122	105	-0.67	-0.035	1.452e-05
secretion by cell	32940	219	197	-0.654	-0.035	8.977e-07
axon guidance	7411	292	264	-0.653	-0.035	1.25e-10
axonogenesis	7409	339	300	-0.651	-0.035	4.067e-12
secretion	46903	249	222	-0.65	-0.035	1.09e-07
cell morphogenesis involved in neuron differentiation	48667	349	308	-0.638	-0.035	4.514e-12
neurological system process	50877	691	563	-0.631	-0.035	1.773e-15
neuron projection morphogenesis	48812	355	312	-0.621	-0.035	1.574e-11
metal ion transport	30001	245	203	-0.61	-0.035	3.75e-06
regulation of system process	44057	191	168	-0.607	-0.035	1.014e-05
cellular ion homeostasis	6873	298	259	-0.606	-0.035	6.367e-06
ion transport	6811	517	439	-0.605	-0.035	1.27e-09
system process	3008	988	842	-0.593	-0.035	1.142e-19
cell morphogenesis involved in differentiation	904	400	354	-0.583	-0.035	3.043e-11
cellular chemical homeostasis	55082	310	268	-0.58	-0.035	1.514e-05
chemotaxis	6935	415	373	-0.575	-0.035	4.578e-11
taxis	42330	415	373	-0.575	-0.035	4.578e-11
ion homeostasis	50801	319	279	-0.569	-0.035	7.426e-06
regulation of nucleotide metabolic process	6140	287	245	-0.561	-0.035	4.821e-06
positive regulation of multicellular organismal process	51240	264	219	-0.549	-0.035	4.605e-06
cellular homeostasis	19725	341	292	-0.536	-0.035	1.852e-05
cell projection morphogenesis	48858	414	351	-0.535	-0.035	5.317e-10
neuron projection development	31175	381	334	-0.533	-0.035	2.136e-09
cell part morphogenesis	32990	419	355	-0.519	-0.035	1.531e-09
regulation of cytokine production	1817	253	219	-0.513	-0.035	9.067e-06
regulation of cell migration	30334	247	226	-0.51	-0.035	1.245e-06
neuron development	48666	418	366	-0.509	-0.035	1.846e-09
cation transport	6812	306	259	-0.506	-0.035	2.582e-05
cellular component morphogenesis	32989	506	433	-0.497	-0.035	4.517e-10
chemical homeostasis	48878	427	373	-0.494	-0.035	1.972e-06
cell morphogenesis	902	480	410	-0.492	-0.035	9.535e-10
neuron differentiation	30182	477	414	-0.479	-0.035	3.315e-09
locomotion	40011	682	605	-0.474	-0.035	6.341e-12
regulation of cell motility	2000145	264	241	-0.472	-0.035	3.667e-06
cell projection organization	30030	480	406	-0.462	-0.035	6.404e-09
regulation of locomotion	40012	280	253	-0.462	-0.035	3.481e-06
regulation of immune response	50776	418	357	-0.457	-0.035	1.53e-05
regulation of multicellular organismal process	51239	950	822	-0.455	-0.035	6.717e-13
regulation of cellular component movement	51270	277	253	-0.448	-0.035	5.427e-06
response to external stimulus	9605	658	584	-0.446	-0.035	6.369e-10
regulation of multicellular organismal development	2000026	580	507	-0.445	-0.035	2.429e-08
positive regulation of developmental process	51094	374	335	-0.438	-0.035	1.379e-05
cell development	48468	624	538	-0.422	-0.035	3.022e-09
cell surface receptor signaling pathway	7166	1509	1336	-0.422	-0.035	1.643e-16
multicellular organismal process	32501	3176	2694	-0.421	-0.035	7.239e-28
tissue development	9888	504	421	-0.421	-0.035	8.435e-09
system development	48731	1696	1459	-0.412	-0.035	3.135e-18
organ development	48513	952	815	-0.412	-0.035	1.184e-10
generation of neurons	48699	605	526	-0.411	-0.035	4.017e-08
anatomical structure morphogenesis	9653	947	825	-0.41	-0.035	8.68e-12
vesicle-mediated transport	16192	508	428	-0.406	-0.035	7.816e-07
defense response	6952	621	546	-0.399	-0.035	1.001e-06
anatomical structure development	48856	1957	1669	-0.395	-0.035	2.941e-18
neurogenesis	22008	621	540	-0.395	-0.035	7.334e-08
regulation of immune system process	2682	629	541	-0.388	-0.035	7.836e-07
cell differentiation	30154	1088	936	-0.386	-0.035	6.573e-11
positive regulation of signaling	23056	530	445	-0.382	-0.035	5.791e-06
nervous system development	7399	949	813	-0.378	-0.035	8.851e-11
multicellular organismal development	7275	1909	1633	-0.373	-0.035	2.083e-16
regulation of developmental process	50793	782	678	-0.37	-0.035	8.267e-08
positive regulation of cell communication	10647	523	439	-0.368	-0.035	1.334e-05
cellular developmental process	48869	1153	979	-0.365	-0.035	1.849e-10
regulation of cell communication	10646	954	808	-0.364	-0.035	1.129e-08
regulation of signaling	23051	1318	1115	-0.363	-0.035	4.668e-11
positive regulation of signal transduction	9967	514	432	-0.358	-0.035	1.696e-05
response to wounding	9611	657	593	-0.357	-0.035	2.801e-06
signaling	23052	2986	2641	-0.356	-0.035	3.467e-20
developmental process	32502	2202	1877	-0.351	-0.035	7.339e-16
cell communication	7154	3031	2674	-0.349	-0.035	1.879e-19
regulation of signal transduction	9966	1192	1005	-0.345	-0.035	6.458e-10
cellular component movement	6928	568	508	-0.341	-0.035	6.08e-06
regulation of cell differentiation	45595	525	460	-0.337	-0.035	2.466e-05
regulation of response to stimulus	48583	1603	1348	-0.329	-0.035	2.308e-11
positive regulation of response to stimulus	48584	781	662	-0.323	-0.035	3.95e-06
regulation of localization	32879	835	737	-0.316	-0.035	3.245e-06
signal transduction	7165	2643	2342	-0.314	-0.035	5.307e-16
response to chemical stimulus	42221	1806	1566	-0.295	-0.035	8.78e-10
regulation of biological quality	65008	1496	1305	-0.29	-0.035	3.935e-06
response to stimulus	50896	4347	3743	-0.224	-0.035	3.388e-11
cellular response to stimulus	51716	3290	2886	-0.196	-0.035	1.561e-07
small molecule metabolic process	44281	1728	1485	0.169	-0.035	7.851e-08
cellular component organization	16043	2400	2020	0.216	-0.035	1.565e-07
cellular component organization or biogenesis	71840	2439	2053	0.233	-0.035	9.003e-09
protein metabolic process	19538	2089	1784	0.302	-0.035	9.036e-13
cellular component organization at cellular level	71842	1939	1632	0.311	-0.035	7.216e-12
metabolic process	8152	4878	4174	0.329	-0.035	3.095e-33
cellular component organization or biogenesis at cellular level	71841	1973	1661	0.329	-0.035	1.583e-13
cellular component biogenesis	44085	843	700	0.332	-0.035	2.778e-07
primary metabolic process	44238	4396	3751	0.345	-0.035	3.671e-32
cellular protein metabolic process	44267	1904	1630	0.361	-0.035	2.417e-16
cellular metabolic process	44237	4503	3851	0.366	-0.035	5.004e-38
cellular amino acid metabolic process	6520	283	251	0.379	-0.035	7.109e-06
cellular response to stress	33554	724	646	0.383	-0.035	1.879e-09
generation of precursor metabolites and energy	6091	296	271	0.387	-0.035	1.916e-06
energy derivation by oxidation of organic compounds	15980	241	219	0.403	-0.035	1.156e-06
protein modification by small protein conjugation or removal	70647	388	316	0.404	-0.035	3.017e-06
protein transport	15031	428	384	0.418	-0.035	1.827e-05
regulation of cell cycle	51726	549	478	0.428	-0.035	2.056e-10
regulation of mitotic cell cycle	7346	256	222	0.431	-0.035	5.652e-06
cellular macromolecule localization	70727	453	395	0.439	-0.035	8.824e-06
cellular protein localization	34613	451	393	0.443	-0.035	7.432e-06
intracellular transport	46907	681	582	0.45	-0.035	1.78e-08
macromolecule metabolic process	43170	3323	2845	0.454	-0.035	6.562e-40
catabolic process	9056	1146	986	0.456	-0.035	3.367e-16
proteolysis involved in cellular protein catabolic process	51603	244	204	0.475	-0.035	2.252e-05
cellular protein catabolic process	44257	251	209	0.477	-0.035	2.029e-05
organelle organization	6996	1167	978	0.478	-0.035	2.787e-19
small molecule biosynthetic process	44283	218	196	0.479	-0.035	1.161e-05
cellular catabolic process	44248	1014	871	0.492	-0.035	2.368e-16
macromolecular complex assembly	65003	481	414	0.497	-0.035	4.771e-10
cellular macromolecule metabolic process	44260	3065	2626	0.516	-0.035	5.673e-48
cellular nitrogen compound biosynthetic process	44271	240	215	0.521	-0.035	7.64e-08
transcription, DNA-dependent	6351	415	386	0.553	-0.035	9.921e-12
DNA integrity checkpoint	31570	123	110	0.554	-0.035	1.536e-05
transcription from RNA polymerase II promoter	6366	308	292	0.561	-0.035	2.59e-09
biosynthetic process	9058	1610	1416	0.564	-0.035	3.214e-36
heterocycle biosynthetic process	18130	138	125	0.572	-0.035	1.571e-05
mitotic cell cycle checkpoint	7093	128	114	0.588	-0.035	7.871e-06
cellular biosynthetic process	44249	1554	1365	0.59	-0.035	2.123e-38
regulation of cell cycle process	10564	345	299	0.63	-0.035	1.965e-13
proteasomal protein catabolic process	10498	158	134	0.634	-0.035	3.24e-06
proteasomal ubiquitin-dependent protein catabolic process	43161	157	133	0.637	-0.035	3.146e-06
cell cycle	7049	648	556	0.652	-0.035	6.621e-21
nitrogen compound metabolic process	6807	2199	1901	0.668	-0.035	1.473e-62
cell cycle process	22402	615	527	0.668	-0.035	1.096e-20
intracellular protein transport	6886	332	297	0.669	-0.035	1.742e-09
regulation of cell cycle arrest	71156	232	206	0.687	-0.035	1.231e-11
cell cycle checkpoint	75	212	189	0.688	-0.035	4.951e-11
cellular nitrogen compound metabolic process	34641	2130	1847	0.699	-0.035	1.797e-67
protein complex subunit organization	71822	434	381	0.705	-0.035	3.751e-14
macromolecule biosynthetic process	9059	1053	924	0.72	-0.035	7.836e-37
regulation of protein ubiquitination	31396	138	117	0.739	-0.035	1.454e-06
response to DNA damage stimulus	6974	414	366	0.743	-0.035	2.655e-19
cellular macromolecule biosynthetic process	34645	1029	903	0.746	-0.035	6.354e-39
positive regulation of protein ubiquitination	31398	109	92	0.751	-0.035	2.412e-05
cofactor metabolic process	51186	159	136	0.754	-0.035	1.085e-08
M phase	279	261	213	0.761	-0.035	9.67e-12
macromolecular complex subunit organization	43933	613	532	0.767	-0.035	2.242e-23
regulation of viral reproduction	50792	88	84	0.768	-0.035	1.541e-05
cell cycle phase	22403	509	438	0.78	-0.035	2.454e-23
mitotic cell cycle	278	457	405	0.782	-0.035	2.117e-22
interphase	51325	292	265	0.785	-0.035	4.807e-15
methylation	32259	96	75	0.786	-0.035	1.136e-05
regulation of ubiquitin-protein ligase activity	51438	91	78	0.786	-0.035	1.17e-05
interphase of mitotic cell cycle	51329	287	262	0.79	-0.035	3.602e-15
coenzyme metabolic process	6732	121	101	0.792	-0.035	1.677e-07
negative regulation of protein ubiquitination	31397	82	72	0.799	-0.035	1.178e-05
nucleobase-containing compound metabolic process	6139	1793	1550	0.813	-0.035	2.546e-74
regulation of ligase activity	51340	94	81	0.814	-0.035	3.059e-06
organelle fission	48285	170	147	0.825	-0.035	4.134e-10
covalent chromatin modification	16569	199	171	0.826	-0.035	2.693e-10
histone modification	16570	198	170	0.829	-0.035	2.822e-10
G1/S transition of mitotic cell cycle	82	139	128	0.836	-0.035	6.308e-10
mitochondrial transport	6839	67	60	0.84	-0.035	4.667e-06
positive regulation of ubiquitin-protein ligase activity	51443	78	68	0.844	-0.035	9.962e-06
cellular macromolecular complex assembly	34622	254	217	0.85	-0.035	3.931e-15
chromatin modification	16568	265	224	0.853	-0.035	5.958e-15
RNA biosynthetic process	32774	499	462	0.865	-0.035	3.431e-26
M phase of mitotic cell cycle	87	171	148	0.87	-0.035	2.646e-11
protein targeting	6605	259	234	0.871	-0.035	1.052e-12
nuclear division	280	163	140	0.872	-0.035	1.157e-10
mitosis	7067	163	140	0.872	-0.035	1.157e-10
positive regulation of ligase activity	51351	81	71	0.874	-0.035	2.424e-06
mitochondrion organization	7005	116	100	0.877	-0.035	9.757e-09
macromolecule catabolic process	9057	551	469	0.882	-0.035	6.856e-28
chromatin organization	6325	318	264	0.885	-0.035	1.197e-18
regulation of ubiquitin-protein ligase activity involved in mitotic cell cycle	51439	77	65	0.886	-0.035	5.112e-06
mitotic prometaphase	236	84	72	0.891	-0.035	1.383e-06
cofactor biosynthetic process	51188	76	68	0.892	-0.035	8.518e-07
protein localization to organelle	33365	274	242	0.895	-0.035	4.987e-15
anaphase-promoting complex-dependent proteasomal ubiquitin-dependent protein catabolic process	31145	79	69	0.895	-0.035	1.63e-06
positive regulation of reproductive process	2000243	76	73	0.896	-0.035	3.234e-06
protein acylation	43543	86	73	0.903	-0.035	1.447e-05
DNA packaging	6323	79	61	0.924	-0.035	1.802e-06
negative regulation of ubiquitin-protein ligase activity involved in mitotic cell cycle	51436	67	57	0.927	-0.035	7.015e-06
positive regulation of viral reproduction	48524	73	71	0.929	-0.035	1.111e-06
DNA conformation change	71103	107	87	0.938	-0.035	1.064e-08
DNA metabolic process	6259	496	420	0.938	-0.035	3.986e-33
peptidyl-lysine modification	18205	93	82	0.94	-0.035	9.283e-07
chromosome organization	51276	429	365	0.951	-0.035	1.893e-29
cellular process involved in reproduction	48610	239	186	0.954	-0.035	2.6e-13
transcription initiation from RNA polymerase II promoter	6367	63	60	0.956	-0.035	6.106e-08
protein methylation	6479	53	44	0.971	-0.035	1.671e-05
protein alkylation	8213	53	44	0.971	-0.035	1.671e-05
gene expression	10467	1167	1030	0.976	-0.035	5.369e-71
internal protein amino acid acetylation	6475	77	67	0.992	-0.035	8.777e-06
chromatin assembly	31497	55	44	0.996	-0.035	2.509e-05
protein acetylation	6473	81	69	1.004	-0.035	3.681e-06
regulation of viral transcription	46782	65	63	1.011	-0.035	6.331e-07
peptidyl-lysine acetylation	18394	74	64	1.014	-0.035	9.851e-06
cellular macromolecule catabolic process	44265	494	418	1.017	-0.035	1.052e-32
histone acetylation	16573	73	63	1.017	-0.035	1.284e-05
internal peptidyl-lysine acetylation	18393	73	63	1.017	-0.035	1.284e-05
nucleic acid metabolic process	90304	1396	1213	1.026	-0.035	1.402e-93
transcription initiation, DNA-dependent	6352	85	80	1.059	-0.035	4.351e-11
RNA metabolic process	16070	986	863	1.062	-0.035	6.038e-71
DNA repair	6281	240	211	1.069	-0.035	6.018e-22
viral reproduction	16032	335	311	1.078	-0.035	6.029e-27
M/G1 transition of mitotic cell cycle	216	72	65	1.099	-0.035	2.173e-09
S phase of mitotic cell cycle	84	106	96	1.112	-0.035	1.349e-12
protein-DNA complex assembly	65004	61	51	1.113	-0.035	1.766e-06
DNA recombination	6310	107	96	1.115	-0.035	9.078e-11
transcription-coupled nucleotide-excision repair	6283	44	42	1.121	-0.035	2.12e-06
S phase	51320	108	97	1.125	-0.035	6.098e-13
nuclear export	51168	69	57	1.132	-0.035	2.129e-07
transcription elongation, DNA-dependent	6354	84	78	1.142	-0.035	9.313e-12
nucleotide-excision repair	6289	64	60	1.144	-0.035	5.861e-09
chromatin remodeling	6338	76	65	1.144	-0.035	9.142e-09
transcription elongation from RNA polymerase II promoter	6368	64	62	1.152	-0.035	4.98e-10
nucleosome organization	34728	66	55	1.152	-0.035	3.044e-08
protein-DNA complex subunit organization	71824	77	66	1.157	-0.035	4.861e-09
double-strand break repair	6302	70	61	1.159	-0.035	1.518e-08
chromatin assembly or disassembly	6333	74	61	1.171	-0.035	8.56e-09
histone methylation	16571	41	33	1.172	-0.035	1.118e-05
positive regulation of viral transcription	50434	53	52	1.188	-0.035	1.669e-07
cellular macromolecular complex subunit organization	34621	374	324	1.205	-0.035	3.145e-35
base-excision repair	6284	35	33	1.221	-0.035	5.856e-06
tRNA aminoacylation for protein translation	6418	42	36	1.229	-0.035	3.335e-07
mitochondrial electron transport, NADH to ubiquinone	6120	35	30	1.239	-0.035	5.023e-06
amino acid activation	43038	44	38	1.277	-0.035	6.156e-08
tRNA aminoacylation	43039	44	38	1.277	-0.035	6.156e-08
RNA localization	6403	61	50	1.289	-0.035	3.551e-08
purine ribonucleotide biosynthetic process	9152	33	31	1.29	-0.035	3.7e-06
ATP synthesis coupled electron transport	42773	39	33	1.297	-0.035	6.066e-07
mitochondrial ATP synthesis coupled electron transport	42775	39	33	1.297	-0.035	6.066e-07
oxidative phosphorylation	6119	45	39	1.299	-0.035	1.266e-07
electron transport chain	22900	87	79	1.31	-0.035	6.908e-15
respiratory electron transport chain	22904	87	79	1.31	-0.035	6.908e-15
cellular respiration	45333	114	104	1.31	-0.035	5.512e-19
aerobic respiration	9060	28	27	1.329	-0.035	1.181e-05
nucleobase-containing compound transport	15931	74	58	1.332	-0.035	1.695e-09
ribonucleoprotein complex subunit organization	71826	79	64	1.352	-0.035	2.308e-11
cellular component disassembly	22411	188	170	1.355	-0.035	9.497e-22
cellular component disassembly at cellular level	71845	188	170	1.355	-0.035	9.497e-22
DNA replication	6260	121	108	1.361	-0.035	8.809e-19
acetyl-CoA metabolic process	6084	26	24	1.371	-0.035	1.072e-05
viral reproductive process	22415	162	147	1.374	-0.035	1.633e-17
ribonucleoprotein complex assembly	22618	74	62	1.401	-0.035	7.869e-12
telomere maintenance	723	51	48	1.413	-0.035	1.855e-10
mRNA export from nucleus	6406	46	38	1.461	-0.035	1.049e-08
mRNA transport	51028	46	38	1.461	-0.035	1.049e-08
transcription termination, DNA-dependent	6353	70	61	1.468	-0.035	1.105e-12
nucleic acid transport	50657	58	47	1.492	-0.035	1.917e-09
RNA transport	50658	58	47	1.492	-0.035	1.917e-09
establishment of RNA localization	51236	58	47	1.492	-0.035	1.917e-09
telomere organization	32200	52	49	1.499	-0.035	5.627e-11
cellular component biogenesis at cellular level	71843	130	112	1.515	-0.035	1.865e-23
RNA export from nucleus	6405	52	42	1.523	-0.035	3.619e-09
establishment of protein localization to organelle	72594	163	145	1.543	-0.035	4.879e-24
RNA 3'-end processing	31123	66	52	1.545	-0.035	2.163e-11
tRNA metabolic process	6399	66	54	1.551	-0.035	1.957e-13
nuclear-transcribed mRNA catabolic process, deadenylation-dependent decay	288	48	38	1.558	-0.035	7.77e-09
spliceosomal snRNP assembly	387	28	24	1.561	-0.035	6.368e-07
ribonucleoprotein complex biogenesis	22613	124	106	1.569	-0.035	1.586e-23
translation	6412	262	221	1.57	-0.035	3.12e-39
ncRNA metabolic process	34660	170	135	1.576	-0.035	3.234e-30
telomere maintenance via telomere lengthening	10833	34	32	1.576	-0.035	7.798e-09
viral infectious cycle	19058	141	127	1.58	-0.035	3.381e-20
RNA processing	6396	374	316	1.599	-0.035	1.776e-61
mRNA 3'-end processing	31124	57	48	1.599	-0.035	3.861e-11
mitotic recombination	6312	33	32	1.603	-0.035	2.521e-08
mRNA metabolic process	16071	444	386	1.61	-0.035	3.877e-69
protein targeting to membrane	6612	134	119	1.616	-0.035	8.882e-20
telomere maintenance via recombination	722	27	26	1.621	-0.035	5.694e-08
mRNA processing	6397	221	191	1.703	-0.035	2.42e-41
DNA-dependent DNA replication	6261	58	52	1.749	-0.035	9.629e-15
DNA strand elongation	22616	33	31	1.76	-0.035	2.759e-10
DNA strand elongation involved in DNA replication	6271	31	29	1.761	-0.035	9.427e-10
RNA catabolic process	6401	193	161	1.792	-0.035	4.356e-35
ncRNA processing	34470	97	81	1.798	-0.035	5.763e-22
RNA splicing	8380	201	174	1.811	-0.035	1.111e-42
protein localization in endoplasmic reticulum	70972	112	100	1.84	-0.035	6.72e-21
rRNA metabolic process	16072	55	45	1.87	-0.035	1.868e-14
RNA splicing, via transesterification reactions	375	170	152	1.911	-0.035	2.657e-40
ribosome biogenesis	42254	63	53	1.913	-0.035	4.106e-17
mRNA catabolic process	6402	169	144	1.92	-0.035	3.695e-36
RNA splicing, via transesterification reactions with bulged adenosine as nucleophile	377	164	146	1.934	-0.035	1.436e-39
nuclear mRNA splicing, via spliceosome	398	164	146	1.934	-0.035	1.436e-39
protein targeting to ER	45047	106	95	1.946	-0.035	3.301e-22
establishment of protein localization in endoplasmic reticulum	72599	106	95	1.946	-0.035	3.301e-22
cotranslational protein targeting to membrane	6613	106	95	1.949	-0.035	3.085e-22
nuclear-transcribed mRNA catabolic process	956	160	139	1.964	-0.035	1.366e-36
rRNA processing	6364	50	44	1.975	-0.035	1.562e-15
SRP-dependent cotranslational protein targeting to membrane	6614	105	94	1.987	-0.035	5.203e-23
tRNA processing	8033	25	19	2.048	-0.035	2.13e-07
termination of RNA polymerase II transcription	6369	34	30	2.066	-0.035	1.581e-11
macromolecular complex disassembly	32984	112	100	2.079	-0.035	2.92e-28
cellular macromolecular complex disassembly	34623	112	100	2.079	-0.035	2.92e-28
nuclear-transcribed mRNA catabolic process, nonsense-mediated decay	184	111	103	2.084	-0.035	9.306e-30
translational initiation	6413	121	112	2.1	-0.035	3.928e-33
protein complex disassembly	43241	91	83	2.274	-0.035	1.309e-26
cellular protein complex disassembly	43624	91	83	2.274	-0.035	1.309e-26
translational elongation	6414	98	88	2.359	-0.035	1.6e-29
translational termination	6415	85	78	2.405	-0.035	1.027e-27
viral genome expression	19080	84	76	2.437	-0.035	1.596e-27
viral transcription	19083	84	76	2.437	-0.035	1.596e-27
molecular function
calcium channel activity	5262	50	44	-1.403	-0.035	1.073e-06
peptide receptor activity	1653	60	53	-1.346	-0.035	3.485e-05
G-protein coupled peptide receptor activity	8528	58	51	-1.317	-0.035	0.0001081
voltage-gated cation channel activity	22843	70	56	-1.225	-0.035	4.983e-07
extracellular matrix structural constituent	5201	67	61	-1.155	-0.035	3.494e-07
voltage-gated ion channel activity	5244	76	61	-1.112	-0.035	3.534e-06
voltage-gated channel activity	22832	76	61	-1.112	-0.035	3.534e-06
gated channel activity	22836	150	126	-1.006	-0.035	7.132e-09
cytokine activity	5125	70	61	-0.958	-0.035	0.00012
cation channel activity	5261	170	141	-0.956	-0.035	5.895e-10
ion channel activity	5216	232	193	-0.954	-0.035	2.17e-12
ligand-gated ion channel activity	15276	81	69	-0.951	-0.035	3.011e-05
ligand-gated channel activity	22834	81	69	-0.951	-0.035	3.011e-05
G-protein coupled receptor binding	1664	119	101	-0.949	-0.035	3.027e-07
substrate-specific channel activity	22838	238	199	-0.947	-0.035	3.967e-12
G-protein coupled receptor activity	4930	183	156	-0.91	-0.035	9.874e-08
anion transmembrane transporter activity	8509	96	84	-0.896	-0.035	5.533e-05
channel activity	15267	254	212	-0.889	-0.035	1.885e-11
passive transmembrane transporter activity	22803	254	212	-0.889	-0.035	1.885e-11
calcium ion binding	5509	154	137	-0.757	-0.035	2.381e-06
ion transmembrane transporter activity	15075	382	328	-0.735	-0.035	1.736e-11
cation transmembrane transporter activity	8324	289	248	-0.713	-0.035	8.003e-09
transmembrane signaling receptor activity	4888	525	442	-0.675	-0.035	5.358e-15
signaling receptor activity	38023	583	497	-0.664	-0.035	1.026e-16
receptor activity	4872	678	579	-0.626	-0.035	5.646e-17
substrate-specific transmembrane transporter activity	22891	471	405	-0.604	-0.035	6.334e-09
signal transducer activity	4871	773	660	-0.564	-0.035	8.118e-17
molecular transducer activity	60089	773	660	-0.564	-0.035	8.118e-17
substrate-specific transporter activity	22892	543	468	-0.557	-0.035	4.692e-09
transmembrane transporter activity	22857	522	450	-0.494	-0.035	1.611e-06
transporter activity	5215	655	571	-0.411	-0.035	9.961e-06
receptor binding	5102	732	661	-0.357	-0.035	7.538e-07
binding	5488	6522	5514	0.089	-0.035	0.0001246
protein binding	5515	5602	4772	0.106	-0.035	5.115e-05
catalytic activity	3824	2908	2475	0.16	-0.035	3.362e-08
transcription factor binding transcription factor activity	989	389	349	0.287	-0.035	0.0001294
transcription cofactor activity	3712	379	340	0.308	-0.035	6.51e-05
DNA binding	3677	751	646	0.372	-0.035	3.4e-09
ligase activity	16874	281	224	0.516	-0.035	2.718e-06
ATPase activity	16887	195	180	0.61	-0.035	7.921e-08
ATPase activity, coupled	42623	145	135	0.622	-0.035	2.279e-06
structure-specific DNA binding	43566	152	122	0.642	-0.035	1.62e-05
nucleic acid binding	3676	1083	919	0.68	-0.035	5.734e-32
nuclease activity	4518	77	62	0.757	-0.035	7.732e-05
DNA-dependent ATPase activity	8094	53	49	0.914	-0.035	3.151e-05
oxidoreductase activity, acting on NADH or NADPH, quinone or similar compound as acceptor	16655	49	41	0.966	-0.035	3.468e-05
nucleotidyltransferase activity	16779	57	47	0.998	-0.035	1.672e-05
methyltransferase activity	8168	73	62	1.017	-0.035	5.184e-07
transferase activity, transferring one-carbon groups	16741	79	68	1.058	-0.035	5.832e-08
histone binding	42393	80	64	1.076	-0.035	1.83e-08
protein methyltransferase activity	8276	43	37	1.092	-0.035	1.816e-05
S-adenosylmethionine-dependent methyltransferase activity	8757	55	46	1.104	-0.035	1.46e-06
N-methyltransferase activity	8170	36	31	1.125	-0.035	8.077e-05
NADH dehydrogenase activity	3954	36	30	1.158	-0.035	2.326e-05
NADH dehydrogenase (ubiquinone) activity	8137	36	30	1.158	-0.035	2.326e-05
NADH dehydrogenase (quinone) activity	50136	36	30	1.158	-0.035	2.326e-05
ribonuclease activity	4540	39	30	1.188	-0.035	7.479e-05
histone methyltransferase activity	42054	33	28	1.23	-0.035	3.246e-05
helicase activity	4386	60	55	1.255	-0.035	2.236e-08
exonuclease activity	4527	36	27	1.266	-0.035	6.054e-05
carbon-oxygen lyase activity	16835	25	23	1.278	-0.035	7.026e-05
single-stranded DNA binding	3697	46	43	1.32	-0.035	8.107e-07
ATP-dependent helicase activity	8026	41	37	1.364	-0.035	4.265e-07
purine NTP-dependent helicase activity	70035	41	37	1.364	-0.035	4.265e-07
mRNA binding	3729	68	59	1.392	-0.035	3.82e-09
translation initiation factor activity	3743	30	28	1.455	-0.035	5.06e-07
RNA binding	3723	358	300	1.479	-0.035	9.267e-45
translation factor activity, nucleic acid binding	8135	56	50	1.522	-0.035	3.627e-11
structural constituent of ribosome	3735	97	77	2.192	-0.035	1.337e-24
cellular component
cation channel complex	34703	64	53	-1.386	-0.035	5.459e-08
voltage-gated potassium channel complex	8076	32	27	-1.304	-0.035	0.000113
potassium channel complex	34705	32	27	-1.304	-0.035	0.000113
ion channel complex	34702	76	62	-1.247	-0.035	7.564e-08
endocytic vesicle membrane	30666	60	52	-1.087	-0.035	4.547e-07
extracellular matrix part	44420	63	60	-0.924	-0.035	1.64e-06
proteinaceous extracellular matrix	5578	109	101	-0.909	-0.035	8.88e-09
extracellular matrix	31012	198	177	-0.876	-0.035	2.673e-13
endocytic vesicle	30139	98	88	-0.847	-0.035	1.422e-06
external side of plasma membrane	9897	86	72	-0.841	-0.035	6.069e-05
integral to plasma membrane	5887	1045	958	-0.693	-0.035	2.062e-30
extracellular region	5576	988	837	-0.69	-0.035	5.823e-26
intrinsic to plasma membrane	31226	1088	984	-0.687	-0.035	1.72e-30
neuron projection	43005	174	149	-0.666	-0.035	2.764e-05
extracellular region part	44421	566	499	-0.648	-0.035	2.032e-16
cytoplasmic vesicle part	44433	210	182	-0.622	-0.035	1.164e-06
cell surface	9986	270	230	-0.617	-0.035	1.23e-08
plasma membrane part	44459	1478	1309	-0.589	-0.035	3.412e-30
cell projection part	44463	222	175	-0.567	-0.035	1.991e-05
receptor complex	43235	117	99	-0.567	-0.035	6.351e-05
extracellular space	5615	438	386	-0.566	-0.035	3.545e-10
cytoplasmic vesicle membrane	30659	158	134	-0.561	-0.035	6.185e-05
integral to membrane	16021	1604	1388	-0.559	-0.035	7.499e-26
intrinsic to membrane	31224	1656	1423	-0.557	-0.035	2.983e-26
vesicle membrane	12506	163	139	-0.547	-0.035	8.139e-05
cell periphery	71944	3053	2297	-0.496	-0.035	1.68e-34
plasma membrane	5886	3028	2275	-0.495	-0.035	3.332e-34
cytoplasmic membrane-bounded vesicle	16023	396	343	-0.486	-0.035	4.797e-07
cytoplasmic vesicle	31410	423	368	-0.48	-0.035	5.841e-07
insoluble fraction	5626	418	378	-0.46	-0.035	2.256e-05
membrane-bounded vesicle	31988	400	347	-0.459	-0.035	1.588e-06
membrane fraction	5624	406	366	-0.454	-0.035	1.879e-05
vesicle	31982	437	381	-0.452	-0.035	1.507e-06
membrane part	44425	2429	2066	-0.395	-0.035	2.237e-18
cell projection	42995	441	357	-0.39	-0.035	1.633e-05
cell fraction	267	570	519	-0.362	-0.035	0.0001307
membrane	16020	4233	3261	-0.328	-0.035	2.282e-18
cell	5623	9723	7691	0.086	-0.035	2.458e-06
cell part	44464	9722	7690	0.086	-0.035	2.423e-06
cytoplasm	5737	5770	4792	0.166	-0.035	6.225e-10
cytoplasmic part	44444	4487	3788	0.18	-0.035	1.984e-10
intracellular	5622	7819	6394	0.24	-0.035	9.419e-24
intracellular part	44424	7716	6320	0.245	-0.035	2.12e-24
cytosol	5829	1926	1701	0.305	-0.035	9.36e-14
organelle	43226	6292	5149	0.308	-0.035	6.445e-32
intracellular organelle	43229	6285	5142	0.308	-0.035	7.028e-32
protein complex	43234	1946	1627	0.316	-0.035	2.096e-15
membrane-bounded organelle	43227	5633	4628	0.33	-0.035	5.34e-35
intracellular membrane-bounded organelle	43231	5627	4622	0.331	-0.035	5.558e-35
organelle part	44422	3953	3326	0.464	-0.035	2.585e-50
intracellular organelle part	44446	3906	3292	0.469	-0.035	3.757e-51
nucleus	5634	3547	2923	0.5	-0.035	1.782e-52
macromolecular complex	32991	2348	1956	0.542	-0.035	7.449e-42
non-membrane-bounded organelle	43228	1823	1502	0.55	-0.035	4.75e-32
intracellular non-membrane-bounded organelle	43232	1823	1502	0.55	-0.035	4.75e-32
nuclear envelope	5635	171	147	0.602	-0.035	4.265e-06
membrane-enclosed lumen	31974	2016	1738	0.725	-0.035	4.994e-70
organelle lumen	43233	1988	1712	0.727	-0.035	1.359e-68
nucleoplasm part	44451	518	429	0.736	-0.035	1.544e-21
intracellular organelle lumen	70013	1946	1671	0.763	-0.035	2.194e-73
nuclear part	44428	1868	1598	0.785	-0.035	2.696e-76
nuclear lumen	31981	1589	1368	0.789	-0.035	3.759e-66
nucleoplasm	5654	1152	1009	0.795	-0.035	1.937e-51
DNA-directed RNA polymerase II, holoenzyme	16591	74	65	0.8	-0.035	1.221e-06
organelle envelope	31967	420	360	0.818	-0.035	1.91e-23
envelope	31975	420	360	0.818	-0.035	1.91e-23
chromosome, centromeric region	775	83	72	0.834	-0.035	1.19e-05
pore complex	46930	44	43	0.859	-0.035	0.0001661
mitochondrion	5739	775	638	0.879	-0.035	2.028e-43
nuclear body	16604	122	109	0.887	-0.035	1.292e-07
nuclear chromatin	790	101	88	0.887	-0.035	1.556e-06
chromosome	5694	368	314	0.902	-0.035	5.573e-22
chromosomal part	44427	333	283	0.914	-0.035	9.854e-21
mitochondrial envelope	5740	254	219	0.918	-0.035	7.574e-19
nuclear chromosome	228	195	169	0.922	-0.035	3.108e-13
mitochondrial membrane	31966	232	199	0.928	-0.035	1.267e-17
chromatin	785	181	157	0.93	-0.035	3.303e-12
nucleolus	5730	425	357	0.932	-0.035	5.111e-26
nuclear chromosome part	44454	161	138	0.935	-0.035	2.61e-11
histone acetyltransferase complex	123	66	55	0.991	-0.035	2.732e-05
chromatin remodeling complex	16585	104	91	0.992	-0.035	7.115e-09
protein-DNA complex	32993	56	45	0.994	-0.035	9.458e-06
mitochondrial part	44429	458	389	1.029	-0.035	6.066e-38
condensed chromosome	793	78	62	1.041	-0.035	2.133e-07
ribonucleoprotein granule	35770	51	36	1.066	-0.035	9.017e-05
organelle inner membrane	19866	175	156	1.116	-0.035	3.964e-20
mitochondrial inner membrane	5743	162	145	1.125	-0.035	4.031e-19
methyltransferase complex	34708	53	47	1.146	-0.035	4.784e-07
histone methyltransferase complex	35097	53	47	1.146	-0.035	4.784e-07
mitochondrial membrane part	44455	103	89	1.153	-0.035	4.302e-13
nuclear pore	5643	38	37	1.169	-0.035	8.914e-06
mitochondrial respiratory chain complex I	5747	39	32	1.194	-0.035	5.876e-06
NADH dehydrogenase complex	30964	39	32	1.194	-0.035	5.876e-06
respiratory chain complex I	45271	39	32	1.194	-0.035	5.876e-06
mitochondrial matrix	5759	224	189	1.232	-0.035	1.069e-25
mitochondrial respiratory chain	5746	53	45	1.276	-0.035	1.825e-08
respiratory chain	70469	53	45	1.276	-0.035	1.825e-08
cytosolic part	44445	134	116	1.644	-0.035	1.256e-19
organellar ribosome	313	48	32	1.751	-0.035	3.147e-10
mitochondrial ribosome	5761	48	32	1.751	-0.035	3.147e-10
ribonucleoprotein complex	30529	393	324	1.801	-0.035	1.424e-71
spliceosomal complex	5681	104	90	1.957	-0.035	2.634e-25
small nuclear ribonucleoprotein complex	30532	31	27	1.967	-0.035	5.093e-10
catalytic step 2 spliceosome	71013	76	68	2.05	-0.035	1.79e-21
nucleoid	9295	33	31	2.063	-0.035	2.753e-11
ribosome	5840	153	124	2.1	-0.035	1.219e-36
mitochondrial nucleoid	42645	32	30	2.129	-0.035	1.417e-11
large ribosomal subunit	15934	67	55	2.238	-0.035	4.873e-18
ribosomal subunit	44391	121	99	2.277	-0.035	3.278e-33
small ribosomal subunit	15935	55	44	2.326	-0.035	5.93e-17
cytosolic large ribosomal subunit	22625	51	47	2.329	-0.035	4.888e-16
cytosolic ribosome	22626	89	80	2.379	-0.035	1.036e-27
cytosolic small ribosomal subunit	22627	35	31	2.536	-0.035	1.768e-13

## Sheet: nPI (HapMap)
Terms with significant nPI values (HapMap)
GO term	GO ID	No. of Genes	No. of Genes with Data	PI (term)	PI (all)	P-value		Metabolic Pathway	No. of Genes	No. of Genes with Data	PI (pathway)	PI (all)	P-value
								N-Glycan Degradation	15	13	-2.057	-0.1	1.126e-05
biological process								Oxidative Phosphorylation	92	70	-1.502	-0.1	6.873e-15
viral genome expression	19080	84	76	-3.427	-0.1	4.191e-31		Glycolysis/Gluconeogenesis	80	69	0.596	-0.1	8.263e-05
viral transcription	19083	84	76	-3.427	-0.1	4.191e-31
translational termination	6415	85	78	-3.357	-0.1	4.733e-31
translational elongation	6414	98	88	-3.168	-0.1	1.309e-31
protein complex disassembly	43241	91	83	-3.075	-0.1	2.247e-26
cellular protein complex disassembly	43624	91	83	-3.075	-0.1	2.247e-26
SRP-dependent cotranslational protein targeting to membrane	6614	105	94	-2.899	-0.1	2.468e-29
cotranslational protein targeting to membrane	6613	106	95	-2.882	-0.1	1.526e-29
protein targeting to ER	45047	106	95	-2.878	-0.1	2.026e-29
establishment of protein localization in endoplasmic reticulum	72599	106	95	-2.878	-0.1	2.026e-29
nuclear-transcribed mRNA catabolic process, nonsense-mediated decay	184	111	103	-2.764	-0.1	4.297e-30
protein localization in endoplasmic reticulum	70972	112	100	-2.742	-0.1	1.626e-28
translational initiation	6413	121	112	-2.623	-0.1	2.618e-29
macromolecular complex disassembly	32984	112	100	-2.589	-0.1	4.491e-23
cellular macromolecular complex disassembly	34623	112	100	-2.589	-0.1	4.491e-23
protein targeting to membrane	6612	134	119	-2.401	-0.1	1.016e-25
nuclear-transcribed mRNA catabolic process	956	160	139	-2.201	-0.1	2.941e-27
viral infectious cycle	19058	141	127	-2.128	-0.1	1.224e-20
mRNA catabolic process	6402	169	144	-2.097	-0.1	4.197e-25
establishment of protein localization to organelle	72594	163	145	-2.063	-0.1	1.484e-24
viral reproductive process	22415	162	147	-1.915	-0.1	4.549e-20
RNA catabolic process	6401	193	161	-1.832	-0.1	4.472e-21
cellular component disassembly	22411	188	170	-1.659	-0.1	1.504e-16
cellular component disassembly at cellular level	71845	188	170	-1.659	-0.1	1.504e-16
translation	6412	262	221	-1.615	-0.1	3.068e-25
protein targeting	6605	259	234	-1.511	-0.1	2.402e-22
protein localization to organelle	33365	274	242	-1.457	-0.1	1.216e-21
electron transport chain	22900	87	79	-1.369	-0.1	6.7e-13
respiratory electron transport chain	22904	87	79	-1.369	-0.1	6.7e-13
intracellular protein transport	6886	332	297	-1.346	-0.1	6.587e-24
oxidative phosphorylation	6119	45	39	-1.331	-0.1	4.556e-07
mitochondrial electron transport, NADH to ubiquinone	6120	35	30	-1.303	-0.1	6.409e-06
cellular process involved in reproduction	48610	239	186	-1.291	-0.1	3.772e-09
ATP synthesis coupled electron transport	42773	39	33	-1.259	-0.1	1.018e-05
mitochondrial ATP synthesis coupled electron transport	42775	39	33	-1.259	-0.1	1.018e-05
regulation of apoptotic signaling pathway	2001233	38	37	-1.16	-0.1	1.864e-05
viral reproduction	16032	335	311	-1.144	-0.1	2.748e-18
cellular respiration	45333	114	104	-1.121	-0.1	1.002e-11
cellular protein localization	34613	451	393	-1.112	-0.1	2.296e-22
cellular macromolecule localization	70727	453	395	-1.104	-0.1	4.303e-22
protein transport	15031	428	384	-1.097	-0.1	5.868e-21
establishment of protein localization	45184	442	397	-1.063	-0.1	3.139e-20
mRNA metabolic process	16071	444	386	-1.03	-0.1	2.067e-20
cellular macromolecule catabolic process	44265	494	418	-1.004	-0.1	2.612e-18
cellular component biogenesis at cellular level	71843	130	112	-0.925	-0.1	5.402e-07
ribonucleoprotein complex biogenesis	22613	124	106	-0.917	-0.1	1.819e-06
macromolecule catabolic process	9057	551	469	-0.908	-0.1	1.604e-16
protein localization	8104	609	537	-0.877	-0.1	2.661e-19
intracellular transport	46907	681	582	-0.869	-0.1	9.107e-22
cellular macromolecular complex subunit organization	34621	374	324	-0.868	-0.1	3.49e-09
regulation of translation	6417	110	93	-0.863	-0.1	1.183e-05
antigen processing and presentation of peptide antigen via MHC class I	2474	90	84	-0.802	-0.1	8.442e-06
protein polyubiquitination	209	144	117	-0.783	-0.1	4.273e-07
antigen processing and presentation of peptide antigen	48002	94	88	-0.769	-0.1	1.329e-05
antigen processing and presentation	19882	99	93	-0.743	-0.1	1.497e-05
RNA biosynthetic process	32774	499	462	-0.74	-0.1	4.139e-09
macromolecule localization	33036	760	666	-0.708	-0.1	3.432e-15
protein complex subunit organization	71822	434	381	-0.691	-0.1	4.867e-06
establishment of localization in cell	51649	904	783	-0.638	-0.1	3.099e-14
protein ubiquitination	16567	307	248	-0.63	-0.1	4.266e-07
protein modification by small protein conjugation	32446	324	264	-0.63	-0.1	1.604e-07
proteolysis involved in cellular protein catabolic process	51603	244	204	-0.605	-0.1	1.224e-05
cellular localization	51641	1047	903	-0.602	-0.1	5.247e-15
protein modification by small protein conjugation or removal	70647	388	316	-0.594	-0.1	1.18e-07
modification-dependent protein catabolic process	19941	234	195	-0.592	-0.1	2.613e-05
modification-dependent macromolecule catabolic process	43632	237	197	-0.59	-0.1	2.401e-05
cellular protein catabolic process	44257	251	209	-0.584	-0.1	2.431e-05
gene expression	10467	1167	1030	-0.577	-0.1	1.989e-15
posttranscriptional regulation of gene expression	10608	218	190	-0.573	-0.1	2.111e-05
RNA metabolic process	16070	986	863	-0.565	-0.1	4.716e-12
cellular catabolic process	44248	1014	871	-0.552	-0.1	4.35e-11
macromolecular complex subunit organization	43933	613	532	-0.55	-0.1	7.274e-06
RNA processing	6396	374	316	-0.51	-0.1	7.491e-07
catabolic process	9056	1146	986	-0.453	-0.1	2.477e-07
cellular protein metabolic process	44267	1904	1630	-0.452	-0.1	1.757e-13
protein metabolic process	19538	2089	1784	-0.403	-0.1	7.676e-11
cellular macromolecule metabolic process	44260	3065	2626	-0.302	-0.1	1.668e-07
macromolecule metabolic process	43170	3323	2845	-0.278	-0.1	2.502e-06
multicellular organismal process	32501	3176	2694	0.055	-0.1	6.331e-07
system process	3008	988	842	0.164	-0.1	3.449e-06
cell-cell signaling	7267	664	593	0.215	-0.1	3.098e-07
cell cycle phase	22403	509	438	0.225	-0.1	1.124e-05
M phase	279	261	213	0.331	-0.1	1.948e-05
DNA replication	6260	121	108	0.591	-0.1	1.618e-07
DNA-dependent DNA replication	6261	58	52	0.733	-0.1	2.587e-05
DNA strand elongation	22616	33	31	0.958	-0.1	1.412e-05
molecular function
structural constituent of ribosome	3735	97	77	-2.708	-0.1	1.368e-20
NADH dehydrogenase activity	3954	36	30	-1.383	-0.1	1.608e-06
NADH dehydrogenase (ubiquinone) activity	8137	36	30	-1.383	-0.1	1.608e-06
NADH dehydrogenase (quinone) activity	50136	36	30	-1.383	-0.1	1.608e-06
oxidoreductase activity, acting on NADH or NADPH, quinone or similar compound as acceptor	16655	49	41	-1.179	-0.1	2.486e-06
RNA binding	3723	358	300	-0.693	-0.1	3.697e-06
transcription coactivator activity	3713	238	215	-0.552	-0.1	1.995e-05
substrate-specific transporter activity	22892	543	468	0.212	-0.1	0.0001058
substrate-specific transmembrane transporter activity	22891	471	405	0.275	-0.1	1.681e-05
cellular component
cytosolic small ribosomal subunit	22627	35	31	-3.39	-0.1	6.423e-15
cytosolic large ribosomal subunit	22625	51	47	-3.32	-0.1	1.589e-17
cytosolic ribosome	22626	89	80	-3.215	-0.1	1.74e-28
large ribosomal subunit	15934	67	55	-2.819	-0.1	6.427e-15
ribosomal subunit	44391	121	99	-2.711	-0.1	3.587e-26
small ribosomal subunit	15935	55	44	-2.576	-0.1	6.525e-13
cytosolic part	44445	134	116	-2.285	-0.1	3.943e-21
ribosome	5840	153	124	-2.25	-0.1	6.601e-24
mitochondrial respiratory chain complex I	5747	39	32	-1.393	-0.1	8.911e-07
NADH dehydrogenase complex	30964	39	32	-1.393	-0.1	8.911e-07
respiratory chain complex I	45271	39	32	-1.393	-0.1	8.911e-07
mitochondrial respiratory chain	5746	53	45	-1.336	-0.1	2.996e-08
respiratory chain	70469	53	45	-1.336	-0.1	2.996e-08
ribonucleoprotein complex	30529	393	324	-1.07	-0.1	1.619e-16
mitochondrial membrane part	44455	103	89	-1.024	-0.1	2.478e-09
mitochondrial inner membrane	5743	162	145	-0.919	-0.1	4.149e-11
organelle inner membrane	19866	175	156	-0.848	-0.1	3.492e-10
early endosome	5769	101	82	-0.761	-0.1	4.266e-05
mitochondrial membrane	31966	232	199	-0.73	-0.1	1.479e-09
mitochondrial envelope	5740	254	219	-0.685	-0.1	3.628e-09
endosome	5768	303	251	-0.538	-0.1	7.94e-06
Golgi membrane	139	190	160	-0.528	-0.1	8.584e-05
mitochondrial part	44429	458	389	-0.492	-0.1	1.394e-08
organelle envelope	31967	420	360	-0.415	-0.1	1.376e-05
envelope	31975	420	360	-0.415	-0.1	1.376e-05
macromolecular complex	32991	2348	1956	-0.402	-0.1	1.948e-12
Golgi apparatus	5794	636	537	-0.382	-0.1	1.449e-05
cytosol	5829	1926	1701	-0.381	-0.1	4.745e-09
mitochondrion	5739	775	638	-0.315	-0.1	1.614e-05
organelle membrane	31090	1071	900	-0.273	-0.1	6.411e-05
organelle part	44422	3953	3326	-0.273	-0.1	4.815e-08
intracellular organelle part	44446	3906	3292	-0.27	-0.1	7.379e-08
cytoplasmic part	44444	4487	3788	-0.27	-0.1	1.706e-08
protein complex	43234	1946	1627	-0.267	-0.1	3.561e-05
cytoplasm	5737	5770	4792	-0.244	-0.1	1.46e-07
intracellular organelle	43229	6285	5142	-0.238	-0.1	6.795e-08
organelle	43226	6292	5149	-0.237	-0.1	8.001e-08
intracellular membrane-bounded organelle	43231	5627	4622	-0.234	-0.1	1.839e-08
nucleus	5634	3547	2923	-0.234	-0.1	1.804e-05
membrane-bounded organelle	43227	5633	4628	-0.234	-0.1	2.16e-08
intracellular part	44424	7716	6320	-0.22	-0.1	5.55e-07
intracellular	5622	7819	6394	-0.219	-0.1	7.515e-07
extracellular region	5576	988	837	0.243	-0.1	7.231e-11
extracellular space	5615	438	386	0.282	-0.1	7.629e-08
extracellular region part	44421	566	499	0.282	-0.1	2.991e-09

## Sheet: cPI (breast, 5 samples)
Terms with significant cPI values (breast cancer cPI)
GO term	GO ID	No. of Genes	No. of Genes with Data	PI (term)	PI (all)	P-value			Metabolic Pathway	No. of Genes	No. of Genes with Data	PI (pathway)	PI (all)	P-value
									Oxidative Phosphorylation	92	70	0.979	0.263	1.917e-05
biological process
nitrogen compound metabolic process	6807	2199	1901	0.442	0.263	1.742e-06
cellular nitrogen compound metabolic process	34641	2130	1847	0.449	0.263	7.001e-07
nucleobase-containing compound metabolic process	6139	1793	1550	0.462	0.263	2.114e-06
nucleic acid metabolic process	90304	1396	1213	0.511	0.263	2.386e-07
mRNA metabolic process	16071	444	386	0.791	0.263	1.677e-09
RNA splicing	8380	201	174	0.861	0.263	3.253e-06
RNA splicing, via transesterification reactions	375	170	152	0.922	0.263	9.527e-07
RNA splicing, via transesterification reactions with bulged adenosine as nucleophile	377	164	146	0.945	0.263	4.653e-07
nuclear mRNA splicing, via spliceosome	398	164	146	0.945	0.263	4.653e-07
mRNA catabolic process	6402	169	144	1.033	0.263	2.5e-06
nuclear-transcribed mRNA catabolic process	956	160	139	1.087	0.263	5.376e-07
translational initiation	6413	121	112	1.17	0.263	6.654e-07
viral infectious cycle	19058	141	127	1.171	0.263	2.289e-07
nuclear-transcribed mRNA catabolic process, nonsense-mediated decay	184	111	103	1.357	0.263	2.181e-08
macromolecular complex disassembly	32984	112	100	1.408	0.263	2.029e-08
cellular macromolecular complex disassembly	34623	112	100	1.408	0.263	2.029e-08
protein complex disassembly	43241	91	83	1.598	0.263	6.469e-09
cellular protein complex disassembly	43624	91	83	1.598	0.263	6.469e-09
translational termination	6415	85	78	1.706	0.263	5.021e-10
translational elongation	6414	98	88	1.732	0.263	3.577e-11
viral genome expression	19080	84	76	1.79	0.263	1.019e-10
viral transcription	19083	84	76	1.79	0.263	1.019e-10
molecular function
structural constituent of ribosome	3735	97	77	1.683	0.263	3.979e-09
cellular component
membrane-enclosed lumen	31974	2016	1738	0.434	0.263	1.534e-05
organelle lumen	43233	1988	1712	0.441	0.263	7.826e-06
intracellular organelle lumen	70013	1946	1671	0.45	0.263	3.012e-06
mitochondrion	5739	775	638	0.523	0.263	3.162e-06
mitochondrial part	44429	458	389	0.564	0.263	8.554e-06
mitochondrial matrix	5759	224	189	0.729	0.263	1.676e-06
ribonucleoprotein complex	30529	393	324	0.902	0.263	2.449e-10
ribosome	5840	153	124	1.331	0.263	3.588e-10
small ribosomal subunit	15935	55	44	1.37	0.263	1.767e-05
ribosomal subunit	44391	121	99	1.498	0.263	4.253e-10
large ribosomal subunit	15934	67	55	1.6	0.263	5.248e-06
cytosolic ribosome	22626	89	80	1.671	0.263	6.89e-10
cytosolic large ribosomal subunit	22625	51	47	1.874	0.263	3.958e-07

## Sheet: cPI (CNS, 6 samples)
Terms with significant cPI values (CNS cancer cPI)
GO term	GO ID	No. of Genes	No. of Genes with Data	PI (term)	PI (all)	P-value			Metabolic Pathway	No. of Genes	No. of Genes with Data	PI (pathway)	PI (all)	P-value
									Oxidative Phosphorylation	92	70	1.262	-0.144	3.563e-10
biological process
platelet degranulation	2576	80	77	-1.213	-0.144	2.185e-06
exocytosis	6887	134	121	-0.985	-0.144	2.163e-06
secretion by cell	32940	219	197	-0.823	-0.144	9.448e-07
secretion	46903	249	222	-0.762	-0.144	3.125e-06
regulation of immune response	50776	418	357	-0.664	-0.144	4.158e-08
cell-cell signaling	7267	664	593	-0.661	-0.144	1.299e-10
G-protein coupled receptor signaling pathway	7186	439	377	-0.597	-0.144	1.634e-07
multicellular organismal signaling	35637	444	387	-0.56	-0.144	2.241e-06
transmission of nerve impulse	19226	441	384	-0.56	-0.144	2.602e-06
defense response	6952	621	546	-0.551	-0.144	2.497e-07
system process	3008	988	842	-0.53	-0.144	1.49e-10
neurological system process	50877	691	563	-0.509	-0.144	1.316e-06
multicellular organismal process	32501	3176	2694	-0.403	-0.144	6.252e-15
nervous system development	7399	949	813	-0.381	-0.144	1.393e-06
signaling	23052	2986	2641	-0.369	-0.144	7.937e-09
cell communication	7154	3031	2674	-0.365	-0.144	1.484e-08
system development	48731	1696	1459	-0.356	-0.144	1.675e-07
anatomical structure development	48856	1957	1669	-0.344	-0.144	1.01e-07
multicellular organismal development	7275	1909	1633	-0.339	-0.144	2.707e-07
signal transduction	7165	2643	2342	-0.335	-0.144	3.238e-06
developmental process	32502	2202	1877	-0.314	-0.144	5.545e-07
response to stimulus	50896	4347	3743	-0.283	-0.144	2.727e-06
primary metabolic process	44238	4396	3751	0.06	-0.144	9.077e-11
metabolic process	8152	4878	4174	0.061	-0.144	3.166e-11
cellular component organization or biogenesis at cellular level	71841	1973	1661	0.086	-0.144	1.812e-06
biosynthetic process	9058	1610	1416	0.112	-0.144	6.468e-07
cellular metabolic process	44237	4503	3851	0.114	-0.144	8.002e-16
macromolecule metabolic process	43170	3323	2845	0.125	-0.144	1.764e-12
cellular biosynthetic process	44249	1554	1365	0.131	-0.144	1.575e-07
organelle organization	6996	1167	978	0.142	-0.144	1.718e-07
cellular protein metabolic process	44267	1904	1630	0.176	-0.144	2.648e-10
cellular macromolecule metabolic process	44260	3065	2626	0.2	-0.144	1.711e-18
macromolecule biosynthetic process	9059	1053	924	0.23	-0.144	1.473e-07
chromosome organization	51276	429	365	0.243	-0.144	3.195e-06
cellular macromolecule biosynthetic process	34645	1029	903	0.259	-0.144	1.537e-08
DNA metabolic process	6259	496	420	0.273	-0.144	3.034e-07
catabolic process	9056	1146	986	0.279	-0.144	6.183e-13
nitrogen compound metabolic process	6807	2199	1901	0.281	-0.144	9.815e-24
cellular nitrogen compound metabolic process	34641	2130	1847	0.302	-0.144	1.86e-25
regulation of cell cycle	51726	549	478	0.308	-0.144	2.393e-08
macromolecular complex subunit organization	43933	613	532	0.323	-0.144	2.821e-08
RNA biosynthetic process	32774	499	462	0.332	-0.144	7.254e-07
cellular catabolic process	44248	1014	871	0.342	-0.144	5.644e-15
generation of precursor metabolites and energy	6091	296	271	0.363	-0.144	1.228e-06
nucleobase-containing compound metabolic process	6139	1793	1550	0.365	-0.144	1.677e-27
regulation of cell cycle process	10564	345	299	0.392	-0.144	6.89e-08
cell cycle	7049	648	556	0.397	-0.144	2.324e-13
response to DNA damage stimulus	6974	414	366	0.399	-0.144	9.223e-09
protein modification by small protein conjugation	32446	324	264	0.399	-0.144	7.068e-09
cell cycle process	22402	615	527	0.402	-0.144	8.39e-13
protein ubiquitination	16567	307	248	0.409	-0.144	1.53e-08
protein modification by small protein conjugation or removal	70647	388	316	0.409	-0.144	1.245e-10
protein transport	15031	428	384	0.417	-0.144	9.059e-07
M phase	279	261	213	0.443	-0.144	1.622e-07
intracellular transport	46907	681	582	0.445	-0.144	1.883e-11
protein catabolic process	30163	267	224	0.454	-0.144	1.146e-08
cell cycle phase	22403	509	438	0.456	-0.144	8.899e-14
regulation of cell cycle arrest	71156	232	206	0.464	-0.144	9.466e-08
nuclear division	280	163	140	0.469	-0.144	3.201e-06
mitosis	7067	163	140	0.469	-0.144	3.201e-06
regulation of mitotic cell cycle	7346	256	222	0.475	-0.144	3.739e-08
nucleic acid metabolic process	90304	1396	1213	0.476	-0.144	7.489e-32
DNA repair	6281	240	211	0.477	-0.144	2.468e-06
M phase of mitotic cell cycle	87	171	148	0.48	-0.144	1.041e-06
mitotic cell cycle	278	457	405	0.486	-0.144	5.832e-14
interphase of mitotic cell cycle	51329	287	262	0.501	-0.144	1.768e-09
interphase	51325	292	265	0.507	-0.144	1.034e-09
gene expression	10467	1167	1030	0.507	-0.144	4.126e-29
proteolysis involved in cellular protein catabolic process	51603	244	204	0.507	-0.144	2.39e-09
regulation of protein ubiquitination	31396	138	117	0.513	-0.144	5.664e-08
modification-dependent protein catabolic process	19941	234	195	0.517	-0.144	2.962e-09
modification-dependent macromolecule catabolic process	43632	237	197	0.519	-0.144	2.378e-09
cellular protein catabolic process	44257	251	209	0.519	-0.144	1.223e-09
ubiquitin-dependent protein catabolic process	6511	231	192	0.525	-0.144	1.866e-09
cell cycle checkpoint	75	212	189	0.536	-0.144	1.047e-08
RNA metabolic process	16070	986	863	0.546	-0.144	2.488e-28
intracellular protein transport	6886	332	297	0.56	-0.144	6.004e-07
macromolecule catabolic process	9057	551	469	0.586	-0.144	5.474e-17
proteasomal protein catabolic process	10498	158	134	0.604	-0.144	1.879e-09
proteasomal ubiquitin-dependent protein catabolic process	43161	157	133	0.608	-0.144	1.846e-09
protein targeting	6605	259	234	0.64	-0.144	4.421e-07
protein localization to organelle	33365	274	242	0.645	-0.144	2.491e-07
cellular macromolecular complex subunit organization	34621	374	324	0.647	-0.144	2.16e-12
signal transduction in response to DNA damage	42770	110	100	0.648	-0.144	2.937e-06
DNA damage checkpoint	77	119	106	0.682	-0.144	7.078e-07
DNA integrity checkpoint	31570	123	110	0.686	-0.144	2.888e-07
positive regulation of cell cycle process	90068	130	118	0.694	-0.144	3.659e-08
protein polyubiquitination	209	144	117	0.695	-0.144	2.058e-10
regulation of cellular ketone metabolic process	10565	129	113	0.703	-0.144	9.583e-08
positive regulation of protein ubiquitination	31398	109	92	0.714	-0.144	1.365e-10
G1/S transition of mitotic cell cycle	82	139	128	0.725	-0.144	2.879e-08
cellular macromolecule catabolic process	44265	494	418	0.739	-0.144	2.962e-22
mitotic cell cycle checkpoint	7093	128	114	0.741	-0.144	1.664e-09
regulation of G1/S transition of mitotic cell cycle	2000045	93	82	0.752	-0.144	1.397e-06
signal transduction by p53 class mediator	72331	100	92	0.77	-0.144	9.204e-08
cellular component disassembly	22411	188	170	0.778	-0.144	3.22e-07
cellular component disassembly at cellular level	71845	188	170	0.778	-0.144	3.22e-07
DNA damage response, signal transduction by p53 class mediator	30330	93	85	0.782	-0.144	3.122e-07
viral reproduction	16032	335	311	0.821	-0.144	1.286e-17
mRNA processing	6397	221	191	0.896	-0.144	8.09e-17
G1/S transition checkpoint	71779	83	74	0.901	-0.144	3.56e-08
S phase of mitotic cell cycle	84	106	96	0.917	-0.144	2.372e-10
tRNA metabolic process	6399	66	54	0.918	-0.144	2.921e-06
RNA processing	6396	374	316	0.924	-0.144	1.035e-27
mitotic cell cycle G1/S transition checkpoint	31575	81	72	0.929	-0.144	2.101e-08
S phase	51320	108	97	0.933	-0.144	1.075e-10
viral reproductive process	22415	162	147	0.938	-0.144	6.009e-08
negative regulation of protein ubiquitination	31397	82	72	0.959	-0.144	1.817e-08
positive regulation of cell cycle arrest	71158	78	70	0.995	-0.144	1.057e-08
mRNA metabolic process	16071	444	386	1.002	-0.144	1.372e-32
viral infectious cycle	19058	141	127	1.005	-0.144	8.091e-08
mitotic cell cycle G1/S transition DNA damage checkpoint	31571	73	66	1.007	-0.144	1.085e-08
cellular respiration	45333	114	104	1.01	-0.144	2.02e-11
RNA splicing, via transesterification reactions	375	170	152	1.015	-0.144	1.198e-17
RNA splicing, via transesterification reactions with bulged adenosine as nucleophile	377	164	146	1.016	-0.144	1.198e-16
nuclear mRNA splicing, via spliceosome	398	164	146	1.016	-0.144	1.198e-16
RNA splicing	8380	201	174	1.028	-0.144	1.905e-20
ncRNA metabolic process	34660	170	135	1.045	-0.144	3.584e-15
establishment of protein localization to organelle	72594	163	145	1.083	-0.144	1.978e-10
protein targeting to membrane	6612	134	119	1.094	-0.144	1.532e-08
ribonucleoprotein complex subunit organization	71826	79	64	1.111	-0.144	1.924e-06
translation	6412	262	221	1.112	-0.144	2.146e-18
electron transport chain	22900	87	79	1.117	-0.144	8.242e-10
respiratory electron transport chain	22904	87	79	1.117	-0.144	8.242e-10
RNA catabolic process	6401	193	161	1.12	-0.144	6.925e-14
ncRNA processing	34470	97	81	1.131	-0.144	2.588e-10
cellular component biogenesis at cellular level	71843	130	112	1.139	-0.144	1.333e-13
signal transduction involved in G1/S transition checkpoint	72404	67	60	1.142	-0.144	2.913e-09
nuclear-transcribed mRNA catabolic process, deadenylation-dependent decay	288	48	38	1.142	-0.144	1.369e-06
regulation of cellular amine metabolic process	33238	63	59	1.143	-0.144	1.504e-09
regulation of ligase activity	51340	94	81	1.149	-0.144	9.447e-13
DNA damage response, signal transduction by p53 class mediator resulting in cell cycle arrest	6977	66	59	1.157	-0.144	2.769e-09
signal transduction involved in mitotic cell cycle checkpoint	72413	66	59	1.157	-0.144	2.769e-09
signal transduction involved in mitotic cell cycle G1/S transition DNA damage checkpoint	72431	66	59	1.157	-0.144	2.769e-09
signal transduction involved in mitotic cell cycle G1/S checkpoint	72474	66	59	1.157	-0.144	2.769e-09
regulation of ubiquitin-protein ligase activity	51438	91	78	1.158	-0.144	2.064e-12
signal transduction involved in cell cycle checkpoint	72395	68	61	1.167	-0.144	1.15e-09
ribonucleoprotein complex assembly	22618	74	62	1.171	-0.144	7.235e-07
protein localization in endoplasmic reticulum	70972	112	100	1.173	-0.144	1.503e-07
M/G1 transition of mitotic cell cycle	216	72	65	1.174	-0.144	2.264e-10
ribonucleoprotein complex biogenesis	22613	124	106	1.176	-0.144	1.134e-13
signal transduction involved in DNA integrity checkpoint	72401	67	60	1.182	-0.144	1.087e-09
signal transduction involved in DNA damage checkpoint	72422	67	60	1.182	-0.144	1.087e-09
positive regulation of ligase activity	51351	81	71	1.225	-0.144	1.156e-12
negative regulation of ligase activity	51352	71	61	1.236	-0.144	3.863e-11
negative regulation of ubiquitin-protein ligase activity	51444	71	61	1.236	-0.144	3.863e-11
positive regulation of ubiquitin-protein ligase activity	51443	78	68	1.24	-0.144	2.49e-12
mRNA catabolic process	6402	169	144	1.249	-0.144	4.66e-15
regulation of cellular amino acid metabolic process	6521	56	53	1.275	-0.144	4.56e-10
protein targeting to ER	45047	106	95	1.297	-0.144	1.432e-08
establishment of protein localization in endoplasmic reticulum	72599	106	95	1.297	-0.144	1.432e-08
negative regulation of ubiquitin-protein ligase activity involved in mitotic cell cycle	51436	67	57	1.306	-0.144	1.972e-11
nuclear-transcribed mRNA catabolic process	956	160	139	1.307	-0.144	7.512e-16
cotranslational protein targeting to membrane	6613	106	95	1.311	-0.144	8.925e-09
SRP-dependent cotranslational protein targeting to membrane	6614	105	94	1.33	-0.144	5.782e-09
macromolecular complex disassembly	32984	112	100	1.366	-0.144	4.994e-11
cellular macromolecular complex disassembly	34623	112	100	1.366	-0.144	4.994e-11
nuclear-transcribed mRNA catabolic process, nonsense-mediated decay	184	111	103	1.374	-0.144	2.196e-11
anaphase-promoting complex-dependent proteasomal ubiquitin-dependent protein catabolic process	31145	79	69	1.392	-0.144	1.744e-14
positive regulation of ubiquitin-protein ligase activity involved in mitotic cell cycle	51437	71	61	1.395	-0.144	9.892e-13
regulation of ubiquitin-protein ligase activity involved in mitotic cell cycle	51439	77	65	1.405	-0.144	1.511e-13
translational initiation	6413	121	112	1.48	-0.144	7.972e-15
translational elongation	6414	98	88	1.5	-0.144	1.132e-09
protein complex disassembly	43241	91	83	1.518	-0.144	3.765e-10
cellular protein complex disassembly	43624	91	83	1.518	-0.144	3.765e-10
rRNA metabolic process	16072	55	45	1.528	-0.144	2.994e-09
ribosome biogenesis	42254	63	53	1.564	-0.144	1.283e-11
viral genome expression	19080	84	76	1.571	-0.144	3.386e-09
viral transcription	19083	84	76	1.571	-0.144	3.386e-09
translational termination	6415	85	78	1.594	-0.144	4.101e-10
rRNA processing	6364	50	44	1.633	-0.144	4.688e-10
molecular function
G-protein coupled peptide receptor activity	8528	58	51	-1.326	-0.144	3.967e-06
peptide receptor activity	1653	60	53	-1.326	-0.144	1.718e-06
serine hydrolase activity	17171	93	82	-1.125	-0.144	1.926e-06
serine-type peptidase activity	8236	91	80	-1.098	-0.144	5.265e-06
G-protein coupled receptor activity	4930	183	156	-0.81	-0.144	2.271e-06
signaling receptor activity	38023	583	497	-0.593	-0.144	5.565e-08
receptor activity	4872	678	579	-0.588	-0.144	1.284e-08
transmembrane signaling receptor activity	4888	525	442	-0.584	-0.144	3.284e-07
signal transducer activity	4871	773	660	-0.496	-0.144	5.734e-07
molecular transducer activity	60089	773	660	-0.496	-0.144	5.734e-07
nucleic acid binding	3676	1083	919	0.249	-0.144	4.386e-09
translation factor activity, nucleic acid binding	8135	56	50	1.108	-0.144	3.723e-07
RNA binding	3723	358	300	1.131	-0.144	7.778e-28
translation initiation factor activity	3743	30	28	1.255	-0.144	7.342e-06
structural constituent of ribosome	3735	97	77	1.678	-0.144	3.763e-12
cellular component
extracellular region	5576	988	837	-0.606	-0.144	8.003e-17
extracellular space	5615	438	386	-0.581	-0.144	3.09e-08
integral to plasma membrane	5887	1045	958	-0.562	-0.144	5.167e-15
intrinsic to plasma membrane	31226	1088	984	-0.554	-0.144	5.266e-15
extracellular region part	44421	566	499	-0.523	-0.144	1.402e-09
plasma membrane part	44459	1478	1309	-0.518	-0.144	2.552e-15
plasma membrane	5886	3028	2275	-0.483	-0.144	1.015e-18
cell periphery	71944	3053	2297	-0.478	-0.144	2.257e-18
intrinsic to membrane	31224	1656	1423	-0.475	-0.144	2.827e-13
integral to membrane	16021	1604	1388	-0.473	-0.144	8.974e-13
membrane part	44425	2429	2066	-0.378	-0.144	2.014e-09
membrane	16020	4233	3261	-0.335	-0.144	3.2e-09
cytoplasm	5737	5770	4792	0.048	-0.144	3.055e-09
intracellular	5622	7819	6394	0.058	-0.144	4.55e-14
intracellular part	44424	7716	6320	0.064	-0.144	1.386e-14
cytoplasmic part	44444	4487	3788	0.075	-0.144	4.966e-10
intracellular organelle	43229	6285	5142	0.098	-0.144	1.58e-16
organelle	43226	6292	5149	0.099	-0.144	1.228e-16
intracellular membrane-bounded organelle	43231	5627	4622	0.117	-0.144	2.983e-18
membrane-bounded organelle	43227	5633	4628	0.118	-0.144	2.46e-18
protein complex	43234	1946	1627	0.166	-0.144	8.756e-13
organelle part	44422	3953	3326	0.179	-0.144	9.47e-22
cytosol	5829	1926	1701	0.182	-0.144	6.734e-12
intracellular organelle part	44446	3906	3292	0.186	-0.144	2.64e-22
nucleoplasm part	44451	518	429	0.202	-0.144	5.524e-06
nucleus	5634	3547	2923	0.211	-0.144	5.921e-26
organelle lumen	43233	1988	1712	0.258	-0.144	3.006e-21
membrane-enclosed lumen	31974	2016	1738	0.261	-0.144	2.262e-22
non-membrane-bounded organelle	43228	1823	1502	0.263	-0.144	7.231e-17
intracellular non-membrane-bounded organelle	43232	1823	1502	0.263	-0.144	7.231e-17
nucleoplasm	5654	1152	1009	0.285	-0.144	2.582e-16
intracellular organelle lumen	70013	1946	1671	0.288	-0.144	6.144e-24
macromolecular complex	32991	2348	1956	0.295	-0.144	3.665e-25
nuclear lumen	31981	1589	1368	0.321	-0.144	4.355e-24
chromosomal part	44427	333	283	0.324	-0.144	2.823e-06
chromosome	5694	368	314	0.337	-0.144	3.343e-07
nuclear part	44428	1868	1598	0.346	-0.144	2.365e-31
organelle envelope	31967	420	360	0.53	-0.144	1.892e-15
envelope	31975	420	360	0.53	-0.144	1.892e-15
mitochondrion	5739	775	638	0.536	-0.144	2.484e-24
spindle	5819	109	95	0.55	-0.144	2.005e-05
nucleolus	5730	425	357	0.588	-0.144	4.514e-16
mitochondrial part	44429	458	389	0.626	-0.144	3.236e-20
mitochondrial matrix	5759	224	189	0.643	-0.144	1.193e-11
mitochondrial envelope	5740	254	219	0.664	-0.144	1.234e-12
mitochondrial membrane	31966	232	199	0.685	-0.144	6.571e-12
mitochondrial membrane part	44455	103	89	0.843	-0.144	1.471e-08
organelle inner membrane	19866	175	156	0.86	-0.144	3.036e-14
mitochondrial inner membrane	5743	162	145	0.869	-0.144	3.647e-13
small nuclear ribonucleoprotein complex	30532	31	27	1.02	-0.144	1.46e-05
cytosolic part	44445	134	116	1.032	-0.144	6.293e-07
catalytic step 2 spliceosome	71013	76	68	1.093	-0.144	1.231e-09
spliceosomal complex	5681	104	90	1.142	-0.144	7.769e-13
ribonucleoprotein complex	30529	393	324	1.16	-0.144	1.635e-34
organellar ribosome	313	48	32	1.191	-0.144	1.131e-06
mitochondrial ribosome	5761	48	32	1.191	-0.144	1.131e-06
small ribosomal subunit	15935	55	44	1.215	-0.144	8.371e-06
ribosome	5840	153	124	1.406	-0.144	2.053e-15
proteasome complex	502	37	36	1.496	-0.144	5.076e-09
ribosomal subunit	44391	121	99	1.525	-0.144	3.703e-13
cytosolic ribosome	22626	89	80	1.533	-0.144	1.738e-09
large ribosomal subunit	15934	67	55	1.772	-0.144	7.393e-09
cytosolic large ribosomal subunit	22625	51	47	1.92	-0.144	8.887e-08

## Sheet: cPI (colon, 7 samples)
Terms with significant cPI values (colon cancer cPI)
GO term	GO ID	No. of Genes	No. of Genes with Data	PI (term)	PI (all)	P-value			Metabolic Pathway	No. of Genes	No. of Genes with Data	PI (pathway)	PI (all)	P-value
									Cholesterol Metabolism	27	25	-1.338	-0.243	7.547e-05
biological process
ion transmembrane transport	34220	182	156	-1.001	-0.243	1.331e-06
fatty acid metabolic process	6631	143	119	-0.941	-0.243	3.777e-07
alcohol metabolic process	6066	300	256	-0.927	-0.243	2.308e-08
small molecule catabolic process	44282	204	182	-0.927	-0.243	3.09e-07
synaptic transmission	7268	414	360	-0.905	-0.243	2.091e-07
transmission of nerve impulse	19226	441	384	-0.834	-0.243	1.043e-06
multicellular organismal signaling	35637	444	387	-0.821	-0.243	1.859e-06
ion homeostasis	50801	319	279	-0.814	-0.243	3.917e-07
cellular ion homeostasis	6873	298	259	-0.812	-0.243	1.354e-06
cell-cell signaling	7267	664	593	-0.801	-0.243	2.313e-09
transmembrane transport	55085	534	445	-0.795	-0.243	7.145e-10
metal ion transport	30001	245	203	-0.789	-0.243	3.172e-06
ion transport	6811	517	439	-0.776	-0.243	1.984e-09
cellular homeostasis	19725	341	292	-0.758	-0.243	3.055e-06
cation transport	6812	306	259	-0.75	-0.243	3.685e-07
generation of precursor metabolites and energy	6091	296	271	-0.738	-0.243	2.84e-06
neurological system process	50877	691	563	-0.737	-0.243	6.459e-07
system process	3008	988	842	-0.703	-0.243	4.783e-09
oxidation-reduction process	55114	393	354	-0.629	-0.243	2.538e-06
cellular lipid metabolic process	44255	503	420	-0.616	-0.243	3.866e-07
lipid metabolic process	6629	686	585	-0.58	-0.243	1.885e-07
transport	6810	1858	1595	-0.458	-0.243	2.757e-06
macromolecule metabolic process	43170	3323	2845	-0.026	-0.243	2.601e-08
cellular macromolecule metabolic process	44260	3065	2626	0.027	-0.243	4.89e-11
nitrogen compound metabolic process	6807	2199	1901	0.028	-0.243	2.886e-08
cellular nitrogen compound metabolic process	34641	2130	1847	0.033	-0.243	2.043e-08
organelle organization	6996	1167	978	0.06	-0.243	4.829e-08
gene expression	10467	1167	1030	0.117	-0.243	3.67e-09
nucleobase-containing compound metabolic process	6139	1793	1550	0.146	-0.243	3.461e-14
cellular response to stress	33554	724	646	0.149	-0.243	7.865e-07
RNA metabolic process	16070	986	863	0.252	-0.243	2.538e-14
nucleic acid metabolic process	90304	1396	1213	0.295	-0.243	2.589e-22
chromatin modification	16568	265	224	0.339	-0.243	3.329e-07
regulation of cell cycle	51726	549	478	0.362	-0.243	7.439e-12
chromosome organization	51276	429	365	0.427	-0.243	4.483e-13
cell cycle	7049	648	556	0.435	-0.243	5.382e-20
DNA metabolic process	6259	496	420	0.436	-0.243	1.14e-13
interphase	51325	292	265	0.458	-0.243	7.84e-11
interphase of mitotic cell cycle	51329	287	262	0.462	-0.243	8.019e-11
cell cycle process	22402	615	527	0.463	-0.243	1.813e-20
mRNA metabolic process	16071	444	386	0.469	-0.243	1.666e-12
response to DNA damage stimulus	6974	414	366	0.503	-0.243	1.078e-13
cell cycle phase	22403	509	438	0.506	-0.243	1.118e-19
mitotic cell cycle	278	457	405	0.507	-0.243	1.164e-18
RNA processing	6396	374	316	0.509	-0.243	6.475e-14
microtubule-based process	7017	198	164	0.526	-0.243	1.404e-08
organelle fission	48285	170	147	0.564	-0.243	1.049e-09
regulation of cell cycle process	10564	345	299	0.574	-0.243	7.113e-14
G2/M transition of mitotic cell cycle	86	112	104	0.582	-0.243	5.623e-07
regulation of mitotic cell cycle	7346	256	222	0.611	-0.243	1.352e-10
regulation of interphase of mitotic cell cycle	2000602	128	115	0.616	-0.243	1.239e-06
microtubule cytoskeleton organization	226	146	119	0.636	-0.243	3.916e-08
nuclear division	280	163	140	0.64	-0.243	8.473e-11
mitosis	7067	163	140	0.64	-0.243	8.473e-11
M phase	279	261	213	0.653	-0.243	3.519e-15
M phase of mitotic cell cycle	87	171	148	0.675	-0.243	3.321e-12
DNA recombination	6310	107	96	0.679	-0.243	2.56e-06
mRNA processing	6397	221	191	0.692	-0.243	1.15e-12
DNA integrity checkpoint	31570	123	110	0.695	-0.243	3.175e-07
DNA damage checkpoint	77	119	106	0.702	-0.243	6.985e-07
DNA repair	6281	240	211	0.706	-0.243	3.871e-13
RNA splicing	8380	201	174	0.712	-0.243	9.619e-12
S phase of mitotic cell cycle	84	106	96	0.714	-0.243	2.98e-07
S phase	51320	108	97	0.717	-0.243	2.065e-07
negative regulation of cell cycle process	10948	80	67	0.725	-0.243	2.386e-06
RNA splicing, via transesterification reactions with bulged adenosine as nucleophile	377	164	146	0.753	-0.243	8.187e-11
nuclear mRNA splicing, via spliceosome	398	164	146	0.753	-0.243	8.187e-11
chromosome segregation	7059	86	67	0.785	-0.243	5.783e-07
M/G1 transition of mitotic cell cycle	216	72	65	0.796	-0.243	2.363e-06
RNA splicing, via transesterification reactions	375	170	152	0.796	-0.243	4.999e-12
regulation of cell cycle arrest	71156	232	206	0.797	-0.243	5.725e-15
cell cycle checkpoint	75	212	189	0.826	-0.243	3.535e-14
anaphase-promoting complex-dependent proteasomal ubiquitin-dependent protein catabolic process	31145	79	69	0.871	-0.243	1.735e-06
mitotic prometaphase	236	84	72	0.911	-0.243	5.403e-08
mitotic cell cycle checkpoint	7093	128	114	0.955	-0.243	5.168e-10
mitotic sister chromatid segregation	70	37	32	1.193	-0.243	2.106e-06
sister chromatid segregation	819	40	35	1.209	-0.243	7.016e-07
regulation of mitotic metaphase/anaphase transition	30071	37	29	1.469	-0.243	9.837e-07
molecular function
channel activity	15267	254	212	-0.919	-0.243	3.953e-06
passive transmembrane transporter activity	22803	254	212	-0.919	-0.243	3.953e-06
ion channel activity	5216	232	193	-0.897	-0.243	1.681e-05
substrate-specific channel activity	22838	238	199	-0.897	-0.243	1.441e-05
ion transmembrane transporter activity	15075	382	328	-0.816	-0.243	2.159e-08
substrate-specific transporter activity	22892	543	468	-0.786	-0.243	2.15e-10
transmembrane transporter activity	22857	522	450	-0.786	-0.243	1.086e-09
substrate-specific transmembrane transporter activity	22891	471	405	-0.785	-0.243	5.529e-09
transporter activity	5215	655	571	-0.731	-0.243	9.317e-10
cation transmembrane transporter activity	8324	289	248	-0.673	-0.243	5.608e-06
cellular component
integral to plasma membrane	5887	1045	958	-0.69	-0.243	2.241e-10
intrinsic to plasma membrane	31226	1088	984	-0.677	-0.243	5.851e-10
extracellular region	5576	988	837	-0.596	-0.243	6.919e-06
plasma membrane part	44459	1478	1309	-0.591	-0.243	2.016e-09
integral to membrane	16021	1604	1388	-0.59	-0.243	4.867e-11
intrinsic to membrane	31224	1656	1423	-0.58	-0.243	1.452e-10
plasma membrane	5886	3028	2275	-0.511	-0.243	8.561e-10
membrane part	44425	2429	2066	-0.502	-0.243	2.669e-10
cell periphery	71944	3053	2297	-0.497	-0.243	2.804e-09
membrane	16020	4233	3261	-0.445	-0.243	1.829e-09
organelle	43226	6292	5149	-0.069	-0.243	4.451e-06
intracellular organelle	43229	6285	5142	-0.069	-0.243	3.681e-06
membrane-bounded organelle	43227	5633	4628	-0.068	-0.243	3.09e-06
intracellular membrane-bounded organelle	43231	5627	4622	-0.067	-0.243	2.663e-06
intracellular organelle part	44446	3906	3292	-0.034	-0.243	1.192e-06
organelle part	44422	3953	3326	-0.033	-0.243	1.258e-06
macromolecular complex	32991	2348	1956	-0.005	-0.243	4.472e-07
membrane-enclosed lumen	31974	2016	1738	0.064	-0.243	5.048e-11
organelle lumen	43233	1988	1712	0.071	-0.243	3.935e-11
intracellular organelle lumen	70013	1946	1671	0.079	-0.243	2.05e-11
nucleus	5634	3547	2923	0.1	-0.243	3.61e-20
cytoskeleton	5856	918	764	0.109	-0.243	6.795e-07
non-membrane-bounded organelle	43228	1823	1502	0.146	-0.243	6.187e-12
intracellular non-membrane-bounded organelle	43232	1823	1502	0.146	-0.243	6.187e-12
cytoskeletal part	44430	656	549	0.205	-0.243	3.942e-07
nuclear lumen	31981	1589	1368	0.216	-0.243	3.289e-20
nuclear part	44428	1868	1598	0.223	-0.243	1.898e-23
nucleoplasm	5654	1152	1009	0.268	-0.243	1.651e-20
nucleoplasm part	44451	518	429	0.308	-0.243	2.221e-11
microtubule organizing center	5815	325	262	0.322	-0.243	5.681e-07
centrosome	5813	312	254	0.35	-0.243	2.297e-07
chromosome	5694	368	314	0.397	-0.243	1.557e-08
ribonucleoprotein complex	30529	393	324	0.442	-0.243	7.435e-08
microtubule cytoskeleton	15630	531	438	0.457	-0.243	6.344e-15
chromosomal part	44427	333	283	0.462	-0.243	2.606e-09
microtubule	5874	89	77	0.794	-0.243	3.917e-06
catalytic step 2 spliceosome	71013	76	68	0.802	-0.243	1.69e-06
spliceosomal complex	5681	104	90	0.84	-0.243	9.519e-09
spindle	5819	109	95	0.913	-0.243	5.267e-09
chromosome, centromeric region	775	83	72	0.986	-0.243	5.656e-08
kinetochore	776	68	59	1.007	-0.243	9.052e-07
condensed chromosome	793	78	62	1.041	-0.243	1.46e-08
condensed chromosome, centromeric region	779	25	22	1.563	-0.243	6.695e-07

## Sheet: cPI (lung, 9 samples)
Terms with significant cPI values (lung cancer cPI)
GO term	GO ID	No. of Genes	No. of Genes with Data	PI (term)	PI (all)	P-value			Metabolic Pathway	No. of Genes	No. of Genes with Data	PI (pathway)	PI (all)	P-value
biological process
Golgi vesicle transport	48193	126	102	-0.975	0.042	2.381e-07
vesicle-mediated transport	16192	508	428	-0.552	0.042	2.521e-09
membrane organization	61024	361	312	-0.448	0.042	5.816e-07
cellular membrane organization	16044	360	311	-0.447	0.042	6.64e-07
nitrogen compound metabolic process	6807	2199	1901	0.21	0.042	9.036e-07
cellular nitrogen compound metabolic process	34641	2130	1847	0.221	0.042	1.968e-07
nucleic acid metabolic process	90304	1396	1213	0.263	0.042	4.482e-08
cellular ketone metabolic process	42180	519	443	0.403	0.042	2.808e-06
RNA processing	6396	374	316	0.514	0.042	2.363e-06
small molecule biosynthetic process	44283	218	196	0.674	0.042	4.497e-07
molecular function
nucleic acid binding	3676	1083	919	0.306	0.042	3.15e-06
RNA binding	3723	358	300	0.48	0.042	1.056e-06
cellular component
endosome membrane	10008	121	103	-0.868	0.042	5.644e-08
endosomal part	44440	126	108	-0.785	0.042	4.085e-07
endosome	5768	303	251	-0.545	0.042	8.535e-07
nuclear part	44428	1868	1598	0.213	0.042	3.991e-06
nuclear lumen	31981	1589	1368	0.234	0.042	3.335e-06
organelle lumen	43233	1988	1712	0.275	0.042	5.454e-09
membrane-enclosed lumen	31974	2016	1738	0.276	0.042	2.71e-09
intracellular organelle lumen	70013	1946	1671	0.281	0.042	2.293e-09
mitochondrion	5739	775	638	0.427	0.042	7.293e-09
mitochondrial part	44429	458	389	0.478	0.042	5.168e-07
nuclear chromosome	228	195	169	0.551	0.042	5.482e-06
mitochondrial matrix	5759	224	189	0.643	0.042	1.773e-06
condensed chromosome	793	78	62	0.843	0.042	1.05e-05
nucleoid	9295	33	31	2.093	0.042	7.934e-08
mitochondrial nucleoid	42645	32	30	2.128	0.042	1.176e-07

## Sheet: cPI (leukemia, 6 samples)
Terms with significant cPI values (leukemia cPI)
GO term	GO ID	No. of Genes	No. of Genes with Data	PI (term)	PI (all)	P-value			Metabolic Pathway	No. of Genes	No. of Genes with Data	PI (pathway)	PI (all)	P-value
									Oxidative Phosphorylation	92	70	0.594	-0.33	1.185e-05
biological process
detection of stimulus involved in sensory perception	50906	67	33	-1.967	-0.33	3.283e-06
renal system process	3014	34	33	-1.851	-0.33	5.945e-07
female pregnancy	7565	56	53	-1.546	-0.33	1.103e-07
regulation of calcium ion transport	51924	93	76	-1.451	-0.33	3.486e-07
regulation of metal ion transport	10959	105	85	-1.341	-0.33	8.46e-07
regulation of hormone secretion	46883	115	105	-1.272	-0.33	1.709e-08
regulation of ion transport	43269	117	95	-1.246	-0.33	2.228e-06
G-protein signaling, coupled to cyclic nucleotide second messenger	7187	111	106	-1.235	-0.33	2.964e-07
cyclic-nucleotide-mediated signaling	19935	123	117	-1.168	-0.33	4.193e-07
second-messenger-mediated signaling	19932	188	173	-1.123	-0.33	4.165e-08
G-protein coupled receptor signaling pathway	7186	439	377	-1.096	-0.33	1.295e-16
cell-cell signaling	7267	664	593	-1.079	-0.33	5.785e-25
sensory perception	7600	228	165	-1.062	-0.33	1.121e-07
synaptic transmission	7268	414	360	-1.013	-0.33	1.231e-14
regulation of secretion	51046	246	219	-1.007	-0.33	1.848e-09
multicellular organismal signaling	35637	444	387	-1.007	-0.33	1.677e-15
transmission of nerve impulse	19226	441	384	-1.006	-0.33	2.952e-15
neurological system process	50877	691	563	-0.987	-0.33	1.432e-19
system process	3008	988	842	-0.952	-0.33	1.84e-24
cell adhesion	7155	357	310	-0.843	-0.33	4.001e-08
biological adhesion	22610	358	311	-0.839	-0.33	5.055e-08
ion transport	6811	517	439	-0.777	-0.33	1.065e-08
chemical homeostasis	48878	427	373	-0.773	-0.33	3.227e-06
tissue development	9888	504	421	-0.739	-0.33	7.482e-07
cell surface receptor signaling pathway	7166	1509	1336	-0.71	-0.33	4.641e-14
multicellular organismal process	32501	3176	2694	-0.686	-0.33	3.359e-23
defense response	6952	621	546	-0.683	-0.33	1.198e-08
organ development	48513	952	815	-0.676	-0.33	7.915e-08
regulation of multicellular organismal development	2000026	580	507	-0.672	-0.33	1.411e-06
regulation of multicellular organismal process	51239	950	822	-0.664	-0.33	1.671e-08
system development	48731	1696	1459	-0.646	-0.33	6.867e-11
anatomical structure morphogenesis	9653	947	825	-0.642	-0.33	3.076e-06
anatomical structure development	48856	1957	1669	-0.634	-0.33	2.056e-11
multicellular organismal development	7275	1909	1633	-0.626	-0.33	1.387e-10
signaling	23052	2986	2641	-0.624	-0.33	2.842e-16
cell communication	7154	3031	2674	-0.618	-0.33	8.554e-16
developmental process	32502	2202	1877	-0.606	-0.33	3.201e-10
regulation of biological quality	65008	1496	1305	-0.605	-0.33	7.079e-07
signal transduction	7165	2643	2342	-0.562	-0.33	1.421e-09
response to stimulus	50896	4347	3743	-0.479	-0.33	9.492e-07
regulation of macromolecule metabolic process	60255	2571	2208	-0.151	-0.33	3.637e-07
cellular component organization	16043	2400	2020	-0.137	-0.33	9.236e-08
cellular component organization or biogenesis	71840	2439	2053	-0.122	-0.33	9.204e-09
catabolic process	9056	1146	986	-0.093	-0.33	2.043e-07
metabolic process	8152	4878	4174	-0.072	-0.33	4.452e-20
macromolecule modification	43412	1561	1327	-0.057	-0.33	3.447e-09
cellular component organization at cellular level	71842	1939	1632	-0.055	-0.33	5.612e-12
primary metabolic process	44238	4396	3751	-0.05	-0.33	5.601e-21
protein metabolic process	19538	2089	1784	-0.047	-0.33	1.904e-11
protein modification process	6464	1492	1276	-0.046	-0.33	1.243e-09
cellular catabolic process	44248	1014	871	-0.044	-0.33	6.264e-09
cellular component biogenesis	44085	843	700	-0.039	-0.33	1.153e-06
cellular component organization or biogenesis at cellular level	71841	1973	1661	-0.038	-0.33	2.645e-13
cellular metabolic process	44237	4503	3851	-0.031	-0.33	8.744e-25
biosynthetic process	9058	1610	1416	0.018	-0.33	1.034e-15
cellular protein metabolic process	44267	1904	1630	0.027	-0.33	7.358e-17
macromolecular complex subunit organization	43933	613	532	0.029	-0.33	3.927e-07
cellular biosynthetic process	44249	1554	1365	0.034	-0.33	8.582e-17
RNA biosynthetic process	32774	499	462	0.044	-0.33	2.231e-07
macromolecule metabolic process	43170	3323	2845	0.052	-0.33	1.24e-29
intracellular transport	46907	681	582	0.079	-0.33	6.081e-09
macromolecular complex assembly	65003	481	414	0.084	-0.33	8.688e-08
cellular macromolecule metabolic process	44260	3065	2626	0.126	-0.33	7.992e-39
macromolecule biosynthetic process	9059	1053	924	0.133	-0.33	3.297e-18
nitrogen compound metabolic process	6807	2199	1901	0.139	-0.33	3.795e-33
cellular macromolecule biosynthetic process	34645	1029	903	0.145	-0.33	8.429e-19
transcription, DNA-dependent	6351	415	386	0.15	-0.33	1.156e-09
cellular response to stress	33554	724	646	0.156	-0.33	1.681e-12
cellular nitrogen compound metabolic process	34641	2130	1847	0.165	-0.33	2.612e-36
posttranscriptional regulation of gene expression	10608	218	190	0.178	-0.33	2.93e-06
macromolecule catabolic process	9057	551	469	0.196	-0.33	5.615e-13
organelle organization	6996	1167	978	0.209	-0.33	5.12e-26
translation	6412	262	221	0.211	-0.33	4.466e-08
transcription from RNA polymerase II promoter	6366	308	292	0.212	-0.33	1.364e-08
cellular macromolecular complex subunit organization	34621	374	324	0.238	-0.33	2.143e-10
gene expression	10467	1167	1030	0.238	-0.33	1.045e-29
regulation of cell cycle	51726	549	478	0.255	-0.33	2.29e-15
nucleobase-containing compound metabolic process	6139	1793	1550	0.267	-0.33	2.374e-44
cellular macromolecule catabolic process	44265	494	418	0.276	-0.33	2.515e-15
viral reproduction	16032	335	311	0.305	-0.33	2.359e-11
protein catabolic process	30163	267	224	0.347	-0.33	3.839e-10
regulation of cell cycle process	10564	345	299	0.358	-0.33	7.081e-15
protein modification by small protein conjugation	32446	324	264	0.361	-0.33	3.098e-12
RNA metabolic process	16070	986	863	0.374	-0.33	8.972e-36
cellular protein catabolic process	44257	251	209	0.38	-0.33	1.1e-10
regulation of mitotic cell cycle	7346	256	222	0.383	-0.33	6.905e-12
ubiquitin-dependent protein catabolic process	6511	231	192	0.383	-0.33	2.981e-10
proteolysis involved in cellular protein catabolic process	51603	244	204	0.384	-0.33	1.436e-10
response to DNA damage stimulus	6974	414	366	0.388	-0.33	3.6e-15
modification-dependent protein catabolic process	19941	234	195	0.388	-0.33	1.344e-10
protein modification by small protein conjugation or removal	70647	388	316	0.392	-0.33	1.21e-14
protein ubiquitination	16567	307	248	0.395	-0.33	8.374e-13
cellular macromolecular complex assembly	34622	254	217	0.399	-0.33	7.55e-12
nucleic acid metabolic process	90304	1396	1213	0.399	-0.33	5.629e-51
modification-dependent macromolecule catabolic process	43632	237	197	0.402	-0.33	4.535e-11
microtubule-based process	7017	198	164	0.425	-0.33	1.535e-09
nucleocytoplasmic transport	6913	135	121	0.434	-0.33	2.117e-08
DNA repair	6281	240	211	0.44	-0.33	4.265e-12
DNA metabolic process	6259	496	420	0.442	-0.33	5.297e-22
nuclear transport	51169	138	123	0.445	-0.33	8.527e-09
cellular respiration	45333	114	104	0.452	-0.33	1.156e-06
proteasomal protein catabolic process	10498	158	134	0.457	-0.33	8.225e-09
organelle localization	51640	96	87	0.457	-0.33	1.665e-06
regulation of cell cycle arrest	71156	232	206	0.458	-0.33	7.959e-13
DNA recombination	6310	107	96	0.461	-0.33	6.19e-07
proteasomal ubiquitin-dependent protein catabolic process	43161	157	133	0.463	-0.33	6.605e-09
microtubule cytoskeleton organization	226	146	119	0.466	-0.33	1.069e-08
G1/S transition of mitotic cell cycle	82	139	128	0.476	-0.33	4.981e-09
covalent chromatin modification	16569	199	171	0.498	-0.33	3.856e-10
cell cycle checkpoint	75	212	189	0.501	-0.33	2.474e-13
histone modification	16570	198	170	0.503	-0.33	3.145e-10
regulation of protein ubiquitination	31396	138	117	0.508	-0.33	3.539e-08
cell cycle	7049	648	556	0.511	-0.33	5.305e-33
chromatin organization	6325	318	264	0.513	-0.33	1.218e-16
cell cycle process	22402	615	527	0.516	-0.33	1.679e-31
mitotic cell cycle checkpoint	7093	128	114	0.525	-0.33	1.684e-09
positive regulation of reproductive process	2000243	76	73	0.535	-0.33	1.244e-06
chromosome organization	51276	429	365	0.538	-0.33	1.473e-24
mRNA metabolic process	16071	444	386	0.543	-0.33	3.17e-25
chromatin modification	16568	265	224	0.556	-0.33	3.307e-15
ATP catabolic process	6200	71	66	0.589	-0.33	2.663e-06
ATP metabolic process	46034	83	77	0.593	-0.33	1.21e-06
interphase	51325	292	265	0.593	-0.33	1.187e-19
interphase of mitotic cell cycle	51329	287	262	0.597	-0.33	1.017e-19
cell cycle phase	22403	509	438	0.608	-0.33	1.289e-33
cellular component biogenesis at cellular level	71843	130	112	0.625	-0.33	1.076e-09
protein polyubiquitination	209	144	117	0.633	-0.33	1.356e-10
regulation of ligase activity	51340	94	81	0.633	-0.33	5.253e-08
ncRNA processing	34470	97	81	0.642	-0.33	1.073e-08
M phase	279	261	213	0.642	-0.33	8.596e-20
mitotic cell cycle	278	457	405	0.646	-0.33	1.47e-33
chromosome segregation	7059	86	67	0.651	-0.33	1.711e-07
regulation of ubiquitin-protein ligase activity	51438	91	78	0.661	-0.33	4.038e-08
S phase of mitotic cell cycle	84	106	96	0.663	-0.33	1.541e-09
negative regulation of ligase activity	51352	71	61	0.679	-0.33	1.502e-06
negative regulation of ubiquitin-protein ligase activity	51444	71	61	0.679	-0.33	1.502e-06
S phase	51320	108	97	0.682	-0.33	6.879e-10
ribonucleoprotein complex biogenesis	22613	124	106	0.682	-0.33	2.736e-10
positive regulation of ubiquitin-protein ligase activity involved in mitotic cell cycle	51437	71	61	0.695	-0.33	3.744e-07
positive regulation of ligase activity	51351	81	71	0.711	-0.33	3.156e-08
positive regulation of protein ubiquitination	31398	109	92	0.722	-0.33	1.227e-09
positive regulation of viral transcription	50434	53	52	0.723	-0.33	5.185e-07
transcription initiation, DNA-dependent	6352	85	80	0.725	-0.33	1.522e-09
ncRNA metabolic process	34660	170	135	0.741	-0.33	5.654e-16
ribosome biogenesis	42254	63	53	0.742	-0.33	1.014e-06
transcription initiation from RNA polymerase II promoter	6367	63	60	0.743	-0.33	4.974e-07
positive regulation of ubiquitin-protein ligase activity	51443	78	68	0.746	-0.33	2.243e-08
organelle fission	48285	170	147	0.756	-0.33	7.567e-17
regulation of ubiquitin-protein ligase activity involved in mitotic cell cycle	51439	77	65	0.756	-0.33	3.732e-08
peptidyl-lysine modification	18205	93	82	0.757	-0.33	4.813e-08
negative regulation of ubiquitin-protein ligase activity involved in mitotic cell cycle	51436	67	57	0.772	-0.33	2.613e-07
G2/M transition of mitotic cell cycle	86	112	104	0.772	-0.33	1.708e-10
anaphase-promoting complex-dependent proteasomal ubiquitin-dependent protein catabolic process	31145	79	69	0.775	-0.33	4.264e-09
M/G1 transition of mitotic cell cycle	216	72	65	0.776	-0.33	4.072e-08
protein acylation	43543	86	73	0.776	-0.33	3.936e-07
chromatin assembly or disassembly	6333	74	61	0.787	-0.33	3.862e-08
RNA processing	6396	374	316	0.797	-0.33	3.158e-34
protein acetylation	6473	81	69	0.805	-0.33	2.877e-07
internal protein amino acid acetylation	6475	77	67	0.812	-0.33	4.982e-07
nuclear division	280	163	140	0.816	-0.33	9.946e-18
mitosis	7067	163	140	0.816	-0.33	9.946e-18
chromatin assembly	31497	55	44	0.817	-0.33	7.667e-07
M phase of mitotic cell cycle	87	171	148	0.818	-0.33	1.275e-18
nuclear export	51168	69	57	0.821	-0.33	1.779e-08
protein-DNA complex assembly	65004	61	51	0.829	-0.33	1.568e-07
peptidyl-lysine acetylation	18394	74	64	0.839	-0.33	5.281e-07
histone acetylation	16573	73	63	0.84	-0.33	7.702e-07
internal peptidyl-lysine acetylation	18393	73	63	0.84	-0.33	7.702e-07
transcription termination, DNA-dependent	6353	70	61	0.852	-0.33	1.27e-09
protein-DNA complex subunit organization	71824	77	66	0.858	-0.33	1.431e-09
DNA packaging	6323	79	61	0.872	-0.33	2.298e-09
DNA replication	6260	121	108	0.875	-0.33	1.192e-13
chromatin remodeling	6338	76	65	0.887	-0.33	6.608e-09
DNA conformation change	71103	107	87	0.887	-0.33	3.35e-13
tRNA metabolic process	6399	66	54	0.888	-0.33	3.077e-09
nucleobase-containing compound transport	15931	74	58	0.888	-0.33	1.041e-08
nucleosome organization	34728	66	55	0.899	-0.33	3.704e-09
mRNA processing	6397	221	191	0.918	-0.33	1.066e-25
transcription elongation, DNA-dependent	6354	84	78	0.92	-0.33	1.229e-11
nucleosome assembly	6334	47	38	0.924	-0.33	2.712e-07
DNA-dependent DNA replication	6261	58	52	0.936	-0.33	1.129e-07
RNA splicing	8380	201	174	0.959	-0.33	2.452e-24
mRNA 3'-end processing	31124	57	48	0.971	-0.33	2.408e-09
mitotic prometaphase	236	84	72	0.972	-0.33	8.58e-13
RNA splicing, via transesterification reactions with bulged adenosine as nucleophile	377	164	146	0.976	-0.33	2.916e-21
nuclear mRNA splicing, via spliceosome	398	164	146	0.976	-0.33	2.916e-21
RNA splicing, via transesterification reactions	375	170	152	1.002	-0.33	1.118e-22
RNA localization	6403	61	50	1.029	-0.33	1.285e-09
RNA 3'-end processing	31123	66	52	1.039	-0.33	7.784e-11
transcription elongation from RNA polymerase II promoter	6368	64	62	1.045	-0.33	6.625e-11
RNA export from nucleus	6405	52	42	1.061	-0.33	7.082e-09
nucleic acid transport	50657	58	47	1.079	-0.33	1.204e-09
RNA transport	50658	58	47	1.079	-0.33	1.204e-09
establishment of RNA localization	51236	58	47	1.079	-0.33	1.204e-09
mRNA export from nucleus	6406	46	38	1.112	-0.33	6.338e-09
mRNA transport	51028	46	38	1.112	-0.33	6.338e-09
termination of RNA polymerase II transcription	6369	34	30	1.127	-0.33	7.085e-07
amino acid activation	43038	44	38	1.135	-0.33	3.811e-09
tRNA aminoacylation	43039	44	38	1.135	-0.33	3.811e-09
tRNA aminoacylation for protein translation	6418	42	36	1.194	-0.33	2.283e-09
'de novo' posttranslational protein folding	51084	34	33	1.502	-0.33	1.657e-07
'de novo' protein folding	6458	39	38	1.51	-0.33	3.532e-08
molecular function
voltage-gated cation channel activity	22843	70	56	-1.507	-0.33	6.582e-09
peptide receptor activity	1653	60	53	-1.484	-0.33	1.141e-05
voltage-gated potassium channel activity	5249	41	33	-1.458	-0.33	9.615e-06
voltage-gated ion channel activity	5244	76	61	-1.344	-0.33	2.2e-07
voltage-gated channel activity	22832	76	61	-1.344	-0.33	2.2e-07
G-protein coupled receptor binding	1664	119	101	-1.305	-0.33	4.462e-07
potassium channel activity	5267	71	57	-1.25	-0.33	1.049e-05
G-protein coupled receptor activity	4930	183	156	-1.221	-0.33	5.901e-11
gated channel activity	22836	150	126	-1.143	-0.33	4.657e-09
cation channel activity	5261	170	141	-1.084	-0.33	8.708e-09
channel activity	15267	254	212	-1.077	-0.33	7.121e-11
passive transmembrane transporter activity	22803	254	212	-1.077	-0.33	7.121e-11
transmembrane signaling receptor activity	4888	525	442	-1.074	-0.33	9.529e-20
substrate-specific channel activity	22838	238	199	-1.071	-0.33	1.591e-10
ion channel activity	5216	232	193	-1.032	-0.33	9.036e-10
signaling receptor activity	38023	583	497	-1.023	-0.33	2.873e-19
calcium ion binding	5509	154	137	-1	-0.33	7.814e-06
receptor activity	4872	678	579	-0.989	-0.33	1.913e-19
cation transmembrane transporter activity	8324	289	248	-0.842	-0.33	1.344e-07
ion transmembrane transporter activity	15075	382	328	-0.83	-0.33	9.039e-09
signal transducer activity	4871	773	660	-0.828	-0.33	1.619e-13
molecular transducer activity	60089	773	660	-0.828	-0.33	1.619e-13
substrate-specific transmembrane transporter activity	22891	471	405	-0.773	-0.33	3.192e-08
transmembrane transporter activity	22857	522	450	-0.711	-0.33	8.075e-07
substrate-specific transporter activity	22892	543	468	-0.702	-0.33	3.405e-07
receptor binding	5102	732	661	-0.642	-0.33	1.536e-05
catalytic activity	3824	2908	2475	-0.203	-0.33	5.758e-06
binding	5488	6522	5514	-0.2	-0.33	1.921e-07
protein binding	5515	5602	4772	-0.146	-0.33	1.61e-11
nucleic acid binding	3676	1083	919	-0.004	-0.33	1.854e-09
pyrophosphatase activity	16462	407	359	0.015	-0.33	9.614e-06
hydrolase activity, acting on acid anhydrides	16817	407	359	0.015	-0.33	9.614e-06
hydrolase activity, acting on acid anhydrides, in phosphorus-containing anhydrides	16818	407	359	0.015	-0.33	9.614e-06
nucleoside-triphosphatase activity	17111	387	343	0.053	-0.33	1.868e-06
ligase activity, forming carbon-nitrogen bonds	16879	233	182	0.217	-0.33	2.42e-06
ligase activity	16874	281	224	0.305	-0.33	1.024e-09
RNA binding	3723	358	300	0.37	-0.33	3.223e-14
ATPase activity, coupled	42623	145	135	0.4	-0.33	5.559e-07
ATPase activity	16887	195	180	0.449	-0.33	2.559e-10
protein N-terminus binding	47485	63	56	0.615	-0.33	1.31e-05
single-stranded DNA binding	3697	46	43	0.687	-0.33	1.519e-05
translation factor activity, nucleic acid binding	8135	56	50	0.708	-0.33	3.749e-08
DNA-dependent ATPase activity	8094	53	49	0.765	-0.33	7.22e-07
transferase activity, transferring acyl groups other than amino-acyl groups	16747	85	69	0.784	-0.33	1.219e-06
histone binding	42393	80	64	0.874	-0.33	1.247e-08
helicase activity	4386	60	55	0.962	-0.33	8.284e-09
DNA helicase activity	3678	35	32	1.008	-0.33	2.2e-06
ATP-dependent helicase activity	8026	41	37	1.096	-0.33	4.22e-07
purine NTP-dependent helicase activity	70035	41	37	1.096	-0.33	4.22e-07
translation initiation factor activity	3743	30	28	1.155	-0.33	5.272e-08
ribonucleoprotein complex binding	43021	33	23	1.157	-0.33	6.183e-06
cellular component
ion channel complex	34702	76	62	-1.338	-0.33	4.481e-07
cation channel complex	34703	64	53	-1.256	-0.33	1.064e-05
extracellular region	5576	988	837	-1.003	-0.33	5.316e-30
extracellular region part	44421	566	499	-0.921	-0.33	4.787e-15
extracellular space	5615	438	386	-0.919	-0.33	9.544e-12
integral to plasma membrane	5887	1045	958	-0.915	-0.33	9.191e-28
intrinsic to plasma membrane	31226	1088	984	-0.913	-0.33	2.939e-28
extracellular matrix	31012	198	177	-0.895	-0.33	2.093e-05
plasma membrane part	44459	1478	1309	-0.825	-0.33	6.23e-26
intrinsic to membrane	31224	1656	1423	-0.779	-0.33	1.92e-25
integral to membrane	16021	1604	1388	-0.775	-0.33	1.16e-24
plasma membrane	5886	3028	2275	-0.764	-0.33	3.185e-32
cell periphery	71944	3053	2297	-0.758	-0.33	1.939e-31
membrane part	44425	2429	2066	-0.652	-0.33	4.893e-18
membrane	16020	4233	3261	-0.588	-0.33	1.197e-16
cell	5623	9723	7691	-0.229	-0.33	1.614e-05
cell part	44464	9722	7690	-0.229	-0.33	1.56e-05
cytoplasm	5737	5770	4792	-0.12	-0.33	6.111e-15
cytoplasmic part	44444	4487	3788	-0.111	-0.33	1.778e-13
intracellular	5622	7819	6394	-0.071	-0.33	1.196e-26
intracellular part	44424	7716	6320	-0.065	-0.33	1.341e-27
cytoskeleton	5856	918	764	-0.038	-0.33	1.653e-07
organelle	43226	6292	5149	-0.019	-0.33	2.634e-32
intracellular organelle	43229	6285	5142	-0.018	-0.33	1.742e-32
membrane-bounded organelle	43227	5633	4628	0.004	-0.33	2.72e-34
intracellular membrane-bounded organelle	43231	5627	4622	0.007	-0.33	1.302e-34
cytoskeletal part	44430	656	549	0.038	-0.33	9.375e-08
cytosol	5829	1926	1701	0.05	-0.33	3.69e-19
organelle part	44422	3953	3326	0.085	-0.33	1.483e-41
intracellular organelle part	44446	3906	3292	0.09	-0.33	5.09e-42
protein complex	43234	1946	1627	0.114	-0.33	2.681e-27
non-membrane-bounded organelle	43228	1823	1502	0.141	-0.33	1.357e-29
intracellular non-membrane-bounded organelle	43232	1823	1502	0.141	-0.33	1.357e-29
centrosome	5813	312	254	0.142	-0.33	1.173e-06
nucleus	5634	3547	2923	0.147	-0.33	2.489e-49
macromolecular complex	32991	2348	1956	0.151	-0.33	1.256e-35
microtubule organizing center	5815	325	262	0.171	-0.33	4.276e-07
mitochondrion	5739	775	638	0.209	-0.33	3.781e-18
microtubule cytoskeleton	15630	531	438	0.213	-0.33	3.501e-12
organelle lumen	43233	1988	1712	0.238	-0.33	1.883e-44
membrane-enclosed lumen	31974	2016	1738	0.25	-0.33	1.788e-46
chromatin	785	181	157	0.253	-0.33	2.627e-06
nuclear chromosome	228	195	169	0.253	-0.33	2.243e-07
intracellular organelle lumen	70013	1946	1671	0.26	-0.33	4.819e-47
mitochondrial part	44429	458	389	0.291	-0.33	1.302e-14
nucleoplasm part	44451	518	429	0.297	-0.33	1.623e-15
nucleoplasm	5654	1152	1009	0.305	-0.33	8.865e-34
mitochondrial envelope	5740	254	219	0.307	-0.33	3.995e-09
nuclear lumen	31981	1589	1368	0.313	-0.33	1.634e-47
mitochondrial membrane	31966	232	199	0.317	-0.33	1.281e-08
mitochondrial matrix	5759	224	189	0.319	-0.33	7.653e-09
nuclear part	44428	1868	1598	0.323	-0.33	2.663e-56
nucleolus	5730	425	357	0.376	-0.33	2.621e-19
mitochondrial inner membrane	5743	162	145	0.407	-0.33	1.715e-08
organelle envelope	31967	420	360	0.408	-0.33	1.375e-17
envelope	31975	420	360	0.408	-0.33	1.375e-17
organelle inner membrane	19866	175	156	0.427	-0.33	2.584e-09
chromatin remodeling complex	16585	104	91	0.447	-0.33	5.754e-06
spindle	5819	109	95	0.454	-0.33	2.984e-07
chromosome	5694	368	314	0.465	-0.33	4.575e-20
chromosomal part	44427	333	283	0.47	-0.33	2.608e-18
ribonucleoprotein complex	30529	393	324	0.476	-0.33	2.675e-17
nuclear envelope	5635	171	147	0.535	-0.33	3.013e-10
DNA-directed RNA polymerase II, holoenzyme	16591	74	65	0.543	-0.33	4.459e-06
ubiquitin ligase complex	151	120	92	0.557	-0.33	7.733e-08
mitochondrial membrane part	44455	103	89	0.635	-0.33	1.689e-07
cullin-RING ubiquitin ligase complex	31461	70	53	0.644	-0.33	9.547e-06
methyltransferase complex	34708	53	47	0.74	-0.33	3.191e-06
histone methyltransferase complex	35097	53	47	0.74	-0.33	3.191e-06
condensed chromosome	793	78	62	0.866	-0.33	6.549e-10
pore complex	46930	44	43	0.918	-0.33	5.368e-07
histone acetyltransferase complex	123	66	55	0.938	-0.33	4.392e-08
condensed nuclear chromosome	794	34	29	0.941	-0.33	4.991e-06
spliceosomal complex	5681	104	90	0.981	-0.33	2.205e-13
chromosome, centromeric region	775	83	72	1.013	-0.33	2.169e-13
condensed chromosome, centromeric region	779	25	22	1.02	-0.33	1.088e-05
kinetochore	776	68	59	1.051	-0.33	7.801e-12
catalytic step 2 spliceosome	71013	76	68	1.052	-0.33	9.541e-12
nuclear pore	5643	38	37	1.128	-0.33	4.221e-08
MLL1 complex	71339	25	22	1.233	-0.33	1.5e-05
nucleoid	9295	33	31	1.369	-0.33	1.096e-07
mitochondrial nucleoid	42645	32	30	1.437	-0.33	4.189e-08

## Sheet: cPI (melanoma, 10 samples)
Terms with significant cPI values (melanoma cPI)
GO term	GO ID	No. of Genes	No. of Genes with Data	PI (term)	PI (all)	P-value			Metabolic Pathway	No. of Genes	No. of Genes with Data	PI (pathway)	PI (all)	P-value
biological process
detection of chemical stimulus	9593	85	51	-1.215	-0.047	1.463e-07
xenobiotic metabolic process	6805	142	118	-0.833	-0.047	2.893e-08
response to xenobiotic stimulus	9410	143	119	-0.832	-0.047	2.416e-08
cellular response to xenobiotic stimulus	71466	143	119	-0.832	-0.047	2.416e-08
neurological system process	50877	691	563	-0.406	-0.047	2.437e-07
system process	3008	988	842	-0.362	-0.047	8.16e-08
multicellular organismal process	32501	3176	2694	-0.222	-0.047	1.27e-06
regulation of metabolic process	19222	3144	2695	0.133	-0.047	1.64e-07
metabolic process	8152	4878	4174	0.142	-0.047	5.284e-10
regulation of cellular metabolic process	31323	2779	2372	0.151	-0.047	2.593e-08
regulation of primary metabolic process	80090	2717	2328	0.154	-0.047	9.894e-09
cellular metabolic process	44237	4503	3851	0.164	-0.047	1.451e-11
cellular component organization	16043	2400	2020	0.166	-0.047	1.399e-07
cellular component organization or biogenesis	71840	2439	2053	0.166	-0.047	6.956e-08
regulation of biosynthetic process	9889	1975	1706	0.167	-0.047	1.131e-07
regulation of cellular biosynthetic process	31326	1957	1690	0.168	-0.047	1.14e-07
primary metabolic process	44238	4396	3751	0.17	-0.047	3.551e-12
regulation of nitrogen compound metabolic process	51171	2079	1796	0.181	-0.047	4.478e-09
regulation of macromolecule metabolic process	60255	2571	2208	0.182	-0.047	8.448e-10
regulation of macromolecule biosynthetic process	10556	1807	1557	0.183	-0.047	3.375e-08
positive regulation of cellular metabolic process	31325	1189	1040	0.185	-0.047	2.223e-06
regulation of transcription, DNA-dependent	6355	1595	1373	0.191	-0.047	8.05e-08
regulation of nucleobase-containing compound metabolic process	19219	2014	1735	0.194	-0.047	1.255e-09
regulation of cellular macromolecule biosynthetic process	2000112	1759	1515	0.194	-0.047	1.141e-08
regulation of RNA biosynthetic process	2001141	1624	1401	0.2	-0.047	1.543e-08
regulation of gene expression	10468	1882	1614	0.205	-0.047	7.124e-09
cellular component organization at cellular level	71842	1939	1632	0.213	-0.047	4.591e-09
cellular component organization or biogenesis at cellular level	71841	1973	1661	0.218	-0.047	1.437e-09
organelle organization	6996	1167	978	0.222	-0.047	1.008e-08
protein metabolic process	19538	2089	1784	0.222	-0.047	3.793e-09
regulation of RNA metabolic process	51252	1682	1450	0.222	-0.047	6.9e-10
positive regulation of macromolecule metabolic process	10604	1125	985	0.224	-0.047	6.401e-08
positive regulation of RNA metabolic process	51254	711	624	0.267	-0.047	6.476e-07
regulation of transcription from RNA polymerase II promoter	6357	715	643	0.272	-0.047	9.979e-07
cellular protein metabolic process	44267	1904	1630	0.277	-0.047	7.487e-12
macromolecule metabolic process	43170	3323	2845	0.291	-0.047	2.906e-22
biosynthetic process	9058	1610	1416	0.312	-0.047	4.343e-14
cellular biosynthetic process	44249	1554	1365	0.323	-0.047	2.759e-14
nitrogen compound metabolic process	6807	2199	1901	0.325	-0.047	4.164e-19
DNA metabolic process	6259	496	420	0.326	-0.047	4.617e-08
cellular macromolecule metabolic process	44260	3065	2626	0.339	-0.047	2.633e-26
cellular nitrogen compound metabolic process	34641	2130	1847	0.345	-0.047	2.363e-20
regulation of cell cycle	51726	549	478	0.358	-0.047	2.451e-09
intracellular transport	46907	681	582	0.385	-0.047	3.394e-07
transcription, DNA-dependent	6351	415	386	0.445	-0.047	1.038e-10
cell cycle process	22402	615	527	0.47	-0.047	9.101e-16
nucleobase-containing compound metabolic process	6139	1793	1550	0.47	-0.047	1.418e-29
cell cycle phase	22403	509	438	0.472	-0.047	4.521e-14
M phase	279	261	213	0.472	-0.047	9.454e-08
cellular macromolecule catabolic process	44265	494	418	0.473	-0.047	2.279e-07
chromosome organization	51276	429	365	0.475	-0.047	2.502e-10
macromolecule biosynthetic process	9059	1053	924	0.477	-0.047	7.215e-20
interphase	51325	292	265	0.478	-0.047	3.617e-09
interphase of mitotic cell cycle	51329	287	262	0.48	-0.047	4.071e-09
cell cycle	7049	648	556	0.481	-0.047	5.029e-17
cellular macromolecule biosynthetic process	34645	1029	903	0.484	-0.047	8.321e-20
transcription from RNA polymerase II promoter	6366	308	292	0.493	-0.047	9.302e-10
mitotic cell cycle	278	457	405	0.5	-0.047	2.673e-14
protein complex subunit organization	71822	434	381	0.502	-0.047	3.014e-06
intracellular protein transport	6886	332	297	0.509	-0.047	2.211e-06
M phase of mitotic cell cycle	87	171	148	0.557	-0.047	1.959e-07
nucleic acid metabolic process	90304	1396	1213	0.567	-0.047	1.371e-32
organelle fission	48285	170	147	0.574	-0.047	1.038e-07
nuclear division	280	163	140	0.592	-0.047	1.036e-07
mitosis	7067	163	140	0.592	-0.047	1.036e-07
DNA replication	6260	121	108	0.6	-0.047	1.108e-06
gene expression	10467	1167	1030	0.6	-0.047	7.564e-30
cellular macromolecular complex subunit organization	34621	374	324	0.629	-0.047	2.218e-07
protein targeting	6605	259	234	0.65	-0.047	1.035e-06
viral reproduction	16032	335	311	0.654	-0.047	7.279e-09
RNA metabolic process	16070	986	863	0.662	-0.047	2.81e-28
protein localization to organelle	33365	274	242	0.68	-0.047	2.833e-07
RNA biosynthetic process	32774	499	462	0.688	-0.047	6.769e-17
transcription initiation, DNA-dependent	6352	85	80	0.698	-0.047	1.598e-06
ncRNA metabolic process	34660	170	135	0.833	-0.047	5.484e-09
mRNA processing	6397	221	191	0.855	-0.047	3.179e-12
RNA processing	6396	374	316	0.859	-0.047	8.599e-20
RNA splicing	8380	201	174	0.893	-0.047	9.936e-12
cellular component disassembly	22411	188	170	0.958	-0.047	1.311e-07
cellular component disassembly at cellular level	71845	188	170	0.958	-0.047	1.311e-07
mRNA metabolic process	16071	444	386	0.971	-0.047	1.945e-21
RNA splicing, via transesterification reactions with bulged adenosine as nucleophile	377	164	146	0.996	-0.047	1.67e-11
nuclear mRNA splicing, via spliceosome	398	164	146	0.996	-0.047	1.67e-11
RNA splicing, via transesterification reactions	375	170	152	1.007	-0.047	2.631e-12
translation	6412	262	221	1.067	-0.047	2.106e-14
ncRNA processing	34470	97	81	1.078	-0.047	9.662e-09
RNA catabolic process	6401	193	161	1.078	-0.047	4.455e-09
establishment of protein localization to organelle	72594	163	145	1.099	-0.047	7.418e-09
viral reproductive process	22415	162	147	1.162	-0.047	1.002e-09
mRNA catabolic process	6402	169	144	1.214	-0.047	1.785e-10
ribosome biogenesis	42254	63	53	1.234	-0.047	1.671e-07
nuclear-transcribed mRNA catabolic process	956	160	139	1.241	-0.047	2.476e-10
viral infectious cycle	19058	141	127	1.257	-0.047	3.907e-09
rRNA metabolic process	16072	55	45	1.278	-0.047	2.003e-06
protein targeting to membrane	6612	134	119	1.324	-0.047	3.3e-09
rRNA processing	6364	50	44	1.33	-0.047	8.173e-07
protein localization in endoplasmic reticulum	70972	112	100	1.437	-0.047	6.819e-08
protein targeting to ER	45047	106	95	1.51	-0.047	3.544e-08
establishment of protein localization in endoplasmic reticulum	72599	106	95	1.51	-0.047	3.544e-08
cotranslational protein targeting to membrane	6613	106	95	1.516	-0.047	2.936e-08
SRP-dependent cotranslational protein targeting to membrane	6614	105	94	1.517	-0.047	4.757e-08
nuclear-transcribed mRNA catabolic process, nonsense-mediated decay	184	111	103	1.565	-0.047	6.835e-11
macromolecular complex disassembly	32984	112	100	1.584	-0.047	1.809e-09
cellular macromolecular complex disassembly	34623	112	100	1.584	-0.047	1.809e-09
translational initiation	6413	121	112	1.603	-0.047	6.687e-14
protein complex disassembly	43241	91	83	1.828	-0.047	1.695e-10
cellular protein complex disassembly	43624	91	83	1.828	-0.047	1.695e-10
translational termination	6415	85	78	1.88	-0.047	9.018e-10
translational elongation	6414	98	88	1.903	-0.047	2.108e-11
viral genome expression	19080	84	76	1.91	-0.047	1.555e-09
viral transcription	19083	84	76	1.91	-0.047	1.555e-09
molecular function
ion transmembrane transporter activity	15075	382	328	-0.507	-0.047	1.2e-06
substrate-specific transmembrane transporter activity	22891	471	405	-0.451	-0.047	1.066e-05
substrate-specific transporter activity	22892	543	468	-0.433	-0.047	6.377e-06
binding	5488	6522	5514	0.074	-0.047	2.195e-06
protein binding	5515	5602	4772	0.098	-0.047	5.142e-08
DNA binding	3677	751	646	0.3	-0.047	9.443e-09
transcription factor binding transcription factor activity	989	389	349	0.3	-0.047	1.157e-05
protein binding transcription factor activity	988	401	359	0.305	-0.047	7.187e-06
transcription cofactor activity	3712	379	340	0.321	-0.047	5.276e-06
transcription factor binding	8134	332	282	0.324	-0.047	1.523e-05
nucleic acid binding	3676	1083	919	0.442	-0.047	2.909e-17
RNA binding	3723	358	300	0.871	-0.047	2.938e-16
translation factor activity, nucleic acid binding	8135	56	50	0.972	-0.047	5.35e-06
single-stranded DNA binding	3697	46	43	1.168	-0.047	1.023e-05
structural constituent of ribosome	3735	97	77	1.486	-0.047	4.487e-07
cellular component
intrinsic to plasma membrane	31226	1088	984	-0.373	-0.047	6.734e-11
integral to plasma membrane	5887	1045	958	-0.361	-0.047	5.056e-10
intrinsic to membrane	31224	1656	1423	-0.358	-0.047	6.009e-11
integral to membrane	16021	1604	1388	-0.344	-0.047	7.629e-10
plasma membrane part	44459	1478	1309	-0.329	-0.047	2.14e-09
extracellular region	5576	988	837	-0.309	-0.047	3.298e-07
membrane part	44425	2429	2066	-0.295	-0.047	3.033e-09
cell periphery	71944	3053	2297	-0.269	-0.047	1.518e-09
plasma membrane	5886	3028	2275	-0.267	-0.047	2.168e-09
membrane	16020	4233	3261	-0.215	-0.047	1.594e-06
cytoplasm	5737	5770	4792	0.075	-0.047	1.244e-05
intracellular	5622	7819	6394	0.119	-0.047	5.814e-12
intracellular part	44424	7716	6320	0.125	-0.047	9.743e-13
protein complex	43234	1946	1627	0.147	-0.047	1.499e-07
intracellular organelle	43229	6285	5142	0.147	-0.047	3.781e-14
organelle	43226	6292	5149	0.148	-0.047	3.223e-14
intracellular membrane-bounded organelle	43231	5627	4622	0.15	-0.047	2.408e-14
membrane-bounded organelle	43227	5633	4628	0.151	-0.047	2.046e-14
mitochondrion	5739	775	638	0.194	-0.047	7.434e-06
organelle part	44422	3953	3326	0.245	-0.047	1.77e-21
intracellular organelle part	44446	3906	3292	0.249	-0.047	8.434e-22
organelle envelope	31967	420	360	0.265	-0.047	4.504e-06
envelope	31975	420	360	0.265	-0.047	4.504e-06
cytosol	5829	1926	1701	0.279	-0.047	1.512e-12
macromolecular complex	32991	2348	1956	0.282	-0.047	2.075e-15
nucleus	5634	3547	2923	0.333	-0.047	2.032e-32
non-membrane-bounded organelle	43228	1823	1502	0.351	-0.047	3.727e-18
intracellular non-membrane-bounded organelle	43232	1823	1502	0.351	-0.047	3.727e-18
chromosome	5694	368	314	0.372	-0.047	2.424e-07
chromosomal part	44427	333	283	0.381	-0.047	4.565e-07
microtubule organizing center	5815	325	262	0.383	-0.047	1.557e-05
centrosome	5813	312	254	0.386	-0.047	1.596e-05
membrane-enclosed lumen	31974	2016	1738	0.403	-0.047	1.914e-28
nucleoplasm part	44451	518	429	0.405	-0.047	9.224e-11
organelle lumen	43233	1988	1712	0.406	-0.047	4.065e-28
intracellular organelle lumen	70013	1946	1671	0.428	-0.047	3.772e-30
nuclear part	44428	1868	1598	0.492	-0.047	2.798e-38
nucleoplasm	5654	1152	1009	0.5	-0.047	1.84e-27
nuclear lumen	31981	1589	1368	0.521	-0.047	7.766e-36
nuclear body	16604	122	109	0.561	-0.047	1.124e-05
chromatin remodeling complex	16585	104	91	0.659	-0.047	2.17e-05
nucleolus	5730	425	357	0.694	-0.047	6.216e-17
spliceosomal complex	5681	104	90	1.025	-0.047	1.293e-07
ribonucleoprotein complex	30529	393	324	1.095	-0.047	7.948e-22
catalytic step 2 spliceosome	71013	76	68	1.209	-0.047	1.565e-07
cytosolic part	44445	134	116	1.241	-0.047	1.526e-07
ribosome	5840	153	124	1.445	-0.047	3.993e-12
small ribosomal subunit	15935	55	44	1.545	-0.047	2.846e-06
ribosomal subunit	44391	121	99	1.563	-0.047	2.909e-10
large ribosomal subunit	15934	67	55	1.577	-0.047	1.819e-05
cytosolic ribosome	22626	89	80	1.862	-0.047	3.555e-10
cytosolic small ribosomal subunit	22627	35	31	2.123	-0.047	4.073e-07

## Sheet: cPI (ovary, 7 samples)
Terms with significant cPI values (ovarian cancer cPI)
GO term	GO ID	No. of Genes	No. of Genes with Data	PI (term)	PI (all)	P-value			Metabolic Pathway	No. of Genes	No. of Genes with Data	PI (pathway)	PI (all)	P-value
									Transport, Extracellular	194	161	-0.906	-0.322	1.861e-06
biological process									Oxidative Phosphorylation	92	70	1.109	-0.322	1.56e-10
synaptic transmission	7268	414	360	-1.003	-0.322	6.99e-11
transmission of nerve impulse	19226	441	384	-0.954	-0.322	3.833e-10
multicellular organismal signaling	35637	444	387	-0.945	-0.322	6.476e-10
cell-cell signaling	7267	664	593	-0.93	-0.322	2.357e-15
immune response	6955	612	531	-0.831	-0.322	9.514e-10
regulation of immune response	50776	418	357	-0.826	-0.322	9.439e-07
defense response	6952	621	546	-0.81	-0.322	5.283e-10
neurological system process	50877	691	563	-0.806	-0.322	7.819e-09
system process	3008	988	842	-0.797	-0.322	2.914e-12
G-protein coupled receptor signaling pathway	7186	439	377	-0.796	-0.322	7.842e-08
positive regulation of immune system process	2684	387	332	-0.785	-0.322	3.232e-06
regulation of immune system process	2682	629	541	-0.742	-0.322	1.777e-07
immune system process	2376	1072	952	-0.724	-0.322	3.248e-10
regulation of multicellular organismal process	51239	950	822	-0.697	-0.322	1.233e-07
positive regulation of response to stimulus	48584	781	662	-0.677	-0.322	1.809e-06
response to external stimulus	9605	658	584	-0.663	-0.322	2.511e-06
cell surface receptor signaling pathway	7166	1509	1336	-0.649	-0.322	2.17e-09
multicellular organismal process	32501	3176	2694	-0.586	-0.322	6.33e-12
signaling	23052	2986	2641	-0.543	-0.322	4.845e-09
cell communication	7154	3031	2674	-0.539	-0.322	6.685e-09
system development	48731	1696	1459	-0.535	-0.322	2.909e-06
anatomical structure development	48856	1957	1669	-0.528	-0.322	1.383e-06
metabolic process	8152	4878	4174	-0.077	-0.322	2.091e-14
primary metabolic process	44238	4396	3751	-0.066	-0.322	1.181e-14
cellular metabolic process	44237	4503	3851	-0.043	-0.322	3.505e-17
protein metabolic process	19538	2089	1784	-0.04	-0.322	9.81e-09
cellular component organization	16043	2400	2020	-0.029	-0.322	3.848e-09
cellular component organization or biogenesis	71840	2439	2053	-0.015	-0.322	1.708e-10
cellular component biogenesis	44085	843	700	0.032	-0.322	3.218e-06
cellular protein metabolic process	44267	1904	1630	0.036	-0.322	2.398e-12
cellular component organization at cellular level	71842	1939	1632	0.037	-0.322	3.68e-11
macromolecule metabolic process	43170	3323	2845	0.041	-0.322	6.698e-23
cellular component organization or biogenesis at cellular level	71841	1973	1661	0.053	-0.322	8.634e-13
organelle organization	6996	1167	978	0.06	-0.322	1.001e-11
regulation of cell cycle process	10564	345	299	0.075	-0.322	8.209e-07
interphase	51325	292	265	0.083	-0.322	3.057e-06
cell cycle	7049	648	556	0.086	-0.322	1.161e-11
biosynthetic process	9058	1610	1416	0.097	-0.322	7.379e-15
transcription, DNA-dependent	6351	415	386	0.099	-0.322	6.884e-08
cellular macromolecule metabolic process	44260	3065	2626	0.1	-0.322	2.302e-28
cell cycle process	22402	615	527	0.104	-0.322	2.36e-12
cellular biosynthetic process	44249	1554	1365	0.118	-0.322	7.931e-16
catabolic process	9056	1146	986	0.121	-0.322	8.687e-12
protein ubiquitination	16567	307	248	0.16	-0.322	2.744e-06
cellular localization	51641	1047	903	0.165	-0.322	3.884e-12
transcription from RNA polymerase II promoter	6366	308	292	0.172	-0.322	9.945e-07
nitrogen compound metabolic process	6807	2199	1901	0.177	-0.322	1.055e-29
mitotic cell cycle	278	457	405	0.181	-0.322	6.35e-13
modification-dependent protein catabolic process	19941	234	195	0.182	-0.322	7.323e-07
ubiquitin-dependent protein catabolic process	6511	231	192	0.184	-0.322	7.961e-07
cellular nitrogen compound metabolic process	34641	2130	1847	0.185	-0.322	1.879e-30
cellular catabolic process	44248	1014	871	0.188	-0.322	2.44e-14
protein modification by small protein conjugation	32446	324	264	0.202	-0.322	2.946e-07
protein modification by small protein conjugation or removal	70647	388	316	0.205	-0.322	7.711e-09
modification-dependent macromolecule catabolic process	43632	237	197	0.206	-0.322	2.832e-07
establishment of localization in cell	51649	904	783	0.215	-0.322	1.074e-12
cell cycle phase	22403	509	438	0.225	-0.322	2.972e-15
cellular macromolecular complex assembly	34622	254	217	0.236	-0.322	1.561e-06
DNA metabolic process	6259	496	420	0.238	-0.322	3.276e-11
chromosome organization	51276	429	365	0.244	-0.322	4.765e-10
DNA repair	6281	240	211	0.286	-0.322	7.811e-07
macromolecule localization	33036	760	666	0.301	-0.322	6.305e-12
nucleobase-containing compound metabolic process	6139	1793	1550	0.321	-0.322	8.099e-40
macromolecule biosynthetic process	9059	1053	924	0.324	-0.322	3.059e-22
cellular macromolecule biosynthetic process	34645	1029	903	0.344	-0.322	3.298e-23
M phase	279	261	213	0.389	-0.322	1.546e-12
organelle fission	48285	170	147	0.394	-0.322	1.037e-09
protein localization	8104	609	537	0.394	-0.322	1.091e-11
macromolecular complex subunit organization	43933	613	532	0.4	-0.322	1.608e-13
M phase of mitotic cell cycle	87	171	148	0.407	-0.322	6.424e-10
nuclear division	280	163	140	0.432	-0.322	5.172e-10
mitosis	7067	163	140	0.432	-0.322	5.172e-10
nucleic acid metabolic process	90304	1396	1213	0.439	-0.322	3.507e-44
gene expression	10467	1167	1030	0.453	-0.322	1.087e-38
intracellular transport	46907	681	582	0.487	-0.322	4.013e-20
protein complex subunit organization	71822	434	381	0.506	-0.322	7.781e-11
RNA metabolic process	16070	986	863	0.547	-0.322	2.122e-41
RNA biosynthetic process	32774	499	462	0.553	-0.322	4.604e-19
cellular protein localization	34613	451	393	0.566	-0.322	2.374e-13
cellular macromolecule localization	70727	453	395	0.567	-0.322	1.579e-13
macromolecule catabolic process	9057	551	469	0.583	-0.322	8.69e-22
transcription initiation, DNA-dependent	6352	85	80	0.588	-0.322	9.258e-07
establishment of protein localization	45184	442	397	0.614	-0.322	2.509e-14
DNA replication	6260	121	108	0.65	-0.322	9.99e-09
mRNA processing	6397	221	191	0.661	-0.322	2.463e-15
protein transport	15031	428	384	0.67	-0.322	4.609e-16
cellular macromolecule catabolic process	44265	494	418	0.709	-0.322	1.351e-25
RNA splicing, via transesterification reactions with bulged adenosine as nucleophile	377	164	146	0.716	-0.322	5.365e-13
nuclear mRNA splicing, via spliceosome	398	164	146	0.716	-0.322	5.365e-13
viral reproduction	16032	335	311	0.747	-0.322	3.416e-18
RNA splicing, via transesterification reactions	375	170	152	0.754	-0.322	1.186e-14
spindle organization	7051	54	46	0.774	-0.322	2.118e-06
RNA splicing	8380	201	174	0.802	-0.322	6.421e-18
cellular respiration	45333	114	104	0.804	-0.322	1.414e-10
cellular macromolecular complex subunit organization	34621	374	324	0.806	-0.322	1.74e-19
intracellular protein transport	6886	332	297	0.807	-0.322	7.79e-16
ribonucleoprotein complex assembly	22618	74	62	0.82	-0.322	1.587e-07
ribonucleoprotein complex subunit organization	71826	79	64	0.821	-0.322	8.33e-08
RNA processing	6396	374	316	0.835	-0.322	2.965e-31
electron transport chain	22900	87	79	0.954	-0.322	4.108e-10
respiratory electron transport chain	22904	87	79	0.954	-0.322	4.108e-10
mRNA metabolic process	16071	444	386	0.954	-0.322	4.175e-34
ncRNA metabolic process	34660	170	135	0.985	-0.322	5.995e-18
protein localization to organelle	33365	274	242	1.017	-0.322	7.62e-18
cellular process involved in reproduction	48610	239	186	1.02	-0.322	2.464e-12
protein targeting	6605	259	234	1.044	-0.322	1.8e-17
cellular component biogenesis at cellular level	71843	130	112	1.123	-0.322	1.108e-16
ncRNA processing	34470	97	81	1.146	-0.322	1.997e-12
cellular component disassembly	22411	188	170	1.205	-0.322	8.458e-15
cellular component disassembly at cellular level	71845	188	170	1.205	-0.322	8.458e-15
ribonucleoprotein complex biogenesis	22613	124	106	1.207	-0.322	1.895e-17
viral reproductive process	22415	162	147	1.33	-0.322	1.852e-14
translation	6412	262	221	1.367	-0.322	4.9e-29
viral infectious cycle	19058	141	127	1.484	-0.322	5.706e-14
RNA catabolic process	6401	193	161	1.58	-0.322	2.27e-23
rRNA metabolic process	16072	55	45	1.643	-0.322	9.85e-12
establishment of protein localization to organelle	72594	163	145	1.672	-0.322	1.497e-22
rRNA processing	6364	50	44	1.727	-0.322	1.571e-12
ribosome biogenesis	42254	63	53	1.756	-0.322	1.815e-14
mRNA catabolic process	6402	169	144	1.793	-0.322	7.59e-26
nuclear-transcribed mRNA catabolic process	956	160	139	1.851	-0.322	2.404e-26
protein targeting to membrane	6612	134	119	1.952	-0.322	2.139e-22
translational initiation	6413	121	112	2.127	-0.322	1.557e-23
nuclear-transcribed mRNA catabolic process, nonsense-mediated decay	184	111	103	2.192	-0.322	2.498e-22
macromolecular complex disassembly	32984	112	100	2.216	-0.322	1.812e-21
cellular macromolecular complex disassembly	34623	112	100	2.216	-0.322	1.812e-21
protein localization in endoplasmic reticulum	70972	112	100	2.328	-0.322	1.366e-24
cotranslational protein targeting to membrane	6613	106	95	2.424	-0.322	1.022e-24
protein targeting to ER	45047	106	95	2.448	-0.322	1.608e-25
establishment of protein localization in endoplasmic reticulum	72599	106	95	2.448	-0.322	1.608e-25
SRP-dependent cotranslational protein targeting to membrane	6614	105	94	2.456	-0.322	3.913e-25
translational elongation	6414	98	88	2.519	-0.322	1.64e-22
protein complex disassembly	43241	91	83	2.64	-0.322	1.111e-22
cellular protein complex disassembly	43624	91	83	2.64	-0.322	1.111e-22
translational termination	6415	85	78	2.779	-0.322	3.425e-23
viral genome expression	19080	84	76	2.824	-0.322	9.882e-23
viral transcription	19083	84	76	2.824	-0.322	9.882e-23
molecular function
serine hydrolase activity	17171	93	82	-1.178	-0.322	4.034e-06
serine-type peptidase activity	8236	91	80	-1.166	-0.322	8.662e-06
cation channel activity	5261	170	141	-1.053	-0.322	4.323e-07
substrate-specific channel activity	22838	238	199	-1.013	-0.322	4.437e-08
ion channel activity	5216	232	193	-0.989	-0.322	1.129e-07
channel activity	15267	254	212	-0.939	-0.322	2.895e-07
passive transmembrane transporter activity	22803	254	212	-0.939	-0.322	2.895e-07
cation transmembrane transporter activity	8324	289	248	-0.895	-0.322	1.875e-07
ion transmembrane transporter activity	15075	382	328	-0.872	-0.322	5.311e-09
transmembrane signaling receptor activity	4888	525	442	-0.848	-0.322	8.768e-10
substrate-specific transmembrane transporter activity	22891	471	405	-0.833	-0.322	4.57e-09
signaling receptor activity	38023	583	497	-0.815	-0.322	5.434e-10
receptor activity	4872	678	579	-0.775	-0.322	2.587e-10
substrate-specific transporter activity	22892	543	468	-0.768	-0.322	6.302e-08
transmembrane transporter activity	22857	522	450	-0.735	-0.322	3.123e-07
signal transducer activity	4871	773	660	-0.709	-0.322	2.519e-08
molecular transducer activity	60089	773	660	-0.709	-0.322	2.519e-08
protein binding	5515	5602	4772	-0.198	-0.322	1.104e-05
binding	5488	6522	5514	-0.192	-0.322	5.389e-06
pyrophosphatase activity	16462	407	359	0.035	-0.322	5.196e-06
hydrolase activity, acting on acid anhydrides	16817	407	359	0.035	-0.322	5.196e-06
hydrolase activity, acting on acid anhydrides, in phosphorus-containing anhydrides	16818	407	359	0.035	-0.322	5.196e-06
nucleoside-triphosphatase activity	17111	387	343	0.042	-0.322	4.134e-06
nucleic acid binding	3676	1083	919	0.142	-0.322	4.391e-13
ligase activity	16874	281	224	0.157	-0.322	7.706e-06
mRNA binding	3729	68	59	0.749	-0.322	1.028e-06
RNA binding	3723	358	300	0.794	-0.322	1.126e-20
structural constituent of ribosome	3735	97	77	2.257	-0.322	1.569e-16
cellular component
intrinsic to plasma membrane	31226	1088	984	-0.778	-0.322	8.793e-17
integral to plasma membrane	5887	1045	958	-0.773	-0.322	5.382e-16
plasma membrane part	44459	1478	1309	-0.741	-0.322	1.023e-18
extracellular region	5576	988	837	-0.732	-0.322	1.497e-12
extracellular region part	44421	566	499	-0.693	-0.322	6.372e-07
intrinsic to membrane	31224	1656	1423	-0.667	-0.322	6.109e-14
integral to membrane	16021	1604	1388	-0.665	-0.322	2.316e-13
plasma membrane	5886	3028	2275	-0.655	-0.322	7.235e-18
cell periphery	71944	3053	2297	-0.652	-0.322	1.18e-17
membrane part	44425	2429	2066	-0.545	-0.322	7.161e-09
membrane	16020	4233	3261	-0.511	-0.322	1.766e-08
cytoplasm	5737	5770	4792	-0.15	-0.322	1.316e-08
cytoplasmic part	44444	4487	3788	-0.15	-0.322	6.611e-07
intracellular	5622	7819	6394	-0.104	-0.322	1.425e-16
intracellular part	44424	7716	6320	-0.098	-0.322	3.678e-17
cytosol	5829	1926	1701	-0.055	-0.322	3.111e-07
membrane-bounded organelle	43227	5633	4628	-0.038	-0.322	2.655e-22
intracellular membrane-bounded organelle	43231	5627	4622	-0.038	-0.322	2.594e-22
organelle	43226	6292	5149	-0.036	-0.322	7.485e-23
intracellular organelle	43229	6285	5142	-0.035	-0.322	6.407e-23
microtubule cytoskeleton	15630	531	438	-0.026	-0.322	9.188e-06
protein complex	43234	1946	1627	0.034	-0.322	1.857e-17
organelle part	44422	3953	3326	0.056	-0.322	2.428e-28
intracellular organelle part	44446	3906	3292	0.062	-0.322	4.266e-29
mitochondrion	5739	775	638	0.083	-0.322	1.095e-09
nucleus	5634	3547	2923	0.09	-0.322	8.95e-33
membrane-enclosed lumen	31974	2016	1738	0.126	-0.322	8.242e-26
organelle lumen	43233	1988	1712	0.126	-0.322	1.55e-25
chromosome	5694	368	314	0.134	-0.322	1.176e-06
microtubule organizing center	5815	325	262	0.135	-0.322	3.943e-07
intracellular organelle lumen	70013	1946	1671	0.141	-0.322	2.19e-26
centrosome	5813	312	254	0.143	-0.322	2.919e-07
non-membrane-bounded organelle	43228	1823	1502	0.149	-0.322	1.368e-19
intracellular non-membrane-bounded organelle	43232	1823	1502	0.149	-0.322	1.368e-19
chromosomal part	44427	333	283	0.152	-0.322	3.83e-06
mitochondrial part	44429	458	389	0.169	-0.322	3.211e-08
nucleoplasm part	44451	518	429	0.171	-0.322	1.237e-09
macromolecular complex	32991	2348	1956	0.182	-0.322	8.089e-31
nucleoplasm	5654	1152	1009	0.212	-0.322	8.064e-25
nuclear lumen	31981	1589	1368	0.24	-0.322	1.045e-32
nuclear part	44428	1868	1598	0.24	-0.322	3.648e-37
organelle envelope	31967	420	360	0.241	-0.322	7.795e-10
envelope	31975	420	360	0.241	-0.322	7.795e-10
mitochondrial envelope	5740	254	219	0.323	-0.322	9.994e-08
mitochondrial membrane	31966	232	199	0.355	-0.322	2.167e-07
nucleolus	5730	425	357	0.535	-0.322	1.241e-19
organelle inner membrane	19866	175	156	0.55	-0.322	4.831e-10
mitochondrial inner membrane	5743	162	145	0.562	-0.322	1.689e-09
mitochondrial membrane part	44455	103	89	0.605	-0.322	1.241e-07
mitochondrial respiratory chain	5746	53	45	0.783	-0.322	1.74e-05
respiratory chain	70469	53	45	0.783	-0.322	1.74e-05
spliceosomal complex	5681	104	90	0.848	-0.322	1.089e-09
catalytic step 2 spliceosome	71013	76	68	0.867	-0.322	5.218e-08
nuclear pore	5643	38	37	0.928	-0.322	4.446e-07
mitochondrial respiratory chain complex I	5747	39	32	0.959	-0.322	1.634e-05
NADH dehydrogenase complex	30964	39	32	0.959	-0.322	1.634e-05
respiratory chain complex I	45271	39	32	0.959	-0.322	1.634e-05
methyltransferase complex	34708	53	47	1.05	-0.322	7.866e-07
histone methyltransferase complex	35097	53	47	1.05	-0.322	7.866e-07
small nuclear ribonucleoprotein complex	30532	31	27	1.22	-0.322	3.409e-06
ribonucleoprotein complex	30529	393	324	1.233	-0.322	1.964e-36
small ribosomal subunit	15935	55	44	1.598	-0.322	1.735e-07
ribosome	5840	153	124	1.776	-0.322	3.445e-19
cytosolic part	44445	134	116	1.89	-0.322	1.217e-18
ribosomal subunit	44391	121	99	2.181	-0.322	1.689e-20
cytosolic small ribosomal subunit	22627	35	31	2.192	-0.322	3.526e-08
large ribosomal subunit	15934	67	55	2.648	-0.322	6.172e-15
cytosolic ribosome	22626	89	80	2.724	-0.322	5.65e-23
cytosolic large ribosomal subunit	22625	51	47	3.159	-0.322	1.383e-16

[truncated: 9 more sheets: cPI (renal, 8 samples), cPI (fast dividing cell lines, cPI (slow dividing cell lines), cPI (NCI-60, Agilent), nPI (HapMap, CEU), nPI (HapMap, ASN), nPI (HapMap, YRI), nPI (HapMap, males), nPI (HapMap, females)]
