# Supplementary material for: A Genome-Wide Systematic Analysis Reveals Different and Predictive Proliferation Expression Signatures of Cancerous vs. Non-Cancerous Cells
Source: PLoS Genet. 2013 Sep 19;9(9):e1003806. doi: 10.1371/journal.pgen.1003806 (PMC3778010; doi:10.1371/journal.pgen.1003806)
Supplement: Table S4 — Gene associated with cancer specific proliferation (top 200 genes with highest dPI values). (XLS) [file pgen.1003806.s013.xls]

## Sheet: Legend
Table S4 - Genes associated with cancer specific proliferation
Each sheet information on genes associated with cancer specific proliferation
The sheets are:
Top 200 dPI genes (corr)	Details of 200 genes with highest dPI values (correlation based)
Top 200 dPI genes enrichment (corr)	Functional enrichment analysis for the list of the above 200 genes (DAVID Bioinformatics output)
Top 200 dPI genes (slope)	Details of 200 genes with highest dPI values (slope based)
Top 200 dPI genes enrichment (slope	Functional enrichment analysis for the list of the above 200 genes (DAVID Bioinformatics output)

## Sheet: Top dPI genes (corr)
200 genes with highest dPI values (correlation based)
GeneID	Symbol	Aliases	dbXrefs	Map location	Description	dPI
7111	TMOD1	D9S57E|ETMOD|TMOD	HGNC:11871|MIM:190930|Ensembl:ENSG00000136842|HPRD:01838	9q22.3	tropomodulin 1	13.145
6165	RPL35A	DBA5	HGNC:10345|MIM:180468|Ensembl:ENSG00000182899|HPRD:01596	3q29-qter	ribosomal protein L35a	12.524
6135	RPL11	DBA7|GIG34	HGNC:10301|MIM:604175|Ensembl:ENSG00000142676|HPRD:10364	1p36.1-p35	ribosomal protein L11	7.687
9552	SPAG7	ACRP|FSA-1|MGC20134	HGNC:11216|MIM:610056|Ensembl:ENSG00000091640|HPRD:10247	17p13.2	sperm associated antigen 7	7.249
6194	RPS6	-	HGNC:10429|MIM:180460|Ensembl:ENSG00000137154|HPRD:01592	9p21	ribosomal protein S6	6.045
1975	EIF4B	EIF-4B|PRO1843	HGNC:3285|MIM:603928|Ensembl:ENSG00000063046|HPRD:04892	12q13.13	eukaryotic translation initiation factor 4B	5.712
10399	GNB2L1	Gnb2-rs1|H12.3|HLC-7|PIG21|RACK1	HGNC:4399|MIM:176981|Ensembl:ENSG00000204628|HPRD:01503	5q35.3	guanine nucleotide binding protein (G protein), beta polypeptide 2-like 1	5.414
6203	RPS9	-	HGNC:10442|MIM:603631|Ensembl:ENSG00000170889|HPRD:04696	19q13.4	ribosomal protein S9	5.016
51104	FAM108B1	C9orf77|CGI-67|RP11-409O11.2	HGNC:24278|Ensembl:ENSG00000107362|HPRD:12978	9q21.13	family with sequence similarity 108, member B1	4.724
51035	UBXN1	2B28|SAKS1|UBXD10	HGNC:18402|Ensembl:ENSG00000162191|HPRD:11266	11q12.3	UBX domain protein 1	4.508
23521	RPL13A	-	HGNC:10304|Ensembl:ENSG00000142541|HPRD:11775	19q13.3	ribosomal protein L13a	4.233
80279	CDK5RAP3	C53|HSF-27|IC53|LZAP|MST016|OK/SW-cl.114	HGNC:18673|MIM:608202|Ensembl:ENSG00000108465|HPRD:12190	17q21.32	CDK5 regulatory subunit associated protein 3	3.591
26502	NARF	DKFZp434G0420|FLJ10067|IOP2	HGNC:29916|MIM:605349|Ensembl:ENSG00000141562|HPRD:05637	17q25.3	nuclear prelamin A recognition factor	3.55
3071	NCKAP1L	HEM1	HGNC:4862|MIM:141180|Ensembl:ENSG00000123338|HPRD:00781	12q13.1	NCK-associated protein 1-like	3.037
9337	CNOT8	CAF1|CALIF|POP2|hCAF1	HGNC:9207|MIM:603731|Ensembl:ENSG00000155508|HPRD:07225	5q31-q33	CCR4-NOT transcription complex, subunit 8	2.974
64864	RFX7	FLJ12994|FLJ21104|MGC131836|RFXDC2	HGNC:25777|MIM:612660|Ensembl:ENSG00000181827|HPRD:07807	15q21.3	regulatory factor X, 7	2.88
642741	RPL3P7	RPL3_3_732	HGNC:36797	6q21	ribosomal protein L3 pseudogene 7	2.877
25820	ARIH1	ARI|DKFZp686O13120|FLJ20329|FLJ93118|HARI|HHARI|UBCH7BP	HGNC:689|MIM:605624|Ensembl:ENSG00000166233|HPRD:05730	15q24	ariadne homolog, ubiquitin-conjugating enzyme E2 binding protein, 1 (Drosophila)	2.801
6128	RPL6	SHUJUN-2|TAXREB107|TXREB1	HGNC:10362|MIM:603703|Ensembl:ENSG00000089009|HPRD:04745	12q24.1	ribosomal protein L6	2.657
55435	AP1AR	2C18|C4orf16|GBAR|PRO0971|gamma-BAR	HGNC:28808|MIM:610851|Ensembl:ENSG00000138660|HPRD:12824	4q25	adaptor-related protein complex 1 associated regulatory protein	2.639
7520	XRCC5	FLJ39089|KARP-1|KARP1|KU80|KUB2|Ku86|NFIV	HGNC:12833|MIM:194364|Ensembl:ENSG00000079246|HPRD:08935	2q35	X-ray repair complementing defective repair in Chinese hamster cells 5 (double-strand-break rejoining)	2.582
8665	EIF3F	EIF3S5|eIF3-p47	HGNC:3275|MIM:603914|Ensembl:ENSG00000175390|HPRD:04887	11p15.4	eukaryotic translation initiation factor 3, subunit F	2.565
730092	LOC730092	FLJ77916|FLJ99542|MGC138320|MGC138322	HPRD:14301	16p12.2	RRN3 RNA polymerase I transcription factor homolog (S. cerevisiae) pseudogene	2.484
55802	DCP1A	FLJ21691|HSA275986|Nbla00360|SMAD4IP1|SMIF	HGNC:18714|MIM:607010|Ensembl:ENSG00000162290|HPRD:06113	3p21.1	DCP1 decapping enzyme homolog A (S. cerevisiae)	2.42
202	AIM1	CRYBG1|ST4	HGNC:356|MIM:601797|Ensembl:ENSG00000112297|HPRD:18576	6q21	absent in melanoma 1	2.392
4670	HNRNPM	DKFZp547H118|HNRNPM4|HNRPM|HNRPM4|HTGR1|NAGR1	HGNC:5046|MIM:160994|Ensembl:ENSG00000099783|HPRD:01188	19p13.3-p13.2	heterogeneous nuclear ribonucleoprotein M	2.384
3185	HNRNPF	HNRPF|MGC110997|OK/SW-cl.23|mcs94-1	HGNC:5039|MIM:601037|Ensembl:ENSG00000169813|HPRD:03023	10q11.21-q11.22	heterogeneous nuclear ribonucleoprotein F	2.364
51187	RSL24D1	C15orf15|HRP-L30-iso|L30|RLP24|RPL24|RPL24L|TVAS3	HGNC:18479|Ensembl:ENSG00000137876|HPRD:12665	15q21	ribosomal L24 domain containing 1	2.331
23178	PASK	DKFZp434O051|DKFZp686P2031|KIAA0135|PASKIN|STK37	HGNC:17270|MIM:607505|Ensembl:ENSG00000115687|HPRD:06328	2q37.3	PAS domain containing serine/threonine kinase	2.305
26057	ANKRD17	FLJ22206|GTAR|KIAA0697|NY-BR-16	HGNC:23575|Ensembl:ENSG00000132466|HPRD:10648	4q13.3	ankyrin repeat domain 17	2.3
2747	GLUD2	GDH2|GLUDP1	HGNC:4336|MIM:300144|Ensembl:ENSG00000182890|HPRD:02143	Xq24-q25	glutamate dehydrogenase 2	2.198
3476	IGBP1	ALPHA-4|IBP1	HGNC:5461|MIM:300139|Ensembl:ENSG00000089289|HPRD:02140	Xq13.1-q13.3	immunoglobulin (CD79A) binding protein 1	2.183
27430	MAT2B	MAT-II|MATIIbeta|MGC12237|Nbla02999|SDR23E1|TGR	HGNC:6905|MIM:605527|Ensembl:ENSG00000038274|HPRD:05701	5q34-q35	methionine adenosyltransferase II, beta	2.163
2130	EWSR1	EWS|bK984G1.4	HGNC:3508|MIM:133450|Ensembl:ENSG00000182944|HPRD:00592	22q12.2	Ewing sarcoma breakpoint region 1	2.124
6122	RPL3	MGC104284|TARBP-B	HGNC:10332|MIM:604163|Ensembl:ENSG00000100316|HPRD:16042	22q13	ribosomal protein L3	2.122
1915	EEF1A1	CCS-3|CCS3|EEF-1|EEF1A|EF-Tu|EF1A|FLJ25721|GRAF-1EF|HNGC:16303|LENG7|MGC102687|MGC131894|MGC16224|PTI1|eEF1A-1	HGNC:3189|MIM:130590|Ensembl:ENSG00000156508|HPRD:00559	6q14.1	eukaryotic translation elongation factor 1 alpha 1	2.118
689	BTF3	BETA-NAC|BTF3a|BTF3b|NACB	HGNC:1125|MIM:602542|Ensembl:ENSG00000145741|HPRD:03966	5q13.2	basic transcription factor 3	2.098
28977	MRPL42	HSPC204|MRP-L31|MRPL31|MRPS32|PTD007|RPML31	HGNC:14493|MIM:611847|Ensembl:ENSG00000198015|HPRD:14761	12q22	mitochondrial ribosomal protein L42	2.092
9135	RABEP1	RAB5EP|RABPT5	HGNC:17677|MIM:603616|Ensembl:ENSG00000029725|HPRD:04684	17p13.2	rabaptin, RAB GTPase binding effector protein 1	2.031
6160	RPL31	MGC88191	HGNC:10334|Ensembl:ENSG00000071082|HPRD:17994	2q11.2	ribosomal protein L31	2.023
55192	DNAJC17	FLJ10634	HGNC:25556|Ensembl:ENSG00000104129|HPRD:07111	15q15.1	DnaJ (Hsp40) homolog, subfamily C, member 17	2.023
25875	LETMD1	1110019O13Rik|DKFZp586A011|HCCR-2|HCCR1	HGNC:24241|Ensembl:ENSG00000050426|HPRD:09978	12q13.12	LETM1 domain containing 1	2.022
51379	CRLF3	CREME9|CYTOR4|FRWS|MGC20661	HGNC:17177|Ensembl:ENSG00000176390|HPRD:16757	17q11.2	cytokine receptor-like factor 3	2.018
6229	RPS24	DBA3|DKFZp686N1586	HGNC:10411|MIM:602412|Ensembl:ENSG00000138326|HPRD:03877	10q22-q23	ribosomal protein S24	2.013
10243	GPHN	GEPH|GPH|GPHRYN|KIAA1385	HGNC:15465|MIM:603930|Ensembl:ENSG00000171723|HPRD:04893	14q23.3	gephyrin	2.005
26354	GNL3	C77032|E2IG3|MGC800|NS	HGNC:29931|MIM:608011|Ensembl:ENSG00000163938|HPRD:06419	3p21.1	guanine nucleotide binding protein-like 3 (nucleolar)	2
51031	GLOD4	C17orf25|CGI-150|HC71	HGNC:14111|Ensembl:ENSG00000167699|HPRD:12678	17p13.3	glyoxalase domain containing 4	2
79066	METT10D	MGC3329	HGNC:28484|Ensembl:ENSG00000127804|HPRD:14556	17p13.3	methyltransferase 10 domain containing	2
645452	RPL21P68	RPL21_25_668	HGNC:35720	6p22.2	ribosomal protein L21 pseudogene 68	2
6188	RPS3	FLJ26283|FLJ27450|MGC87870	HGNC:10420|MIM:600454|Ensembl:ENSG00000149273|HPRD:10941	11q13.3-q13.5	ribosomal protein S3	1.97
10363	HMG20A	FLJ10739|HMGX1|HMGXB1	HGNC:5001|MIM:605534|Ensembl:ENSG00000140382|HPRD:16116	15q24	high-mobility group 20A	1.929
5757	PTMA	MGC104802|TMSA	HGNC:9623|MIM:188390|Ensembl:ENSG00000187514|HPRD:01778	2q35-q36	prothymosin, alpha	1.913
6181	RPLP2	D11S2243E|MGC71408|P2|RPP2	HGNC:10377|MIM:180530|Ensembl:ENSG00000177600|HPRD:01612	11p15.5-p15.4	ribosomal protein, large, P2	1.906
8125	ANP32A	C15orf1|I1PP2A|LANP|MAPM|MGC119787|MGC150373|PHAP1|PHAPI|PP32	HGNC:13233|MIM:600832|Ensembl:ENSG00000140350|HPRD:09014	15q22.3-q23	acidic (leucine-rich) nuclear phosphoprotein 32 family, member A	1.905
55280	CWF19L1	FLJ10998	HGNC:25613|Ensembl:ENSG00000095485|HPRD:13101	10q24.31	CWF19-like 1, cell cycle control (S. pombe)	1.905
49856	WDR8	FLJ20430|MGC99569	HGNC:12759|MIM:606040|Ensembl:ENSG00000116213|HPRD:06918	1p36.3	WD repeat domain 8	1.877
6141	RPL18	-	HGNC:10310|MIM:604179|Ensembl:ENSG00000063177|HPRD:16046	19q13	ribosomal protein L18	1.875
81556	C15orf44	DKFZp564O1664	HGNC:25372|Ensembl:ENSG00000138614|HPRD:13175	15q22.31	chromosome 15 open reading frame 44	1.862
2232	FDXR	ADXR	HGNC:3642|MIM:103270|Ensembl:ENSG00000161513|HPRD:00060	17q24-q25	ferredoxin reductase	1.86
7385	UQCRC2	QCR2|UQCR2	HGNC:12586|MIM:191329|Ensembl:ENSG00000140740|HPRD:01876	16p12	ubiquinol-cytochrome c reductase core protein II	1.858
55692	LUC7L	FLJ10231|LUC7-LIKE|LUC7B1|SR+89|hLuc7B1	HGNC:6723|MIM:607782|Ensembl:ENSG00000007392|HPRD:08476	16p13.3	LUC7-like (S. cerevisiae)	1.842
3183	HNRNPC	C1|C2|HNRNP|HNRPC|MGC104306|MGC105117|MGC117353|MGC131677|SNRPC	HGNC:5035|MIM:164020|Ensembl:ENSG00000092199|HPRD:01243	14q11.2	heterogeneous nuclear ribonucleoprotein C (C1/C2)	1.829
7266	DNAJC7	DJ11|DJC7|TPR2|TTC2	HGNC:12392|MIM:601964|Ensembl:ENSG00000168259	17q11.2	DnaJ (Hsp40) homolog, subfamily C, member 7	1.821
79726	WDR59	FLJ12270|FP977|MGC11230	HGNC:25706|Ensembl:ENSG00000103091|HPRD:13351	16q23.1	WD repeat domain 59	1.821
55272	IMP3	BRMS2|C15orf12|DKFZp586L0118|FLJ10968|MRPS4	HGNC:14497|MIM:612980|Ensembl:ENSG00000177971|HPRD:12664	15q24	IMP3, U3 small nucleolar ribonucleoprotein, homolog (yeast)	1.801
728453	RPS28P6	RPS28_2_814	HGNC:36085	7q11.22	ribosomal protein S28 pseudogene 6	1.801
8664	EIF3D	EIF3S7|MGC126526|MGC17258|eIF3-p66|eIF3-zeta	HGNC:3278|MIM:603915|Ensembl:ENSG00000100353|HPRD:04888	22q13.1	eukaryotic translation initiation factor 3, subunit D	1.764
56993	TOMM22	1C9-2|MST065|MSTP065|TOM22	HGNC:18002|MIM:607046|Ensembl:ENSG00000100216|HPRD:06130	22q12-q13	translocase of outer mitochondrial membrane 22 homolog (yeast)	1.751
9131	AIFM1	AIF|MGC111425|PDCD8	HGNC:8768|MIM:300169|Ensembl:ENSG00000156709|HPRD:02161	Xq25-q26	apoptosis-inducing factor, mitochondrion-associated, 1	1.741
788	SLC25A20	CAC|CACT	HGNC:1421|MIM:212138|Ensembl:ENSG00000178537|HPRD:01953	3p21.31	solute carrier family 25 (carnitine/acylcarnitine translocase), member 20	1.734
8667	EIF3H	EIF3S3|MGC102958|eIF3-gamma|eIF3-p40	HGNC:3273|MIM:603912|Ensembl:ENSG00000147677|HPRD:04885	8q23.3-q24.11	eukaryotic translation initiation factor 3, subunit H	1.734
26156	RSL1D1	CSIG|DKFZP564M182|L12|MGC138433|MGC142259|PBK1	HGNC:24534|Ensembl:ENSG00000171490|HPRD:10897	16p13.13	ribosomal L1 domain containing 1	1.731
14	AAMP	-	HGNC:18|MIM:603488|Ensembl:ENSG00000127837|HPRD:04600	2q35	angio-associated, migratory cell protein	1.724
6136	RPL12	-	HGNC:10302|MIM:180475|Ensembl:ENSG00000197958|HPRD:01603	9q34	ribosomal protein L12	1.721
4841	NONO	NMT55|NRB54|P54|P54NRB	HGNC:7871|MIM:300084|Ensembl:ENSG00000147140|HPRD:02098	Xq13.1	non-POU domain containing, octamer-binding	1.712
5934	RBL2	FLJ26459|P130|Rb2	HGNC:9894|MIM:180203|Ensembl:ENSG00000103479|HPRD:01576	16q12.2	retinoblastoma-like 2 (p130)	1.705
5832	ALDH18A1	GSAS|MGC117316|P5CS|PYCS	HGNC:9722|MIM:138250|Ensembl:ENSG00000059573|HPRD:00696	10q24.3	aldehyde dehydrogenase 18 family, member A1	1.699
4706	NDUFAB1	ACP|FASN2A|MGC65095|SDAP	HGNC:7694|MIM:603836|Ensembl:ENSG00000004779|HPRD:11951	16p12.2	NADH dehydrogenase (ubiquinone) 1, alpha/beta subcomplex, 1, 8kDa	1.685
58487	CREBZF	FLJ94018|SMILE|ZF	HGNC:24905|MIM:606444|Ensembl:ENSG00000137504|HPRD:07340	11q14	CREB/ATF bZIP transcription factor	1.685
55795	PCID2	DKFZp686C20226|F10|FLJ11305|FLJ99362|MGC16774	HGNC:25653|Ensembl:ENSG00000126226|HPRD:07749	13q34	PCI domain containing 2	1.677
1660	DHX9	DDX9|LKP|NDHII|RHA	HGNC:2750|MIM:603115|Ensembl:ENSG00000135829|HPRD:04386	1q25	DEAH (Asp-Glu-Ala-His) box polypeptide 9	1.665
9364	RAB28	MGC41862	HGNC:9768|MIM:612994|Ensembl:ENSG00000157869|HPRD:06699	4p15.33	RAB28, member RAS oncogene family	1.647
114932	MRFAP1L1	MGC9651|PP784	HGNC:28796|Ensembl:ENSG00000178988|HPRD:15162	4p16.1	Morf4 family associated protein 1-like 1	1.645
326626	PTMAP7	-	HGNC:20031	14q32	prothymosin, alpha pseudogene 7	1.644
54700	RRN3	DKFZp566E104|MGC104238|TIFIA	HGNC:30346|MIM:605121|Ensembl:ENSG00000085721|HPRD:12004	16p12	RRN3 RNA polymerase I transcription factor homolog (S. cerevisiae)	1.641
999	CDH1	Arc-1|CD324|CDHE|ECAD|LCAM|UVO	HGNC:1748|MIM:192090|Ensembl:ENSG00000039068|HPRD:01885	16q22.1	cadherin 1, type 1, E-cadherin (epithelial)	1.639
7329	UBE2I	C358B7.1|P18|UBC9	HGNC:12485|MIM:601661|Ensembl:ENSG00000103275|HPRD:09045	16p13.3	ubiquitin-conjugating enzyme E2I (UBC9 homolog, yeast)	1.639
6426	SFRS1	ASF|MGC5228|SF2|SF2p33|SRp30a	HGNC:10780|MIM:600812|Ensembl:ENSG00000136450|HPRD:02887	17q21.3-q22	splicing factor, arginine/serine-rich 1	1.636
10713	USP39	CGI-21|HSPC332|MGC75069|SAD1|SNRNP65	HGNC:20071|MIM:611594|Ensembl:ENSG00000168883|HPRD:07165	2p11.2	ubiquitin specific peptidase 39	1.635
10672	GNA13	G13|MGC46138	HGNC:4381|MIM:604406|Ensembl:ENSG00000120063|HPRD:05100	17q24.3	guanine nucleotide binding protein (G protein), alpha 13	1.626
81608	FIP1L1	DKFZp586K0717|FLJ33619|Rhe	HGNC:19124|MIM:607686|Ensembl:ENSG00000145216|HPRD:09646	4q12	FIP1 like 1 (S. cerevisiae)	1.619
8607	RUVBL1	ECP54|INO80H|NMP238|PONTIN|Pontin52|RVB1|TIH1|TIP49|TIP49A	HGNC:10474|MIM:603449|Ensembl:ENSG00000175792|HPRD:09143	3q21	RuvB-like 1 (E. coli)	1.605
23107	MRPS27	FLJ21764|FLJ23348|KIAA0264|MRP-S27|S27mt	HGNC:14512|MIM:611989|Ensembl:ENSG00000113048|HPRD:17596	5q13.2	mitochondrial ribosomal protein S27	1.601
51497	TH1L	HSPC130|NELF-C|NELF-D|TH1	HGNC:15934|MIM:605297|Ensembl:ENSG00000101158|HPRD:16096	20q13	TH1-like (Drosophila)	1.59
6642	SNX1	HsT17379|MGC8664|SNX1A|Vps5	HGNC:11172|MIM:601272|Ensembl:ENSG00000028528|HPRD:03171	15q22.31	sorting nexin 1	1.588
4602	MYB	Cmyb|c-myb|c-myb_CDS|efg	HGNC:7545|MIM:189990|Ensembl:ENSG00000118513|HPRD:01810	6q22-q23	v-myb myeloblastosis viral oncogene homolog (avian)	1.586
6130	RPL7A	SURF3|TRUP	HGNC:10364|MIM:185640|Ensembl:ENSG00000148303|HPRD:01712	9q34	ribosomal protein L7a	1.586
1815	DRD4	D4DR	HGNC:3025|MIM:126452|Ensembl:ENSG00000069696|HPRD:00541	11p15.5	dopamine receptor D4	1.583
6428	SFRS3	SRp20	HGNC:10785|MIM:603364|Ensembl:ENSG00000112081|HPRD:04530	6p21	splicing factor, arginine/serine-rich 3	1.565
27429	HTRA2	OMI|PARK13|PRSS25	HGNC:14348|MIM:606441|Ensembl:ENSG00000115317|HPRD:05919	2p12	HtrA serine peptidase 2	1.564
2926	GRSF1	FLJ13125	HGNC:4610|MIM:604851|Ensembl:ENSG00000132463|HPRD:07276	4q13	G-rich RNA sequence binding factor 1	1.556
5496	PPM1G	MGC1675|MGC2870|PP2CG|PP2CGAMMA|PPP2CG	HGNC:9278|MIM:605119|Ensembl:ENSG00000115241|HPRD:09237	2p23.3	protein phosphatase 1G (formerly 2C), magnesium-dependent, gamma isoform	1.551
6183	MRPS12	MPR-S12|MT-RPS12|RPMS12|RPS12|RPSM12	HGNC:10380|MIM:603021|Ensembl:ENSG00000128626|HPRD:04316	19q13.1-q13.2	mitochondrial ribosomal protein S12	1.538
55907	CMAS	-	HGNC:18290|MIM:603316|Ensembl:ENSG00000111726|HPRD:04501	12p12.1	cytidine monophosphate N-acetylneuraminic acid synthetase	1.537
7334	UBE2N	MGC131857|MGC8489|UBC13|UbcH-ben	HGNC:12492|MIM:603679|Ensembl:ENSG00000177889|HPRD:04725	12q22	ubiquitin-conjugating enzyme E2N (UBC13 homolog, yeast)	1.535
6147	RPL23A	FLJ27455|MDA20	HGNC:10317|MIM:602326|Ensembl:ENSG00000198242|HPRD:15998	17q11	ribosomal protein L23a	1.528
56915	EXOSC5	MGC111224|MGC12901|RRP41B|RRP46|Rrp46p|hRrp46p|p12B	HGNC:24662|MIM:606492|Ensembl:ENSG00000077348|HPRD:16222	19q13.1	exosome component 5	1.521
4076	CAPRIN1	GPIAP1|GPIP137|M11S1|caprin-1|p137GPI	HGNC:6743|MIM:601178|Ensembl:ENSG00000135387|HPRD:03108	11p13	cell cycle associated protein 1	1.519
11196	SEC23IP	MSTP053|P125	HGNC:17018|Ensembl:ENSG00000107651|HPRD:07152	10q25-q26	SEC23 interacting protein	1.51
55505	NOP10	MGC70651|NOLA3|NOP10P	HGNC:14378|MIM:606471|Ensembl:ENSG00000182117|HPRD:07571	15q14-q15	NOP10 ribonucleoprotein homolog (yeast)	1.503
2551	GABPA	E4TF1-60|E4TF1A|NFT2|NRF2|NRF2A	HGNC:4071|MIM:600609|Ensembl:ENSG00000154727|HPRD:11793	21q21-q22.1|21q21.3	GA binding protein transcription factor, alpha subunit 60kDa	1.501
9969	MED13	ARC250|DRIP250|HSPC221|KIAA0593|THRAP1|TRAP240	HGNC:22474|MIM:603808|Ensembl:ENSG00000108510|HPRD:07229	17q22-q23	mediator complex subunit 13	1.497
51	ACOX1	ACOX|MGC1198|PALMCOX|SCOX	HGNC:119|MIM:609751|Ensembl:ENSG00000161533|HPRD:02030	17q24-q25|17q25.1	acyl-Coenzyme A oxidase 1, palmitoyl	1.496
25880	TMEM186	C16orf51|DKFZp564K2062	HGNC:24530|Ensembl:ENSG00000184857|HPRD:08527	16p13.13-p12.3	transmembrane protein 186	1.493
55686	MREG	DSU|FLJ10116|MGC90296|WDT2	HGNC:25478|MIM:609207|Ensembl:ENSG00000118242|HPRD:07645	2q35	melanoregulin	1.493
6176	RPLP1	FLJ27448|MGC5215|P1|RPP1	HGNC:10372|MIM:180520|Ensembl:ENSG00000137818|HPRD:01611	15q22	ribosomal protein, large, P1	1.491
10084	PQBP1	MRX55|MRXS3|MRXS8|NPW38|RENS1|SHS	HGNC:9330|MIM:300463|Ensembl:ENSG00000102103|HPRD:02354	Xp11.23	polyglutamine binding protein 1	1.486
10963	STIP1	HOP|IEF-SSP-3521|P60|STI1|STI1L	HGNC:11387|MIM:605063|Ensembl:ENSG00000168439|HPRD:05454	11q13	stress-induced-phosphoprotein 1	1.484
9882	TBC1D4	AS160|DKFZp779C0666	HGNC:19165|MIM:612465|Ensembl:ENSG00000136111|HPRD:18164	13q22.2	TBC1 domain family, member 4	1.483
9526	MPDU1	CDGIF|FLJ14836|HBEBP2BPA|Lec35|My008|PP3958|PQLC5|SL15	HGNC:7207|MIM:604041|Ensembl:ENSG00000129255|HPRD:04951	17p13.1-p12	mannose-P-dolichol utilization defect 1	1.481
5471	PPAT	ATASE|GPAT|PRAT	HGNC:9238|MIM:172450|Ensembl:ENSG00000128059|HPRD:01402	4q12	phosphoribosyl pyrophosphate amidotransferase	1.477
9798	KIAA0174	IST1|MGC117220	HGNC:28977|Ensembl:ENSG00000182149|HPRD:13784	16q22.2	KIAA0174	1.477
23203	PMPCA	Alpha-MPP|FLJ26258|INPP5E|KIAA0123|MGC104197	HGNC:18667|MIM:613036|Ensembl:ENSG00000165688|HPRD:07500	9q34.3	peptidase (mitochondrial processing) alpha	1.476
6636	SNRPF	SMF|Sm-F	HGNC:11162|MIM:603541|Ensembl:ENSG00000139343|HPRD:04645	12q23.1	small nuclear ribonucleoprotein polypeptide F	1.475
51765	RP6-213H19.1	MASK|MST4	MIM:300547|Ensembl:ENSG00000134602|HPRD:06663	Xq26.2	serine/threonine protein kinase MST4	1.474
29997	GLTSCR2	PICT-1|PICT1	HGNC:4333|MIM:605691|Ensembl:ENSG00000105373|HPRD:16142	19q13.3	glioma tumor suppressor candidate region gene 2	1.467
80222	TARS2	FLJ12528|TARSL1	HGNC:30740|MIM:612805|Ensembl:ENSG00000143374|HPRD:18148	1q21.3	threonyl-tRNA synthetase 2, mitochondrial (putative)	1.455
1349	COX7B	-	HGNC:2291|MIM:603792|Ensembl:ENSG00000131174|HPRD:04812	Xq21.1	cytochrome c oxidase subunit VIIb	1.454
11051	NUDT21	CFIM25|CPSF5|DKFZp686H1588	HGNC:13870|MIM:604978|Ensembl:ENSG00000167005|HPRD:05400	16q12.2	nudix (nucleoside diphosphate linked moiety X)-type motif 21	1.454
5160	PDHA1	PDHA|PDHCE1A|PHE1A	HGNC:8806|MIM:300502|Ensembl:ENSG00000131828|HPRD:02420	Xp22.2-p22.1	pyruvate dehydrogenase (lipoamide) alpha 1	1.452
7403	KDM6A	DKFZp686A03225|MGC141941|UTX|bA386N14.2	HGNC:12637|MIM:300128|Ensembl:ENSG00000147050|HPRD:02131	Xp11.2	lysine (K)-specific demethylase 6A	1.452
9937	DCLRE1A	KIAA0086|PSO2|SNM1|SNM1A	HGNC:17660|MIM:609682|Ensembl:ENSG00000198924|HPRD:08519	10q25.1	DNA cross-link repair 1A (PSO2 homolog, S. cerevisiae)	1.452
2733	GLE1	GLE1L|LCCS|LCCS1|hGLE1	HGNC:4315|MIM:603371|Ensembl:ENSG00000119392|HPRD:04536	9q34.11	GLE1 RNA export mediator homolog (yeast)	1.445
6294	SAFB	DKFZp779C1727|HAP|HET|SAFB1	HGNC:10520|MIM:602895|Ensembl:ENSG00000160633|HPRD:04205	19p13.3-p13.2	scaffold attachment factor B	1.444
55135	WRAP53	FLJ10385|TCAB1|WDR79	HGNC:25522|MIM:612661|Ensembl:ENSG00000141499|HPRD:07670	17p13.1	WD repeat containing, antisense to TP53	1.441
6205	RPS11	-	HGNC:10384|MIM:180471|Ensembl:ENSG00000142534|HPRD:01599	19q13.3	ribosomal protein S11	1.44
55037	PTCD3	DKFZp666K071|FLJ20758	HGNC:24717|Ensembl:ENSG00000132300|HPRD:08631	2p11.2	Pentatricopeptide repeat domain 3	1.44
1337	COX6A1	COX6A|COX6AL|MGC104500	HGNC:2277|MIM:602072|Ensembl:ENSG00000111775|HPRD:03644	12q24.2|12q24.2	cytochrome c oxidase subunit VIa polypeptide 1	1.436
10767	HBS1L	DKFZp686L13262|EF-1a|ERFS|HBS1|HSPC276	HGNC:4834|MIM:612450|Ensembl:ENSG00000112339|HPRD:06582	6q23-q24	HBS1-like (S. cerevisiae)	1.431
6201	RPS7	DBA8	HGNC:10440|MIM:603658|Ensembl:ENSG00000171863|HPRD:04712	2p25	ribosomal protein S7	1.426
390998	LOC390998	-	-	1p36.22	similar to hCG1644589	1.423
9535	GMFG	GMF-GAMMA|MGC126867	HGNC:4374|MIM:604104|Ensembl:ENSG00000130755|HPRD:06821	19q13.2	glia maturation factor, gamma	1.422
58516	FAM60A	C12orf14|L4|TERA	HGNC:30702|Ensembl:ENSG00000139146|HPRD:16588	12p11	family with sequence similarity 60, member A	1.422
65117	RSRC2	FLJ11021	HGNC:30559|Ensembl:ENSG00000111011|HPRD:13342	12q24.31	arginine/serine-rich coiled-coil 2	1.422
10921	RNPS1	E5.1|MGC117332	HGNC:10080|MIM:606447|Ensembl:ENSG00000205937|HPRD:07341	16p13.3	RNA binding protein S1, serine-rich domain	1.42
23587	C17orf81	DERP6|HSPC002|MST071|MSTP071	HGNC:30617|Ensembl:ENSG00000170291|HPRD:08520	17p13.1	chromosome 17 open reading frame 81	1.418
80306	MED28	1500003D12Rik|DKFZp434N185|EG1|magicin	HGNC:24628|MIM:610311|Ensembl:ENSG00000118579|HPRD:14381	4p16	mediator complex subunit 28	1.418
9733	SART3	DSAP1|KIAA0156|MGC138188|P100|RP11-13G14|TIP110|p110|p110(nrb)	HGNC:16860|MIM:611684|Ensembl:ENSG00000075856|HPRD:11532	12q24.1	squamous cell carcinoma antigen recognized by T cells 3	1.417
3646	EIF3E	EIF3-P48|EIF3S6|INT6|eIF3-p46	HGNC:3277|MIM:602210|Ensembl:ENSG00000104408|HPRD:03734	8q22-q23	eukaryotic translation initiation factor 3, subunit E	1.416
10422	UBAC1	GBDR1|RP11-432J22.3|UBADC1	HGNC:30221|MIM:608129|Ensembl:ENSG00000130560|HPRD:12170	9q34.3	UBA domain containing 1	1.413
79767	ELMO3	CED-12|CED12|ELMO-3|FLJ13824	HGNC:17289|MIM:606422|Ensembl:ENSG00000102890|HPRD:12104	16q22.1	engulfment and cell motility 3	1.408
6390	SDHB	FLJ92337|IP|PGL4|SDH|SDH1|SDH2|SDHIP	HGNC:10681|MIM:185470|Ensembl:ENSG00000117118|HPRD:01707	1p36.1-p35	succinate dehydrogenase complex, subunit B, iron sulfur (Ip)	1.407
7762	ZNF215	BAZ2|ZKSCAN11	HGNC:13007|MIM:605016|Ensembl:ENSG00000149054|HPRD:05425	11p15.4	zinc finger protein 215	1.407
5007	OSBP	OSBP1	HGNC:8503|MIM:167040|Ensembl:ENSG00000110048|HPRD:01327	11q12-q13	oxysterol binding protein	1.406
55011	PIH1D1	FLJ20643|NOP17	HGNC:26075|MIM:611480|Ensembl:ENSG00000104872|HPRD:07938	19q13.33	PIH1 domain containing 1	1.399
5411	PNN	DRS|SDK3|memA|pinin	HGNC:9162|MIM:603154|Ensembl:ENSG00000100941|HPRD:04401	14q21.1	pinin, desmosome associated protein	1.39
3181	HNRNPA2B1	DKFZp779B0244|FLJ22720|HNRNPA2|HNRNPB1|HNRPA2|HNRPA2B1|HNRPB1|RNPA2|SNRPB1	HGNC:5033|MIM:600124|Ensembl:ENSG00000122566|HPRD:02526	7p15	heterogeneous nuclear ribonucleoprotein A2/B1	1.387
27079	RPUSD2	C15orf19|C18B11|FLJ31409	HGNC:24180|Ensembl:ENSG00000166133|HPRD:12668	15q13.3	RNA pseudouridylate synthase domain containing 2	1.387
3007	HIST1H1D	H1.3|H1F3|MGC138176	HGNC:4717|MIM:142210|Ensembl:ENSG00000124575|HPRD:06764	6p21.3	histone cluster 1, H1d	1.385
25977	NECAP1	DKFZP566B183|MGC131900	HGNC:24539|MIM:611623|Ensembl:ENSG00000089818|HPRD:14819	12p13.31	NECAP endocytosis associated 1	1.383
10678	B3GNT2	B3GN-T1|B3GN-T2|B3GNT|B3GNT-2|B3GNT1|BETA3GNT	HGNC:15629|MIM:605581|Ensembl:ENSG00000170340|HPRD:09279	2p15	UDP-GlcNAc:betaGal beta-1,3-N-acetylglucosaminyltransferase 2	1.382
6883	TAF12	TAF2J|TAFII20	HGNC:11545|MIM:600773|Ensembl:ENSG00000120656|HPRD:15981	1p35.3	TAF12 RNA polymerase II, TATA box binding protein (TBP)-associated factor, 20kDa	1.38
6164	RPL34	MGC111005	HGNC:10340|Ensembl:ENSG00000109475|HPRD:17996	4q25	ribosomal protein L34	1.379
6004	RGS16	A28-RGS14|A28-RGS14P|RGS-R	HGNC:9997|MIM:602514|Ensembl:ENSG00000143333|HPRD:03945	1q25-q31	regulator of G-protein signaling 16	1.377
55326	AGPAT5	1AGPAT5|LPAATE	HGNC:20886|Ensembl:ENSG00000155189|HPRD:12438	8p23.1	1-acylglycerol-3-phosphate O-acyltransferase 5 (lysophosphatidic acid acyltransferase, epsilon)	1.377
27349	MCAT	FASN2C|MCT|MGC47838|MT|fabD	HGNC:29622|Ensembl:ENSG00000100294|HPRD:14786	22q13.31	malonyl CoA:ACP acyltransferase (mitochondrial)	1.374
1198	CLK3	FLJ22858|PHCLK3|PHCLK3/152	HGNC:2071|MIM:602990|Ensembl:ENSG00000179335|HPRD:04290	15q24	CDC-like kinase 3	1.372
6652	SORD	SORD1	HGNC:11184|MIM:182500|Ensembl:ENSG00000140263|HPRD:01679	15q15.3	sorbitol dehydrogenase	1.369
3416	IDE	FLJ35968|INSULYSIN	HGNC:5381|MIM:146680|Ensembl:ENSG00000119912|HPRD:00894	10q23-q25	insulin-degrading enzyme	1.368
4686	NCBP1	CBP80|MGC2087|NCBP	HGNC:7658|MIM:600469|Ensembl:ENSG00000136937|HPRD:02717	9q34.1	nuclear cap binding protein subunit 1, 80kDa	1.367
114657	COX7BP1	bK714B7.1	HGNC:16529	22q13	cytochrome c oxidase subunit VIIb pseudogene 1	1.367
55916	NXT2	P15-2	HGNC:18151|MIM:300320|Ensembl:ENSG00000101888|HPRD:02264	Xq23	nuclear transport factor 2-like export factor 2	1.362
54496	PRMT7	FLJ10640|KIAA1933	HGNC:25557|MIM:610087|Ensembl:ENSG00000132600|HPRD:15174	16q22.1	protein arginine methyltransferase 7	1.359
9184	BUB3	BUB3L|hBUB3	HGNC:1151|MIM:603719|Ensembl:ENSG00000154473|HPRD:04761	10q26	budding uninhibited by benzimidazoles 3 homolog (yeast)	1.355
55608	ANKRD10	DKFZp686B07190|FLJ20093	HGNC:20265|Ensembl:ENSG00000088448|HPRD:12455	13q34	ankyrin repeat domain 10	1.355
9326	ZNHIT3	TRIP3	HGNC:12309|MIM:604500|Ensembl:ENSG00000108278|HPRD:05139	17q12	zinc finger, HIT type 3	1.351
29777	ABT1	hABT1	HGNC:17369|Ensembl:ENSG00000146109|HPRD:16469	6p22.2	activator of basal transcription 1	1.35
6124	RPL4	-	HGNC:10353|MIM:180479|Ensembl:ENSG00000174444|HPRD:01607	15q22	ribosomal protein L4	1.348
1024	CDK8	K35|MGC126074|MGC126075	HGNC:1779|MIM:603184|Ensembl:ENSG00000132964|HPRD:04422	13q12	cyclin-dependent kinase 8	1.347
6877	TAF5	TAF2D|TAFII100	HGNC:11539|MIM:601787|Ensembl:ENSG00000148835|HPRD:11876	10q24-q25.2	TAF5 RNA polymerase II, TATA box binding protein (TBP)-associated factor, 100kDa	1.347
6908	TBP	GTF2D|GTF2D1|MGC117320|MGC126054|MGC126055|SCA17|TFIID	HGNC:11588|MIM:600075|Ensembl:ENSG00000112592|HPRD:02511	6q27	TATA box binding protein	1.341
11331	PHB2	BAP|BCAP37|Bap37|MGC117268|PNAS-141|REA|p22	HGNC:30306|MIM:610704|Ensembl:ENSG00000215021|HPRD:17843	12p13	prohibitin 2	1.34
6169	RPL38	-	HGNC:10349|MIM:604182|Ensembl:ENSG00000172809|HPRD:16048	17q23-q25	ribosomal protein L38	1.339
4722	NDUFS3	-	HGNC:7710|MIM:603846|Ensembl:ENSG00000213619|HPRD:10355	11p11.11	NADH dehydrogenase (ubiquinone) Fe-S protein 3, 30kDa (NADH-coenzyme Q reductase)	1.336
8030	CCDC6	D10S170|FLJ32286|H4|PTC|TPC|TST1	HGNC:18782|MIM:601985|Ensembl:ENSG00000108091|HPRD:09064	10q21	coiled-coil domain containing 6	1.335
9931	HELZ	DHRC|DKFZp586G1924|DRHC|HUMORF5|KIAA0054|MGC163454	HGNC:16878|MIM:606699|Ensembl:ENSG00000198265|HPRD:10452	17q24.2	helicase with zinc finger	1.334
55246	CCDC25	FLJ10853	HGNC:25591|Ensembl:ENSG00000147419|HPRD:07705	8p21.1	coiled-coil domain containing 25	1.334
51690	LSM7	YNL147W	HGNC:20470|MIM:607287|Ensembl:ENSG00000130332|HPRD:06287	19p13.3	LSM7 homolog, U6 small nuclear RNA associated (S. cerevisiae)	1.331
4999	ORC2L	ORC2	HGNC:8488|MIM:601182|Ensembl:ENSG00000115942|HPRD:03112	2q33	origin recognition complex, subunit 2-like (yeast)	1.33
54974	THG1L	FLJ11601|FLJ20546|ICF45	HGNC:26053|Ensembl:ENSG00000113272|HPRD:13726	5q33.3	tRNA-histidine guanylyltransferase 1-like (S. cerevisiae)	1.328
79657	RPAP3	FLJ21908	HGNC:26151|MIM:611477|Ensembl:ENSG00000005175|HPRD:07970	12q13.11	RNA polymerase II associated protein 3	1.327
64087	MCCC2	MCCB	HGNC:6937|MIM:609014|Ensembl:ENSG00000131844|HPRD:01952	5q12-q13	methylcrotonoyl-Coenzyme A carboxylase 2 (beta)	1.325
54797	MED18	FLJ20045|p28b	HGNC:25944|MIM:612384|Ensembl:ENSG00000130772|HPRD:17476	1p35.3	mediator complex subunit 18	1.321
80142	PTGES2	C9orf15|FLJ14038|GBF1|MGC11289|PGES2|mPGES-2	HGNC:17822|MIM:608152|Ensembl:ENSG00000148334|HPRD:07458	9q34.11	prostaglandin E synthase 2	1.32
9774	BCLAF1	BTF|KIAA0164|bK211L9.1	HGNC:16863|MIM:612588|Ensembl:ENSG00000029363|HPRD:16544	6q22-q23	BCL2-associated transcription factor 1	1.317
63891	RNF123	DKFZp686C2222|FLJ12565|FP1477|KPC1|MGC163504	HGNC:21148|Ensembl:ENSG00000164068|HPRD:11499	3p24.3	ring finger protein 123	1.315
11011	TLK2	MGC44450|PKU-ALPHA	HGNC:11842|MIM:608439|Ensembl:ENSG00000146872|HPRD:10527	17q23	tousled-like kinase 2	1.307
6195	RPS6KA1	HU-1|MAPKAPK1A|RSK|RSK1	HGNC:10430|MIM:601684|Ensembl:ENSG00000117676|HPRD:03402	1p	ribosomal protein S6 kinase, 90kDa, polypeptide 1	1.305
60528	ELAC2	ELC2|FLJ10530|FLJ36693|FLJ42848|HPC2	HGNC:14198|MIM:605367|Ensembl:ENSG00000006744|HPRD:05641	17p11.2	elaC homolog 2 (E. coli)	1.303
51386	EIF3L	EIF3EIP|EIF3S11|EIF3S6IP|HSPC021|HSPC025|MSTP005	HGNC:18138|Ensembl:ENSG00000100129|HPRD:10932	22q	eukaryotic translation initiation factor 3, subunit L	1.3

## Sheet: Top dPI genes enrichment (corr)
DAVID Bioinformatics (http://david.abcc.ncifcrf.gov/) enrichment results
for the 200 genes with highest dPI values (correlation based)
Annotation Cluster 1	Enrichment Score: 15.741269655866448
Category	Term	Count	%	PValue	Genes	List Total	Pop Hits	Pop Total	Fold Enrichment	Bonferroni	Benjamini	FDR
SP_PIR_KEYWORDS	ribonucleoprotein	33	16.5	3.46386e-22	6181, 6147, 6122, 6183, 6160, 6141, 6124, 6636, 6164, 6205, 6165, 51690, 6188, 28977, 6169, 55272, 55505, 6136, 4670, 6135, 728453, 23521, 6130, 6176, 6203, 6229, 6201, 3183, 3185, 23107, 3181, 6194, 6128	195	219	12287	9.4947	7.75905e-20	7.75905e-20	4.42207e-19
GOTERM_BP_FAT	GO:0006412~translation	35	17.5	5.23451e-22	6181, 6147, 6122, 6183, 6160, 6141, 6124, 6164, 6205, 1915, 6165, 6188, 28977, 6169, 1975, 6136, 26156, 6135, 728453, 23521, 6130, 51386, 8667, 6176, 80222, 8665, 8664, 51187, 6203, 6229, 6201, 10767, 3646, 6194, 6128	164	251	9832	8.35973	4.7634e-19	4.7634e-19	8.17093e-19
GOTERM_CC_FAT	GO:0030529~ribonucleoprotein complex	42	21	1.03177e-21	6181, 6147, 6122, 6183, 6160, 55135, 6141, 6636, 6124, 6164, 6205, 6165, 51690, 6188, 28977, 6169, 55272, 55505, 6136, 4670, 26156, 6135, 728453, 5411, 23521, 6130, 4686, 1660, 6176, 6229, 51187, 6203, 6201, 55802, 3183, 3185, 23107, 3181, 6194, 6128, 55011, 6426	148	409	8883	6.16345	2.48657e-19	2.48657e-19	1.33264e-18
KEGG_PATHWAY	hsa03010:Ribosome	23	11.5	1.60903e-21	6136, 6181, 6147, 6135, 6122, 728453, 6141, 6160, 23521, 6124, 6130, 6164, 6205, 6165, 6176, 6188, 6169, 51187, 6203, 6229, 6201, 6194, 6128	76	79	4130	15.8211	9.65421e-20	9.65421e-20	1.61252e-18
GOTERM_MF_FAT	GO:0003735~structural constituent of ribosome	26	13	4.6577e-21	6181, 6147, 6183, 6122, 6141, 6160, 6124, 6164, 6205, 6165, 6188, 6169, 28977, 6136, 26156, 6135, 728453, 23521, 6130, 6176, 51187, 6203, 6229, 6201, 6128, 6194	152	123	9326	12.9694	1.44855e-18	1.44855e-18	6.25827e-18
GOTERM_CC_FAT	GO:0005840~ribosome	28	14	1.54077e-20	6181, 6147, 6183, 6122, 6141, 6160, 6124, 6164, 6205, 6165, 6188, 6169, 28977, 55272, 6136, 26156, 6135, 728453, 23521, 6130, 6176, 51187, 6203, 6229, 6201, 23107, 6194, 6128	148	156	8883	10.7729	3.71326e-18	1.85663e-18	1.99006e-17
GOTERM_BP_FAT	GO:0006414~translational elongation	23	11.5	1.82409e-20	6136, 6181, 6147, 6135, 6122, 728453, 6141, 6160, 23521, 6124, 6130, 6164, 6205, 1915, 6165, 6176, 6188, 6169, 6203, 6229, 6201, 6194, 6128	164	88	9832	15.6691	1.65992e-17	8.2996e-18	2.84735e-17
SP_PIR_KEYWORDS	ribosomal protein	26	13	7.66068e-20	6181, 6147, 6183, 6122, 6141, 6160, 6124, 6164, 6205, 6165, 6188, 6169, 28977, 55272, 6136, 6135, 728453, 23521, 6130, 6176, 6203, 6229, 6201, 23107, 6128, 6194	195	138	12287	11.8715	1.71599e-17	5.71997e-18	9.77985e-17
SP_PIR_KEYWORDS	protein biosynthesis	27	13.5	1.42425e-19	6181, 6122, 6141, 6160, 6205, 1915, 6165, 6188, 1975, 6136, 6135, 728453, 23521, 6130, 51386, 8667, 6176, 80222, 8665, 8664, 6203, 6229, 6201, 10767, 3646, 6128, 6194	195	157	12287	10.8362	3.19033e-17	7.97582e-18	1.81825e-16
GOTERM_MF_FAT	GO:0003723~RNA binding	45	22.5	1.96491e-19	11051, 6181, 6147, 2130, 6122, 6160, 55135, 6141, 6636, 6124, 6164, 6205, 6165, 51690, 6188, 6169, 10921, 1975, 55272, 56915, 81608, 29777, 6136, 4670, 26156, 26057, 6135, 4841, 6130, 2926, 4686, 6294, 27079, 9733, 1660, 6176, 55192, 6203, 6201, 3183, 3185, 6428, 3181, 6128, 6426	152	560	9326	4.93033	6.11087e-17	3.05543e-17	2.64013e-16
SP_PIR_KEYWORDS	ribosome	19	9.5	2.25273e-18	6136, 6181, 6135, 6122, 728453, 6141, 6160, 23521, 6124, 6130, 6205, 6165, 6176, 6188, 6203, 6229, 6201, 6194, 6128	195	63	12287	19.0031	5.04611e-16	1.00922e-16	2.8759e-15
GOTERM_CC_FAT	GO:0033279~ribosomal subunit	22	11	2.38637e-18	6181, 6147, 6135, 6122, 6183, 728453, 6141, 6160, 23521, 6124, 6130, 6164, 6205, 6176, 6188, 28977, 6169, 6203, 6229, 6201, 6194, 6128	148	96	8883	13.7546	5.75116e-16	1.91705e-16	3.08224e-15
GOTERM_CC_FAT	GO:0022626~cytosolic ribosome	19	9.5	1.81912e-17	6181, 6147, 6135, 6122, 728453, 6141, 6160, 6124, 6130, 6164, 6205, 6176, 6188, 6169, 6203, 6229, 6201, 6194, 6128	148	68	8883	16.7704	4.38409e-15	1.09602e-15	2.34958e-14
GOTERM_CC_FAT	GO:0044445~cytosolic part	20	10	1.81255e-13	6181, 6147, 6135, 6122, 728453, 6141, 6160, 6124, 6130, 6164, 6205, 6176, 6188, 6169, 6203, 6229, 6201, 3416, 6194, 6128	148	127	8883	9.45201	4.36932e-11	8.73868e-12	2.34168e-10
GOTERM_CC_FAT	GO:0022625~cytosolic large ribosomal subunit	12	6	2.47781e-12	6181, 6147, 6122, 6135, 6160, 6141, 6124, 6130, 6164, 6176, 6128, 6169	148	33	8883	21.8256	5.97149e-10	9.95248e-11	3.20032e-09
GOTERM_CC_FAT	GO:0015934~large ribosomal subunit	13	6.5	1.12155e-11	6181, 6147, 6135, 6122, 6141, 6160, 23521, 6124, 6130, 6164, 6176, 6169, 6128	148	48	8883	16.2555	2.70293e-09	3.37866e-10	1.44859e-08
GOTERM_CC_FAT	GO:0043228~non-membrane-bounded organelle	64	32	2.87109e-08	10243, 11051, 6122, 6160, 6124, 29997, 6164, 6205, 3476, 6165, 3007, 6169, 28977, 55272, 55505, 56915, 26156, 728453, 5411, 6294, 6883, 1660, 7403, 3185, 6877, 5934, 26354, 3181, 3646, 6194, 10422, 6181, 6147, 6183, 6141, 8030, 10363, 7329, 6188, 10084, 7520, 79767, 29777, 54700, 6136, 7111, 2551, 26502, 4670, 6135, 23521, 6130, 51386, 8607, 6176, 6229, 51187, 6203, 4999, 6201, 9184, 23107, 6128,…	148	2007	8883	1.91395	6.9193e-06	5.7661e-07	3.7083e-05
GOTERM_CC_FAT	GO:0043232~intracellular non-membrane-bounded organelle	64	32	2.87109e-08	10243, 11051, 6122, 6160, 6124, 29997, 6164, 6205, 3476, 6165, 3007, 6169, 28977, 55272, 55505, 56915, 26156, 728453, 5411, 6294, 6883, 1660, 7403, 3185, 6877, 5934, 26354, 3181, 3646, 6194, 10422, 6181, 6147, 6183, 6141, 8030, 10363, 7329, 6188, 10084, 7520, 79767, 29777, 54700, 6136, 7111, 2551, 26502, 4670, 6135, 23521, 6130, 51386, 8607, 6176, 6229, 51187, 6203, 4999, 6201, 9184, 23107, 6128,…	148	2007	8883	1.91395	6.9193e-06	5.7661e-07	3.7083e-05
GOTERM_MF_FAT	GO:0005198~structural molecule activity	28	14	3.53846e-08	6181, 6147, 6183, 6122, 6141, 8030, 6160, 6124, 6164, 6205, 6165, 6188, 28977, 6169, 6136, 26156, 6135, 728453, 23521, 5411, 6130, 6176, 51187, 6203, 6229, 6201, 6194, 6128	152	508	9326	3.38179	1.10045e-05	3.66819e-06	4.7544e-05
GOTERM_CC_FAT	GO:0005829~cytosol	37	18.5	0.000123162	6181, 6147, 6122, 6160, 6141, 6124, 6636, 6164, 6205, 1915, 6165, 6188, 6169, 54496, 1975, 3416, 80142, 4076, 6136, 6135, 728453, 23521, 6130, 4686, 8667, 6176, 8665, 8664, 6203, 6229, 6201, 51765, 9184, 55326, 3646, 6194, 6128	148	1167	8883	1.90296	0.0292476	0.00164774	0.158959
Annotation Cluster 2	Enrichment Score: 8.752052623539768
Category	Term	Count	%	PValue	Genes	List Total	Pop Hits	Pop Total	Fold Enrichment	Bonferroni	Benjamini	FDR
GOTERM_CC_FAT	GO:0070013~intracellular organelle lumen	61	30.5	5.95773e-12	11051, 23203, 9969, 6122, 2747, 55135, 29997, 5160, 28977, 10921, 55272, 55505, 56915, 26156, 5411, 4686, 6294, 6883, 1660, 80222, 7403, 4602, 6877, 54797, 3185, 5934, 26354, 3181, 3646, 6194, 6195, 10422, 6183, 6636, 51497, 4706, 10363, 7329, 2232, 1024, 10084, 6908, 7520, 3416, 29777, 54700, 2551, 26502, 4670, 6135, 51386, 9733, 8607, 51187, 6203, 4999, 6201, 9184, 64087, 9131, 6426	148	1515	8883	2.41666	1.4358e-09	2.05114e-10	7.69493e-09
GOTERM_CC_FAT	GO:0031974~membrane-enclosed lumen	62	31	1.31983e-11	11051, 23203, 9969, 6122, 2747, 55135, 29997, 5160, 28977, 10921, 55272, 55505, 56915, 26156, 5411, 4686, 6294, 6883, 1660, 80222, 7403, 4602, 6877, 54797, 3185, 5934, 26354, 3181, 3646, 6194, 6195, 10422, 6183, 6636, 51497, 4706, 10363, 7329, 2232, 27429, 1024, 10084, 6908, 7520, 3416, 29777, 54700, 2551, 26502, 4670, 6135, 51386, 9733, 8607, 51187, 6203, 4999, 6201, 9184, 64087, 9131, 6426	148	1587	8883	2.34484	3.1808e-09	3.53422e-10	1.7047e-08
GOTERM_CC_FAT	GO:0043233~organelle lumen	61	30.5	1.89798e-11	11051, 23203, 9969, 6122, 2747, 55135, 29997, 5160, 28977, 10921, 55272, 55505, 56915, 26156, 5411, 4686, 6294, 6883, 1660, 80222, 7403, 4602, 6877, 54797, 3185, 5934, 26354, 3181, 3646, 6194, 6195, 10422, 6183, 6636, 51497, 4706, 10363, 7329, 2232, 1024, 10084, 6908, 7520, 3416, 29777, 54700, 2551, 26502, 4670, 6135, 51386, 9733, 8607, 51187, 6203, 4999, 6201, 9184, 64087, 9131, 6426	148	1556	8883	2.35298	4.57414e-09	4.57414e-10	2.45143e-08
GOTERM_CC_FAT	GO:0031981~nuclear lumen	50	25	1.37723e-09	11051, 9969, 6122, 55135, 29997, 10921, 55505, 55272, 56915, 26156, 5411, 4686, 6294, 6883, 1660, 7403, 4602, 6877, 54797, 3185, 5934, 26354, 3181, 3646, 6194, 6195, 10422, 6636, 51497, 7329, 10363, 1024, 10084, 6908, 7520, 29777, 54700, 4670, 26502, 2551, 6135, 51386, 9733, 8607, 51187, 6203, 4999, 6201, 9184, 6426	148	1237	8883	2.42604	3.31913e-07	3.01739e-08	1.77884e-06
GOTERM_CC_FAT	GO:0005730~nucleolus	29	14.5	2.1243e-07	10422, 6122, 29997, 10363, 10084, 55272, 55505, 56915, 29777, 54700, 4670, 26156, 2551, 6135, 5411, 6294, 51386, 6883, 1660, 7403, 51187, 6203, 6201, 9184, 3185, 6877, 3181, 26354, 6194	148	579	8883	3.0062	5.11943e-05	3.93812e-06	0.000274374
GOTERM_CC_FAT	GO:0005654~nucleoplasm	29	14.5	7.03997e-05	11051, 9969, 55135, 51497, 6636, 7329, 1024, 10921, 6908, 55505, 7520, 29777, 54700, 5411, 4686, 51386, 6883, 9733, 8607, 4999, 54797, 3185, 6877, 5934, 3181, 26354, 3646, 6426, 6195	148	783	8883	2.22297	0.0168238	0.000997556	0.0908901
Annotation Cluster 3	Enrichment Score: 5.081543606999388
Category	Term	Count	%	PValue	Genes	List Total	Pop Hits	Pop Total	Fold Enrichment	Bonferroni	Benjamini	FDR
SP_PIR_KEYWORDS	rna-binding	31	15.5	4.43869e-12	11051, 6147, 2130, 55135, 6636, 6205, 6165, 51690, 6188, 10921, 1975, 55272, 56915, 81608, 29777, 6136, 4670, 26057, 6135, 4841, 2926, 6294, 9733, 1660, 55192, 6203, 3183, 3185, 6428, 3181, 6426	195	425	12287	4.59604	9.94262e-10	1.6571e-10	5.66655e-09
GOTERM_BP_FAT	GO:0006396~RNA processing	31	15.5	4.8183e-11	11051, 6636, 60528, 6165, 51690, 54974, 54496, 10921, 55272, 55505, 56915, 81608, 10713, 4670, 26156, 6135, 4841, 728453, 5411, 2926, 4686, 9733, 1660, 6229, 6201, 3183, 3185, 6428, 3181, 6194, 6426	164	451	9832	4.12082	4.38465e-08	1.46155e-08	7.52124e-08
GOTERM_BP_FAT	GO:0000375~RNA splicing, via transesterification reactions	14	7	4.35313e-07	11051, 4670, 6636, 4686, 1660, 51690, 10921, 3183, 54496, 3185, 6428, 3181, 10713, 6426	164	138	9832	6.08201	0.000396056	7.92238e-05	0.00067951
GOTERM_BP_FAT	GO:0000377~RNA splicing, via transesterification reactions with bulged adenosine as nucleophile	14	7	4.35313e-07	11051, 4670, 6636, 4686, 1660, 51690, 10921, 3183, 54496, 3185, 6428, 3181, 10713, 6426	164	138	9832	6.08201	0.000396056	7.92238e-05	0.00067951
GOTERM_BP_FAT	GO:0000398~nuclear mRNA splicing, via spliceosome	14	7	4.35313e-07	11051, 4670, 6636, 4686, 1660, 51690, 10921, 3183, 54496, 3185, 6428, 3181, 10713, 6426	164	138	9832	6.08201	0.000396056	7.92238e-05	0.00067951
INTERPRO	IPR012677:Nucleotide-binding, alpha-beta plait	15	7.5	5.34826e-07	6147, 4670, 2130, 4841, 2926, 6294, 9733, 6229, 10921, 3183, 1975, 3185, 6428, 3181, 6426	183	169	11343	5.5015	0.000203213	0.000203213	0.000740406
SMART	SM00360:RRM	13	6.5	6.97691e-07	4670, 2130, 4841, 2926, 6294, 9733, 3183, 10921, 1975, 3185, 6428, 3181, 6426	80	166	6408	6.27289	4.95349e-05	4.95349e-05	0.000724143
GOTERM_BP_FAT	GO:0016071~mRNA metabolic process	20	10	8.36614e-07	11051, 4670, 4841, 5411, 6636, 2926, 4686, 51690, 1660, 55802, 10921, 3183, 54496, 3185, 6428, 81608, 3181, 10713, 3646, 6426	164	310	9832	3.86782	0.00076103	0.000126879	0.00130592
GOTERM_BP_FAT	GO:0006397~mRNA processing	18	9	2.16847e-06	11051, 4670, 4841, 5411, 6636, 4686, 2926, 51690, 1660, 10921, 3183, 54496, 3185, 6428, 81608, 3181, 10713, 6426	164	269	9832	4.01161	0.00197136	0.000281861	0.00338486
SP_PIR_KEYWORDS	mrna processing	15	7.5	7.85595e-06	11051, 4670, 4841, 5411, 6636, 4686, 51690, 10921, 3183, 3185, 6428, 81608, 3181, 10713, 6426	195	215	12287	4.39606	0.00175819	0.000219943	0.0100287
GOTERM_BP_FAT	GO:0008380~RNA splicing	16	8	9.17317e-06	11051, 4670, 4841, 5411, 6636, 4686, 51690, 1660, 10921, 3183, 54496, 3185, 6428, 3181, 10713, 6426	164	238	9832	4.03033	0.00831287	0.00104291	0.0143181
INTERPRO	IPR000504:RNA recognition motif, RNP-1	13	6.5	1.44676e-05	4670, 2130, 4841, 2926, 6294, 9733, 3183, 10921, 1975, 3185, 6428, 3181, 6426	183	166	11343	4.85414	0.00548265	0.00274509	0.020027
SP_PIR_KEYWORDS	mrna splicing	13	6.5	2.24425e-05	4670, 4841, 5411, 6636, 4686, 51690, 3183, 10921, 3185, 6428, 3181, 10713, 6426	195	176	12287	4.65417	0.00501457	0.00055842	0.028647
UP_SEQ_FEATURE	domain:RRM	8	4	0.000445655	2130, 10921, 3183, 1975, 6294, 6428, 29777, 55192	195	87	12269	5.78556	0.24248	0.0884131	0.65955
KEGG_PATHWAY	hsa03040:Spliceosome	9	4.5	0.00070606	10084, 4670, 3183, 6636, 4686, 6428, 10713, 51690, 6426	76	109	4130	4.48696	0.0414932	0.0209664	0.70534
UP_SEQ_FEATURE	domain:RRM 2	7	3.5	0.00199037	4670, 4841, 3185, 2926, 9733, 3181, 6426	195	83	12269	5.30633	0.710973	0.26678	2.91439
UP_SEQ_FEATURE	domain:RRM 1	7	3.5	0.00199037	4670, 4841, 3185, 2926, 9733, 3181, 6426	195	83	12269	5.30633	0.710973	0.26678	2.91439
SP_PIR_KEYWORDS	Spliceosome	7	3.5	0.00525634	4670, 3183, 6636, 5411, 3185, 3181, 6426	195	101	12287	4.36705	0.692882	0.0711266	6.50675
GOTERM_CC_FAT	GO:0005681~spliceosome	7	3.5	0.0101265	4670, 3183, 6636, 5411, 3185, 3181, 6426	148	111	8883	3.78506	0.913958	0.0868444	12.3186
UP_SEQ_FEATURE	domain:RRM 3	3	1.5	0.126178	4670, 3185, 2926	195	39	12269	4.83984	1	0.994762	86.4977
Annotation Cluster 4	Enrichment Score: 4.4940928259960655
Category	Term	Count	%	PValue	Genes	List Total	Pop Hits	Pop Total	Fold Enrichment	Bonferroni	Benjamini	FDR
GOTERM_BP_FAT	GO:0022613~ribonucleoprotein complex biogenesis	17	8.5	7.34817e-09	6135, 728453, 6636, 6130, 4686, 6165, 6229, 51187, 6201, 54496, 55505, 55272, 56915, 10713, 6194, 55011, 6426	164	159	9832	6.40988	6.68681e-06	1.67171e-06	1.14703e-05
GOTERM_BP_FAT	GO:0042254~ribosome biogenesis	11	5.5	1.04988e-05	51187, 6229, 6201, 6135, 728453, 6130, 55505, 55272, 56915, 6165, 6194	164	107	9832	6.16321	0.0095085	0.00106099	0.0163872
GOTERM_BP_FAT	GO:0006364~rRNA processing	9	4.5	5.53375e-05	6229, 6201, 6135, 728453, 55505, 55272, 56915, 6165, 6194	164	81	9832	6.66125	0.0491116	0.0050232	0.0863455
GOTERM_BP_FAT	GO:0016072~rRNA metabolic process	9	4.5	6.59851e-05	6229, 6201, 6135, 728453, 55505, 55272, 56915, 6165, 6194	164	83	9832	6.50073	0.0582811	0.00544408	0.102951
SP_PIR_KEYWORDS	diamond-blackfan anemia	4	2	0.000129462	6229, 6201, 6135, 6165	195	7	12287	36.0059	0.0285848	0.00222839	0.165149
GOTERM_BP_FAT	GO:0034470~ncRNA processing	11	5.5	0.000211584	6229, 6201, 6135, 728453, 54974, 55505, 55272, 60528, 56915, 6165, 6194	164	152	9832	4.33858	0.175156	0.0159187	0.329767
GOTERM_BP_FAT	GO:0034660~ncRNA metabolic process	12	6	0.000215871	6229, 6201, 6135, 728453, 54974, 55505, 55272, 60528, 56915, 6165, 80222, 6194	164	182	9832	3.95283	0.178369	0.014999	0.336438
GOTERM_BP_FAT	GO:0042274~ribosomal small subunit biogenesis	4	2	0.00066935	6229, 6201, 728453, 6194	164	11	9832	21.8004	0.456275	0.0398068	1.03974
Annotation Cluster 5	Enrichment Score: 3.97154850107116
Category	Term	Count	%	PValue	Genes	List Total	Pop Hits	Pop Total	Fold Enrichment	Bonferroni	Benjamini	FDR
GOTERM_CC_FAT	GO:0015935~small ribosomal subunit	9	4.5	1.18085e-06	6229, 6203, 6201, 6183, 728453, 6205, 6188, 6194, 28977	148	49	8883	11.0241	0.000284546	2.03274e-05	0.00152518
GOTERM_CC_FAT	GO:0022627~cytosolic small ribosomal subunit	7	3.5	1.42051e-05	6229, 6203, 6201, 728453, 6205, 6188, 6194	148	33	8883	12.7316	0.00341759	0.000228204	0.0183457
GOTERM_BP_FAT	GO:0042274~ribosomal small subunit biogenesis	4	2	0.00066935	6229, 6201, 728453, 6194	164	11	9832	21.8004	0.456275	0.0398068	1.03974
SP_PIR_KEYWORDS	blocked amino end	6	3	0.0115748	6229, 6201, 728453, 1975, 6205, 6188	195	86	12287	4.39606	0.926309	0.128254	13.8111
Annotation Cluster 6	Enrichment Score: 2.2640583913639345
Category	Term	Count	%	PValue	Genes	List Total	Pop Hits	Pop Total	Fold Enrichment	Bonferroni	Benjamini	FDR
GOTERM_CC_FAT	GO:0005852~eukaryotic translation initiation factor 3 complex	5	2.5	4.58318e-05	51386, 8667, 3646, 8665, 8664	148	13	8883	23.0847	0.0109849	0.000690119	0.0591801
GOTERM_MF_FAT	GO:0008135~translation factor activity, nucleic acid binding	8	4	0.000324054	10767, 1975, 51386, 1915, 8667, 3646, 8665, 8664	152	81	9326	6.05978	0.0958836	0.0248844	0.434535
GOTERM_BP_FAT	GO:0006413~translational initiation	6	3	0.000334284	51386, 8667, 3646, 6188, 8665, 8664	164	37	9832	9.72182	0.262323	0.0214977	0.520537
SP_PIR_KEYWORDS	Initiation factor	6	3	0.000613928	1975, 51386, 8667, 3646, 8665, 8664	195	44	12287	8.59231	0.12852	0.00912888	0.780934
GOTERM_MF_FAT	GO:0003743~translation initiation factor activity	6	3	0.00122702	1975, 51386, 8667, 3646, 8665, 8664	152	50	9326	7.36263	0.317394	0.0616569	1.63615
GOTERM_BP_FAT	GO:0006446~regulation of translational initiation	4	2	0.0183765	1975, 4686, 8667, 3646	164	34	9832	7.05308	1	0.569974	25.1378
GOTERM_BP_FAT	GO:0006417~regulation of translation	4	2	0.266013	1975, 4686, 8667, 3646	164	108	9832	2.22042	1	0.994006	99.1994
GOTERM_BP_FAT	GO:0010608~posttranscriptional regulation of gene expression	5	2.5	0.342743	1975, 4686, 8667, 1660, 3646	164	177	9832	1.69354	1	0.99809	99.8571
GOTERM_BP_FAT	GO:0032268~regulation of cellular protein metabolic process	7	3.5	0.67061	7334, 1975, 9184, 4686, 3416, 8667, 3646	164	406	9832	1.03364	1	0.999959	100
Annotation Cluster 7	Enrichment Score: 1.8622972935652484
Category	Term	Count	%	PValue	Genes	List Total	Pop Hits	Pop Total	Fold Enrichment	Bonferroni	Benjamini	FDR
UP_SEQ_FEATURE	transit peptide:Mitochondrion	18	9	4.35269e-05	23203, 2747, 6183, 4706, 5160, 2232, 27429, 4722, 80222, 28977, 6390, 64087, 1349, 27349, 1337, 9131, 7385, 55037	195	352	12269	3.2174	0.0267535	0.0267535	0.0645974
SP_PIR_KEYWORDS	transit peptide	18	9	5.82678e-05	23203, 2747, 6183, 4706, 5160, 2232, 27429, 4722, 80222, 28977, 6390, 64087, 1349, 27349, 1337, 9131, 7385, 55037	195	361	12287	3.14179	0.0129675	0.00130438	0.0743609
SP_PIR_KEYWORDS	mitochondrion	24	12	0.000116381	56993, 23203, 6183, 2747, 51031, 788, 4706, 5160, 2232, 27429, 4722, 80222, 28977, 5832, 6390, 1349, 64087, 27349, 23107, 1337, 11331, 9131, 7385, 55037	195	619	12287	2.44305	0.0257341	0.00217022	0.148474
GOTERM_CC_FAT	GO:0005739~mitochondrion	29	14.5	0.000199989	23203, 6183, 2747, 788, 4706, 5160, 2232, 27429, 28977, 54974, 6390, 1349, 80142, 56993, 51031, 25880, 4722, 80222, 5832, 51, 64087, 23107, 27349, 1337, 55326, 11331, 9131, 7385, 55037	148	832	8883	2.09205	0.0470588	0.00253374	0.257998
GOTERM_CC_FAT	GO:0044429~mitochondrial part	20	10	0.000261116	56993, 23203, 6183, 2747, 788, 4706, 5160, 2232, 27429, 4722, 80222, 28977, 5832, 6390, 64087, 1349, 1337, 11331, 9131, 7385	148	470	8883	2.55405	0.0609975	0.00314191	0.336733
GOTERM_CC_FAT	GO:0019866~organelle inner membrane	13	6.5	0.00107958	56993, 23203, 26502, 788, 4706, 2232, 4722, 5832, 6390, 1349, 1337, 11331, 7385	148	256	8883	3.0479	0.229195	0.0123197	1.38546
GOTERM_CC_FAT	GO:0005743~mitochondrial inner membrane	12	6	0.00176027	56993, 23203, 5832, 6390, 4706, 788, 1349, 1337, 11331, 2232, 7385, 4722	148	235	8883	3.06486	0.345968	0.0191149	2.24987
GOTERM_CC_FAT	GO:0005740~mitochondrial envelope	14	7	0.00302743	56993, 23203, 788, 4706, 2232, 27429, 4722, 5832, 6390, 1349, 1337, 11331, 9131, 7385	148	328	8883	2.56184	0.518437	0.0299878	3.84048
SP_PIR_KEYWORDS	mitochondrion inner membrane	8	4	0.00784639	5832, 6390, 788, 1349, 1337, 11331, 7385, 4722	195	144	12287	3.50057	0.828732	0.0985903	9.56731
GOTERM_CC_FAT	GO:0005746~mitochondrial respiratory chain	5	2.5	0.00796704	4706, 1349, 1337, 7385, 4722	148	48	8883	6.25211	0.854524	0.0714621	9.81566
KEGG_PATHWAY	hsa05012:Parkinson's disease	7	3.5	0.00864189	6390, 4706, 1349, 1337, 27429, 7385, 4722	76	99	4130	3.84237	0.405935	0.159358	8.33069
SP_PIR_KEYWORDS	respiratory chain	5	2.5	0.010303	4706, 1349, 1337, 7385, 4722	195	54	12287	5.83428	0.90171	0.12092	12.3846
GOTERM_CC_FAT	GO:0070469~respiratory chain	5	2.5	0.0127796	4706, 1349, 1337, 7385, 4722	148	55	8883	5.45639	0.954939	0.104797	15.306
GOTERM_CC_FAT	GO:0031966~mitochondrial membrane	12	6	0.0128288	56993, 23203, 5832, 6390, 4706, 788, 1349, 1337, 11331, 2232, 7385, 4722	148	307	8883	2.34607	0.955477	0.101745	15.3605
GOTERM_CC_FAT	GO:0005759~mitochondrial matrix	9	4.5	0.0138775	23203, 2747, 6183, 4706, 5160, 64087, 2232, 80222, 28977	148	191	8883	2.82818	0.965538	0.106191	16.5145
GOTERM_CC_FAT	GO:0031980~mitochondrial lumen	9	4.5	0.0138775	23203, 2747, 6183, 4706, 5160, 64087, 2232, 80222, 28977	148	191	8883	2.82818	0.965538	0.106191	16.5145
GOTERM_CC_FAT	GO:0031967~organelle envelope	16	8	0.019131	56993, 2733, 23203, 26502, 788, 4706, 2232, 27429, 4722, 5832, 6390, 1349, 1337, 11331, 9131, 7385	148	503	8883	1.90919	0.990488	0.139438	22.0802
GOTERM_CC_FAT	GO:0031975~envelope	16	8	0.0197546	56993, 2733, 23203, 26502, 788, 4706, 2232, 27429, 4722, 5832, 6390, 1349, 1337, 11331, 9131, 7385	148	505	8883	1.90163	0.99184	0.139521	22.7177
GOTERM_CC_FAT	GO:0044455~mitochondrial membrane part	6	3	0.0230492	56993, 4706, 1349, 1337, 7385, 4722	148	98	8883	3.67471	0.996375	0.156588	26.0062
SP_PIR_KEYWORDS	oxidoreductase	14	7	0.0302093	2747, 4706, 5160, 2232, 7403, 4722, 5832, 6390, 51, 1349, 1337, 6652, 9131, 7385	195	459	12287	1.92188	0.998963	0.279061	32.403
SP_PIR_KEYWORDS	electron transport	5	2.5	0.0334027	6390, 4706, 2232, 7385, 4722	195	77	12287	4.09158	0.999505	0.292424	35.1902
KEGG_PATHWAY	hsa00190:Oxidative phosphorylation	6	3	0.0354585	6390, 4706, 1349, 1337, 7385, 4722	76	101	4130	3.22824	0.885381	0.418146	30.3582
KEGG_PATHWAY	hsa05010:Alzheimer's disease	7	3.5	0.0416621	6390, 4706, 1349, 3416, 1337, 7385, 4722	76	141	4130	2.69784	0.922175	0.3999	34.7191
KEGG_PATHWAY	hsa05016:Huntington's disease	7	3.5	0.0579337	6390, 6908, 4706, 1349, 1337, 7385, 4722	76	153	4130	2.48624	0.972146	0.400428	45.0138
SP_PIR_KEYWORDS	oxidative phosphorylation	3	1.5	0.0586786	1349, 1337, 7385	195	25	12287	7.56123	0.999999	0.44508	53.7906
GOTERM_BP_FAT	GO:0022900~electron transport chain	5	2.5	0.0601925	6390, 4706, 2232, 7385, 4722	164	89	9832	3.36805	1	0.886142	62.0559
GOTERM_BP_FAT	GO:0045333~cellular respiration	4	2	0.139275	6390, 4706, 7385, 4722	164	78	9832	3.07442	1	0.97743	90.3782
GOTERM_BP_FAT	GO:0006091~generation of precursor metabolites and energy	8	4	0.159423	6390, 4706, 5160, 51, 1337, 2232, 7385, 4722	164	269	9832	1.78294	1	0.982616	93.3523
GOTERM_BP_FAT	GO:0022904~respiratory electron transport chain	3	1.5	0.188865	6390, 4706, 4722	164	48	9832	3.74695	1	0.98549	96.1896
GOTERM_BP_FAT	GO:0055114~oxidation reduction	12	6	0.229338	2747, 5832, 6390, 4706, 5160, 51, 6652, 2232, 9131, 7385, 4722, 7403	164	512	9832	1.40511	1	0.990421	98.2861
KEGG_PATHWAY	hsa04260:Cardiac muscle contraction	3	1.5	0.317896	1349, 1337, 7385	76	63	4130	2.58772	1	0.899283	97.8377
GOTERM_BP_FAT	GO:0015980~energy derivation by oxidation of organic compounds	4	2	0.320381	6390, 4706, 7385, 4722	164	120	9832	1.99837	1	0.997412	99.7592
GOTERM_CC_FAT	GO:0031090~organelle membrane	18	9	0.323809	56993, 23203, 26502, 10678, 788, 4706, 2232, 27429, 4722, 25977, 5832, 6390, 51, 9526, 1349, 1337, 11331, 7385	148	903	8883	1.19642	1	0.90534	99.3615
GOTERM_BP_FAT	GO:0006119~oxidative phosphorylation	3	1.5	0.366032	4706, 7385, 4722	164	77	9832	2.33576	1	0.998467	99.9187
Annotation Cluster 8	Enrichment Score: 1.5776998378812963
Category	Term	Count	%	PValue	Genes	List Total	Pop Hits	Pop Total	Fold Enrichment	Bonferroni	Benjamini	FDR
GOTERM_BP_FAT	GO:0000184~nuclear-transcribed mRNA catabolic process, nonsense-mediated decay	4	2	0.00977133	55802, 10921, 4686, 3646	164	27	9832	8.88166	0.999868	0.391297	14.2109
GOTERM_BP_FAT	GO:0000956~nuclear-transcribed mRNA catabolic process	4	2	0.0156019	55802, 10921, 4686, 3646	164	32	9832	7.4939	0.999999	0.529113	21.7656
GOTERM_BP_FAT	GO:0006402~mRNA catabolic process	4	2	0.0230193	55802, 10921, 4686, 3646	164	37	9832	6.48121	1	0.635476	30.4779
SP_PIR_KEYWORDS	nonsense-mediated mrna decay	3	1.5	0.0586786	55802, 10921, 4686	195	25	12287	7.56123	0.999999	0.44508	53.7906
GOTERM_BP_FAT	GO:0006401~RNA catabolic process	4	2	0.0627768	55802, 10921, 4686, 3646	164	55	9832	4.36009	1	0.887538	63.6523
Annotation Cluster 9	Enrichment Score: 1.1978405370300813
Category	Term	Count	%	PValue	Genes	List Total	Pop Hits	Pop Total	Fold Enrichment	Bonferroni	Benjamini	FDR
GOTERM_BP_FAT	GO:0051276~chromosome organization	15	7.5	0.00632955	55135, 6294, 6883, 8607, 10363, 7403, 3007, 7334, 54496, 11011, 9184, 6877, 5934, 7520, 9131	164	398	9832	2.25947	0.996906	0.288154	9.43628
GOTERM_BP_FAT	GO:0006325~chromatin organization	11	5.5	0.0292391	11011, 54496, 7334, 6877, 5934, 6294, 6883, 8607, 10363, 3007, 7403	164	303	9832	2.17645	1	0.706967	37.0746
GOTERM_BP_FAT	GO:0016568~chromatin modification	9	4.5	0.0383386	11011, 54496, 7334, 6877, 5934, 6883, 8607, 10363, 7403	164	231	9832	2.33576	1	0.787054	45.6774
SP_PIR_KEYWORDS	chromatin regulator	6	3	0.143759	11011, 54496, 5934, 8607, 10363, 7403	195	175	12287	2.16035	1	0.686153	86.2119
GOTERM_BP_FAT	GO:0016570~histone modification	4	2	0.243688	54496, 7334, 6883, 8607	164	103	9832	2.3282	1	0.992462	98.7219
GOTERM_BP_FAT	GO:0016569~covalent chromatin modification	4	2	0.261526	54496, 7334, 6883, 8607	164	107	9832	2.24117	1	0.993958	99.1195
Annotation Cluster 10	Enrichment Score: 1.1202712560473604
Category	Term	Count	%	PValue	Genes	List Total	Pop Hits	Pop Total	Fold Enrichment	Bonferroni	Benjamini	FDR
GOTERM_BP_FAT	GO:0022618~ribonucleoprotein complex assembly	6	3	0.00331598	54496, 6636, 4686, 10713, 55011, 6426	164	61	9832	5.89684	0.951323	0.172139	5.05265
GOTERM_BP_FAT	GO:0000387~spliceosomal snRNP biogenesis	3	1.5	0.0550539	54496, 6636, 4686	164	23	9832	7.81972	1	0.872703	58.6847
GOTERM_BP_FAT	GO:0034622~cellular macromolecular complex assembly	8	4	0.147025	56993, 54496, 6636, 4686, 10713, 3007, 55011, 6426	164	263	9832	1.82361	1	0.979983	91.6452
GOTERM_BP_FAT	GO:0065003~macromolecular complex assembly	14	7	0.159549	56993, 9969, 6636, 4686, 6883, 3007, 54496, 6908, 6877, 3416, 10713, 55011, 999, 6426	164	576	9832	1.45715	1	0.980828	93.3677
GOTERM_BP_FAT	GO:0043933~macromolecular complex subunit organization	14	7	0.210062	56993, 9969, 6636, 4686, 6883, 3007, 54496, 6908, 6877, 3416, 10713, 55011, 999, 6426	164	609	9832	1.37819	1	0.988557	97.4797
GOTERM_BP_FAT	GO:0034621~cellular macromolecular complex subunit organization	8	4	0.211029	56993, 54496, 6636, 4686, 10713, 3007, 55011, 6426	164	292	9832	1.6425	1	0.987746	97.5274
Annotation Cluster 11	Enrichment Score: 1.0514269667349663
Category	Term	Count	%	PValue	Genes	List Total	Pop Hits	Pop Total	Fold Enrichment	Bonferroni	Benjamini	FDR
SMART	SM00320:WD40	7	3.5	0.0285317	55135, 6877, 9184, 10399, 49856, 14, 79726	80	189	6408	2.96667	0.871934	0.642137	25.9509
UP_SEQ_FEATURE	repeat:WD 5	7	3.5	0.0483132	55135, 6877, 9184, 10399, 49856, 14, 79726	195	166	12269	2.65317	1	0.978854	52.0555
INTERPRO	IPR019781:WD40 repeat, subgroup	7	3.5	0.0579885	55135, 6877, 9184, 10399, 49856, 14, 79726	183	171	11343	2.53734	1	0.989327	56.2643
UP_SEQ_FEATURE	repeat:WD 4	7	3.5	0.0662816	55135, 6877, 9184, 10399, 49856, 14, 79726	195	180	12269	2.44681	1	0.986054	63.8717
UP_SEQ_FEATURE	repeat:WD 6	6	3	0.0679324	55135, 6877, 10399, 49856, 14, 79726	195	138	12269	2.73556	1	0.981396	64.8084
UP_SEQ_FEATURE	repeat:WD 3	7	3.5	0.0828285	55135, 6877, 9184, 10399, 49856, 14, 79726	195	191	12269	2.30589	1	0.988765	72.2943
INTERPRO	IPR001680:WD40 repeat	7	3.5	0.0842769	55135, 6877, 9184, 10399, 49856, 14, 79726	183	189	11343	2.29569	1	0.996212	70.4426
SP_PIR_KEYWORDS	wd repeat	7	3.5	0.0890281	55135, 6877, 9184, 10399, 49856, 14, 79726	195	196	12287	2.25037	1	0.552163	69.5892
UP_SEQ_FEATURE	repeat:WD 1	7	3.5	0.0892949	55135, 6877, 9184, 10399, 49856, 14, 79726	195	195	12269	2.25859	1	0.984429	75.0568
UP_SEQ_FEATURE	repeat:WD 2	7	3.5	0.0892949	55135, 6877, 9184, 10399, 49856, 14, 79726	195	195	12269	2.25859	1	0.984429	75.0568
INTERPRO	IPR019775:WD40 repeat, conserved site	7	3.5	0.097509	55135, 6877, 9184, 10399, 49856, 14, 79726	183	197	11343	2.20246	1	0.992352	75.8367
INTERPRO	IPR019782:WD40 repeat 2	6	3	0.114024	55135, 6877, 9184, 10399, 14, 79726	183	159	11343	2.339	1	0.993974	81.2884
INTERPRO	IPR017986:WD40 repeat, region	6	3	0.130243	55135, 6877, 9184, 10399, 14, 79726	183	166	11343	2.24037	1	0.995021	85.5112
INTERPRO	IPR015943:WD40/YVTN repeat-like	7	3.5	0.13757	55135, 6877, 9184, 10399, 49856, 14, 79726	183	218	11343	1.9903	1	0.990783	87.1125
UP_SEQ_FEATURE	repeat:WD 7	3	1.5	0.476432	10399, 14, 79726	195	101	12269	1.86885	1	0.999995	99.9933
Annotation Cluster 12	Enrichment Score: 1.0331052723887764
Category	Term	Count	%	PValue	Genes	List Total	Pop Hits	Pop Total	Fold Enrichment	Bonferroni	Benjamini	FDR
GOTERM_MF_FAT	GO:0051540~metal cluster binding	4	2	0.0320366	26502, 5471, 6390, 6188	152	43	9326	5.70747	0.99996	0.6754	35.4353
GOTERM_MF_FAT	GO:0051536~iron-sulfur cluster binding	4	2	0.0320366	26502, 5471, 6390, 6188	152	43	9326	5.70747	0.99996	0.6754	35.4353
GOTERM_MF_FAT	GO:0005506~iron ion binding	4	2	0.775161	26502, 5471, 6390, 7403	152	250	9326	0.981684	1	0.999937	100
Annotation Cluster 13	Enrichment Score: 1.0004023903340162
Category	Term	Count	%	PValue	Genes	List Total	Pop Hits	Pop Total	Fold Enrichment	Bonferroni	Benjamini	FDR
INTERPRO	IPR011765:Peptidase M16, N-terminal	3	1.5	0.00368112	23203, 3416, 7385	183	6	11343	30.9918	0.75375	0.373205	4.97737
INTERPRO	IPR011237:Peptidase M16, core	3	1.5	0.00509932	23203, 3416, 7385	183	7	11343	26.5644	0.856683	0.384718	6.83286
INTERPRO	IPR007863:Peptidase M16, C-terminal	3	1.5	0.00509932	23203, 3416, 7385	183	7	11343	26.5644	0.856683	0.384718	6.83286
INTERPRO	IPR001431:Peptidase M16, zinc-binding site	3	1.5	0.00509932	23203, 3416, 7385	183	7	11343	26.5644	0.856683	0.384718	6.83286
GOTERM_MF_FAT	GO:0004222~metalloendopeptidase activity	3	1.5	0.39014	23203, 3416, 7385	152	83	9326	2.21766	1	0.99934	99.8699
GOTERM_MF_FAT	GO:0008237~metallopeptidase activity	3	1.5	0.677432	23203, 3416, 7385	152	143	9326	1.28717	1	0.999926	100
GOTERM_MF_FAT	GO:0004175~endopeptidase activity	4	2	0.840191	23203, 3416, 27429, 7385	152	282	9326	0.870287	1	0.999974	100
GOTERM_MF_FAT	GO:0070011~peptidase activity, acting on L-amino acid peptides	4	2	0.961885	23203, 3416, 27429, 7385	152	403	9326	0.608985	1	1	100
GOTERM_MF_FAT	GO:0008233~peptidase activity	4	2	0.970438	23203, 3416, 27429, 7385	152	423	9326	0.580192	1	1	100
SP_PIR_KEYWORDS	Protease	3	1.5	0.979276	23203, 3416, 27429	195	360	12287	0.525085	1	0.999987	100
Annotation Cluster 14	Enrichment Score: 0.9672085620873013
Category	Term	Count	%	PValue	Genes	List Total	Pop Hits	Pop Total	Fold Enrichment	Bonferroni	Benjamini	FDR
UP_SEQ_FEATURE	repeat:TPR 7	4	2	0.0250548	79657, 10963, 7266, 7403	195	40	12269	6.29179	1	0.957642	31.3867
UP_SEQ_FEATURE	repeat:TPR 6	4	2	0.0379701	79657, 10963, 7266, 7403	195	47	12269	5.35472	1	0.968101	43.7102
UP_SEQ_FEATURE	repeat:TPR 5	4	2	0.0489016	79657, 10963, 7266, 7403	195	52	12269	4.83984	1	0.968903	52.4937
SMART	SM00028:TPR	4	2	0.0710998	79657, 10963, 7266, 7403	80	78	6408	4.10769	0.994681	0.825444	53.4901
UP_SEQ_FEATURE	repeat:TPR 8	3	1.5	0.0858043	10963, 7266, 7403	195	31	12269	6.08883	1	0.986421	73.5993
INTERPRO	IPR001440:Tetratricopeptide TPR-1	4	2	0.0894318	79657, 10963, 7266, 7403	183	66	11343	3.75658	1	0.993816	72.6646
UP_SEQ_FEATURE	repeat:TPR 4	4	2	0.0895727	79657, 10963, 7266, 7403	195	67	12269	3.7563	1	0.979708	75.1695
INTERPRO	IPR019734:Tetratricopeptide repeat	4	2	0.133539	79657, 10963, 7266, 7403	183	79	11343	3.13841	1	0.992929	86.2532
INTERPRO	IPR013026:Tetratricopeptide region	4	2	0.148391	79657, 10963, 7266, 7403	183	83	11343	2.98716	1	0.990862	89.1794
UP_SEQ_FEATURE	repeat:TPR 3	4	2	0.190182	79657, 10963, 7266, 7403	195	95	12269	2.64918	1	0.9986	95.635
UP_SEQ_FEATURE	repeat:TPR 1	4	2	0.227028	79657, 10963, 7266, 7403	195	104	12269	2.41992	1	0.999319	97.8134
UP_SEQ_FEATURE	repeat:TPR 2	4	2	0.227028	79657, 10963, 7266, 7403	195	104	12269	2.41992	1	0.999319	97.8134
INTERPRO	IPR011990:Tetratricopeptide-like helical	4	2	0.250532	79657, 10963, 7266, 7403	183	108	11343	2.29569	1	0.999328	98.1546
SP_PIR_KEYWORDS	tpr repeat	4	2	0.260118	79657, 10963, 7266, 7403	195	112	12287	2.25037	1	0.830665	97.8636
Annotation Cluster 15	Enrichment Score: 0.9408777480882102
Category	Term	Count	%	PValue	Genes	List Total	Pop Hits	Pop Total	Fold Enrichment	Bonferroni	Benjamini	FDR
UP_SEQ_FEATURE	binding site:FAD	3	1.5	0.0289464	51, 2232, 9131	195	17	12269	11.1032	1	0.952639	35.342
GOTERM_MF_FAT	GO:0009055~electron carrier activity	7	3.5	0.0797853	26502, 6390, 51, 80142, 2232, 9131, 4722	152	185	9326	2.32155	1	0.884088	67.2809
SP_PIR_KEYWORDS	Flavoprotein	4	2	0.166068	5160, 51, 2232, 9131	195	89	12287	2.83192	1	0.697732	90.1569
SP_PIR_KEYWORDS	FAD	3	1.5	0.449456	51, 2232, 9131	195	96	12287	1.96907	1	0.934679	99.9509
Annotation Cluster 16	Enrichment Score: 0.9297925373913671
Category	Term	Count	%	PValue	Genes	List Total	Pop Hits	Pop Total	Fold Enrichment	Bonferroni	Benjamini	FDR
GOTERM_BP_FAT	GO:0033692~cellular polysaccharide biosynthetic process	3	1.5	0.0508065	10678, 27430, 55907	164	22	9832	8.17517	1	0.861526	55.6888
GOTERM_BP_FAT	GO:0016051~carbohydrate biosynthetic process	5	2.5	0.0684923	10678, 27430, 9526, 55907, 6652	164	93	9832	3.22318	1	0.900331	66.9624
GOTERM_BP_FAT	GO:0034637~cellular carbohydrate biosynthetic process	4	2	0.0897155	10678, 27430, 55907, 6652	164	64	9832	3.74695	1	0.942229	76.945
GOTERM_BP_FAT	GO:0000271~polysaccharide biosynthetic process	3	1.5	0.124991	10678, 27430, 55907	164	37	9832	4.86091	1	0.974826	87.5597
GOTERM_BP_FAT	GO:0044264~cellular polysaccharide metabolic process	3	1.5	0.159205	10678, 27430, 55907	164	43	9832	4.18264	1	0.984277	93.3253
GOTERM_BP_FAT	GO:0005976~polysaccharide metabolic process	3	1.5	0.424601	10678, 27430, 55907	164	87	9832	2.06728	1	0.999451	99.9821
Annotation Cluster 17	Enrichment Score: 0.7051882030910148
Category	Term	Count	%	PValue	Genes	List Total	Pop Hits	Pop Total	Fold Enrichment	Bonferroni	Benjamini	FDR
GOTERM_BP_FAT	GO:0046394~carboxylic acid biosynthetic process	6	3	0.083118	2747, 5832, 27430, 4706, 27349, 80142	164	140	9832	2.56934	1	0.934322	74.1939
GOTERM_BP_FAT	GO:0016053~organic acid biosynthetic process	6	3	0.083118	2747, 5832, 27430, 4706, 27349, 80142	164	140	9832	2.56934	1	0.934322	74.1939
GOTERM_BP_FAT	GO:0008652~cellular amino acid biosynthetic process	3	1.5	0.176902	2747, 5832, 27430	164	46	9832	3.90986	1	0.98216	95.2113
GOTERM_BP_FAT	GO:0009309~amine biosynthetic process	3	1.5	0.348006	2747, 5832, 27430	164	74	9832	2.43045	1	0.998123	99.874
GOTERM_BP_FAT	GO:0044271~nitrogen compound biosynthetic process	5	2.5	0.700406	10243, 2747, 5832, 27430, 5471	164	285	9832	1.05178	1	0.999971	100
Annotation Cluster 18	Enrichment Score: 0.6870892744257258
Category	Term	Count	%	PValue	Genes	List Total	Pop Hits	Pop Total	Fold Enrichment	Bonferroni	Benjamini	FDR
GOTERM_MF_FAT	GO:0016251~general RNA polymerase II transcription factor activity	5	2.5	0.00458408	9969, 6908, 54797, 6883, 29777	152	42	9326	7.3042	0.760434	0.184646	5.9868
GOTERM_CC_FAT	GO:0005669~transcription factor TFIID complex	3	1.5	0.0349939	6908, 6877, 6883	148	18	8883	10.0034	0.999813	0.223135	36.8766
GOTERM_BP_FAT	GO:0006367~transcription initiation from RNA polymerase II promoter	4	2	0.0897155	9969, 6908, 6877, 6883	164	64	9832	3.74695	1	0.942229	76.945
KEGG_PATHWAY	hsa03022:Basal transcription factors	3	1.5	0.113898	6908, 6877, 6883	76	32	4130	5.09457	0.999294	0.596236	70.2354
GOTERM_BP_FAT	GO:0006352~transcription initiation	4	2	0.135469	9969, 6908, 6877, 6883	164	77	9832	3.11435	1	0.979679	89.6924
GOTERM_MF_FAT	GO:0003702~RNA polymerase II transcription factor activity	7	3.5	0.153406	9969, 689, 2551, 6908, 54797, 6883, 29777	152	223	9326	1.92595	1	0.975263	89.3288
GOTERM_BP_FAT	GO:0006366~transcription from RNA polymerase II promoter	7	3.5	0.163369	9969, 689, 2551, 6908, 6877, 6883, 29777	164	222	9832	1.89035	1	0.980917	93.823
GOTERM_BP_FAT	GO:0006368~RNA elongation from RNA polymerase II promoter	3	1.5	0.188865	6908, 6877, 6883	164	48	9832	3.74695	1	0.98549	96.1896
GOTERM_BP_FAT	GO:0006354~RNA elongation	3	1.5	0.200936	6908, 6877, 6883	164	50	9832	3.59707	1	0.987004	96.9847
GOTERM_BP_FAT	GO:0006351~transcription, DNA-dependent	7	3.5	0.290945	9969, 689, 2551, 6908, 6877, 6883, 29777	164	270	9832	1.55429	1	0.995868	99.5332
GOTERM_BP_FAT	GO:0032774~RNA biosynthetic process	7	3.5	0.296715	9969, 689, 2551, 6908, 6877, 6883, 29777	164	272	9832	1.54286	1	0.996005	99.5891
GOTERM_CC_FAT	GO:0016591~DNA-directed RNA polymerase II, holoenzyme	3	1.5	0.335127	6908, 6877, 6883	148	72	8883	2.50084	1	0.909208	99.4866
GOTERM_MF_FAT	GO:0016563~transcription activator activity	8	4	0.368047	10084, 4602, 9969, 2551, 6883, 29777, 80142, 999	152	361	9326	1.35967	1	0.99964	99.7901
GOTERM_CC_FAT	GO:0005667~transcription factor complex	5	2.5	0.374296	6908, 6877, 5934, 6883, 29777	148	187	8883	1.60482	1	0.932151	99.7656
GOTERM_MF_FAT	GO:0003713~transcription coactivator activity	5	2.5	0.377517	10084, 9969, 2551, 6883, 29777	152	192	9326	1.59779	1	0.999371	99.8287
GOTERM_MF_FAT	GO:0008134~transcription factor binding	8	4	0.612124	10084, 9969, 2551, 6908, 6883, 29777, 9326, 6188	152	456	9326	1.07641	1	0.999867	99.9997
GOTERM_BP_FAT	GO:0006461~protein complex assembly	7	3.5	0.764694	56993, 9969, 6908, 6877, 6883, 3416, 999	164	451	9832	0.930507	1	0.999993	100
GOTERM_BP_FAT	GO:0070271~protein complex biogenesis	7	3.5	0.764694	56993, 9969, 6908, 6877, 6883, 3416, 999	164	451	9832	0.930507	1	0.999993	100
GOTERM_MF_FAT	GO:0003712~transcription cofactor activity	5	2.5	0.775146	10084, 9969, 2551, 6883, 29777	152	324	9326	0.94684	1	0.999949	100
Annotation Cluster 19	Enrichment Score: 0.6797875670454965
Category	Term	Count	%	PValue	Genes	List Total	Pop Hits	Pop Total	Fold Enrichment	Bonferroni	Benjamini	FDR
GOTERM_BP_FAT	GO:0051236~establishment of RNA localization	4	2	0.166868	2733, 55916, 4686, 3181	164	85	9832	2.82123	1	0.980852	94.2142
GOTERM_BP_FAT	GO:0050658~RNA transport	4	2	0.166868	2733, 55916, 4686, 3181	164	85	9832	2.82123	1	0.980852	94.2142
GOTERM_BP_FAT	GO:0050657~nucleic acid transport	4	2	0.166868	2733, 55916, 4686, 3181	164	85	9832	2.82123	1	0.980852	94.2142
GOTERM_BP_FAT	GO:0006403~RNA localization	4	2	0.175031	2733, 55916, 4686, 3181	164	87	9832	2.75638	1	0.982955	95.0385
GOTERM_BP_FAT	GO:0015931~nucleobase, nucleoside, nucleotide and nucleic acid transport	4	2	0.217351	2733, 55916, 4686, 3181	164	97	9832	2.47222	1	0.988441	97.8192
SP_PIR_KEYWORDS	mRNA transport	3	1.5	0.27399	2733, 55916, 4686	195	65	12287	2.90817	1	0.841031	98.3222
GOTERM_BP_FAT	GO:0051028~mRNA transport	3	1.5	0.360043	2733, 55916, 4686	164	76	9832	2.3665	1	0.998415	99.9058
Annotation Cluster 20	Enrichment Score: 0.6575724613528676
Category	Term	Count	%	PValue	Genes	List Total	Pop Hits	Pop Total	Fold Enrichment	Bonferroni	Benjamini	FDR
GOTERM_BP_FAT	GO:0046394~carboxylic acid biosynthetic process	6	3	0.083118	2747, 5832, 27430, 4706, 27349, 80142	164	140	9832	2.56934	1	0.934322	74.1939
GOTERM_BP_FAT	GO:0016053~organic acid biosynthetic process	6	3	0.083118	2747, 5832, 27430, 4706, 27349, 80142	164	140	9832	2.56934	1	0.934322	74.1939
SP_PIR_KEYWORDS	Fatty acid biosynthesis	3	1.5	0.125877	4706, 27349, 80142	195	39	12287	4.84694	1	0.646249	82.0487
GOTERM_BP_FAT	GO:0006633~fatty acid biosynthetic process	3	1.5	0.32372	4706, 27349, 80142	164	70	9832	2.56934	1	0.997348	99.777
SP_PIR_KEYWORDS	lipid synthesis	3	1.5	0.361093	4706, 27349, 80142	195	80	12287	2.36288	1	0.913498	99.6718
GOTERM_BP_FAT	GO:0008610~lipid biosynthetic process	6	3	0.45889	4706, 55907, 27349, 55326, 80142, 2232	164	268	9832	1.34219	1	0.999527	99.9931
GOTERM_BP_FAT	GO:0006631~fatty acid metabolic process	4	2	0.534759	4706, 51, 27349, 80142	164	169	9832	1.41896	1	0.999815	99.9994
Annotation Cluster 21	Enrichment Score: 0.5641306689122759
Category	Term	Count	%	PValue	Genes	List Total	Pop Hits	Pop Total	Fold Enrichment	Bonferroni	Benjamini	FDR
GOTERM_MF_FAT	GO:0003678~DNA helicase activity	3	1.5	0.104436	7520, 8607, 1660	152	34	9326	5.4137	1	0.928549	77.2828
SP_PIR_KEYWORDS	helicase	4	2	0.234749	9931, 7520, 8607, 1660	195	106	12287	2.37775	1	0.802056	96.7145
GOTERM_MF_FAT	GO:0004386~helicase activity	4	2	0.267829	9931, 7520, 8607, 1660	152	111	9326	2.211	1	0.998441	98.4834
GOTERM_MF_FAT	GO:0016887~ATPase activity	4	2	0.843661	7520, 3416, 8607, 1660	152	284	9326	0.864159	1	0.999972	100
Annotation Cluster 22	Enrichment Score: 0.5344750729767856
Category	Term	Count	%	PValue	Genes	List Total	Pop Hits	Pop Total	Fold Enrichment	Bonferroni	Benjamini	FDR
GOTERM_BP_FAT	GO:0045449~regulation of transcription	38	19	0.123466	689, 9969, 2130, 51497, 58487, 10363, 80306, 7329, 8125, 1024, 6188, 10084, 23178, 9774, 7334, 54496, 6908, 29777, 64864, 80142, 9326, 23587, 54700, 2551, 4841, 5411, 6294, 7762, 6883, 8607, 4999, 4602, 6877, 54797, 5934, 11331, 9337, 6128	164	1854	9832	1.22877	1	0.976423	87.2168
SP_PIR_KEYWORDS	transcription regulation	29	14.5	0.125018	9969, 689, 2130, 51497, 58487, 80306, 10363, 8125, 1024, 10084, 9774, 54496, 6908, 29777, 23587, 54700, 2551, 4841, 5411, 6294, 7762, 6883, 8607, 4602, 54797, 6877, 5934, 11331, 9337	195	1418	12287	1.28864	1	0.656447	81.822
GOTERM_BP_FAT	GO:0006350~transcription	31	15.5	0.138077	689, 9969, 2130, 5757, 51497, 58487, 10363, 80306, 8125, 1024, 10084, 9774, 54496, 10921, 6908, 29777, 23587, 54700, 2551, 4841, 5411, 6294, 7762, 6883, 8607, 4602, 54797, 6877, 5934, 11331, 9337	164	1481	9832	1.25489	1	0.979002	90.1672
SP_PIR_KEYWORDS	Transcription	29	14.5	0.156944	9969, 689, 2130, 51497, 58487, 80306, 10363, 8125, 1024, 10084, 9774, 54496, 6908, 29777, 23587, 54700, 2551, 4841, 5411, 6294, 7762, 6883, 8607, 4602, 54797, 6877, 5934, 11331, 9337	195	1457	12287	1.25415	1	0.697313	88.6901
GOTERM_MF_FAT	GO:0003677~DNA binding	28	14	0.477412	2130, 58487, 10363, 3007, 6188, 10084, 9774, 6908, 7520, 29777, 64864, 80142, 26057, 2551, 4841, 5411, 6294, 7762, 6883, 1660, 4602, 4999, 6877, 5934, 3181, 9131, 9337, 6128	152	1627	9326	1.0559	1	0.999777	99.9837
GOTERM_MF_FAT	GO:0030528~transcription regulator activity	20	10	0.560352	9969, 689, 2551, 2130, 58487, 7762, 6883, 10363, 7329, 10084, 4602, 9774, 6908, 54797, 6877, 29777, 11331, 80142, 9337, 999	152	1188	9326	1.03292	1	0.9998	99.9984
GOTERM_BP_FAT	GO:0051252~regulation of RNA metabolic process	21	10.5	0.685572	9969, 2551, 2130, 58487, 4686, 7762, 10363, 7329, 8607, 1660, 10084, 4602, 4999, 23178, 6908, 54797, 3185, 64864, 9326, 6128, 9337	164	1307	9832	0.963256	1	0.99996	100
GOTERM_BP_FAT	GO:0006355~regulation of transcription, DNA-dependent	18	9	0.863787	9969, 2551, 2130, 58487, 7762, 10363, 8607, 7329, 10084, 4602, 4999, 23178, 6908, 54797, 64864, 9326, 6128, 9337	164	1275	9832	0.84637	1	1	100
Annotation Cluster 23	Enrichment Score: 0.4800514976795388
Category	Term	Count	%	PValue	Genes	List Total	Pop Hits	Pop Total	Fold Enrichment	Bonferroni	Benjamini	FDR
UP_SEQ_FEATURE	repeat:5	4	2	0.155112	4670, 2130, 8030, 1815	195	86	12269	2.92642	1	0.996021	91.8094
UP_SEQ_FEATURE	repeat:2	5	2.5	0.233893	4670, 2130, 8030, 6908, 1815	195	156	12269	2.0166	1	0.999266	98.0846
UP_SEQ_FEATURE	repeat:3	4	2	0.334201	4670, 2130, 8030, 1815	195	129	12269	1.95094	1	0.999942	99.7615
UP_SEQ_FEATURE	repeat:6	3	1.5	0.338784	4670, 2130, 1815	195	76	12269	2.4836	1	0.999928	99.7847
UP_SEQ_FEATURE	repeat:1	4	2	0.441021	4670, 2130, 8030, 6908	195	154	12269	1.63423	1	0.999994	99.9822
GOTERM_MF_FAT	GO:0019904~protein domain specific binding	6	3	0.479711	4670, 8030, 79767, 7329, 1815, 55692	152	281	9326	1.31008	1	0.999705	99.9846
UP_SEQ_FEATURE	repeat:4	3	1.5	0.50189	4670, 2130, 1815	195	106	12269	1.7807	1	0.999997	99.9968
Annotation Cluster 24	Enrichment Score: 0.4735923517791467
Category	Term	Count	%	PValue	Genes	List Total	Pop Hits	Pop Total	Fold Enrichment	Bonferroni	Benjamini	FDR
GOTERM_BP_FAT	GO:0006310~DNA recombination	4	2	0.175031	4841, 7334, 7520, 8607	164	87	9832	2.75638	1	0.982955	95.0385
GOTERM_BP_FAT	GO:0006259~DNA metabolic process	10	5	0.259717	4999, 26057, 9937, 55135, 4841, 54496, 7334, 7520, 8607, 9131	164	419	9832	1.43082	1	0.994278	99.0852
SP_PIR_KEYWORDS	DNA damage	5	2.5	0.277939	9937, 4841, 11011, 7334, 7520	195	169	12287	1.86421	1	0.838559	98.435
GOTERM_BP_FAT	GO:0006974~response to DNA damage stimulus	8	4	0.280902	26057, 9937, 4841, 11011, 7334, 7520, 9131, 6188	164	320	9832	1.49878	1	0.995292	99.4186
SP_PIR_KEYWORDS	dna repair	4	2	0.444235	9937, 4841, 7334, 7520	195	155	12287	1.62607	1	0.939164	99.9446
GOTERM_BP_FAT	GO:0006281~DNA repair	5	2.5	0.552973	26057, 9937, 4841, 7334, 7520	164	236	9832	1.27015	1	0.999837	99.9997
GOTERM_BP_FAT	GO:0033554~cellular response to stress	9	4.5	0.555158	26057, 9937, 4841, 11011, 7334, 7520, 1660, 9131, 6188	164	484	9832	1.1148	1	0.999829	99.9997
Annotation Cluster 25	Enrichment Score: 0.34921218918881825
Category	Term	Count	%	PValue	Genes	List Total	Pop Hits	Pop Total	Fold Enrichment	Bonferroni	Benjamini	FDR
GOTERM_BP_FAT	GO:0051098~regulation of binding	4	2	0.388422	58487, 54496, 7334, 6188	164	135	9832	1.77633	1	0.998863	99.9536
GOTERM_BP_FAT	GO:0051090~regulation of transcription factor activity	3	1.5	0.441636	58487, 7334, 6188	164	90	9832	1.99837	1	0.999541	99.9888
GOTERM_BP_FAT	GO:0051101~regulation of DNA binding	3	1.5	0.52239	58487, 7334, 6188	164	105	9832	1.71289	1	0.999776	99.999
Annotation Cluster 26	Enrichment Score: 0.3303397476424809
Category	Term	Count	%	PValue	Genes	List Total	Pop Hits	Pop Total	Fold Enrichment	Bonferroni	Benjamini	FDR
GOTERM_BP_FAT	GO:0044265~cellular macromolecule catabolic process	14	7	0.122363	10422, 51035, 4686, 7329, 63891, 55802, 10921, 7334, 9184, 3416, 10713, 3646, 9131, 25820	164	548	9832	1.5316	1	0.978322	86.9634
GOTERM_BP_FAT	GO:0009057~macromolecule catabolic process	14	7	0.189353	10422, 51035, 4686, 7329, 63891, 55802, 10921, 7334, 9184, 3416, 10713, 3646, 9131, 25820	164	596	9832	1.40825	1	0.98428	96.2253
GOTERM_BP_FAT	GO:0006511~ubiquitin-dependent protein catabolic process	5	2.5	0.387963	51035, 9184, 7329, 10713, 25820	164	190	9832	1.57766	1	0.998965	99.953
GOTERM_BP_FAT	GO:0051603~proteolysis involved in cellular protein catabolic process	9	4.5	0.443851	10422, 63891, 51035, 7334, 9184, 3416, 7329, 10713, 25820	164	439	9832	1.22907	1	0.999513	99.9895
GOTERM_BP_FAT	GO:0044257~cellular protein catabolic process	9	4.5	0.44892	10422, 63891, 51035, 7334, 9184, 3416, 7329, 10713, 25820	164	441	9832	1.22349	1	0.999518	99.9909
GOTERM_BP_FAT	GO:0030163~protein catabolic process	9	4.5	0.494161	10422, 63891, 51035, 7334, 9184, 3416, 7329, 10713, 25820	164	459	9832	1.17551	1	0.999682	99.9976
GOTERM_BP_FAT	GO:0043632~modification-dependent macromolecule catabolic process	8	4	0.536238	10422, 63891, 51035, 7334, 9184, 7329, 10713, 25820	164	415	9832	1.15569	1	0.999802	99.9994
GOTERM_BP_FAT	GO:0019941~modification-dependent protein catabolic process	8	4	0.536238	10422, 63891, 51035, 7334, 9184, 7329, 10713, 25820	164	415	9832	1.15569	1	0.999802	99.9994
GOTERM_MF_FAT	GO:0019787~small conjugating protein ligase activity	3	1.5	0.600101	7334, 7329, 25820	152	124	9326	1.4844	1	0.999865	99.9996
GOTERM_MF_FAT	GO:0016881~acid-amino acid ligase activity	3	1.5	0.692084	7334, 7329, 25820	152	147	9326	1.25215	1	0.999917	100
GOTERM_BP_FAT	GO:0006508~proteolysis	12	6	0.755078	10422, 63891, 51035, 23203, 7334, 9184, 3416, 7329, 10713, 27429, 25820, 7385	164	780	9832	0.922326	1	0.999993	100
GOTERM_MF_FAT	GO:0016879~ligase activity, forming carbon-nitrogen bonds	3	1.5	0.774452	7334, 7329, 25820	152	173	9326	1.06396	1	0.999958	100
SP_PIR_KEYWORDS	ubl conjugation pathway	5	2.5	0.821321	10422, 63891, 7334, 7329, 25820	195	358	12287	0.880032	1	0.996562	100
Annotation Cluster 27	Enrichment Score: 0.31334478186459397
Category	Term	Count	%	PValue	Genes	List Total	Pop Hits	Pop Total	Fold Enrichment	Bonferroni	Benjamini	FDR
UP_SEQ_FEATURE	nucleotide phosphate-binding region:GTP	5	2.5	0.449713	9364, 10767, 10672, 1915, 26354	195	217	12269	1.44972	1	0.999994	99.9859
GOTERM_MF_FAT	GO:0005525~GTP binding	6	3	0.454499	9364, 2747, 10767, 10672, 1915, 26354	152	273	9326	1.34847	1	0.999724	99.9709
GOTERM_MF_FAT	GO:0032561~guanyl ribonucleotide binding	6	3	0.485957	9364, 2747, 10767, 10672, 1915, 26354	152	283	9326	1.30082	1	0.999531	99.9869
GOTERM_MF_FAT	GO:0019001~guanyl nucleotide binding	6	3	0.485957	9364, 2747, 10767, 10672, 1915, 26354	152	283	9326	1.30082	1	0.999531	99.9869
GOTERM_MF_FAT	GO:0003924~GTPase activity	4	2	0.518303	9364, 10767, 10672, 1915	152	169	9326	1.4522	1	0.9997	99.9945
SP_PIR_KEYWORDS	gtp-binding	5	2.5	0.526846	9364, 10767, 10672, 1915, 26354	195	244	12287	1.29119	1	0.962627	99.9929
Annotation Cluster 28	Enrichment Score: 0.29632852034572565
Category	Term	Count	%	PValue	Genes	List Total	Pop Hits	Pop Total	Fold Enrichment	Bonferroni	Benjamini	FDR
GOTERM_MF_FAT	GO:0035257~nuclear hormone receptor binding	3	1.5	0.331615	9969, 11331, 9326	152	73	9326	2.52145	1	0.999603	99.5544
GOTERM_MF_FAT	GO:0051427~hormone receptor binding	3	1.5	0.39014	9969, 11331, 9326	152	83	9326	2.21766	1	0.99934	99.8699
SP_PIR_KEYWORDS	receptor	7	3.5	0.998067	56993, 4670, 9969, 1915, 11331, 1815, 9326	195	952	12287	0.463311	1	1	100
Annotation Cluster 29	Enrichment Score: 0.2634775737819436
Category	Term	Count	%	PValue	Genes	List Total	Pop Hits	Pop Total	Fold Enrichment	Bonferroni	Benjamini	FDR
GOTERM_CC_FAT	GO:0044427~chromosomal part	7	3.5	0.419267	4999, 9184, 5934, 7520, 7329, 3646, 3007	148	314	8883	1.33803	1	0.952448	99.9106
GOTERM_CC_FAT	GO:0044454~nuclear chromosome part	3	1.5	0.500766	4999, 7520, 7329	148	101	8883	1.78278	1	0.97774	99.9873
GOTERM_CC_FAT	GO:0000785~chromatin	4	2	0.508724	4999, 5934, 3646, 3007	148	163	8883	1.47289	1	0.977773	99.9897
GOTERM_CC_FAT	GO:0005694~chromosome	7	3.5	0.592336	4999, 9184, 5934, 7520, 7329, 3646, 3007	148	375	8883	1.12038	1	0.990915	99.9991
KEGG_PATHWAY	hsa04110:Cell cycle	3	1.5	0.619107	4999, 9184, 5934	76	114	4130	1.43006	1	0.99483	99.9937
GOTERM_CC_FAT	GO:0000228~nuclear chromosome	3	1.5	0.670182	4999, 7520, 7329	148	138	8883	1.30479	1	0.996186	99.9999
Annotation Cluster 30	Enrichment Score: 0.26242885852480397
Category	Term	Count	%	PValue	Genes	List Total	Pop Hits	Pop Total	Fold Enrichment	Bonferroni	Benjamini	FDR
GOTERM_MF_FAT	GO:0016566~specific transcriptional repressor activity	3	1.5	0.0748581	58487, 7329, 11331	152	28	9326	6.57378	1	0.88918	64.847
GOTERM_BP_FAT	GO:0045934~negative regulation of nucleobase, nucleoside, nucleotide and nucleic acid metabolic process	9	4.5	0.451452	4999, 2551, 9774, 58487, 51497, 7329, 11331, 1815, 6188	164	442	9832	1.22073	1	0.999494	99.9915
GOTERM_BP_FAT	GO:0051172~negative regulation of nitrogen compound metabolic process	9	4.5	0.466606	4999, 2551, 9774, 58487, 51497, 7329, 11331, 1815, 6188	164	448	9832	1.20438	1	0.99956	99.9945
GOTERM_BP_FAT	GO:0031327~negative regulation of cellular biosynthetic process	9	4.5	0.547986	4999, 2551, 9774, 58487, 51497, 7329, 11331, 1815, 3646	164	481	9832	1.12175	1	0.999834	99.9996
GOTERM_BP_FAT	GO:0009890~negative regulation of biosynthetic process	9	4.5	0.574053	4999, 2551, 9774, 58487, 51497, 7329, 11331, 1815, 3646	164	492	9832	1.09667	1	0.99988	99.9998
GOTERM_BP_FAT	GO:0010605~negative regulation of macromolecule metabolic process	11	5.5	0.609532	4999, 2551, 9774, 58487, 51497, 9184, 3416, 7329, 11331, 3646, 6188	164	633	9832	1.04181	1	0.999933	100
GOTERM_BP_FAT	GO:0016481~negative regulation of transcription	7	3.5	0.641949	4999, 2551, 9774, 58487, 51497, 7329, 11331	164	394	9832	1.06512	1	0.999941	100
GOTERM_BP_FAT	GO:0010558~negative regulation of macromolecule biosynthetic process	8	4	0.663735	4999, 2551, 9774, 58487, 51497, 7329, 11331, 3646	164	468	9832	1.02481	1	0.99996	100
GOTERM_BP_FAT	GO:0010629~negative regulation of gene expression	7	3.5	0.721386	4999, 2551, 9774, 58487, 51497, 7329, 11331	164	429	9832	0.978225	1	0.999983	100
GOTERM_MF_FAT	GO:0016564~transcription repressor activity	4	2	0.817959	9774, 58487, 7329, 11331	152	270	9326	0.908967	1	0.999954	100
GOTERM_BP_FAT	GO:0045892~negative regulation of transcription, DNA-dependent	3	1.5	0.965004	4999, 2551, 7329	164	306	9832	0.587757	1	1	100
GOTERM_BP_FAT	GO:0051253~negative regulation of RNA metabolic process	3	1.5	0.966967	4999, 2551, 7329	164	310	9832	0.580173	1	1	100
Annotation Cluster 31	Enrichment Score: 0.2426474451330245
Category	Term	Count	%	PValue	Genes	List Total	Pop Hits	Pop Total	Fold Enrichment	Bonferroni	Benjamini	FDR
GOTERM_MF_FAT	GO:0000166~nucleotide binding	42	21	0.00845763	10243, 9364, 1198, 6147, 2130, 2747, 10672, 7329, 1915, 1024, 23178, 7334, 11011, 10921, 1975, 9931, 7520, 3416, 4670, 26057, 4841, 2926, 6294, 9733, 8607, 1660, 80222, 6229, 5832, 10767, 51765, 3183, 3185, 51, 64087, 6428, 3181, 26354, 6652, 9131, 6426, 6195	152	1770	9326	1.45589	0.928746	0.281212	10.7852
SMART	SM00220:S_TKc	6	3	0.137997	1198, 23178, 51765, 11011, 1024, 6195	80	222	6408	2.16486	0.999974	0.928339	78.5891
INTERPRO	IPR002290:Serine/threonine protein kinase	6	3	0.2843	1198, 23178, 51765, 11011, 1024, 6195	183	222	11343	1.67523	1	0.999645	99.0252
INTERPRO	IPR008271:Serine/threonine protein kinase, active site	6	3	0.505309	1198, 23178, 51765, 11011, 1024, 6195	183	292	11343	1.27364	1	1	99.9941
INTERPRO	IPR017442:Serine/threonine protein kinase-related	6	3	0.514359	1198, 23178, 51765, 11011, 1024, 6195	183	295	11343	1.26068	1	0.999999	99.9955
SP_PIR_KEYWORDS	serine/threonine-protein kinase	6	3	0.552665	1198, 23178, 51765, 11011, 1024, 6195	195	313	12287	1.20786	1	0.962232	99.9965
SP_PIR_KEYWORDS	nucleotide-binding	22	11	0.554972	10243, 9364, 1198, 10672, 7329, 1915, 8607, 1660, 80222, 1024, 10767, 5832, 23178, 51765, 7334, 11011, 9931, 7520, 3416, 64087, 26354, 6195	195	1344	12287	1.03142	1	0.960776	99.9968
GOTERM_MF_FAT	GO:0017076~purine nucleotide binding	25	12.5	0.580094	9364, 1198, 2747, 10672, 7329, 1915, 1024, 23178, 11011, 7334, 9931, 3416, 7520, 26057, 8607, 1660, 80222, 10767, 5832, 51765, 51, 64087, 26354, 9131, 6195	152	1514	9326	1.01313	1	0.999834	99.9991
GOTERM_MF_FAT	GO:0032553~ribonucleotide binding	23	11.5	0.66136	9364, 26057, 1198, 2747, 10672, 7329, 1915, 8607, 1660, 80222, 1024, 10767, 5832, 23178, 51765, 7334, 11011, 9931, 7520, 3416, 64087, 26354, 6195	152	1447	9326	0.975239	1	0.99995	100
GOTERM_MF_FAT	GO:0032555~purine ribonucleotide binding	23	11.5	0.66136	9364, 26057, 1198, 2747, 10672, 7329, 1915, 8607, 1660, 80222, 1024, 10767, 5832, 23178, 51765, 7334, 11011, 9931, 7520, 3416, 64087, 26354, 6195	152	1447	9326	0.975239	1	0.99995	100
GOTERM_MF_FAT	GO:0030554~adenyl nucleotide binding	20	10	0.674547	26057, 1198, 2747, 8607, 7329, 1660, 80222, 1024, 5832, 23178, 51765, 7334, 11011, 9931, 51, 7520, 3416, 64087, 9131, 6195	152	1265	9326	0.970044	1	0.999953	100
GOTERM_BP_FAT	GO:0016310~phosphorylation	11	5.5	0.677214	1198, 23178, 51765, 11011, 9535, 4706, 1815, 7385, 4722, 1024, 6195	164	668	9832	0.987221	1	0.999962	100
GOTERM_MF_FAT	GO:0004674~protein serine/threonine kinase activity	6	3	0.684367	1198, 23178, 51765, 11011, 1024, 6195	152	354	9326	1.03992	1	0.99992	100
GOTERM_MF_FAT	GO:0001883~purine nucleoside binding	20	10	0.704192	26057, 1198, 2747, 8607, 7329, 1660, 80222, 1024, 5832, 23178, 51765, 7334, 11011, 9931, 51, 7520, 3416, 64087, 9131, 6195	152	1287	9326	0.953462	1	0.999923	100
GOTERM_MF_FAT	GO:0001882~nucleoside binding	20	10	0.717155	26057, 1198, 2747, 8607, 7329, 1660, 80222, 1024, 5832, 23178, 51765, 7334, 11011, 9931, 51, 7520, 3416, 64087, 9131, 6195	152	1297	9326	0.94611	1	0.999931	100
SP_PIR_KEYWORDS	atp-binding	16	8	0.732528	1198, 8607, 7329, 1660, 80222, 1024, 5832, 23178, 51765, 11011, 7334, 9931, 3416, 64087, 7520, 6195	195	1077	12287	0.936086	1	0.989375	100
INTERPRO	IPR017441:Protein kinase, ATP binding site	6	3	0.740807	1198, 23178, 51765, 11011, 1024, 6195	183	383	11343	0.971023	1	1	100
GOTERM_MF_FAT	GO:0032559~adenyl ribonucleotide binding	18	9	0.759084	26057, 1198, 2747, 8607, 7329, 1660, 80222, 1024, 5832, 23178, 51765, 7334, 11011, 9931, 7520, 3416, 64087, 6195	152	1200	9326	0.920329	1	0.999957	100
INTERPRO	IPR000719:Protein kinase, core	6	3	0.770499	1198, 23178, 51765, 11011, 1024, 6195	183	398	11343	0.934426	1	1	100
UP_SEQ_FEATURE	active site:Proton acceptor	8	4	0.777312	1198, 23178, 51765, 11011, 51, 3416, 1024, 6195	195	553	12269	0.910205	1	1	100
GOTERM_BP_FAT	GO:0006796~phosphate metabolic process	12	6	0.796869	1198, 23178, 5496, 51765, 11011, 9535, 4706, 1815, 7385, 4722, 1024, 6195	164	810	9832	0.888166	1	0.999997	100
GOTERM_BP_FAT	GO:0006793~phosphorus metabolic process	12	6	0.796869	1198, 23178, 5496, 51765, 11011, 9535, 4706, 1815, 7385, 4722, 1024, 6195	164	810	9832	0.888166	1	0.999997	100
GOTERM_MF_FAT	GO:0005524~ATP binding	17	8.5	0.815876	26057, 1198, 8607, 7329, 1660, 80222, 1024, 5832, 23178, 51765, 7334, 11011, 9931, 3416, 64087, 7520, 6195	152	1184	9326	0.880946	1	0.99996	100
SP_PIR_KEYWORDS	transferase	15	7.5	0.823851	1198, 10678, 79066, 1024, 5832, 23178, 51765, 54974, 54496, 11011, 5471, 55907, 27349, 55326, 6195	195	1087	12287	0.869507	1	0.996437	100
GOTERM_BP_FAT	GO:0006468~protein amino acid phosphorylation	8	4	0.829388	1198, 23178, 51765, 11011, 9535, 1815, 1024, 6195	164	561	9832	0.854919	1	0.999999	100
UP_SEQ_FEATURE	binding site:ATP	6	3	0.853779	1198, 23178, 51765, 11011, 1024, 6195	195	457	12269	0.826056	1	1	100
UP_SEQ_FEATURE	domain:Protein kinase	5	2.5	0.866673	1198, 23178, 51765, 11011, 1024	195	388	12269	0.810798	1	1	100
SP_PIR_KEYWORDS	kinase	7	3.5	0.900103	1198, 5832, 23178, 51765, 11011, 1024, 6195	195	579	12287	0.761782	1	0.999228	100
GOTERM_MF_FAT	GO:0004672~protein kinase activity	6	3	0.919366	1198, 23178, 51765, 11011, 1024, 6195	152	507	9326	0.726098	1	0.999999	100
UP_SEQ_FEATURE	nucleotide phosphate-binding region:ATP	9	4.5	0.927358	1198, 23178, 51765, 11011, 9931, 8607, 1660, 1024, 6195	195	772	12269	0.733499	1	1	100
Annotation Cluster 32	Enrichment Score: 0.22488065526430476
Category	Term	Count	%	PValue	Genes	List Total	Pop Hits	Pop Total	Fold Enrichment	Bonferroni	Benjamini	FDR
GOTERM_CC_FAT	GO:0005769~early endosome	3	1.5	0.322965	9135, 6642, 55435	148	70	8883	2.5723	1	0.910203	99.3511
SP_PIR_KEYWORDS	protein transport	7	3.5	0.573514	2733, 56993, 9135, 55916, 6642, 55435, 25977	195	386	12287	1.14267	1	0.964877	99.9981
SP_PIR_KEYWORDS	endosome	3	1.5	0.728854	9135, 6642, 55435	195	162	12287	1.16686	1	0.98962	100
GOTERM_CC_FAT	GO:0005768~endosome	3	1.5	0.933549	9135, 6642, 55435	148	261	8883	0.689888	1	0.999994	100
Annotation Cluster 33	Enrichment Score: 0.17474323940743158
Category	Term	Count	%	PValue	Genes	List Total	Pop Hits	Pop Total	Fold Enrichment	Bonferroni	Benjamini	FDR
GOTERM_BP_FAT	GO:0006917~induction of apoptosis	6	3	0.509908	6135, 9774, 9131, 27429, 6188, 4722	164	284	9832	1.26658	1	0.999756	99.9985
GOTERM_BP_FAT	GO:0012502~induction of programmed cell death	6	3	0.513037	6135, 9774, 9131, 27429, 6188, 4722	164	285	9832	1.26213	1	0.999749	99.9987
GOTERM_BP_FAT	GO:0043065~positive regulation of apoptosis	7	3.5	0.627085	6135, 9774, 9131, 27429, 6188, 4722, 6194	164	388	9832	1.08159	1	0.999936	100
GOTERM_BP_FAT	GO:0043068~positive regulation of programmed cell death	7	3.5	0.632079	6135, 9774, 9131, 27429, 6188, 4722, 6194	164	390	9832	1.07605	1	0.999937	100
GOTERM_BP_FAT	GO:0010942~positive regulation of cell death	7	3.5	0.637033	6135, 9774, 9131, 27429, 6188, 4722, 6194	164	392	9832	1.07056	1	0.999939	100
GOTERM_BP_FAT	GO:0042981~regulation of apoptosis	10	5	0.840275	6135, 9774, 51765, 7520, 9131, 27429, 6188, 4722, 6194, 999	164	709	9832	0.845574	1	0.999999	100
GOTERM_BP_FAT	GO:0043067~regulation of programmed cell death	10	5	0.847227	6135, 9774, 51765, 7520, 9131, 27429, 6188, 4722, 6194, 999	164	715	9832	0.838479	1	0.999999	100
GOTERM_BP_FAT	GO:0010941~regulation of cell death	10	5	0.850614	6135, 9774, 51765, 7520, 9131, 27429, 6188, 4722, 6194, 999	164	718	9832	0.834975	1	0.999999	100
Annotation Cluster 34	Enrichment Score: 0.16905747400893625
Category	Term	Count	%	PValue	Genes	List Total	Pop Hits	Pop Total	Fold Enrichment	Bonferroni	Benjamini	FDR
SP_PIR_KEYWORDS	mitosis	4	2	0.423343	9937, 9184, 7329, 8607	195	150	12287	1.68027	1	0.939347	99.9113
SP_PIR_KEYWORDS	cell division	5	2.5	0.439845	9937, 9184, 9798, 7329, 8607	195	213	12287	1.47911	1	0.94052	99.9388
SP_PIR_KEYWORDS	cell cycle	7	3.5	0.545065	9937, 11011, 9184, 9798, 5934, 7329, 8607	195	375	12287	1.17619	1	0.964161	99.9957
GOTERM_BP_FAT	GO:0000280~nuclear division	4	2	0.592121	9937, 9184, 7329, 8607	164	184	9832	1.30329	1	0.999916	99.9999
GOTERM_BP_FAT	GO:0007067~mitosis	4	2	0.592121	9937, 9184, 7329, 8607	164	184	9832	1.30329	1	0.999916	99.9999
GOTERM_BP_FAT	GO:0000087~M phase of mitotic cell cycle	4	2	0.606768	9937, 9184, 7329, 8607	164	188	9832	1.27556	1	0.999936	100
GOTERM_BP_FAT	GO:0048285~organelle fission	4	2	0.621066	9937, 9184, 7329, 8607	164	192	9832	1.24898	1	0.999939	100
GOTERM_BP_FAT	GO:0051301~cell division	4	2	0.762344	9937, 9798, 7329, 8607	164	239	9832	1.00337	1	0.999994	100
GOTERM_BP_FAT	GO:0000279~M phase	4	2	0.826158	9937, 9184, 7329, 8607	164	268	9832	0.894794	1	0.999999	100
GOTERM_BP_FAT	GO:0000278~mitotic cell cycle	4	2	0.912153	9937, 9184, 7329, 8607	164	327	9832	0.733348	1	1	100
GOTERM_BP_FAT	GO:0007049~cell cycle	8	4	0.91922	9937, 5496, 11011, 9184, 9798, 5934, 7329, 8607	164	648	9832	0.740139	1	1	100
GOTERM_BP_FAT	GO:0022403~cell cycle phase	4	2	0.932803	9937, 9184, 7329, 8607	164	349	9832	0.68712	1	1	100
GOTERM_BP_FAT	GO:0022402~cell cycle process	5	2.5	0.960151	9937, 5496, 9184, 7329, 8607	164	478	9832	0.627105	1	1	100
Annotation Cluster 35	Enrichment Score: 0.14830288068785147
Category	Term	Count	%	PValue	Genes	List Total	Pop Hits	Pop Total	Fold Enrichment	Bonferroni	Benjamini	FDR
GOTERM_BP_FAT	GO:0001701~in utero embryonic development	4	2	0.488638	689, 2551, 10672, 999	164	158	9832	1.51775	1	0.999708	99.9972
GOTERM_BP_FAT	GO:0043009~chordate embryonic development	4	2	0.854706	689, 2551, 10672, 999	164	284	9832	0.844383	1	0.999999	100
GOTERM_BP_FAT	GO:0009792~embryonic development ending in birth or egg hatching	4	2	0.859582	689, 2551, 10672, 999	164	287	9832	0.835557	1	0.999999	100
Annotation Cluster 36	Enrichment Score: 0.138287305571486
Category	Term	Count	%	PValue	Genes	List Total	Pop Hits	Pop Total	Fold Enrichment	Bonferroni	Benjamini	FDR
GOTERM_BP_FAT	GO:0006913~nucleocytoplasmic transport	3	1.5	0.678617	2733, 4686, 8125	164	140	9832	1.28467	1	0.99996	100
GOTERM_BP_FAT	GO:0051169~nuclear transport	3	1.5	0.682406	2733, 4686, 8125	164	141	9832	1.27556	1	0.99996	100
GOTERM_BP_FAT	GO:0046907~intracellular transport	8	4	0.83075	2733, 56993, 6135, 788, 4686, 6642, 8125, 11196	164	562	9832	0.853398	1	0.999999	100
Annotation Cluster 37	Enrichment Score: 0.13741754714690316
Category	Term	Count	%	PValue	Genes	List Total	Pop Hits	Pop Total	Fold Enrichment	Bonferroni	Benjamini	FDR
GOTERM_BP_FAT	GO:0032268~regulation of cellular protein metabolic process	7	3.5	0.67061	7334, 1975, 9184, 4686, 3416, 8667, 3646	164	406	9832	1.03364	1	0.999959	100
GOTERM_BP_FAT	GO:0032269~negative regulation of cellular protein metabolic process	3	1.5	0.750794	9184, 3416, 3646	164	161	9832	1.1171	1	0.999993	100
GOTERM_BP_FAT	GO:0051248~negative regulation of protein metabolic process	3	1.5	0.768699	9184, 3416, 3646	164	167	9832	1.07697	1	0.999993	100
Annotation Cluster 38	Enrichment Score: 0.08990728982728542
Category	Term	Count	%	PValue	Genes	List Total	Pop Hits	Pop Total	Fold Enrichment	Bonferroni	Benjamini	FDR
SP_PIR_KEYWORDS	protein transport	7	3.5	0.573514	2733, 56993, 9135, 55916, 6642, 55435, 25977	195	386	12287	1.14267	1	0.964877	99.9981
GOTERM_BP_FAT	GO:0010324~membrane invagination	4	2	0.621066	9135, 79767, 6642, 25977	164	192	9832	1.24898	1	0.999939	100
GOTERM_BP_FAT	GO:0006897~endocytosis	4	2	0.621066	9135, 79767, 6642, 25977	164	192	9832	1.24898	1	0.999939	100
GOTERM_BP_FAT	GO:0016044~membrane organization	5	2.5	0.813365	56993, 9135, 79767, 6642, 25977	164	336	9832	0.892131	1	0.999998	100
GOTERM_BP_FAT	GO:0015031~protein transport	9	4.5	0.814857	2733, 56993, 9135, 6135, 55916, 6642, 55435, 25977, 11196	164	620	9832	0.87026	1	0.999998	100
GOTERM_BP_FAT	GO:0045184~establishment of protein localization	9	4.5	0.823	2733, 56993, 9135, 6135, 55916, 6642, 55435, 25977, 11196	164	626	9832	0.861918	1	0.999999	100
GOTERM_BP_FAT	GO:0046907~intracellular transport	8	4	0.83075	2733, 56993, 6135, 788, 4686, 6642, 8125, 11196	164	562	9832	0.853398	1	0.999999	100
GOTERM_BP_FAT	GO:0006886~intracellular protein transport	4	2	0.906725	56993, 6135, 6642, 11196	164	322	9832	0.744736	1	1	100
GOTERM_BP_FAT	GO:0008104~protein localization	9	4.5	0.916947	2733, 56993, 9135, 6135, 55916, 6642, 55435, 25977, 11196	164	719	9832	0.750433	1	1	100
GOTERM_BP_FAT	GO:0034613~cellular protein localization	4	2	0.934442	56993, 6135, 6642, 11196	164	351	9832	0.683205	1	1	100
GOTERM_BP_FAT	GO:0070727~cellular macromolecule localization	4	2	0.936831	56993, 6135, 6642, 11196	164	354	9832	0.677415	1	1	100
SP_PIR_KEYWORDS	transport	15	7.5	0.940318	56993, 2733, 55916, 4686, 788, 4706, 5007, 2232, 4722, 25977, 55435, 9135, 6390, 6642, 7385	195	1255	12287	0.753111	1	0.999825	100
GOTERM_BP_FAT	GO:0016192~vesicle-mediated transport	4	2	0.988192	9135, 79767, 6642, 25977	164	482	9832	0.49752	1	1	100
Annotation Cluster 39	Enrichment Score: 0.06593451523304421
Category	Term	Count	%	PValue	Genes	List Total	Pop Hits	Pop Total	Fold Enrichment	Bonferroni	Benjamini	FDR
SP_PIR_KEYWORDS	cytoplasmic vesicle	4	2	0.550878	1198, 9798, 25977, 11196	195	181	12287	1.39249	1	0.963863	99.9964
GOTERM_CC_FAT	GO:0031410~cytoplasmic vesicle	6	3	0.953662	1198, 9798, 10672, 55435, 25977, 11196	148	548	8883	0.657156	1	0.999999	100
GOTERM_CC_FAT	GO:0016023~cytoplasmic membrane-bounded vesicle	5	2.5	0.956174	1198, 9798, 10672, 55435, 25977	148	470	8883	0.638514	1	0.999999	100
GOTERM_CC_FAT	GO:0031988~membrane-bounded vesicle	5	2.5	0.964597	1198, 9798, 10672, 55435, 25977	148	488	8883	0.614962	1	0.999999	100
GOTERM_CC_FAT	GO:0031982~vesicle	6	3	0.96604	1198, 9798, 10672, 55435, 25977, 11196	148	576	8883	0.625211	1	0.999998	100
Annotation Cluster 40	Enrichment Score: 0.06406824931605569
Category	Term	Count	%	PValue	Genes	List Total	Pop Hits	Pop Total	Fold Enrichment	Bonferroni	Benjamini	FDR
GOTERM_MF_FAT	GO:0005096~GTPase activator activity	3	1.5	0.751386	9135, 9882, 6004	152	165	9326	1.11555	1	0.999958	100
GOTERM_MF_FAT	GO:0008047~enzyme activator activity	4	2	0.799623	9135, 9535, 9882, 6004	152	261	9326	0.940311	1	0.999955	100
GOTERM_MF_FAT	GO:0030695~GTPase regulator activity	3	1.5	0.958545	9135, 9882, 6004	152	301	9326	0.611514	1	1	100
GOTERM_MF_FAT	GO:0060589~nucleoside-triphosphatase regulator activity	3	1.5	0.962423	9135, 9882, 6004	152	308	9326	0.597616	1	1	100
Annotation Cluster 41	Enrichment Score: 0.04892243472197264
Category	Term	Count	%	PValue	Genes	List Total	Pop Hits	Pop Total	Fold Enrichment	Bonferroni	Benjamini	FDR
SP_PIR_KEYWORDS	Apoptosis	5	2.5	0.725601	9135, 51765, 79767, 9131, 27429	195	310	12287	1.01629	1	0.989927	100
GOTERM_BP_FAT	GO:0006915~apoptosis	6	3	0.930504	9135, 51765, 79767, 9131, 27429, 6188	164	510	9832	0.705308	1	1	100
GOTERM_BP_FAT	GO:0012501~programmed cell death	6	3	0.93677	9135, 51765, 79767, 9131, 27429, 6188	164	519	9832	0.693078	1	1	100
GOTERM_BP_FAT	GO:0008219~cell death	7	3.5	0.947485	9135, 51765, 6908, 79767, 9131, 27429, 6188	164	616	9832	0.681264	1	1	100
GOTERM_BP_FAT	GO:0016265~death	7	3.5	0.950095	9135, 51765, 6908, 79767, 9131, 27429, 6188	164	621	9832	0.675779	1	1	100
Annotation Cluster 42	Enrichment Score: 0.040488407546634485
Category	Term	Count	%	PValue	Genes	List Total	Pop Hits	Pop Total	Fold Enrichment	Bonferroni	Benjamini	FDR
GOTERM_BP_FAT	GO:0007276~gamete generation	4	2	0.865862	54496, 6908, 51, 8607	164	291	9832	0.824072	1	0.999999	100
GOTERM_BP_FAT	GO:0007283~spermatogenesis	3	1.5	0.891343	6908, 51, 8607	164	225	9832	0.79935	1	1	100
GOTERM_BP_FAT	GO:0048232~male gamete generation	3	1.5	0.891343	6908, 51, 8607	164	225	9832	0.79935	1	1	100
GOTERM_BP_FAT	GO:0019953~sexual reproduction	4	2	0.920248	54496, 6908, 51, 8607	164	335	9832	0.715835	1	1	100
GOTERM_BP_FAT	GO:0032504~multicellular organism reproduction	4	2	0.950196	54496, 6908, 51, 8607	164	373	9832	0.642909	1	1	100
GOTERM_BP_FAT	GO:0048609~reproductive process in a multicellular organism	4	2	0.950196	54496, 6908, 51, 8607	164	373	9832	0.642909	1	1	100
Annotation Cluster 43	Enrichment Score: 0.03821936400711401
Category	Term	Count	%	PValue	Genes	List Total	Pop Hits	Pop Total	Fold Enrichment	Bonferroni	Benjamini	FDR
GOTERM_CC_FAT	GO:0005813~centrosome	3	1.5	0.824654	11051, 8607, 1660	148	189	8883	0.952703	1	0.999809	100
GOTERM_CC_FAT	GO:0005815~microtubule organizing center	3	1.5	0.859576	11051, 8607, 1660	148	206	8883	0.874082	1	0.999906	100
GOTERM_CC_FAT	GO:0015630~microtubule cytoskeleton	3	1.5	0.994501	11051, 8607, 1660	148	430	8883	0.418746	1	1	100
GOTERM_CC_FAT	GO:0044430~cytoskeletal part	5	2.5	0.997611	11051, 26502, 5411, 8607, 1660	148	696	8883	0.43118	1	1	100
Annotation Cluster 44	Enrichment Score: 0.012204356111553363
Category	Term	Count	%	PValue	Genes	List Total	Pop Hits	Pop Total	Fold Enrichment	Bonferroni	Benjamini	FDR
GOTERM_BP_FAT	GO:0051338~regulation of transferase activity	4	2	0.913204	80279, 55135, 5934, 1815	164	328	9832	0.731112	1	1	100
GOTERM_BP_FAT	GO:0043549~regulation of kinase activity	3	1.5	0.970583	80279, 5934, 1815	164	318	9832	0.565578	1	1	100
GOTERM_BP_FAT	GO:0042325~regulation of phosphorylation	3	1.5	0.992292	80279, 5934, 1815	164	408	9832	0.440818	1	1	100
GOTERM_BP_FAT	GO:0051174~regulation of phosphorus metabolic process	3	1.5	0.993961	80279, 5934, 1815	164	424	9832	0.424183	1	1	100
GOTERM_BP_FAT	GO:0019220~regulation of phosphate metabolic process	3	1.5	0.993961	80279, 5934, 1815	164	424	9832	0.424183	1	1	100
Annotation Cluster 45	Enrichment Score: 0.010239026273411552
Category	Term	Count	%	PValue	Genes	List Total	Pop Hits	Pop Total	Fold Enrichment	Bonferroni	Benjamini	FDR
GOTERM_BP_FAT	GO:0043085~positive regulation of catalytic activity	5	2.5	0.954652	55135, 7334, 10672, 1815, 6188	164	467	9832	0.641876	1	1	100
GOTERM_BP_FAT	GO:0044093~positive regulation of molecular function	5	2.5	0.975973	55135, 7334, 10672, 1815, 6188	164	520	9832	0.576454	1	1	100
GOTERM_BP_FAT	GO:0007166~cell surface receptor linked signal transduction	3	1.5	1	7334, 10672, 1815	164	1230	9832	0.146222	1	1	100
Annotation Cluster 46	Enrichment Score: 0.0014668814709718455
Category	Term	Count	%	PValue	Genes	List Total	Pop Hits	Pop Total	Fold Enrichment	Bonferroni	Benjamini	FDR
GOTERM_CC_FAT	GO:0005624~membrane fraction	6	3	0.994393	56993, 3071, 6130, 6652, 9131, 6004	148	726	8883	0.496035	1	1	100
GOTERM_CC_FAT	GO:0005626~insoluble fraction	6	3	0.996133	56993, 3071, 6130, 6652, 9131, 6004	148	755	8883	0.476982	1	1	100
GOTERM_CC_FAT	GO:0000267~cell fraction	7	3.5	0.999365	56993, 3071, 6130, 3416, 6652, 9131, 6004	148	985	8883	0.42654	1	1	100
Annotation Cluster 47	Enrichment Score: 0.0012982557582427601
Category	Term	Count	%	PValue	Genes	List Total	Pop Hits	Pop Total	Fold Enrichment	Bonferroni	Benjamini	FDR
GOTERM_BP_FAT	GO:0045935~positive regulation of nucleobase, nucleoside, nucleotide and nucleic acid metabolic process	4	2	0.995033	9969, 7334, 6908, 4686	164	544	9832	0.440818	1	1	100
GOTERM_BP_FAT	GO:0051173~positive regulation of nitrogen compound metabolic process	4	2	0.996266	9969, 7334, 6908, 4686	164	564	9832	0.425186	1	1	100
GOTERM_BP_FAT	GO:0010604~positive regulation of macromolecule metabolic process	4	2	0.999752	9969, 7334, 6908, 4686	164	746	9832	0.321454	1	1	100
Annotation Cluster 48	Enrichment Score: 3.2317397758145367E-4
Category	Term	Count	%	PValue	Genes	List Total	Pop Hits	Pop Total	Fold Enrichment	Bonferroni	Benjamini	FDR
GOTERM_MF_FAT	GO:0046914~transition metal ion binding	19	9.5	0.997432	26502, 23203, 2130, 10678, 7762, 60528, 7403, 63891, 5496, 5471, 6390, 9931, 3416, 10713, 6652, 9326, 25820, 7385, 55692	152	1880	9326	0.62008	1	1	100
SP_PIR_KEYWORDS	zinc-finger	8	4	0.998487	63891, 2130, 9931, 7762, 10713, 9326, 25820, 55692	195	1068	12287	0.471987	1	1	100
GOTERM_MF_FAT	GO:0008270~zinc ion binding	13	6.5	0.999038	23203, 2130, 7762, 60528, 63891, 9931, 3416, 10713, 6652, 9326, 25820, 7385, 55692	152	1502	9326	0.531038	1	1	100
SP_PIR_KEYWORDS	zinc	11	5.5	0.999506	63891, 2130, 9931, 7762, 60528, 3416, 10713, 9326, 6652, 25820, 55692	195	1442	12287	0.480661	1	1	100
SP_PIR_KEYWORDS	metal-binding	18	9	0.9996	10243, 2130, 7762, 60528, 7403, 63891, 51765, 5496, 5471, 6390, 9931, 3416, 10713, 6652, 9326, 25820, 6195, 55692	195	2063	12287	0.549774	1	1	100
GOTERM_MF_FAT	GO:0046872~metal ion binding	25	12.5	0.999995	10243, 23203, 10678, 2130, 4706, 60528, 11196, 63891, 6390, 9931, 3416, 10713, 9326, 25820, 26502, 7762, 7403, 51765, 5496, 5471, 6652, 7385, 6195, 55692, 999	152	2895	9326	0.529838	1	1	100
GOTERM_MF_FAT	GO:0043169~cation binding	25	12.5	0.999996	10243, 23203, 10678, 2130, 4706, 60528, 11196, 63891, 6390, 9931, 3416, 10713, 9326, 25820, 26502, 7762, 7403, 51765, 5496, 5471, 6652, 7385, 6195, 55692, 999	152	2924	9326	0.524583	1	1	100
GOTERM_MF_FAT	GO:0043167~ion binding	25	12.5	0.999998	10243, 23203, 10678, 2130, 4706, 60528, 11196, 63891, 6390, 9931, 3416, 10713, 9326, 25820, 26502, 7762, 7403, 51765, 5496, 5471, 6652, 7385, 6195, 55692, 999	152	2979	9326	0.514898	1	1	100
Annotation Cluster 49	Enrichment Score: 1.4713323742934298E-9
Category	Term	Count	%	PValue	Genes	List Total	Pop Hits	Pop Total	Fold Enrichment	Bonferroni	Benjamini	FDR
SP_PIR_KEYWORDS	membrane	32	16	1	10243, 9364, 2130, 10678, 55686, 788, 5007, 10672, 10399, 80306, 14, 27429, 11196, 3071, 6390, 1349, 6642, 9526, 80142, 56993, 25880, 8607, 4722, 25977, 5832, 25875, 1337, 55326, 1815, 11331, 7385, 999	195	4056	12287	0.497122	1	1	100
UP_SEQ_FEATURE	topological domain:Cytoplasmic	6	3	1	56993, 10678, 788, 1815, 80142, 999	195	2140	12269	0.176405	1	1	100
UP_SEQ_FEATURE	transmembrane region	13	6.5	1	56993, 10678, 788, 25880, 27429, 3071, 25875, 9526, 1349, 55326, 1815, 80142, 999	195	2984	12269	0.274106	1	1	100
SP_PIR_KEYWORDS	transmembrane	13	6.5	1	56993, 10678, 788, 25880, 27429, 3071, 25875, 9526, 1349, 55326, 1815, 80142, 999	195	3010	12287	0.272137	1	1	100
GOTERM_CC_FAT	GO:0016021~integral to membrane	16	8	1	56993, 2733, 4670, 10678, 788, 25880, 27429, 3071, 25875, 1349, 9526, 55326, 1815, 80142, 4076, 999	148	3246	8883	0.295849	1	1	100
GOTERM_CC_FAT	GO:0031224~intrinsic to membrane	17	8.5	1	56993, 2733, 4670, 10678, 788, 25880, 10672, 27429, 3071, 25875, 1349, 9526, 55326, 1815, 80142, 4076, 999	148	3373	8883	0.302504	1	1	100
Annotation Cluster 50	Enrichment Score: 1.004732787403032E-12
Category	Term	Count	%	PValue	Genes	List Total	Pop Hits	Pop Total	Fold Enrichment	Bonferroni	Benjamini	FDR
UP_SEQ_FEATURE	topological domain:Cytoplasmic	6	3	1	56993, 10678, 788, 1815, 80142, 999	195	2140	12269	0.176405	1	1	100
SP_PIR_KEYWORDS	glycoprotein	5	2.5	1	10678, 25875, 1815, 55435, 999	195	2862	12287	0.110081	1	1	100
UP_SEQ_FEATURE	glycosylation site:N-linked (GlcNAc...)	5	2.5	1	10678, 25875, 1815, 55435, 999	195	2700	12269	0.116515	1	1	100

## Sheet: Top dPI genes (slope)
200 genes with highest dPI values (slope based)
GeneID	Symbol	Aliases	dbXrefs	Map location	Description	dPI
6147	RPL23A	FLJ27455|MDA20	HGNC:10317|MIM:602326|Ensembl:ENSG00000198242|HPRD:15998	17q11	ribosomal protein L23a	336.045
1915	EEF1A1	CCS-3|CCS3|EEF-1|EEF1A|EF-Tu|EF1A|FLJ25721|GRAF-1EF|HNGC:16303|LENG7|MGC102687|MGC131894|MGC16224|PTI1|eEF1A-1	HGNC:3189|MIM:130590|Ensembl:ENSG00000156508|HPRD:00559	6q14.1	eukaryotic translation elongation factor 1 alpha 1	2.247
23521	RPL13A	-	HGNC:10304|Ensembl:ENSG00000142541|HPRD:11775	19q13.3	ribosomal protein L13a	1.661
10009	ZBTB33	ZNF-kaiso|ZNF348	HGNC:16682|MIM:300329|Ensembl:ENSG00000177485|HPRD:02269	Xq23	zinc finger and BTB domain containing 33	1.593
645452	RPL21P68	RPL21_25_668	HGNC:35720	6p22.2	ribosomal protein L21 pseudogene 68	1.388
6171	RPL41	-	HGNC:10354|Ensembl:ENSG00000229117|HPRD:17999	12q13	ribosomal protein L41	1.271
642741	RPL3P7	RPL3_3_732	HGNC:36797	6q21	ribosomal protein L3 pseudogene 7	1.107
6210	RPS15A	FLJ27457|MGC111208|S15a	HGNC:10389|MIM:603674|Ensembl:ENSG00000134419|HPRD:04723	16p	ribosomal protein S15a	1.051
6201	RPS7	DBA8	HGNC:10440|MIM:603658|Ensembl:ENSG00000171863|HPRD:04712	2p25	ribosomal protein S7	0.966
6122	RPL3	MGC104284|TARBP-B	HGNC:10332|MIM:604163|Ensembl:ENSG00000100316|HPRD:16042	22q13	ribosomal protein L3	0.938
6187	RPS2	LLREP3|MGC102851|MGC117344|MGC117345	HGNC:10404|MIM:603624|Ensembl:ENSG00000140988|HPRD:04690	16p13.3	ribosomal protein S2	0.918
23498	HAAO	3-HAO|HAO	HGNC:4796|MIM:604521|Ensembl:ENSG00000162882|HPRD:05158	2p21	3-hydroxyanthranilate 3,4-dioxygenase	0.913
6194	RPS6	-	HGNC:10429|MIM:180460|Ensembl:ENSG00000137154|HPRD:01592	9p21	ribosomal protein S6	0.866
51281	ANKMY1	DKFZp686D20155|DKFZp686L21237|FLJ20499|ZMYND13	HGNC:20987|Ensembl:ENSG00000144504|HPRD:10646	2q37.3	ankyrin repeat and MYND domain containing 1	0.863
57610	RANBP10	FLJ31165|KIAA1464	HGNC:29285|Ensembl:ENSG00000141084|HPRD:15207	16q22.1	RAN binding protein 10	0.856
331	XIAP	API3|BIRC4|ILP1|MIHA|XLP2	HGNC:592|MIM:300079|Ensembl:ENSG00000101966|HPRD:02094	Xq25	X-linked inhibitor of apoptosis	0.818
6176	RPLP1	FLJ27448|MGC5215|P1|RPP1	HGNC:10372|MIM:180520|Ensembl:ENSG00000137818|HPRD:01611	15q22	ribosomal protein, large, P1	0.782
440366	LOC440366	-	-	16p11.2	hect domain and RLD 2 pseudogene	0.777
6181	RPLP2	D11S2243E|MGC71408|P2|RPP2	HGNC:10377|MIM:180530|Ensembl:ENSG00000177600|HPRD:01612	11p15.5-p15.4	ribosomal protein, large, P2	0.762
6205	RPS11	-	HGNC:10384|MIM:180471|Ensembl:ENSG00000142534|HPRD:01599	19q13.3	ribosomal protein S11	0.762
6203	RPS9	-	HGNC:10442|MIM:603631|Ensembl:ENSG00000170889|HPRD:04696	19q13.4	ribosomal protein S9	0.721
51035	UBXN1	2B28|SAKS1|UBXD10	HGNC:18402|Ensembl:ENSG00000162191|HPRD:11266	11q12.3	UBX domain protein 1	0.712
6128	RPL6	SHUJUN-2|TAXREB107|TXREB1	HGNC:10362|MIM:603703|Ensembl:ENSG00000089009|HPRD:04745	12q24.1	ribosomal protein L6	0.71
6136	RPL12	-	HGNC:10302|MIM:180475|Ensembl:ENSG00000197958|HPRD:01603	9q34	ribosomal protein L12	0.707
6228	RPS23	FLJ35016	HGNC:10410|MIM:603683|Ensembl:ENSG00000186468|HPRD:04729	5q14.2	ribosomal protein S23	0.701
55135	WRAP53	FLJ10385|TCAB1|WDR79	HGNC:25522|MIM:612661|Ensembl:ENSG00000141499|HPRD:07670	17p13.1	WD repeat containing, antisense to TP53	0.7
55846	ITFG2	MDS028	HGNC:30879|Ensembl:ENSG00000111203|HPRD:14379	12p13.33	integrin alpha FG-GAP repeat containing 2	0.688
5913	RAPSN	CMS1D|CMS1E|MGC3597|RNF205	HGNC:9863|MIM:601592|Ensembl:ENSG00000165917|HPRD:03353	11p11.2-p11.1	receptor-associated protein of the synapse	0.687
390998	LOC390998	-	-	1p36.22	similar to hCG1644589	0.685
2130	EWSR1	EWS|bK984G1.4	HGNC:3508|MIM:133450|Ensembl:ENSG00000182944|HPRD:00592	22q12.2	Ewing sarcoma breakpoint region 1	0.674
56980	PRDM10	KIAA1231|MGC131802|PFM7	HGNC:13995|Ensembl:ENSG00000170325|HPRD:11455	11q25	PR domain containing 10	0.673
7552	ZNF711	CMPX1|ZNF4|ZNF5|ZNF6|Zfp711|dJ75N13.1	HGNC:13128|MIM:314990|Ensembl:ENSG00000147180|HPRD:02446	Xq21.1-q21.2	zinc finger protein 711	0.664
9810	RNF40	BRE1B|DKFZp686K191|KIAA0661|MGC13051|RBP95|STARING	HGNC:16867|MIM:607700|Ensembl:ENSG00000103549|HPRD:07411	16p11.2-p11.1	ring finger protein 40	0.664
3190	HNRNPK	CSBP|FLJ41122|HNRPK|TUNP	HGNC:5044|MIM:600712|Ensembl:ENSG00000165119|HPRD:02834	9q21.32-q21.33	heterogeneous nuclear ribonucleoprotein K	0.657
6160	RPL31	MGC88191	HGNC:10334|Ensembl:ENSG00000071082|HPRD:17994	2q11.2	ribosomal protein L31	0.654
25970	SH2B1	DKFZp547G1110|FLJ30542|KIAA1299|PSM|SH2B	HGNC:30417|MIM:608937|Ensembl:ENSG00000178188|HPRD:12336	16p11.2	SH2B adaptor protein 1	0.654
1874	E2F4	E2F-4	HGNC:3118|MIM:600659|Ensembl:ENSG00000205250|HPRD:02806	16q21-q22	E2F transcription factor 4, p107/p130-binding	0.652
4194	MDM4	DKFZp781B1423|HDMX|MDMX|MGC132766|MRP1	HGNC:6974|MIM:602704|Ensembl:ENSG00000198625|HPRD:04082	1q32	Mdm4 p53 binding protein homolog (mouse)	0.642
440345	LOC440345	61E3.4|KIAA0220	-	16p12.2	hypothetical protein LOC440345	0.641
6206	RPS12	-	HGNC:10385|MIM:603660|Ensembl:ENSG00000112306|HPRD:04714	6q23.2	ribosomal protein S12	0.64
6161	RPL32	PP9932	HGNC:10336|Ensembl:ENSG00000144713|HPRD:17995	3p25-p24	ribosomal protein L32	0.632
6789	STK4	DKFZp686A2068|KRS2|MST1|YSK3	HGNC:11408|MIM:604965|Ensembl:ENSG00000101109|HPRD:05395	20q11.2-q13.2	serine/threonine kinase 4	0.631
645468	LOC645468	-	-	6q27	insulin-like growth factor 2 mRNA binding protein 3 pseudogene	0.625
54797	MED18	FLJ20045|p28b	HGNC:25944|MIM:612384|Ensembl:ENSG00000130772|HPRD:17476	1p35.3	mediator complex subunit 18	0.624
5989	RFX1	EFC|RFX	HGNC:9982|MIM:600006|Ensembl:ENSG00000132005|HPRD:02476	19p13.1	regulatory factor X, 1 (influences HLA class II expression)	0.623
6222	RPS18	D6S218E|HKE3|KE-3|KE3|MGC117351|MGC126835|MGC126837	HGNC:10401|MIM:180473|Ensembl:ENSG00000231500|HPRD:01601	6p21.3	ribosomal protein S18	0.621
55280	CWF19L1	FLJ10998	HGNC:25613|Ensembl:ENSG00000095485|HPRD:13101	10q24.31	CWF19-like 1, cell cycle control (S. pombe)	0.62
58487	CREBZF	FLJ94018|SMILE|ZF	HGNC:24905|MIM:606444|Ensembl:ENSG00000137504|HPRD:07340	11q14	CREB/ATF bZIP transcription factor	0.614
6124	RPL4	-	HGNC:10353|MIM:180479|Ensembl:ENSG00000174444|HPRD:01607	15q22	ribosomal protein L4	0.612
6428	SFRS3	SRp20	HGNC:10785|MIM:603364|Ensembl:ENSG00000112081|HPRD:04530	6p21	splicing factor, arginine/serine-rich 3	0.61
6130	RPL7A	SURF3|TRUP	HGNC:10364|MIM:185640|Ensembl:ENSG00000148303|HPRD:01712	9q34	ribosomal protein L7a	0.608
79689	STEAP4	DKFZp666D049|FLJ23153|STAMP2|TIARP|TNFAIP9	HGNC:21923|MIM:611098|Ensembl:ENSG00000127954|HPRD:11637	7q21.12	STEAP family member 4	0.608
7701	ZNF142	pHZ-49	HGNC:12927|MIM:604083|Ensembl:ENSG00000115568|HPRD:04967	2q34-q35	zinc finger protein 142	0.605
3658	IREB2	ACO3|FLJ23381|IRP2|IRP2AD	HGNC:6115|MIM:147582|Ensembl:ENSG00000136381|HPRD:08858	15q25.1	iron-responsive element binding protein 2	0.601
10748	KLRA1	KLRA#|LY49L|Ly-49L|Ly49|MGC126520|MGC126522	HGNC:6372|MIM:604274|Ensembl:ENSG00000021602|HPRD:09180	12p13-p12	killer cell lectin-like receptor subfamily A, member 1	0.6
79066	METT10D	MGC3329	HGNC:28484|Ensembl:ENSG00000127804|HPRD:14556	17p13.3	methyltransferase 10 domain containing	0.599
6152	RPL24	-	HGNC:10325|MIM:604180|Ensembl:ENSG00000114391|HPRD:10365	3q12	ribosomal protein L24	0.597
2668	GDNF	ATF1|ATF2|HFB1-GDNF	HGNC:4232|MIM:600837|Ensembl:ENSG00000168621|HPRD:02906	5p13.1-p12	glial cell derived neurotrophic factor	0.596
6189	RPS3A	FTE1|MFTL|MGC23240	HGNC:10421|MIM:180478|Ensembl:ENSG00000145425|HPRD:01606	4q31.2-q31.3	ribosomal protein S3A	0.595
3183	HNRNPC	C1|C2|HNRNP|HNRPC|MGC104306|MGC105117|MGC117353|MGC131677|SNRPC	HGNC:5035|MIM:164020|Ensembl:ENSG00000092199|HPRD:01243	14q11.2	heterogeneous nuclear ribonucleoprotein C (C1/C2)	0.59
57626	KLHL1	FLJ30047|KIAA1490|MRP2	HGNC:6352|MIM:605332|Ensembl:ENSG00000150361|HPRD:05623	13q21	kelch-like 1 (Drosophila)	0.586
6208	RPS14	EMTB	HGNC:10387|MIM:130620|Ensembl:ENSG00000164587|HPRD:00562	5q31-q33	ribosomal protein S14	0.583
10744	PTTG2	-	HGNC:9691|MIM:604231|HPRD:09176	4p12	pituitary tumor-transforming 2	0.583
11069	RAPGEF4	CAMP-GEFII|CGEF2|EPAC2|Nbla00496	HGNC:16626|MIM:606058|Ensembl:ENSG00000091428|HPRD:06929	2q31-q32	Rap guanine nucleotide exchange factor (GEF) 4	0.583
6871	TADA2A	ADA2|ADA2A|FLJ12705|KL04P|TADA2L|hADA2	HGNC:11531|MIM:602276|Ensembl:ENSG00000108264|HPRD:03784	17q12-q21	transcriptional adaptor 2A	0.58
51275	C12orf47	FLJ39616	HGNC:24091|HPRD:16946	12q24.12	chromosome 12 open reading frame 47	0.573
64768	IPPK	C9orf12|FLJ13163|INSP5K2|IP5K|IPK1|KIAA0699|bA476B13.1	HGNC:14645|Ensembl:ENSG00000127080|HPRD:10799	9q21.33-q22.31	inositol 1,3,4,5,6-pentakisphosphate 2-kinase	0.57
283871	PGP	MGC4692	HGNC:8909|MIM:172280|Ensembl:ENSG00000184207	16p13.3	phosphoglycolate phosphatase	0.569
730092	LOC730092	FLJ77916|FLJ99542|MGC138320|MGC138322	HPRD:14301	16p12.2	RRN3 RNA polymerase I transcription factor homolog (S. cerevisiae) pseudogene	0.564
6141	RPL18	-	HGNC:10310|MIM:604179|Ensembl:ENSG00000063177|HPRD:16046	19q13	ribosomal protein L18	0.563
26230	TIAM2	FLJ41865|STEF	HGNC:11806|MIM:604709|Ensembl:ENSG00000146426|HPRD:05273	6q25.2	T-cell lymphoma invasion and metastasis 2	0.56
6167	RPL37	DKFZp686G1699|MGC99572	HGNC:10347|MIM:604181|Ensembl:ENSG00000145592|HPRD:16047	5p13	ribosomal protein L37	0.558
8086	AAAS	AAA|AAASb|ADRACALA|ADRACALIN|ALADIN|DKFZp586G1624|GL003	HGNC:13666|MIM:605378|Ensembl:ENSG00000094914|HPRD:05646	12q13	achalasia, adrenocortical insufficiency, alacrimia (Allgrove, triple-A)	0.557
55192	DNAJC17	FLJ10634	HGNC:25556|Ensembl:ENSG00000104129|HPRD:07111	15q15.1	DnaJ (Hsp40) homolog, subfamily C, member 17	0.551
4670	HNRNPM	DKFZp547H118|HNRNPM4|HNRPM|HNRPM4|HTGR1|NAGR1	HGNC:5046|MIM:160994|Ensembl:ENSG00000099783|HPRD:01188	19p13.3-p13.2	heterogeneous nuclear ribonucleoprotein M	0.55
6170	RPL39	-	HGNC:10350|MIM:601904|Ensembl:ENSG00000198918|HPRD:03546	Xq22-q24	ribosomal protein L39	0.549
51763	INPP5K	PPS|SKIP	HGNC:33882|MIM:607875|Ensembl:ENSG00000132376|HPRD:08489	17p13.3	inositol polyphosphate-5-phosphatase K	0.541
689	BTF3	BETA-NAC|BTF3a|BTF3b|NACB	HGNC:1125|MIM:602542|Ensembl:ENSG00000145741|HPRD:03966	5q13.2	basic transcription factor 3	0.54
55650	PIGV	FLJ20477	HGNC:26031|MIM:610274|Ensembl:ENSG00000060642|HPRD:07912	1p36.11	phosphatidylinositol glycan anchor biosynthesis, class V	0.54
51341	ZBTB7A	DKFZp547O146|FBI-1|FBI1|LRF|MGC99631|ZBTB7|ZNF857A|pokemon	HGNC:18078|MIM:605878|Ensembl:ENSG00000178951|HPRD:10433	19p13.3	zinc finger and BTB domain containing 7A	0.539
441533	RPL26P37	RPL26_17_1822	HGNC:36004	Yp11.2	ribosomal protein L26 pseudogene 37	0.537
6294	SAFB	DKFZp779C1727|HAP|HET|SAFB1	HGNC:10520|MIM:602895|Ensembl:ENSG00000160633|HPRD:04205	19p13.3-p13.2	scaffold attachment factor B	0.534
55471	C2orf56	PRO1853	HGNC:28816|Ensembl:ENSG00000003509|HPRD:15180	2p22.2	chromosome 2 open reading frame 56	0.533
29063	ZCCHC4	HSPC052|MGC21108	HGNC:22917|MIM:611792|Ensembl:ENSG00000168228	4p15.2	zinc finger, CCHC domain containing 4	0.532
56677	FABP3P2	FABP3-ps|FABP3P	HGNC:3558	13q13-q14	fatty acid binding protein 3, pseudogene 2	0.532
4666	NACA	HSD48|MGC117224|NACA1	HGNC:7629|MIM:601234|Ensembl:ENSG00000196531|HPRD:03137	12q23-q24.1	nascent polypeptide-associated complex alpha subunit	0.531
9733	SART3	DSAP1|KIAA0156|MGC138188|P100|RP11-13G14|TIP110|p110|p110(nrb)	HGNC:16860|MIM:611684|Ensembl:ENSG00000075856|HPRD:11532	12q24.1	squamous cell carcinoma antigen recognized by T cells 3	0.531
27079	RPUSD2	C15orf19|C18B11|FLJ31409	HGNC:24180|Ensembl:ENSG00000166133|HPRD:12668	15q13.3	RNA pseudouridylate synthase domain containing 2	0.531
7329	UBE2I	C358B7.1|P18|UBC9	HGNC:12485|MIM:601661|Ensembl:ENSG00000103275|HPRD:09045	16p13.3	ubiquitin-conjugating enzyme E2I (UBC9 homolog, yeast)	0.53
89941	RHOT2	ARHT2|C16orf39|MIRO-2|RASL	HGNC:21169|Ensembl:ENSG00000140983|HPRD:15248	16p13.3	ras homolog gene family, member T2	0.53
81556	C15orf44	DKFZp564O1664	HGNC:25372|Ensembl:ENSG00000138614|HPRD:13175	15q22.31	chromosome 15 open reading frame 44	0.529
10399	GNB2L1	Gnb2-rs1|H12.3|HLC-7|PIG21|RACK1	HGNC:4399|MIM:176981|Ensembl:ENSG00000204628|HPRD:01503	5q35.3	guanine nucleotide binding protein (G protein), beta polypeptide 2-like 1	0.525
64864	RFX7	FLJ12994|FLJ21104|MGC131836|RFXDC2	HGNC:25777|MIM:612660|Ensembl:ENSG00000181827|HPRD:07807	15q21.3	regulatory factor X, 7	0.525
5934	RBL2	FLJ26459|P130|Rb2	HGNC:9894|MIM:180203|Ensembl:ENSG00000103479|HPRD:01576	16q12.2	retinoblastoma-like 2 (p130)	0.522
51540	SCLY	SCL	HGNC:18161|MIM:611056|Ensembl:ENSG00000132330|HPRD:15303	2q37.3	selenocysteine lyase	0.521
3416	IDE	FLJ35968|INSULYSIN	HGNC:5381|MIM:146680|Ensembl:ENSG00000119912|HPRD:00894	10q23-q25	insulin-degrading enzyme	0.519
9349	RPL23	MGC111167|MGC117346|MGC72008|rpL17	HGNC:10316|MIM:603662|Ensembl:ENSG00000125691|HPRD:04716	17q	ribosomal protein L23	0.516
5757	PTMA	MGC104802|TMSA	HGNC:9623|MIM:188390|Ensembl:ENSG00000187514|HPRD:01778	2q35-q36	prothymosin, alpha	0.514
55692	LUC7L	FLJ10231|LUC7-LIKE|LUC7B1|SR+89|hLuc7B1	HGNC:6723|MIM:607782|Ensembl:ENSG00000007392|HPRD:08476	16p13.3	LUC7-like (S. cerevisiae)	0.514
3178	HNRNPA1	HNRPA1|MGC102835|hnRNP-A1	HGNC:5031|MIM:164017|Ensembl:ENSG00000135486|HPRD:01242	12q13.1	heterogeneous nuclear ribonucleoprotein A1	0.512
8028	MLLT10	AF10|DKFZp686E10210|MGC75086	HGNC:16063|MIM:602409|Ensembl:ENSG00000078403|HPRD:03874	10p12	myeloid/lymphoid or mixed-lineage leukemia (trithorax homolog, Drosophila); translocated to, 10	0.512
9894	TELO2	CLK2|DKFZp434A073|FLJ10924|KIAA0683|TEL2	HGNC:29099|MIM:611140|Ensembl:ENSG00000100726|HPRD:10016	16p13.3	TEL2, telomere maintenance 2, homolog (S. cerevisiae)	0.51
26156	RSL1D1	CSIG|DKFZP564M182|L12|MGC138433|MGC142259|PBK1	HGNC:24534|Ensembl:ENSG00000171490|HPRD:10897	16p13.13	ribosomal L1 domain containing 1	0.51
1337	COX6A1	COX6A|COX6AL|MGC104500	HGNC:2277|MIM:602072|Ensembl:ENSG00000111775|HPRD:03644	12q24.2|12q24.2	cytochrome c oxidase subunit VIa polypeptide 1	0.509
23511	NUP188	FLJ21639|KIAA0169	HGNC:17859|Ensembl:ENSG00000095319|HPRD:18582	9q34.11	nucleoporin 188kDa	0.508
3181	HNRNPA2B1	DKFZp779B0244|FLJ22720|HNRNPA2|HNRNPB1|HNRPA2|HNRPA2B1|HNRPB1|RNPA2|SNRPB1	HGNC:5033|MIM:600124|Ensembl:ENSG00000122566|HPRD:02526	7p15	heterogeneous nuclear ribonucleoprotein A2/B1	0.506
23203	PMPCA	Alpha-MPP|FLJ26258|INPP5E|KIAA0123|MGC104197	HGNC:18667|MIM:613036|Ensembl:ENSG00000165688|HPRD:07500	9q34.3	peptidase (mitochondrial processing) alpha	0.506
201501	ZBTB7C	APM-1|APM1|FLJ37907|ZBTB36|ZNF857C	HGNC:31700|Ensembl:ENSG00000184828	18q21.1	zinc finger and BTB domain containing 7C	0.506
29767	TMOD2	MGC39481|N-TMOD|NTMOD	HGNC:11872|MIM:602928|Ensembl:ENSG00000128872|HPRD:04237	15q21.1-q21.2	tropomodulin 2 (neuronal)	0.505
3192	HNRNPU	HNRPU|SAF-A|U21.1	HGNC:5048|MIM:602869|Ensembl:ENSG00000153187|HPRD:04185	1q44	heterogeneous nuclear ribonucleoprotein U (scaffold attachment factor A)	0.504
23178	PASK	DKFZp434O051|DKFZp686P2031|KIAA0135|PASKIN|STK37	HGNC:17270|MIM:607505|Ensembl:ENSG00000115687|HPRD:06328	2q37.3	PAS domain containing serine/threonine kinase	0.501
9093	DNAJA3	FLJ45758|TID1|hTid-1	HGNC:11808|MIM:608382|Ensembl:ENSG00000103423|HPRD:09758	16p13.3	DnaJ (Hsp40) homolog, subfamily A, member 3	0.5
10921	RNPS1	E5.1|MGC117332	HGNC:10080|MIM:606447|Ensembl:ENSG00000205937|HPRD:07341	16p13.3	RNA binding protein S1, serine-rich domain	0.5
4917	NTN3	NTN2L	HGNC:8030|MIM:602349|Ensembl:ENSG00000162068|HPRD:03827	16p13.3	netrin 3	0.499
79694	MANEA	DKFZp686D20120|ENDO|FLJ12838|hEndo	HGNC:21072|MIM:612327|Ensembl:ENSG00000172469|HPRD:14357	6q16.1	mannosidase, endo-alpha	0.499
5250	SLC25A3	OK/SW-cl.48|PHC	HGNC:10989|MIM:600370|Ensembl:ENSG00000075415|HPRD:02654	12q23	solute carrier family 25 (mitochondrial carrier; phosphate carrier), member 3	0.498
1431	CS	-	HGNC:2422|MIM:118950|Ensembl:ENSG00000062485|HPRD:00349	12q13.2-q13.3	citrate synthase	0.496
79726	WDR59	FLJ12270|FP977|MGC11230	HGNC:25706|Ensembl:ENSG00000103091|HPRD:13351	16q23.1	WD repeat domain 59	0.496
7520	XRCC5	FLJ39089|KARP-1|KARP1|KU80|KUB2|Ku86|NFIV	HGNC:12833|MIM:194364|Ensembl:ENSG00000079246|HPRD:08935	2q35	X-ray repair complementing defective repair in Chinese hamster cells 5 (double-strand-break rejoining)	0.492
6164	RPL34	MGC111005	HGNC:10340|Ensembl:ENSG00000109475|HPRD:17996	4q25	ribosomal protein L34	0.491
26097	C1orf77	DKFZp547E1010|MGC131924|MGC86949|RP1-178F15.2|SRAG|pp7704	HGNC:24511|Ensembl:ENSG00000160679|HPRD:13163	1q21.3	chromosome 1 open reading frame 77	0.491
51104	FAM108B1	C9orf77|CGI-67|RP11-409O11.2	HGNC:24278|Ensembl:ENSG00000107362|HPRD:12978	9q21.13	family with sequence similarity 108, member B1	0.491
5496	PPM1G	MGC1675|MGC2870|PP2CG|PP2CGAMMA|PPP2CG	HGNC:9278|MIM:605119|Ensembl:ENSG00000115241|HPRD:09237	2p23.3	protein phosphatase 1G (formerly 2C), magnesium-dependent, gamma isoform	0.488
23729	SHPK	CARKL|FLJ32478|SHK	HGNC:1492|MIM:605060|Ensembl:ENSG00000197417|HPRD:05451	17p13	sedoheptulokinase	0.487
79723	SUV39H2	FLJ23414|KMT1B	HGNC:17287|MIM:606503|Ensembl:ENSG00000152455|HPRD:07580	10p13	suppressor of variegation 3-9 homolog 2 (Drosophila)	0.487
6223	RPS19	DBA	HGNC:10402|MIM:603474|Ensembl:ENSG00000105372|HPRD:04591	19q13.2	ribosomal protein S19	0.485
10985	GCN1L1	GCN1|GCN1L|KIAA0219	HGNC:4199|MIM:605614|Ensembl:ENSG00000089154|HPRD:16127	12q24.2	GCN1 general control of amino-acid synthesis 1-like 1 (yeast)	0.484
55802	DCP1A	FLJ21691|HSA275986|Nbla00360|SMAD4IP1|SMIF	HGNC:18714|MIM:607010|Ensembl:ENSG00000162290|HPRD:06113	3p21.1	DCP1 decapping enzyme homolog A (S. cerevisiae)	0.482
79877	DCAKD	FLJ22955	HGNC:26238|Ensembl:ENSG00000172992|HPRD:08012	17q21.31	dephospho-CoA kinase domain containing	0.482
7073	TIAL1	MGC33401|TCBP|TIAR	HGNC:11804|MIM:603413|Ensembl:ENSG00000151923|HPRD:04563	10q	TIA1 cytotoxic granule-associated RNA binding protein-like 1	0.479
79719	AAGAB	DKFZp667D2317|DKFZp686G08119|FLJ11506|p34	HGNC:25662|Ensembl:ENSG00000103591|HPRD:07754	15q22.33-q23	alpha- and gamma-adaptin binding protein	0.479
430	ASCL2	ASH2|HASH2|MASH2|bHLHa45	HGNC:739|MIM:601886|Ensembl:ENSG00000183734|HPRD:03533	11p15.5	achaete-scute complex homolog 2 (Drosophila)	0.477
10075	HUWE1	ARF-BP1|HECTH9|HSPC272|Ib772|KIAA0312|LASU1|MULE|UREB1	HGNC:30892|MIM:300697|Ensembl:ENSG00000086758|HPRD:06608	Xp11.22	HECT, UBA and WWE domain containing 1	0.476
23399	DULLARD	HSA011916|NET56	HGNC:19085|MIM:610684|Ensembl:ENSG00000175826|HPRD:16845	17p13	dullard homolog (Xenopus laevis)	0.474
6323	SCN1A	FEB3|FEB3A|GEFSP2|HBSCI|NAC1|Nav1.1|SCN1|SMEI	HGNC:10585|MIM:182389|Ensembl:ENSG00000144285|HPRD:01669	2q24.3	sodium channel, voltage-gated, type I, alpha subunit	0.473
57109	REXO4	REX4|XPMC2|XPMC2H	HGNC:12820|MIM:602930|Ensembl:ENSG00000148300|HPRD:04239	9q34.2	REX4, RNA exonuclease 4 homolog (S. cerevisiae)	0.473
6146	RPL22	EAP|HBP15|HBP15/L22	HGNC:10315|MIM:180474|Ensembl:ENSG00000116251|HPRD:01602	1p36.3-p36.2	ribosomal protein L22	0.472
6908	TBP	GTF2D|GTF2D1|MGC117320|MGC126054|MGC126055|SCA17|TFIID	HGNC:11588|MIM:600075|Ensembl:ENSG00000112592|HPRD:02511	6q27	TATA box binding protein	0.471
2101	ESRRA	ERR1|ERRa|ERRalpha|ESRL1|NR3B1	HGNC:3471|MIM:601998|Ensembl:ENSG00000173153|HPRD:07210	11q13	estrogen-related receptor alpha	0.47
25828	TXN2	MT-TRX|MTRX|TRX2	HGNC:17772|MIM:609063|Ensembl:ENSG00000100348|HPRD:07161	22q13.1	thioredoxin 2	0.47
25880	TMEM186	C16orf51|DKFZp564K2062	HGNC:24530|Ensembl:ENSG00000184857|HPRD:08527	16p13.13-p12.3	transmembrane protein 186	0.47
1975	EIF4B	EIF-4B|PRO1843	HGNC:3285|MIM:603928|Ensembl:ENSG00000063046|HPRD:04892	12q13.13	eukaryotic translation initiation factor 4B	0.469
63891	RNF123	DKFZp686C2222|FLJ12565|FP1477|KPC1|MGC163504	HGNC:21148|Ensembl:ENSG00000164068|HPRD:11499	3p24.3	ring finger protein 123	0.469
14	AAMP	-	HGNC:18|MIM:603488|Ensembl:ENSG00000127837|HPRD:04600	2q35	angio-associated, migratory cell protein	0.468
3619	INCENP	FLJ31633|MGC111393	HGNC:6058|MIM:604411|Ensembl:ENSG00000149503|HPRD:05103	11q12-q13	inner centromere protein antigens 135/155kDa	0.468
65117	RSRC2	FLJ11021	HGNC:30559|Ensembl:ENSG00000111011|HPRD:13342	12q24.31	arginine/serine-rich coiled-coil 2	0.466
55111	PLEKHJ1	FLJ10297|GNRPX	HGNC:18211|Ensembl:ENSG00000104886|HPRD:15150	19p13.3	pleckstrin homology domain containing, family J member 1	0.465
6427	SFRS2	PR264|SC-35|SC35|SFRS2A|SRp30b	HGNC:10783|MIM:600813|Ensembl:ENSG00000161547|HPRD:02888	17q25.1	splicing factor, arginine/serine-rich 2	0.462
7334	UBE2N	MGC131857|MGC8489|UBC13|UbcH-ben	HGNC:12492|MIM:603679|Ensembl:ENSG00000177889|HPRD:04725	12q22	ubiquitin-conjugating enzyme E2N (UBC13 homolog, yeast)	0.459
5901	RAN	ARA24|Gsp1|TC4	HGNC:9846|MIM:601179|Ensembl:ENSG00000132341|HPRD:03109	12q24.3	RAN, member RAS oncogene family	0.457
23759	PPIL2	CYC4|CYP60|Cyp-60|FLJ39930|MGC33174|MGC787|hCyP-60	HGNC:9261|MIM:607588|Ensembl:ENSG00000100023|HPRD:08472	22q11.21	peptidylprolyl isomerase (cyclophilin)-like 2	0.456
79839	CCDC102B	ACY1L|AN|C18orf14|DKFZp434K1426|DKFZp686I08254|FLJ23594|HsT1731|MGC161726|MGC161728	HGNC:26295|Ensembl:ENSG00000150636|HPRD:08038	18q22.1	coiled-coil domain containing 102B	0.456
6433	SFRS8	MGC167082|SWAP	HGNC:10790|MIM:601945|Ensembl:ENSG00000061936|HPRD:09055	12q24.33	splicing factor, arginine/serine-rich 8 (suppressor-of-white-apricot homolog, Drosophila)	0.454
85021	REPS1	RALBP1	HGNC:15578|Ensembl:ENSG00000135597|HPRD:09687	-	RALBP1 associated Eps domain containing 1	0.454
7762	ZNF215	BAZ2|ZKSCAN11	HGNC:13007|MIM:605016|Ensembl:ENSG00000149054|HPRD:05425	11p15.4	zinc finger protein 215	0.453
6143	RPL19	DKFZp779D216|FLJ27452|MGC71997	HGNC:10312|MIM:180466|Ensembl:ENSG00000108298|HPRD:01594	17q11.2-q12	ribosomal protein L19	0.452
171017	ZNF384	CAGH1|CAGH1A|CIZ|ERDA2|FLJ59043|NMP4|NP|TNRC1	HGNC:11955|MIM:609951|Ensembl:ENSG00000126746|HPRD:18332	12p12	zinc finger protein 384	0.452
23172	FAM175B	ABRO1|FLJ22338|KIAA0157	HGNC:28975|MIM:611144|Ensembl:ENSG00000165660|HPRD:13783	10q26.13	family with sequence similarity 175, member B	0.45
4799	NFX1	DKFZp779G2416|MGC20369|NFX2	HGNC:7803|MIM:603255|Ensembl:ENSG00000086102|HPRD:11936	9p13.3	nuclear transcription factor, X-box binding 1	0.449
55534	MAML3	CAGH3|ERDA3|GDN|MAM-2|MAM2|TNRC3	HGNC:16272|MIM:608991|HPRD:10066	4q28	mastermind-like 3 (Drosophila)	0.447
25820	ARIH1	ARI|DKFZp686O13120|FLJ20329|FLJ93118|HARI|HHARI|UBCH7BP	HGNC:689|MIM:605624|Ensembl:ENSG00000166233|HPRD:05730	15q24	ariadne homolog, ubiquitin-conjugating enzyme E2 binding protein, 1 (Drosophila)	0.446
1660	DHX9	DDX9|LKP|NDHII|RHA	HGNC:2750|MIM:603115|Ensembl:ENSG00000135829|HPRD:04386	1q25	DEAH (Asp-Glu-Ala-His) box polypeptide 9	0.444
9468	PCYT1B	CCTB|CTB	HGNC:8755|MIM:604926|Ensembl:ENSG00000102230|HPRD:05376	Xp22.11	phosphate cytidylyltransferase 1, choline, beta	0.444
54514	DDX4	MGC111074|VASA	HGNC:18700|MIM:605281|Ensembl:ENSG00000152670|HPRD:05593	5p15.2-p13.1	DEAD (Asp-Glu-Ala-Asp) box polypeptide 4	0.444
57223	SMEK2	FLFL2|FLJ31474|KIAA1387|PP4R3B|PSY2|smk1	HGNC:29267|MIM:610352|Ensembl:ENSG00000138041|HPRD:13854	2p16.1	SMEK homolog 2, suppressor of mek1 (Dictyostelium)	0.441
9987	HNRPDL	HNRNP|JKTBP|JKTBP2|laAUF1	HGNC:5037|MIM:607137|Ensembl:ENSG00000152795|HPRD:06185	4q13-q21	heterogeneous nuclear ribonucleoprotein D-like	0.44
6625	SNRNP70	RNPU1Z|RPU1|SNRP70|U1-70K|U170K|U1AP|U1RNP	HGNC:11150|MIM:180740|Ensembl:ENSG00000104852|HPRD:01617	19q13.3	small nuclear ribonucleoprotein 70kDa (U1)	0.439
23598	PATZ1	MAZR|PATZ|RIAZ|ZBTB19|ZNF278|ZSG|dJ400N23	HGNC:13071|MIM:605165|Ensembl:ENSG00000100105|HPRD:05522	22q12.2	POZ (BTB) and AT hook containing zinc finger 1	0.437
4759	NEU2	MGC129579|SIAL2	HGNC:7759|MIM:605528|Ensembl:ENSG00000115488|HPRD:05702	2q37	sialidase 2 (cytosolic sialidase)	0.436
5188	PET112L	HSPC199|PET112	HGNC:8849|MIM:603645|Ensembl:ENSG00000059691|HPRD:04706	4q27-q28	PET112-like (yeast)	0.434
10574	CCT7	CCTETA|CCTH|MGC110985|NIP7-1|TCP1ETA	HGNC:1622|MIM:605140|Ensembl:ENSG00000135624|HPRD:06896	2p13.2	chaperonin containing TCP1, subunit 7 (eta)	0.434
55435	AP1AR	2C18|C4orf16|GBAR|PRO0971|gamma-BAR	HGNC:28808|MIM:610851|Ensembl:ENSG00000138660|HPRD:12824	4q25	adaptor-related protein complex 1 associated regulatory protein	0.433
6169	RPL38	-	HGNC:10349|MIM:604182|Ensembl:ENSG00000172809|HPRD:16048	17q23-q25	ribosomal protein L38	0.432
28965	SLC27A6	ACSVL2|DKFZp779M0564|FACVL2|FATP6|VLCS-H1	HGNC:11000|MIM:604196|Ensembl:ENSG00000113396|HPRD:09173	5q23.3	solute carrier family 27 (fatty acid transporter), member 6	0.431
55794	DDX28	FLJ11282|MDDX28	HGNC:17330|MIM:607618|Ensembl:ENSG00000182810|HPRD:06357	16q22.1	DEAD (Asp-Glu-Ala-Asp) box polypeptide 28	0.431
11224	RPL35	-	HGNC:10344|Ensembl:ENSG00000136942|HPRD:10200	9q34.1	ribosomal protein L35	0.43
10773	ZBTB6	ZID|ZNF482	HGNC:16764|MIM:605976|Ensembl:ENSG00000186130|HPRD:09341	9q33.2	zinc finger and BTB domain containing 6	0.429
60528	ELAC2	ELC2|FLJ10530|FLJ36693|FLJ42848|HPC2	HGNC:14198|MIM:605367|Ensembl:ENSG00000006744|HPRD:05641	17p11.2	elaC homolog 2 (E. coli)	0.429
64924	SLC30A5	FLJ12496|FLJ12756|MGC5499|ZNT5|ZNTL1|ZTL1|ZnT-5	HGNC:19089|MIM:607819|Ensembl:ENSG00000145740|HPRD:06381	5q12.1	solute carrier family 30 (zinc transporter), member 5	0.429
51588	PIAS4	FLJ12419|MGC35296|PIASY|Piasg|ZMIZ6	HGNC:17002|MIM:605989|Ensembl:ENSG00000105229|HPRD:06910	19p13.3	protein inhibitor of activated STAT, 4	0.428
4841	NONO	NMT55|NRB54|P54|P54NRB	HGNC:7871|MIM:300084|Ensembl:ENSG00000147140|HPRD:02098	Xq13.1	non-POU domain containing, octamer-binding	0.427
51078	THAP4	CGI-36|PP238	HGNC:23187|MIM:612533|Ensembl:ENSG00000176946|HPRD:11630	2q37.3	THAP domain containing 4	0.426
79831	JMJD5	FLJ13798	HGNC:25840|MIM:611917|Ensembl:ENSG00000155666|HPRD:07836	16p12.1	jumonji domain containing 5	0.426
5607	MAP2K5	HsT17454|MAPKK5|MEK5|PRKMK5	HGNC:6845|MIM:602520|Ensembl:ENSG00000137764|HPRD:03951	15q23	mitogen-activated protein kinase kinase 5	0.424
55028	C17orf80	FLJ20721|HLC-8|MIG3	HGNC:29601|Ensembl:ENSG00000141219|HPRD:17108	17q25.1	chromosome 17 open reading frame 80	0.424
2580	GAK	FLJ16629|FLJ40395|MGC99654	HGNC:4113|MIM:602052|Ensembl:ENSG00000178950|HPRD:03631	4p16	cyclin G associated kinase	0.423
8178	ELL	C19orf17|DKFZp434I1916|ELL1|MEN	HGNC:23114|MIM:600284|Ensembl:ENSG00000105656|HPRD:02615	19p13.1	elongation factor RNA polymerase II	0.423
9409	PEX16	-	HGNC:8857|MIM:603360|Ensembl:ENSG00000121680|HPRD:04526	11p11.2	peroxisomal biogenesis factor 16	0.423
8420	SNHG3	NCRNA00014|RNU17C|RNU17D|U17HG|U17HG-A|U17HG-AB	HGNC:10118|MIM:603238	1p36.1	small nucleolar RNA host gene 3 (non-protein coding)	0.421
9677	HISPPD2A	DKFZp313L0221|IP6K|IPS1|KIAA0377|MGC51871|PPIP5K1|VIP1	HGNC:29023|MIM:610979|Ensembl:ENSG00000168781|HPRD:13798	15q15.3	histidine acid phosphatase domain containing 2A	0.421
6426	SFRS1	ASF|MGC5228|SF2|SF2p33|SRp30a	HGNC:10780|MIM:600812|Ensembl:ENSG00000136450|HPRD:02887	17q21.3-q22	splicing factor, arginine/serine-rich 1	0.42
728453	RPS28P6	RPS28_2_814	HGNC:36085	7q11.22	ribosomal protein S28 pseudogene 6	0.419
9774	BCLAF1	BTF|KIAA0164|bK211L9.1	HGNC:16863|MIM:612588|Ensembl:ENSG00000029363|HPRD:16544	6q22-q23	BCL2-associated transcription factor 1	0.418
5830	PEX5	FLJ50634|FLJ50721|FLJ51948|PTS1-BP|PTS1R|PXR1	HGNC:9719|MIM:600414|Ensembl:ENSG00000139197|HPRD:02684	12p13.31	peroxisomal biogenesis factor 5	0.416
6133	RPL9	DKFZp313J1510|FLJ27456|MGC15545|NPC-A-16	HGNC:10369|MIM:603686|Ensembl:ENSG00000163682|HPRD:04732	4p13	ribosomal protein L9	0.415
55037	PTCD3	DKFZp666K071|FLJ20758	HGNC:24717|Ensembl:ENSG00000132300|HPRD:08631	2p11.2	Pentatricopeptide repeat domain 3	0.414
51069	MRPL2	CGI-22|MRP-L14|RPML14	HGNC:14056|MIM:611822|Ensembl:ENSG00000112651|HPRD:14745	6p21.3	mitochondrial ribosomal protein L2	0.412
326	AIRE	AIRE1|APECED|APS1|APSI|PGA1	HGNC:360|MIM:607358|Ensembl:ENSG00000160224|HPRD:06301	21q22.3	autoimmune regulator	0.411
1478	CSTF2	CstF-64	HGNC:2484|MIM:600368|Ensembl:ENSG00000101811|HPRD:02652	Xq22.1	cleavage stimulation factor, 3' pre-RNA, subunit 2, 64kDa	0.411
8290	HIST3H3	H3.4|H3/g|H3FT|H3t|MGC126886|MGC126888	HGNC:4778|MIM:602820|Ensembl:ENSG00000168148|HPRD:04156	1q42	histone cluster 3, H3	0.411

## Sheet: Top dPI genes enrichment(slope)
DAVID Bioinformatics (http://david.abcc.ncifcrf.gov/) enrichment results
for the 200 genes with highest dPI values (slope based)
Annotation Cluster 1	Enrichment Score: 28.562972188989548
Category	Term	Count	%	PValue	Genes	List Total	Pop Hits	Pop Total	Fold Enrichment	Bonferroni	Benjamini	FDR
GOTERM_BP_FAT	GO:0006414~translational elongation	37	18.5	1.18443e-42	11224, 6181, 6146, 9349, 6147, 6122, 6160, 6141, 6124, 6143, 6161, 6164, 6205, 6189, 6206, 1915, 6208, 6167, 6169, 6187, 6210, 6136, 6171, 6170, 728453, 6133, 23521, 6130, 6152, 6176, 6203, 6228, 6201, 6223, 6222, 6194, 6128	159	88	9832	25.9994	1.02216e-39	1.02216e-39	1.83621e-39
KEGG_PATHWAY	hsa03010:Ribosome	35	17.5	1.50407e-40	11224, 6181, 6146, 9349, 6147, 6122, 6160, 6141, 6124, 6143, 6161, 6164, 6205, 6189, 6206, 6167, 6169, 6187, 6210, 6136, 6171, 6170, 728453, 23521, 6133, 6130, 6152, 6176, 6203, 6228, 6201, 6223, 6222, 6194, 6128	80	79	4130	22.8718	6.9187e-39	6.9187e-39	1.42161e-37
GOTERM_CC_FAT	GO:0022626~cytosolic ribosome	32	16	3.26274e-39	11224, 6181, 6146, 6147, 6122, 6160, 6141, 6124, 6143, 6161, 6164, 6205, 6189, 6206, 6208, 6167, 6169, 6187, 6210, 6171, 6170, 728453, 6130, 6152, 6176, 6203, 6228, 6201, 6223, 6222, 6194, 6128	139	68	8883	30.0736	6.59074e-37	6.59074e-37	4.09617e-36
GOTERM_MF_FAT	GO:0003735~structural constituent of ribosome	38	19	1.04808e-36	11224, 6181, 6146, 9349, 6147, 6122, 6160, 6141, 6124, 6143, 6161, 51069, 6164, 6205, 6189, 6206, 6208, 6167, 6169, 6187, 6210, 6136, 26156, 6171, 6170, 728453, 6133, 23521, 6130, 6152, 6176, 6203, 6228, 6201, 6223, 6222, 6194, 6128	163	123	9326	17.6761	2.98702e-34	2.98702e-34	1.38959e-33
SP_PIR_KEYWORDS	ribosome	30	15	1.62586e-36	6181, 6146, 9349, 6122, 6141, 6160, 6124, 6143, 6161, 6205, 6189, 6206, 6208, 6167, 6187, 6210, 6136, 728453, 23521, 6133, 6130, 6152, 6176, 6203, 6228, 6201, 6223, 6222, 6194, 6128	191	63	12287	30.6333	3.4143e-34	3.4143e-34	2.05411e-33
GOTERM_CC_FAT	GO:0005840~ribosome	39	19.5	5.71102e-36	11224, 6146, 6181, 9349, 6147, 6122, 6160, 6141, 6124, 6143, 6161, 51069, 6164, 6205, 6189, 6206, 6208, 6167, 6169, 6187, 6210, 6136, 10985, 26156, 6171, 6170, 728453, 6133, 23521, 6130, 6152, 6176, 6203, 6228, 6201, 6223, 6222, 6194, 6128	139	156	8883	15.9766	1.15363e-33	5.76813e-34	7.16983e-33
SP_PIR_KEYWORDS	ribonucleoprotein	44	22	8.77062e-36	11224, 6146, 6181, 9349, 6147, 6122, 6160, 6141, 6124, 6143, 6161, 51069, 6164, 6205, 6189, 6206, 6208, 6167, 6169, 6187, 6210, 3178, 3192, 3190, 6136, 4670, 6171, 6170, 728453, 6133, 23521, 6130, 6625, 6152, 6176, 6203, 6228, 6201, 3183, 6223, 6222, 3181, 6194, 6128	191	219	12287	12.9247	1.84183e-33	9.20916e-34	1.10809e-32
GOTERM_CC_FAT	GO:0033279~ribosomal subunit	33	16.5	3.87027e-35	11224, 6181, 6146, 6147, 6122, 6160, 6141, 6124, 6143, 6161, 6164, 6205, 6189, 6206, 6208, 6167, 6169, 6187, 6210, 6171, 6170, 728453, 23521, 6130, 6152, 6176, 6203, 6228, 6201, 6223, 6222, 6194, 6128	139	96	8883	21.9679	7.81794e-33	2.60598e-33	4.85888e-32
SP_PIR_KEYWORDS	ribosomal protein	37	18.5	1.05196e-34	11224, 6181, 6146, 9349, 6147, 6122, 6160, 6141, 6124, 6143, 6161, 51069, 6164, 6205, 6189, 6206, 6208, 6167, 6169, 6187, 6210, 6136, 6171, 6170, 728453, 6133, 23521, 6130, 6152, 6176, 6203, 6228, 6201, 6223, 6222, 6194, 6128	191	138	12287	17.2479	2.20911e-32	7.3637e-33	1.32905e-31
GOTERM_CC_FAT	GO:0030529~ribonucleoprotein complex	52	26	1.67782e-33	54514, 11224, 9349, 6122, 55135, 6160, 6124, 6161, 6164, 6205, 6206, 6208, 6167, 6169, 6210, 3192, 3190, 26156, 728453, 6152, 1660, 55802, 3183, 6223, 6222, 3181, 6194, 6181, 6146, 6147, 6141, 6143, 9987, 51069, 6189, 6187, 3178, 10985, 6136, 6171, 4670, 6170, 6133, 23521, 6130, 6625, 6176, 6203, 6228, 6201, 6128, 6426	139	409	8883	8.12503	3.38919e-31	8.47298e-32	2.1064e-30
GOTERM_CC_FAT	GO:0044445~cytosolic part	34	17	3.49469e-32	11224, 6181, 6146, 6147, 6122, 6160, 6141, 6124, 6143, 6161, 6164, 6205, 6189, 6206, 6208, 6167, 6169, 6187, 6210, 3416, 6171, 6170, 728453, 6130, 6152, 6176, 6203, 6228, 6201, 6223, 6222, 10574, 6194, 6128	139	127	8883	17.1088	7.05928e-30	1.41186e-30	4.38737e-29
GOTERM_BP_FAT	GO:0006412~translation	42	21	1.81556e-30	11224, 6146, 6181, 9349, 6147, 6122, 6160, 6141, 6124, 6143, 6161, 51069, 6164, 6205, 6189, 6206, 1915, 6208, 6167, 6169, 5188, 6187, 6210, 1975, 6136, 26156, 6171, 6170, 728453, 6133, 23521, 6130, 6152, 6176, 6203, 6228, 6201, 6223, 6222, 4666, 6194, 6128	159	251	9832	10.3471	1.56683e-27	7.83414e-28	2.81464e-27
GOTERM_MF_FAT	GO:0003723~RNA binding	56	28	9.4333e-28	11224, 6122, 55135, 6160, 6124, 1478, 6164, 6205, 6208, 6167, 6169, 6210, 10921, 1975, 3192, 3190, 26156, 4841, 55794, 6294, 27079, 6152, 1660, 55192, 7073, 3183, 6223, 6222, 3181, 6181, 6146, 6147, 2130, 6141, 6143, 9987, 6189, 6187, 3178, 3658, 6136, 6433, 6171, 4670, 6170, 6133, 6130, 6625, 9733, 6176, 6203, 6201, 6428, 6128, 6427, 6426	163	560	9326	5.72147	2.68849e-25	1.34425e-25	1.25071e-24
SP_PIR_KEYWORDS	protein biosynthesis	32	16	6.62288e-26	6181, 6146, 9349, 6122, 6141, 6160, 6143, 6161, 6205, 6189, 6206, 1915, 6208, 6167, 6187, 5188, 6210, 1975, 6136, 728453, 23521, 6133, 6130, 6152, 6176, 6203, 6228, 6201, 6223, 6222, 6194, 6128	191	157	12287	13.1118	1.39081e-23	3.47701e-24	8.36738e-23
GOTERM_CC_FAT	GO:0022625~cytosolic large ribosomal subunit	19	9.5	7.49851e-25	11224, 6181, 6146, 6171, 6147, 6122, 6170, 6141, 6160, 6124, 6143, 6130, 6161, 6164, 6152, 6167, 6176, 6169, 6128	139	33	8883	36.7946	1.5147e-22	2.5245e-23	9.41392e-22
GOTERM_CC_FAT	GO:0015934~large ribosomal subunit	20	10	9.35972e-23	11224, 6181, 6146, 6171, 6147, 6122, 6170, 6141, 6160, 23521, 6124, 6143, 6130, 6161, 6164, 6152, 6167, 6176, 6169, 6128	139	48	8883	26.6277	1.89066e-20	2.70095e-21	1.17506e-19
GOTERM_MF_FAT	GO:0005198~structural molecule activity	38	19	4.00403e-14	11224, 6181, 6146, 9349, 6147, 6122, 6160, 6141, 6124, 6143, 6161, 51069, 6164, 6205, 6189, 6206, 6208, 6167, 6169, 6187, 6210, 6136, 26156, 6171, 6170, 728453, 6133, 23521, 6130, 6152, 6176, 6203, 6228, 6201, 6223, 6222, 6194, 6128	163	508	9326	4.27984	1.14225e-11	3.80751e-12	5.31353e-11
GOTERM_CC_FAT	GO:0005829~cytosol	52	26	8.71454e-13	11224, 9349, 6122, 6160, 6124, 6161, 6164, 6205, 6206, 331, 6208, 6167, 6169, 6210, 1975, 728453, 6152, 5830, 51763, 6223, 10574, 6222, 6194, 6181, 6146, 6147, 6141, 6143, 6189, 1915, 9093, 6187, 9677, 3658, 3416, 6136, 6171, 6170, 6133, 23521, 6130, 26230, 6176, 5901, 51540, 23498, 6203, 6228, 6201, 11069, 6128, 10744	139	1167	8883	2.84759	1.76026e-10	1.95584e-11	1.094e-09
GOTERM_CC_FAT	GO:0043232~intracellular non-membrane-bounded organelle	69	34.5	4.08971e-12	11224, 9349, 6122, 6160, 1478, 6124, 6161, 5913, 6164, 6205, 6206, 6871, 6208, 6167, 6169, 6210, 25828, 3190, 26156, 3619, 728453, 55794, 6294, 5607, 57626, 6152, 1660, 6223, 6222, 10009, 5934, 3181, 8290, 6194, 6181, 6146, 79723, 6147, 6141, 6143, 51069, 6189, 7329, 9093, 57223, 6187, 3178, 7520, 57610, 9810, 6136, 10985, 6171, 4670, 6170, 6133, 23521, 6130, 5901, 6176, 9894, 6203, 10075, 6228, …	139	2007	8883	2.19708	8.26125e-10	8.26125e-11	5.1344e-09
GOTERM_CC_FAT	GO:0043228~non-membrane-bounded organelle	69	34.5	4.08971e-12	11224, 9349, 6122, 6160, 1478, 6124, 6161, 5913, 6164, 6205, 6206, 6871, 6208, 6167, 6169, 6210, 25828, 3190, 26156, 3619, 728453, 55794, 6294, 5607, 57626, 6152, 1660, 6223, 6222, 10009, 5934, 3181, 8290, 6194, 6181, 6146, 79723, 6147, 6141, 6143, 51069, 6189, 7329, 9093, 57223, 6187, 3178, 7520, 57610, 9810, 6136, 10985, 6171, 4670, 6170, 6133, 23521, 6130, 5901, 6176, 9894, 6203, 10075, 6228, …	139	2007	8883	2.19708	8.26125e-10	8.26125e-11	5.1344e-09
Annotation Cluster 2	Enrichment Score: 5.086460840578134
Category	Term	Count	%	PValue	Genes	List Total	Pop Hits	Pop Total	Fold Enrichment	Bonferroni	Benjamini	FDR
SP_PIR_KEYWORDS	rna-binding	32	16	4.42361e-13	6146, 6147, 2130, 55135, 1478, 9987, 6205, 6167, 10921, 3178, 1975, 3658, 3192, 3190, 6136, 4670, 6433, 4841, 55794, 6625, 6294, 9733, 1660, 55192, 6203, 7073, 3183, 6222, 6428, 3181, 6427, 6426	191	425	12287	4.84366	9.28857e-11	1.54809e-11	5.5882e-10
SMART	SM00360:RRM	17	8.5	9.65266e-10	4670, 2130, 4841, 1478, 9987, 6625, 6294, 9733, 7073, 10921, 3183, 3178, 1975, 6428, 3181, 6427, 6426	92	166	6408	7.13305	8.20476e-08	8.20476e-08	1.0385e-06
INTERPRO	IPR012677:Nucleotide-binding, alpha-beta plait	18	9	1.13782e-09	4670, 6147, 2130, 4841, 1478, 9987, 6625, 6294, 9733, 7073, 10921, 3183, 3178, 1975, 6428, 3181, 6427, 6426	179	169	11343	6.74933	4.61956e-07	4.61956e-07	1.59048e-06
INTERPRO	IPR000504:RNA recognition motif, RNP-1	17	8.5	6.69656e-09	4670, 2130, 4841, 1478, 9987, 6625, 6294, 9733, 7073, 10921, 3183, 3178, 1975, 6428, 3181, 6427, 6426	179	166	11343	6.48957	2.7188e-06	1.3594e-06	9.36064e-06
GOTERM_BP_FAT	GO:0000375~RNA splicing, via transesterification reactions	14	7	3.03308e-07	6433, 4670, 1478, 6625, 1660, 10921, 3183, 3178, 6428, 3192, 3181, 3190, 6427, 6426	159	138	9832	6.27327	0.000261721	8.72479e-05	0.000470214
GOTERM_BP_FAT	GO:0000377~RNA splicing, via transesterification reactions with bulged adenosine as nucleophile	14	7	3.03308e-07	6433, 4670, 1478, 6625, 1660, 10921, 3183, 3178, 6428, 3192, 3181, 3190, 6427, 6426	159	138	9832	6.27327	0.000261721	8.72479e-05	0.000470214
GOTERM_BP_FAT	GO:0000398~nuclear mRNA splicing, via spliceosome	14	7	3.03308e-07	6433, 4670, 1478, 6625, 1660, 10921, 3183, 3178, 6428, 3192, 3181, 3190, 6427, 6426	159	138	9832	6.27327	0.000261721	8.72479e-05	0.000470214
GOTERM_BP_FAT	GO:0006396~RNA processing	24	12	7.91879e-07	4670, 6433, 26156, 4841, 728453, 1478, 9987, 6625, 9733, 60528, 6208, 1660, 6201, 10921, 3183, 3178, 6223, 3192, 6428, 3181, 3190, 6194, 6427, 6426	159	451	9832	3.29063	0.000683158	0.000170833	0.00122763
UP_SEQ_FEATURE	domain:RRM	10	5	7.35903e-06	2130, 10921, 1478, 3183, 1975, 6625, 6294, 6428, 6427, 55192	190	87	12269	7.42226	0.00489647	0.00489647	0.0110256
GOTERM_BP_FAT	GO:0008380~RNA splicing	15	7.5	2.80881e-05	6433, 4670, 4841, 1478, 6625, 1660, 10921, 3183, 3178, 6428, 3192, 3181, 3190, 6427, 6426	159	238	9832	3.89726	0.0239489	0.00403191	0.0435357
SP_PIR_KEYWORDS	mrna processing	14	7	2.93311e-05	6433, 4670, 4841, 1478, 6625, 10921, 3183, 3178, 6428, 3192, 3181, 3190, 6427, 6426	191	215	12287	4.18892	0.00614068	0.000879558	0.0370507
GOTERM_BP_FAT	GO:0016071~mRNA metabolic process	17	8.5	3.71508e-05	4670, 6433, 4841, 1478, 6625, 1660, 2668, 55802, 10921, 3183, 3178, 6428, 3192, 3181, 3190, 6427, 6426	159	310	9832	3.39103	0.0315532	0.00456978	0.0575789
SP_PIR_KEYWORDS	mrna splicing	12	6	9.03131e-05	4670, 6433, 4841, 10921, 3178, 3183, 3192, 6428, 3190, 3181, 6427, 6426	191	176	12287	4.38613	0.0187879	0.00172275	0.114042
GOTERM_BP_FAT	GO:0006397~mRNA processing	15	7.5	0.000106288	6433, 4670, 4841, 1478, 6625, 1660, 10921, 3183, 3178, 6428, 3192, 3181, 3190, 6427, 6426	159	269	9832	3.44813	0.08765	0.011401	0.16465
GOTERM_CC_FAT	GO:0030530~heterogeneous nuclear ribonucleoprotein complex	5	2.5	0.000113422	3178, 9987, 3192, 3190, 3181	139	17	8883	18.796	0.0226521	0.00134689	0.142302
UP_SEQ_FEATURE	domain:RRM 1	8	4	0.000284921	4670, 4841, 7073, 3178, 9987, 9733, 3181, 6426	190	83	12269	6.22397	0.173098	0.0906585	0.42605
UP_SEQ_FEATURE	domain:RRM 2	8	4	0.000284921	4670, 4841, 7073, 3178, 9987, 9733, 3181, 6426	190	83	12269	6.22397	0.173098	0.0906585	0.42605
KEGG_PATHWAY	hsa03040:Spliceosome	9	4.5	0.00100042	4670, 3178, 3183, 6625, 3192, 6428, 3190, 6427, 6426	80	109	4130	4.26261	0.0449985	0.0227582	0.941591
GOTERM_CC_FAT	GO:0005681~spliceosome	8	4	0.00166319	4670, 3178, 3183, 6625, 3192, 3190, 3181, 6426	139	111	8883	4.60587	0.285551	0.0185068	2.06809
UP_SEQ_FEATURE	region of interest:RNA-binding RGG-box	3	1.5	0.00339951	3178, 3192, 3190	190	6	12269	32.2868	0.896826	0.365087	4.97422
SP_PIR_KEYWORDS	methylation	10	5	0.00366277	2130, 3178, 9987, 3192, 1915, 3190, 3181, 8290, 1660, 6426	191	198	12287	3.24898	0.537262	0.0500757	4.53024
SP_PIR_KEYWORDS	Spliceosome	7	3.5	0.00475376	4670, 3178, 3183, 3192, 3190, 3181, 6426	191	101	12287	4.4585	0.632367	0.0606263	5.84261
SP_PIR_KEYWORDS	viral nucleoprotein	4	2	0.00728331	4670, 3178, 3192, 3190	191	26	12287	9.8969	0.784564	0.0863425	8.82181
Annotation Cluster 3	Enrichment Score: 4.8236037327255215
Category	Term	Count	%	PValue	Genes	List Total	Pop Hits	Pop Total	Fold Enrichment	Bonferroni	Benjamini	FDR
GOTERM_CC_FAT	GO:0070013~intracellular organelle lumen	48	24	8.25647e-07	11224, 9349, 23203, 6122, 55135, 1478, 1431, 6189, 6871, 7329, 6208, 9093, 6187, 3178, 25828, 10921, 6908, 7520, 3416, 23759, 3190, 4670, 26156, 55794, 6133, 6294, 9733, 51588, 1874, 1660, 5901, 10075, 6203, 5830, 6201, 55534, 171017, 6223, 54797, 10009, 5934, 3181, 8290, 6194, 6427, 6426, 57109, 8178	139	1515	8883	2.02476	0.000166767	1.38983e-05	0.00103654
GOTERM_CC_FAT	GO:0043233~organelle lumen	48	24	1.80691e-06	11224, 9349, 23203, 6122, 55135, 1478, 1431, 6189, 6871, 7329, 6208, 9093, 6187, 3178, 25828, 10921, 6908, 7520, 3416, 23759, 3190, 4670, 26156, 55794, 6133, 6294, 9733, 51588, 1874, 1660, 5901, 10075, 6203, 5830, 6201, 55534, 171017, 6223, 54797, 10009, 5934, 3181, 8290, 6194, 6427, 6426, 57109, 8178	139	1556	8883	1.97141	0.00036493	2.80762e-05	0.00226844
GOTERM_CC_FAT	GO:0031981~nuclear lumen	41	20.5	2.77004e-06	11224, 9349, 6122, 55135, 1478, 6189, 7329, 6871, 6208, 6187, 25828, 10921, 3178, 6908, 7520, 3190, 4670, 26156, 6133, 6294, 9733, 51588, 1874, 1660, 5901, 10075, 6203, 6201, 55534, 171017, 6223, 54797, 10009, 5934, 3181, 8290, 6194, 6427, 6426, 57109, 8178	139	1237	8883	2.11816	0.000559392	3.99669e-05	0.00347756
GOTERM_CC_FAT	GO:0031974~membrane-enclosed lumen	48	24	3.18942e-06	11224, 9349, 23203, 6122, 55135, 1478, 1431, 6189, 6871, 7329, 6208, 9093, 6187, 3178, 25828, 10921, 6908, 7520, 3416, 23759, 3190, 4670, 26156, 55794, 6133, 6294, 9733, 51588, 1874, 1660, 5901, 10075, 6203, 5830, 6201, 55534, 171017, 6223, 54797, 10009, 5934, 3181, 8290, 6194, 6427, 6426, 57109, 8178	139	1587	8883	1.9329	0.000644057	4.29501e-05	0.00400405
GOTERM_CC_FAT	GO:0005730~nucleolus	24	12	2.59377e-05	11224, 4670, 9349, 26156, 6122, 1478, 6133, 6294, 6189, 6208, 1660, 6187, 6203, 10075, 6201, 171017, 3178, 25828, 6223, 10009, 3181, 3190, 6194, 57109	139	579	8883	2.64897	0.00522578	0.000327414	0.0325583
GOTERM_CC_FAT	GO:0005654~nucleoplasm	20	10	0.0334593	55135, 9733, 6871, 7329, 1874, 5901, 6187, 55534, 10921, 3178, 6908, 54797, 5934, 7520, 3181, 3190, 8290, 6427, 6426, 8178	139	783	8883	1.63235	0.998966	0.279172	34.7699
Annotation Cluster 4	Enrichment Score: 4.106420421786167
Category	Term	Count	%	PValue	Genes	List Total	Pop Hits	Pop Total	Fold Enrichment	Bonferroni	Benjamini	FDR
GOTERM_CC_FAT	GO:0022627~cytosolic small ribosomal subunit	13	6.5	3.27456e-14	728453, 6189, 6205, 6206, 6208, 6187, 6203, 6228, 6201, 6210, 6223, 6222, 6194	139	33	8883	25.1753	6.61582e-12	8.27005e-13	4.11227e-11
GOTERM_CC_FAT	GO:0015935~small ribosomal subunit	13	6.5	6.88969e-12	728453, 6189, 6205, 6206, 6208, 6187, 6203, 6228, 6201, 6210, 6223, 6222, 6194	139	49	8883	16.9548	1.39172e-09	1.2652e-10	8.6496e-09
GOTERM_BP_FAT	GO:0042274~ribosomal small subunit biogenesis	5	2.5	1.94056e-05	6201, 728453, 6223, 6208, 6194	159	11	9832	28.1075	0.0166077	0.00334383	0.03008
SP_PIR_KEYWORDS	blocked amino end	7	3.5	0.00213234	6201, 728453, 1975, 6222, 6205, 6206, 6187	191	86	12287	5.23615	0.361268	0.0315121	2.66085
GOTERM_BP_FAT	GO:0022613~ribonucleoprotein complex biogenesis	9	4.5	0.00407889	6201, 6433, 728453, 6130, 6223, 6152, 6208, 6194, 6426	159	159	9832	3.50018	0.970615	0.324242	6.13981
GOTERM_BP_FAT	GO:0042254~ribosome biogenesis	7	3.5	0.00746517	6201, 728453, 6130, 6223, 6152, 6208, 6194	159	107	9832	4.04538	0.998446	0.476208	10.9672
GOTERM_BP_FAT	GO:0006364~rRNA processing	5	2.5	0.0411912	6201, 728453, 6223, 6208, 6194	159	81	9832	3.81707	1	0.896564	47.9053
GOTERM_BP_FAT	GO:0016072~rRNA metabolic process	5	2.5	0.0444073	6201, 728453, 6223, 6208, 6194	159	83	9832	3.72509	1	0.88671	50.5493
GOTERM_BP_FAT	GO:0034470~ncRNA processing	6	3	0.0980775	6201, 728453, 6223, 60528, 6208, 6194	159	152	9832	2.44091	1	0.979209	79.8166
GOTERM_BP_FAT	GO:0034660~ncRNA metabolic process	6	3	0.169141	6201, 728453, 6223, 60528, 6208, 6194	159	182	9832	2.03857	1	0.994249	94.3449
Annotation Cluster 5	Enrichment Score: 1.841529269283744
Category	Term	Count	%	PValue	Genes	List Total	Pop Hits	Pop Total	Fold Enrichment	Bonferroni	Benjamini	FDR
GOTERM_CC_FAT	GO:0030530~heterogeneous nuclear ribonucleoprotein complex	5	2.5	0.000113422	3178, 9987, 3192, 3190, 3181	139	17	8883	18.796	0.0226521	0.00134689	0.142302
UP_SEQ_FEATURE	compositionally biased region:Gly-rich	8	4	0.0088468	54514, 5989, 3178, 9987, 6294, 3192, 3181, 25820	190	151	12269	3.42112	0.997334	0.627622	12.466
GOTERM_MF_FAT	GO:0043566~structure-specific DNA binding	5	2.5	0.193343	3178, 9987, 6294, 7520, 3181	163	131	9326	2.18377	1	0.96669	94.2079
GOTERM_MF_FAT	GO:0003697~single-stranded DNA binding	3	1.5	0.221855	3178, 9987, 3181	163	51	9326	3.36557	1	0.971971	96.4056
Annotation Cluster 6	Enrichment Score: 1.8133684646405053
Category	Term	Count	%	PValue	Genes	List Total	Pop Hits	Pop Total	Fold Enrichment	Bonferroni	Benjamini	FDR
SP_PIR_KEYWORDS	nucleus	74	37	8.23647e-05	7701, 4799, 689, 55135, 23511, 1478, 60528, 6871, 5989, 10921, 430, 3192, 23759, 2101, 3190, 26156, 3619, 4841, 55794, 4194, 6294, 8028, 1660, 55802, 3183, 6223, 25970, 54797, 10009, 7552, 5934, 3181, 8290, 79723, 2130, 23399, 56980, 58487, 5757, 9987, 6189, 7329, 57223, 9774, 6789, 3178, 51341, 6908, 10773, 7520, 64864, 9810, 6433, 4670, 6625, 7762, 9733, 51588, 326, 1874, 64768, 5901, 9894, 100…	191	3173	12287	1.50029	0.0171486	0.00172824	0.10401
SP_PIR_KEYWORDS	dna-binding	35	17.5	0.00103753	7701, 4799, 2130, 56980, 9987, 6871, 5989, 9774, 51341, 6908, 430, 10773, 7520, 3192, 2101, 64864, 3190, 4841, 6294, 7762, 51078, 8028, 51588, 326, 1874, 1660, 10075, 171017, 5934, 7552, 10009, 4666, 8290, 23598, 6128	191	1273	12287	1.76869	0.195871	0.016629	1.30294
GOTERM_BP_FAT	GO:0045449~regulation of transcription	43	21.5	0.0102132	7701, 4799, 689, 79723, 2130, 56980, 58487, 9987, 7329, 6871, 6208, 9093, 5989, 23178, 9774, 7334, 51341, 6908, 430, 10773, 2101, 64864, 6433, 4841, 4194, 6294, 7762, 51588, 1874, 326, 5901, 2668, 55534, 7073, 171017, 54797, 7552, 10009, 5934, 23598, 6128, 57109, 8178	159	1854	9832	1.43418	0.999858	0.553087	14.713
GOTERM_MF_FAT	GO:0003677~DNA binding	40	20	0.0191198	7701, 4799, 2130, 56980, 58487, 9987, 6871, 5989, 9774, 3178, 51341, 6908, 430, 10773, 7520, 3192, 2101, 64864, 3190, 4841, 6294, 7762, 51078, 8028, 51588, 1874, 326, 1660, 10075, 171017, 7552, 5934, 10009, 4666, 3181, 8290, 23598, 6128, 57109, 10744	163	1627	9326	1.40663	0.995921	0.600277	22.5822
SP_PIR_KEYWORDS	transcription regulation	32	16	0.0290991	7701, 4799, 689, 79723, 2130, 58487, 56980, 9987, 6871, 5989, 9774, 51341, 6908, 10773, 2101, 9810, 6433, 4841, 6294, 7762, 8028, 51588, 326, 1874, 55534, 171017, 54797, 5934, 7552, 10009, 23598, 8178	191	1418	12287	1.45173	0.997974	0.236337	31.14
GOTERM_BP_FAT	GO:0006350~transcription	34	17	0.0292932	7701, 4799, 689, 79723, 2130, 5757, 58487, 56980, 9987, 6871, 5989, 9774, 10921, 51341, 6908, 10773, 2101, 6433, 4841, 6294, 7762, 51588, 326, 1874, 55534, 171017, 54797, 5934, 7552, 10009, 4666, 23598, 8178, 10744	159	1481	9832	1.41961	1	0.819227	36.9293
SP_PIR_KEYWORDS	Transcription	32	16	0.0400845	7701, 4799, 689, 79723, 2130, 58487, 56980, 9987, 6871, 5989, 9774, 51341, 6908, 10773, 2101, 6433, 4841, 6294, 7762, 8028, 51588, 326, 1874, 55534, 171017, 54797, 5934, 7552, 10009, 4666, 23598, 8178	191	1457	12287	1.41287	0.999814	0.290819	40.361
GOTERM_MF_FAT	GO:0030528~transcription regulator activity	29	14.5	0.0557041	7701, 4799, 689, 2130, 58487, 7329, 6871, 5989, 9774, 6908, 51341, 430, 2101, 7762, 8028, 51588, 326, 1874, 5901, 55534, 7073, 171017, 54797, 7552, 23598, 6427, 8178, 10744, 57109	163	1188	9326	1.39666	1	0.715362	53.2295
GOTERM_BP_FAT	GO:0051252~regulation of RNA metabolic process	28	14	0.0998067	4799, 2130, 58487, 7329, 6208, 5989, 23178, 6908, 51341, 430, 3192, 2101, 64864, 4194, 6625, 7762, 51588, 326, 1874, 1660, 5901, 2668, 55534, 7073, 54797, 23598, 6128, 57109	159	1307	9832	1.32473	1	0.977197	80.4082
GOTERM_BP_FAT	GO:0006355~regulation of transcription, DNA-dependent	25	12.5	0.231877	4799, 2130, 58487, 7329, 6208, 23178, 5989, 6908, 51341, 430, 2101, 64864, 4194, 7762, 51588, 326, 1874, 5901, 2668, 7073, 55534, 54797, 23598, 6128, 57109	159	1275	9832	1.21248	1	0.994981	98.3256
Annotation Cluster 7	Enrichment Score: 1.649840298270832
Category	Term	Count	%	PValue	Genes	List Total	Pop Hits	Pop Total	Fold Enrichment	Bonferroni	Benjamini	FDR
GOTERM_CC_FAT	GO:0016604~nuclear body	8	4	0.00845347	55135, 55534, 10921, 9733, 7329, 6427, 8178, 6426	139	149	8883	3.43122	0.820011	0.0863026	10.1096
GOTERM_CC_FAT	GO:0016607~nuclear speck	6	3	0.0123243	55534, 10921, 9733, 6427, 8178, 6426	139	89	8883	4.3083	0.918323	0.117723	14.4172
GOTERM_CC_FAT	GO:0005654~nucleoplasm	20	10	0.0334593	55135, 9733, 6871, 7329, 1874, 5901, 6187, 55534, 10921, 3178, 6908, 54797, 5934, 7520, 3181, 3190, 8290, 6427, 6426, 8178	139	783	8883	1.63235	0.998966	0.279172	34.7699
GOTERM_CC_FAT	GO:0044451~nucleoplasm part	13	6.5	0.0721644	55135, 9733, 6871, 7329, 1874, 55534, 10921, 6908, 54797, 5934, 6427, 8178, 6426	139	483	8883	1.72005	1	0.497281	60.9502
Annotation Cluster 8	Enrichment Score: 1.6270141685003194
Category	Term	Count	%	PValue	Genes	List Total	Pop Hits	Pop Total	Fold Enrichment	Bonferroni	Benjamini	FDR
SMART	SM00513:SAP	3	1.5	0.0210331	6294, 3192, 51588	92	16	6408	13.0598	0.835835	0.594827	20.4435
UP_SEQ_FEATURE	domain:SAP	3	1.5	0.0245817	6294, 3192, 51588	190	16	12269	12.1076	1	0.841902	31.1275
INTERPRO	IPR003034:DNA-binding SAP	3	1.5	0.0254356	6294, 3192, 51588	179	16	11343	11.8816	0.999971	0.926841	30.2426
Annotation Cluster 9	Enrichment Score: 1.5325623911230268
Category	Term	Count	%	PValue	Genes	List Total	Pop Hits	Pop Total	Fold Enrichment	Bonferroni	Benjamini	FDR
GOTERM_BP_FAT	GO:0043489~RNA stabilization	3	1.5	0.0205739	2668, 3192, 1660	159	14	9832	13.2507	1	0.775761	27.5506
GOTERM_BP_FAT	GO:0048255~mRNA stabilization	3	1.5	0.0205739	2668, 3192, 1660	159	14	9832	13.2507	1	0.775761	27.5506
GOTERM_BP_FAT	GO:0010608~posttranscriptional regulation of gene expression	8	4	0.0242155	10985, 2668, 4194, 1975, 3658, 3192, 9093, 1660	159	177	9832	2.79487	1	0.779329	31.6159
GOTERM_BP_FAT	GO:0043488~regulation of mRNA stability	3	1.5	0.0441353	2668, 3192, 1660	159	21	9832	8.83378	1	0.898882	50.3307
GOTERM_BP_FAT	GO:0043487~regulation of RNA stability	3	1.5	0.0480478	2668, 3192, 1660	159	22	9832	8.43225	1	0.893174	53.3906
Annotation Cluster 10	Enrichment Score: 0.9331664340143642
Category	Term	Count	%	PValue	Genes	List Total	Pop Hits	Pop Total	Fold Enrichment	Bonferroni	Benjamini	FDR
SMART	SM00271:DnaJ	3	1.5	0.0835071	2580, 9093, 55192	92	34	6408	6.14578	0.999396	0.772912	60.8657
UP_SEQ_FEATURE	domain:J	3	1.5	0.0961188	2580, 9093, 55192	190	34	12269	5.69768	1	0.976358	78.0006
INTERPRO	IPR001623:Heat shock protein DnaJ, N-terminal	3	1.5	0.0991448	2580, 9093, 55192	179	34	11343	5.59136	1	0.985579	76.7643
INTERPRO	IPR018253:Heat shock protein DnaJ, conserved site	3	1.5	0.10411	2580, 9093, 55192	179	35	11343	5.4316	1	0.982712	78.492
GOTERM_MF_FAT	GO:0031072~heat shock protein binding	3	1.5	0.260538	2580, 9093, 55192	163	57	9326	3.0113	1	0.983366	98.1718
Annotation Cluster 11	Enrichment Score: 0.909268029207893
Category	Term	Count	%	PValue	Genes	List Total	Pop Hits	Pop Total	Fold Enrichment	Bonferroni	Benjamini	FDR
GOTERM_MF_FAT	GO:0019787~small conjugating protein ligase activity	7	3.5	0.0208515	10075, 7334, 7329, 23759, 51588, 25820, 9810	163	124	9326	3.22986	0.997535	0.575962	24.3749
SP_PIR_KEYWORDS	ligase	9	4.5	0.0225443	10075, 63891, 4799, 7334, 28965, 7329, 331, 9810, 5188	191	223	12287	2.59627	0.991675	0.212919	25.0303
KEGG_PATHWAY	hsa04120:Ubiquitin mediated proteolysis	7	3.5	0.02267	10075, 7334, 7329, 23759, 51588, 326, 331	80	116	4130	3.1153	0.651746	0.296444	19.486
GOTERM_BP_FAT	GO:0016574~histone ubiquitination	3	1.5	0.0234918	10075, 7334, 9810	159	15	9832	12.3673	1	0.793635	30.8254
SP_PIR_KEYWORDS	chromosomal protein	6	3	0.024253	79723, 7520, 6871, 8290, 9894, 9810	191	106	12287	3.64131	0.994235	0.208923	26.6693
GOTERM_MF_FAT	GO:0016879~ligase activity, forming carbon-nitrogen bonds	8	4	0.030965	10075, 7334, 7329, 23759, 51588, 25820, 9810, 5188	163	173	9326	2.64577	0.999872	0.630669	34.1005
GOTERM_MF_FAT	GO:0016881~acid-amino acid ligase activity	7	3.5	0.0428394	10075, 7334, 7329, 23759, 51588, 25820, 9810	163	147	9326	2.72451	0.999996	0.678387	44.0387
SMART	SM00184:RING	7	3.5	0.0461737	63891, 4799, 4194, 5913, 331, 25820, 9810	92	184	6408	2.64981	0.982016	0.633797	39.8666
INTERPRO	IPR017907:Zinc finger, RING-type, conserved site	7	3.5	0.0513654	63891, 4799, 4194, 5913, 331, 25820, 9810	179	170	11343	2.6093	1	0.953039	52.1499
INTERPRO	IPR001841:Zinc finger, RING-type	7	3.5	0.0698208	63891, 4799, 4194, 5913, 331, 25820, 9810	179	184	11343	2.41077	1	0.974605	63.6407
GOTERM_BP_FAT	GO:0016570~histone modification	5	2.5	0.0839955	10075, 79723, 7334, 6871, 9810	159	103	9832	3.00177	1	0.972825	74.3372
GOTERM_BP_FAT	GO:0032446~protein modification by small protein conjugation	5	2.5	0.0839955	10075, 7334, 23759, 51588, 9810	159	103	9832	3.00177	1	0.972825	74.3372
GOTERM_BP_FAT	GO:0016569~covalent chromatin modification	5	2.5	0.0934701	10075, 79723, 7334, 6871, 9810	159	107	9832	2.88956	1	0.978708	78.1576
GOTERM_BP_FAT	GO:0051276~chromosome organization	11	5.5	0.107661	10075, 79723, 55135, 7334, 5934, 6294, 7520, 6871, 8290, 9810, 10744	159	398	9832	1.70905	1	0.980399	82.8972
GOTERM_CC_FAT	GO:0005694~chromosome	10	5	0.129032	79723, 3619, 5934, 7520, 7329, 6871, 8290, 9894, 5901, 9810	139	375	8883	1.70417	1	0.687377	82.3491
UP_SEQ_FEATURE	zinc finger region:RING-type	5	2.5	0.132682	63891, 4194, 5913, 331, 9810	190	127	12269	2.54227	1	0.991325	88.1499
GOTERM_BP_FAT	GO:0070647~protein modification by small protein conjugation or removal	5	2.5	0.150699	10075, 7334, 23759, 51588, 9810	159	128	9832	2.41549	1	0.99558	92.052
GOTERM_BP_FAT	GO:0051603~proteolysis involved in cellular protein catabolic process	11	5.5	0.168798	10075, 63891, 4799, 51035, 7334, 3416, 7329, 51588, 331, 25820, 9810	159	439	9832	1.54943	1	0.9951	94.3085
GOTERM_BP_FAT	GO:0044265~cellular macromolecule catabolic process	13	6.5	0.171008	4799, 51035, 51588, 7329, 331, 10075, 63891, 55802, 7334, 10921, 3416, 25820, 9810	159	548	9832	1.46692	1	0.993641	94.5387
GOTERM_BP_FAT	GO:0044257~cellular protein catabolic process	11	5.5	0.172146	10075, 63891, 4799, 51035, 7334, 3416, 7329, 51588, 331, 25820, 9810	159	441	9832	1.54241	1	0.991731	94.6538
GOTERM_BP_FAT	GO:0016567~protein ubiquitination	4	2	0.180034	10075, 7334, 23759, 9810	159	91	9832	2.71809	1	0.99251	95.3912
SP_PIR_KEYWORDS	ubl conjugation pathway	9	4.5	0.190784	10075, 63891, 4799, 7334, 7329, 51588, 331, 25820, 9810	191	358	12287	1.61723	1	0.761653	93.1059
GOTERM_BP_FAT	GO:0030163~protein catabolic process	11	5.5	0.203674	10075, 63891, 4799, 51035, 7334, 3416, 7329, 51588, 331, 25820, 9810	159	459	9832	1.48192	1	0.993524	97.0716
UP_SEQ_FEATURE	active site:Glycyl thioester intermediate	3	1.5	0.21336	10075, 7334, 7329	190	56	12269	3.4593	1	0.997338	97.2559
GOTERM_BP_FAT	GO:0006325~chromatin organization	8	4	0.21505	10075, 79723, 7334, 5934, 6294, 6871, 8290, 9810	159	303	9832	1.63265	1	0.993883	97.6571
GOTERM_BP_FAT	GO:0043632~modification-dependent macromolecule catabolic process	10	5	0.223907	10075, 63891, 4799, 51035, 7334, 7329, 51588, 331, 25820, 9810	159	415	9832	1.49004	1	0.99453	98.0351
GOTERM_BP_FAT	GO:0019941~modification-dependent protein catabolic process	10	5	0.223907	10075, 63891, 4799, 51035, 7334, 7329, 51588, 331, 25820, 9810	159	415	9832	1.49004	1	0.99453	98.0351
GOTERM_BP_FAT	GO:0009057~macromolecule catabolic process	13	6.5	0.250116	4799, 51035, 51588, 7329, 331, 10075, 63891, 55802, 7334, 10921, 3416, 25820, 9810	159	596	9832	1.34878	1	0.996467	98.8464
GOTERM_MF_FAT	GO:0004842~ubiquitin-protein ligase activity	4	2	0.289288	10075, 7334, 23759, 9810	163	108	9326	2.11906	1	0.988012	98.9193
GOTERM_CC_FAT	GO:0000151~ubiquitin ligase complex	3	1.5	0.290963	23759, 25820, 9810	139	69	8883	2.77854	1	0.916308	98.6657
GOTERM_BP_FAT	GO:0016568~chromatin modification	6	3	0.313956	10075, 79723, 7334, 5934, 6871, 9810	159	231	9832	1.60614	1	0.998502	99.7096
INTERPRO	IPR018957:Zinc finger, C3HC4 RING-type	4	2	0.360063	63891, 4799, 5913, 9810	179	136	11343	1.86379	1	0.999289	99.805
GOTERM_BP_FAT	GO:0006511~ubiquitin-dependent protein catabolic process	4	2	0.592767	51035, 7329, 25820, 9810	159	190	9832	1.30182	1	0.999912	99.9999
GOTERM_BP_FAT	GO:0006508~proteolysis	12	6	0.718157	10075, 63891, 4799, 51035, 23203, 7334, 3416, 7329, 51588, 331, 25820, 9810	159	780	9832	0.95133	1	0.999975	100
SP_PIR_KEYWORDS	chromatin regulator	3	1.5	0.757043	79723, 5934, 9810	191	175	12287	1.1028	1	0.996325	100
Annotation Cluster 12	Enrichment Score: 0.8646037445646403
Category	Term	Count	%	PValue	Genes	List Total	Pop Hits	Pop Total	Fold Enrichment	Bonferroni	Benjamini	FDR
INTERPRO	IPR013069:BTB/POZ	6	3	0.00838141	201501, 51341, 10009, 10773, 57626, 23598	179	80	11343	4.75265	0.967196	0.679881	11.0994
UP_SEQ_FEATURE	domain:BTB	6	3	0.00952301	201501, 51341, 10009, 10773, 57626, 23598	190	84	12269	4.61241	0.998309	0.598182	13.3565
SMART	SM00225:BTB	6	3	0.0241595	201501, 51341, 10009, 10773, 57626, 23598	92	116	6408	3.6027	0.874916	0.499888	23.1348
INTERPRO	IPR000210:BTB/POZ-like	6	3	0.0358044	201501, 51341, 10009, 10773, 57626, 23598	179	116	11343	3.27769	1	0.948214	39.9302
INTERPRO	IPR011333:BTB/POZ fold	6	3	0.036946	201501, 51341, 10009, 10773, 57626, 23598	179	117	11343	3.24968	1	0.921713	40.9168
UP_SEQ_FEATURE	zinc finger region:C2H2-type 1	10	5	0.0388572	7701, 201501, 171017, 56980, 51341, 10009, 7552, 7762, 10773, 23598	190	294	12269	2.19638	1	0.928886	44.7783
UP_SEQ_FEATURE	zinc finger region:C2H2-type 2	10	5	0.0582233	7701, 201501, 171017, 56980, 51341, 10009, 7552, 7762, 10773, 23598	190	319	12269	2.02425	1	0.973679	59.294
UP_SEQ_FEATURE	zinc finger region:C2H2-type 3	10	5	0.0673407	7701, 201501, 171017, 56980, 51341, 10009, 7552, 7762, 10773, 23598	190	328	12269	1.96871	1	0.963899	64.8151
SMART	SM00355:ZnF_C2H2	10	5	0.155294	7701, 201501, 171017, 56980, 51341, 10009, 7552, 7762, 10773, 23598	92	430	6408	1.61982	0.999999	0.871176	83.7279
INTERPRO	IPR007087:Zinc finger, C2H2-type	10	5	0.214663	7701, 201501, 171017, 56980, 51341, 10009, 7552, 7762, 10773, 23598	179	420	11343	1.50878	1	0.996883	96.5875
INTERPRO	IPR015880:Zinc finger, C2H2-like	10	5	0.234299	7701, 201501, 171017, 56980, 51341, 10009, 7552, 7762, 10773, 23598	179	430	11343	1.47369	1	0.997574	97.6048
INTERPRO	IPR013087:Zinc finger, C2H2-type/integrase, DNA-binding	7	3.5	0.382229	201501, 171017, 51341, 7552, 7762, 10773, 23598	179	318	11343	1.39491	1	0.999284	99.8808
UP_SEQ_FEATURE	zinc finger region:C2H2-type 7	5	2.5	0.460625	7701, 171017, 56980, 7552, 23598	190	226	12269	1.42862	1	0.999931	99.9904
UP_SEQ_FEATURE	zinc finger region:C2H2-type 4	6	3	0.479647	171017, 56980, 7552, 7762, 10773, 23598	190	295	12269	1.31336	1	0.999923	99.9944
UP_SEQ_FEATURE	zinc finger region:C2H2-type 6	5	2.5	0.533103	7701, 171017, 56980, 7552, 23598	190	248	12269	1.30189	1	0.99998	99.9989
UP_SEQ_FEATURE	zinc finger region:C2H2-type 8	4	2	0.6119	7701, 171017, 56980, 7552	190	204	12269	1.26615	1	0.999993	99.9999
UP_SEQ_FEATURE	zinc finger region:C2H2-type 10	3	1.5	0.709775	7701, 56980, 7552	190	160	12269	1.21076	1	0.999999	100
UP_SEQ_FEATURE	zinc finger region:C2H2-type 9	3	1.5	0.779383	7701, 56980, 7552	190	184	12269	1.05283	1	1	100
UP_SEQ_FEATURE	zinc finger region:C2H2-type 5	4	2	0.807912	7701, 171017, 56980, 23598	190	279	12269	0.925788	1	1	100
Annotation Cluster 13	Enrichment Score: 0.8045618674648017
Category	Term	Count	%	PValue	Genes	List Total	Pop Hits	Pop Total	Fold Enrichment	Bonferroni	Benjamini	FDR
SMART	SM00449:SPRY	3	1.5	0.114651	63891, 3192, 57610	92	41	6408	5.0965	0.999968	0.821849	73.0214
INTERPRO	IPR018355:SPla/RYanodine receptor subgroup	3	1.5	0.135189	63891, 3192, 57610	179	41	11343	4.63674	1	0.992658	86.8699
UP_SEQ_FEATURE	domain:B30.2/SPRY	3	1.5	0.1687	63891, 3192, 57610	190	48	12269	4.03586	1	0.994112	93.7234
INTERPRO	IPR003877:SPla/RYanodine receptor SPRY	3	1.5	0.184886	63891, 3192, 57610	179	50	11343	3.80212	1	0.997337	94.259
INTERPRO	IPR001870:B302 (SPRY)-like	3	1.5	0.19627	63891, 3192, 57610	179	52	11343	3.65589	1	0.997298	95.2837
Annotation Cluster 14	Enrichment Score: 0.7781981535204758
Category	Term	Count	%	PValue	Genes	List Total	Pop Hits	Pop Total	Fold Enrichment	Bonferroni	Benjamini	FDR
GOTERM_BP_FAT	GO:0050657~nucleic acid transport	4	2	0.156424	23511, 3178, 3181, 5901	159	85	9832	2.90995	1	0.995648	92.8432
GOTERM_BP_FAT	GO:0051236~establishment of RNA localization	4	2	0.156424	23511, 3178, 3181, 5901	159	85	9832	2.90995	1	0.995648	92.8432
GOTERM_BP_FAT	GO:0050658~RNA transport	4	2	0.156424	23511, 3178, 3181, 5901	159	85	9832	2.90995	1	0.995648	92.8432
GOTERM_BP_FAT	GO:0006403~RNA localization	4	2	0.164183	23511, 3178, 3181, 5901	159	87	9832	2.84306	1	0.996025	93.7985
GOTERM_BP_FAT	GO:0015931~nucleobase, nucleoside, nucleotide and nucleic acid transport	4	2	0.204538	23511, 3178, 3181, 5901	159	97	9832	2.54996	1	0.992824	97.1205
Annotation Cluster 15	Enrichment Score: 0.7123086872977574
Category	Term	Count	%	PValue	Genes	List Total	Pop Hits	Pop Total	Fold Enrichment	Bonferroni	Benjamini	FDR
SP_PIR_KEYWORDS	zinc-finger	28	14	0.00742665	7701, 4799, 2130, 56980, 5913, 331, 9093, 6167, 63891, 201501, 51341, 10773, 29063, 2101, 25820, 9810, 4194, 51281, 51078, 7762, 8028, 51588, 326, 171017, 7552, 10009, 23598, 55692	191	1068	12287	1.68655	0.790999	0.0832932	8.988
SP_PIR_KEYWORDS	zinc	31	15.5	0.0552098	7701, 4799, 2130, 56980, 5913, 60528, 64924, 331, 9093, 6167, 63891, 201501, 51341, 29063, 10773, 3416, 2101, 25820, 9810, 4194, 51281, 7762, 51078, 8028, 51588, 326, 171017, 10009, 7552, 23598, 55692	191	1442	12287	1.38296	0.999993	0.3679	51.2038
GOTERM_MF_FAT	GO:0008270~zinc ion binding	34	17	0.0863277	7701, 4799, 79723, 23203, 2130, 56980, 5913, 60528, 64924, 6871, 331, 9093, 6167, 63891, 201501, 51341, 29063, 10773, 3416, 2101, 25820, 9810, 4194, 51281, 7762, 51078, 8028, 51588, 326, 171017, 10009, 7552, 23598, 55692	163	1502	9326	1.29514	1	0.799746	69.7906
GOTERM_MF_FAT	GO:0046914~transition metal ion binding	38	19	0.221463	7701, 4799, 79723, 23203, 2130, 56980, 5913, 60528, 64924, 6871, 79689, 331, 9093, 6167, 63891, 201501, 51341, 3658, 29063, 10773, 3416, 2101, 25820, 9810, 4194, 51281, 7762, 51078, 8028, 51588, 326, 23498, 5496, 171017, 10009, 7552, 23598, 55692	163	1880	9326	1.15647	1	0.976601	96.3815
SP_PIR_KEYWORDS	metal-binding	36	18	0.300224	7701, 4799, 2130, 56980, 5913, 60528, 79689, 331, 9093, 6167, 63891, 201501, 6789, 51341, 3658, 29063, 10773, 3416, 2101, 25820, 9810, 4194, 51281, 7762, 51078, 8028, 51588, 5607, 326, 23498, 5496, 171017, 10009, 7552, 23598, 55692	191	2063	12287	1.12258	1	0.882577	98.9005
GOTERM_MF_FAT	GO:0046872~metal ion binding	43	21.5	0.935826	7701, 4799, 79723, 23203, 2130, 56980, 6323, 5913, 60528, 64924, 6871, 79689, 331, 9093, 6167, 63891, 201501, 6789, 51341, 3658, 29063, 10773, 3416, 2101, 25820, 89941, 9810, 4194, 51281, 7762, 51078, 8028, 5607, 51588, 326, 23498, 5496, 171017, 7552, 10009, 23598, 85021, 55692	163	2895	9326	0.849821	1	0.999999	100
GOTERM_MF_FAT	GO:0043169~cation binding	43	21.5	0.945795	7701, 4799, 79723, 23203, 2130, 56980, 6323, 5913, 60528, 64924, 6871, 79689, 331, 9093, 6167, 63891, 201501, 6789, 51341, 3658, 29063, 10773, 3416, 2101, 25820, 89941, 9810, 4194, 51281, 7762, 51078, 8028, 5607, 51588, 326, 23498, 5496, 171017, 7552, 10009, 23598, 85021, 55692	163	2924	9326	0.841393	1	1	100
GOTERM_MF_FAT	GO:0043167~ion binding	43	21.5	0.961242	7701, 4799, 79723, 23203, 2130, 56980, 6323, 5913, 60528, 64924, 6871, 79689, 331, 9093, 6167, 63891, 201501, 6789, 51341, 3658, 29063, 10773, 3416, 2101, 25820, 89941, 9810, 4194, 51281, 7762, 51078, 8028, 5607, 51588, 326, 23498, 5496, 171017, 7552, 10009, 23598, 85021, 55692	163	2979	9326	0.825859	1	1	100
Annotation Cluster 16	Enrichment Score: 0.6714167298447906
Category	Term	Count	%	PValue	Genes	List Total	Pop Hits	Pop Total	Fold Enrichment	Bonferroni	Benjamini	FDR
GOTERM_CC_FAT	GO:0044439~peroxisomal part	3	1.5	0.122506	5830, 9409, 3416	139	39	8883	4.91588	1	0.682652	80.615
GOTERM_CC_FAT	GO:0044438~microbody part	3	1.5	0.122506	5830, 9409, 3416	139	39	8883	4.91588	1	0.682652	80.615
GOTERM_CC_FAT	GO:0005777~peroxisome	3	1.5	0.370689	5830, 9409, 3416	139	83	8883	2.30987	1	0.951092	99.7015
GOTERM_CC_FAT	GO:0042579~microbody	3	1.5	0.370689	5830, 9409, 3416	139	83	8883	2.30987	1	0.951092	99.7015
Annotation Cluster 17	Enrichment Score: 0.5615568709129125
Category	Term	Count	%	PValue	Genes	List Total	Pop Hits	Pop Total	Fold Enrichment	Bonferroni	Benjamini	FDR
UP_SEQ_FEATURE	repeat:11	3	1.5	0.115828	4670, 2130, 1478	190	38	12269	5.09792	1	0.986721	84.1892
UP_SEQ_FEATURE	repeat:9	3	1.5	0.179722	4670, 2130, 1478	190	50	12269	3.87442	1	0.994936	94.8612
UP_SEQ_FEATURE	repeat:8	3	1.5	0.241815	4670, 2130, 1478	190	61	12269	3.17575	1	0.997877	98.42
UP_SEQ_FEATURE	repeat:7	3	1.5	0.276154	4670, 2130, 1478	190	67	12269	2.89136	1	0.999045	99.211
UP_SEQ_FEATURE	repeat:6	3	1.5	0.327431	4670, 2130, 1478	190	76	12269	2.54896	1	0.99967	99.7376
UP_SEQ_FEATURE	repeat:2	4	2	0.433643	4670, 2130, 1478, 6908	190	156	12269	1.65574	1	0.99988	99.98
UP_SEQ_FEATURE	repeat:3	3	1.5	0.594017	4670, 2130, 1478	190	129	12269	1.50171	1	0.99999	99.9999
Annotation Cluster 18	Enrichment Score: 0.5500597354299857
Category	Term	Count	%	PValue	Genes	List Total	Pop Hits	Pop Total	Fold Enrichment	Bonferroni	Benjamini	FDR
GOTERM_CC_FAT	GO:0005694~chromosome	10	5	0.129032	79723, 3619, 5934, 7520, 7329, 6871, 8290, 9894, 5901, 9810	139	375	8883	1.70417	1	0.687377	82.3491
GOTERM_CC_FAT	GO:0044454~nuclear chromosome part	4	2	0.207141	79723, 3619, 7520, 7329	139	101	8883	2.53095	1	0.846714	94.5742
GOTERM_CC_FAT	GO:0044427~chromosomal part	8	4	0.21599	79723, 3619, 5934, 7520, 7329, 8290, 9894, 5901	139	314	8883	1.62819	1	0.849006	95.2873
GOTERM_CC_FAT	GO:0000785~chromatin	5	2.5	0.247565	79723, 3619, 5934, 8290, 5901	139	163	8883	1.96032	1	0.880929	97.1871
SP_PIR_KEYWORDS	cell cycle	8	4	0.360605	2580, 79723, 3619, 5934, 7329, 1874, 5901, 10744	191	375	12287	1.37237	1	0.921003	99.6484
GOTERM_CC_FAT	GO:0000228~nuclear chromosome	4	2	0.362769	79723, 3619, 7520, 7329	139	138	8883	1.85236	1	0.951886	99.6508
GOTERM_BP_FAT	GO:0000279~M phase	6	3	0.432122	79723, 3619, 7329, 6152, 5901, 10744	159	268	9832	1.3844	1	0.999746	99.9845
GOTERM_BP_FAT	GO:0022403~cell cycle phase	7	3.5	0.492232	79723, 3619, 7329, 6152, 1874, 5901, 10744	159	349	9832	1.24027	1	0.999876	99.9973
Annotation Cluster 19	Enrichment Score: 0.5204884754503332
Category	Term	Count	%	PValue	Genes	List Total	Pop Hits	Pop Total	Fold Enrichment	Bonferroni	Benjamini	FDR
GOTERM_BP_FAT	GO:0022613~ribonucleoprotein complex biogenesis	9	4.5	0.00407889	6201, 6433, 728453, 6130, 6223, 6152, 6208, 6194, 6426	159	159	9832	3.50018	0.970615	0.324242	6.13981
GOTERM_BP_FAT	GO:0022618~ribonucleoprotein complex assembly	4	2	0.0746322	6433, 6152, 6208, 6426	159	61	9832	4.05485	1	0.964806	69.9547
GOTERM_BP_FAT	GO:0034622~cellular macromolecular complex assembly	5	2.5	0.614336	6433, 6152, 8290, 6208, 6426	159	263	9832	1.1756	1	0.999881	100
GOTERM_BP_FAT	GO:0034621~cellular macromolecular complex subunit organization	5	2.5	0.6953	6433, 6152, 8290, 6208, 6426	159	292	9832	1.05884	1	0.999968	100
GOTERM_BP_FAT	GO:0065003~macromolecular complex assembly	9	4.5	0.714791	5830, 6433, 4194, 6908, 3416, 6152, 8290, 6208, 6426	159	576	9832	0.966195	1	0.999975	100
GOTERM_BP_FAT	GO:0043933~macromolecular complex subunit organization	9	4.5	0.77062	5830, 6433, 4194, 6908, 3416, 6152, 8290, 6208, 6426	159	609	9832	0.91384	1	0.999989	100
GOTERM_BP_FAT	GO:0006461~protein complex assembly	4	2	0.978393	5830, 4194, 6908, 3416	159	451	9832	0.548439	1	1	100
GOTERM_BP_FAT	GO:0070271~protein complex biogenesis	4	2	0.978393	5830, 4194, 6908, 3416	159	451	9832	0.548439	1	1	100
Annotation Cluster 20	Enrichment Score: 0.5028976759355033
Category	Term	Count	%	PValue	Genes	List Total	Pop Hits	Pop Total	Fold Enrichment	Bonferroni	Benjamini	FDR
UP_SEQ_FEATURE	transit peptide:Mitochondrion	10	5	0.0944597	23203, 5250, 25828, 1431, 51069, 1337, 9093, 55471, 55037, 5188	190	352	12269	1.83448	1	0.979617	77.3877
SP_PIR_KEYWORDS	transit peptide	10	5	0.107907	23203, 5250, 25828, 1431, 51069, 1337, 9093, 55471, 55037, 5188	191	361	12287	1.78199	1	0.575308	76.3693
SP_PIR_KEYWORDS	mitochondrion	12	6	0.361672	23203, 5250, 55794, 25828, 1431, 51069, 1337, 9093, 55471, 89941, 55037, 5188	191	619	12287	1.24711	1	0.916322	99.6557
GOTERM_CC_FAT	GO:0005739~mitochondrion	14	7	0.534486	23203, 5250, 55794, 1431, 25880, 51069, 9093, 55471, 5188, 23498, 25828, 1337, 55037, 89941	139	832	8883	1.07535	1	0.9863	99.9932
GOTERM_CC_FAT	GO:0044429~mitochondrial part	8	4	0.60066	23498, 23203, 5250, 55794, 1431, 1337, 9093, 89941	139	470	8883	1.08777	1	0.9924	99.999
GOTERM_BP_FAT	GO:0006091~generation of precursor metabolites and energy	4	2	0.811775	5250, 25828, 1431, 1337	159	269	9832	0.919502	1	0.999995	100
Annotation Cluster 21	Enrichment Score: 0.4890487301597745
Category	Term	Count	%	PValue	Genes	List Total	Pop Hits	Pop Total	Fold Enrichment	Bonferroni	Benjamini	FDR
GOTERM_BP_FAT	GO:0006913~nucleocytoplasmic transport	5	2.5	0.188189	9349, 3178, 171017, 8086, 5901	159	140	9832	2.20845	1	0.993248	96.0528
GOTERM_BP_FAT	GO:0051169~nuclear transport	5	2.5	0.191442	9349, 3178, 171017, 8086, 5901	159	141	9832	2.19278	1	0.992962	96.291
GOTERM_BP_FAT	GO:0051170~nuclear import	3	1.5	0.380803	9349, 3178, 5901	159	82	9832	2.26231	1	0.999381	99.9407
GOTERM_BP_FAT	GO:0046907~intracellular transport	8	4	0.806254	5830, 9349, 3178, 9409, 171017, 8086, 5901, 89941	159	562	9832	0.880235	1	0.999994	100
Annotation Cluster 22	Enrichment Score: 0.46602602414944927
Category	Term	Count	%	PValue	Genes	List Total	Pop Hits	Pop Total	Fold Enrichment	Bonferroni	Benjamini	FDR
INTERPRO	IPR019782:WD40 repeat 2	5	2.5	0.239677	55135, 10399, 8086, 14, 79726	179	159	11343	1.99273	1	0.997135	97.8295
INTERPRO	IPR017986:WD40 repeat, region	5	2.5	0.263535	55135, 10399, 8086, 14, 79726	179	166	11343	1.9087	1	0.99799	98.61
SMART	SM00320:WD40	5	2.5	0.280757	55135, 10399, 8086, 14, 79726	92	189	6408	1.84265	1	0.969849	97.1149
INTERPRO	IPR019781:WD40 repeat, subgroup	5	2.5	0.281076	55135, 10399, 8086, 14, 79726	179	171	11343	1.85289	1	0.997735	99.0076
UP_SEQ_FEATURE	repeat:WD 4	5	2.5	0.301924	55135, 10399, 8086, 14, 79726	190	180	12269	1.79371	1	0.999442	99.5417
UP_SEQ_FEATURE	repeat:WD 3	5	2.5	0.339728	55135, 10399, 8086, 14, 79726	190	191	12269	1.69041	1	0.999633	99.801
INTERPRO	IPR001680:WD40 repeat	5	2.5	0.347076	55135, 10399, 8086, 14, 79726	179	189	11343	1.67642	1	0.999262	99.7417
SP_PIR_KEYWORDS	wd repeat	5	2.5	0.352007	55135, 10399, 8086, 14, 79726	191	196	12287	1.64107	1	0.920416	99.5837
UP_SEQ_FEATURE	repeat:WD 2	5	2.5	0.353688	55135, 10399, 8086, 14, 79726	190	195	12269	1.65574	1	0.999692	99.8555
UP_SEQ_FEATURE	repeat:WD 1	5	2.5	0.353688	55135, 10399, 8086, 14, 79726	190	195	12269	1.65574	1	0.999692	99.8555
UP_SEQ_FEATURE	repeat:WD 6	4	2	0.35777	55135, 10399, 14, 79726	190	138	12269	1.8717	1	0.999659	99.8686
INTERPRO	IPR019775:WD40 repeat, conserved site	5	2.5	0.373486	55135, 10399, 8086, 14, 79726	179	197	11343	1.60834	1	0.999325	99.855
INTERPRO	IPR015943:WD40/YVTN repeat-like	5	2.5	0.446262	55135, 10399, 8086, 14, 79726	179	218	11343	1.45341	1	0.999565	99.9742
UP_SEQ_FEATURE	repeat:WD 7	3	1.5	0.462854	10399, 14, 79726	190	101	12269	1.91803	1	0.999919	99.991
UP_SEQ_FEATURE	repeat:WD 5	4	2	0.474059	55135, 10399, 14, 79726	190	166	12269	1.55599	1	0.999927	99.9934
Annotation Cluster 23	Enrichment Score: 0.44441243814901493
Category	Term	Count	%	PValue	Genes	List Total	Pop Hits	Pop Total	Fold Enrichment	Bonferroni	Benjamini	FDR
GOTERM_MF_FAT	GO:0008026~ATP-dependent helicase activity	4	2	0.15786	54514, 55794, 7520, 1660	163	79	9326	2.89695	1	0.943884	89.7504
GOTERM_MF_FAT	GO:0070035~purine NTP-dependent helicase activity	4	2	0.15786	54514, 55794, 7520, 1660	163	79	9326	2.89695	1	0.943884	89.7504
INTERPRO	IPR011545:DNA/RNA helicase, DEAD/DEAH box type, N-terminal	3	1.5	0.184886	54514, 55794, 1660	179	50	11343	3.80212	1	0.997337	94.259
SP_PIR_KEYWORDS	helicase	4	2	0.225629	54514, 55794, 7520, 1660	191	106	12287	2.42754	1	0.803522	96.0465
GOTERM_MF_FAT	GO:0004386~helicase activity	4	2	0.303559	54514, 55794, 7520, 1660	163	111	9326	2.06179	1	0.988699	99.1742
SMART	SM00490:HELICc	3	1.5	0.346124	54514, 55794, 1660	92	86	6408	2.42973	1	0.981909	98.9649
SMART	SM00487:DEXDc	3	1.5	0.361629	54514, 55794, 1660	92	89	6408	2.34783	1	0.977964	99.2005
UP_SEQ_FEATURE	domain:Helicase C-terminal	3	1.5	0.377713	54514, 55794, 1660	190	85	12269	2.27907	1	0.9997	99.9181
INTERPRO	IPR001650:DNA/RNA helicase, C-terminal	3	1.5	0.397589	54514, 55794, 1660	179	87	11343	2.18513	1	0.999357	99.9162
INTERPRO	IPR014021:Helicase, superfamily 1 and 2, ATP-binding	3	1.5	0.403111	54514, 55794, 1660	179	88	11343	2.1603	1	0.999271	99.9263
UP_SEQ_FEATURE	domain:Helicase ATP-binding	3	1.5	0.404985	54514, 55794, 1660	190	90	12269	2.15246	1	0.999826	99.9581
INTERPRO	IPR014001:DEAD-like helicase, N-terminal	3	1.5	0.408609	54514, 55794, 1660	179	89	11343	2.13602	1	0.999182	99.9353
GOTERM_MF_FAT	GO:0016887~ATPase activity	5	2.5	0.732217	54514, 55794, 7520, 3416, 1660	163	284	9326	1.0073	1	0.999978	100
GOTERM_MF_FAT	GO:0042623~ATPase activity, coupled	4	2	0.77749	54514, 55794, 7520, 1660	163	234	9326	0.978029	1	0.999991	100
UP_SEQ_FEATURE	nucleotide phosphate-binding region:ATP	8	4	0.957479	54514, 23178, 6789, 55794, 3192, 5607, 79877, 1660	190	772	12269	0.669157	1	1	100
Annotation Cluster 24	Enrichment Score: 0.4180029868565543
Category	Term	Count	%	PValue	Genes	List Total	Pop Hits	Pop Total	Fold Enrichment	Bonferroni	Benjamini	FDR
GOTERM_BP_FAT	GO:0006366~transcription from RNA polymerase II promoter	6	3	0.285693	4799, 689, 6908, 6871, 8178, 10744	159	222	9832	1.67126	1	0.997925	99.457
GOTERM_BP_FAT	GO:0006351~transcription, DNA-dependent	6	3	0.438464	4799, 689, 6908, 6871, 8178, 10744	159	270	9832	1.37414	1	0.999752	99.987
GOTERM_BP_FAT	GO:0032774~RNA biosynthetic process	6	3	0.444792	4799, 689, 6908, 6871, 8178, 10744	159	272	9832	1.36404	1	0.999758	99.9891
Annotation Cluster 25	Enrichment Score: 0.36110609494247264
Category	Term	Count	%	PValue	Genes	List Total	Pop Hits	Pop Total	Fold Enrichment	Bonferroni	Benjamini	FDR
SP_PIR_KEYWORDS	Chromosome partition	3	1.5	0.0648646	3619, 7329, 10744	191	27	12287	7.14776	0.999999	0.406435	57.1425
GOTERM_BP_FAT	GO:0007059~chromosome segregation	3	1.5	0.304638	3619, 7329, 10744	159	69	9832	2.68854	1	0.998337	99.6421
GOTERM_BP_FAT	GO:0000087~M phase of mitotic cell cycle	5	2.5	0.357546	3619, 7329, 6152, 5901, 10744	159	188	9832	1.64459	1	0.999353	99.895
SP_PIR_KEYWORDS	cell cycle	8	4	0.360605	2580, 79723, 3619, 5934, 7329, 1874, 5901, 10744	191	375	12287	1.37237	1	0.921003	99.6484
SP_PIR_KEYWORDS	mitosis	4	2	0.410285	3619, 7329, 5901, 10744	191	150	12287	1.71546	1	0.94179	99.8734
GOTERM_BP_FAT	GO:0000279~M phase	6	3	0.432122	79723, 3619, 7329, 6152, 5901, 10744	159	268	9832	1.3844	1	0.999746	99.9845
GOTERM_BP_FAT	GO:0022403~cell cycle phase	7	3.5	0.492232	79723, 3619, 7329, 6152, 1874, 5901, 10744	159	349	9832	1.24027	1	0.999876	99.9973
GOTERM_BP_FAT	GO:0022402~cell cycle process	9	4.5	0.504976	79723, 3619, 5496, 4194, 7329, 6152, 1874, 5901, 10744	159	478	9832	1.16429	1	0.999867	99.9982
GOTERM_BP_FAT	GO:0000280~nuclear division	4	2	0.570879	3619, 7329, 5901, 10744	159	184	9832	1.34427	1	0.999914	99.9998
GOTERM_BP_FAT	GO:0007067~mitosis	4	2	0.570879	3619, 7329, 5901, 10744	159	184	9832	1.34427	1	0.999914	99.9998
GOTERM_BP_FAT	GO:0007049~cell cycle	11	5.5	0.599725	2580, 79723, 3619, 5496, 4194, 5934, 7329, 6152, 1874, 5901, 10744	159	648	9832	1.04969	1	0.999908	99.9999
GOTERM_BP_FAT	GO:0048285~organelle fission	4	2	0.599903	3619, 7329, 5901, 10744	159	192	9832	1.28826	1	0.999898	99.9999
GOTERM_BP_FAT	GO:0000278~mitotic cell cycle	6	3	0.608234	3619, 7329, 6152, 1874, 5901, 10744	159	327	9832	1.13461	1	0.999875	100
SP_PIR_KEYWORDS	cell division	4	2	0.643608	3619, 7329, 5901, 10744	191	213	12287	1.20807	1	0.989043	99.9998
GOTERM_BP_FAT	GO:0051301~cell division	4	2	0.743546	3619, 7329, 5901, 10744	159	239	9832	1.03492	1	0.999979	100
Annotation Cluster 26	Enrichment Score: 0.3540594446079872
Category	Term	Count	%	PValue	Genes	List Total	Pop Hits	Pop Total	Fold Enrichment	Bonferroni	Benjamini	FDR
GOTERM_BP_FAT	GO:0048872~homeostasis of number of cells	4	2	0.172055	6223, 3658, 9093, 6208	159	89	9832	2.77917	1	0.992828	94.6447
GOTERM_BP_FAT	GO:0030217~T cell differentiation	3	1.5	0.250898	6146, 9093, 23598	159	60	9832	3.09182	1	0.996074	98.8649
GOTERM_BP_FAT	GO:0030097~hemopoiesis	6	3	0.261017	6146, 6223, 7520, 9093, 6208, 23598	159	214	9832	1.73373	1	0.996569	99.0807
GOTERM_BP_FAT	GO:0048534~hemopoietic or lymphoid organ development	6	3	0.326644	6146, 6223, 7520, 9093, 6208, 23598	159	235	9832	1.5788	1	0.998759	99.7826
GOTERM_BP_FAT	GO:0002520~immune system development	6	3	0.371392	6146, 6223, 7520, 9093, 6208, 23598	159	249	9832	1.49004	1	0.9994	99.9251
GOTERM_BP_FAT	GO:0030098~lymphocyte differentiation	3	1.5	0.453297	6146, 9093, 23598	159	95	9832	1.95273	1	0.999744	99.9914
GOTERM_BP_FAT	GO:0042110~T cell activation	3	1.5	0.554744	6146, 9093, 23598	159	115	9832	1.61313	1	0.99992	99.9996
GOTERM_BP_FAT	GO:0002521~leukocyte differentiation	3	1.5	0.582495	6146, 9093, 23598	159	121	9832	1.53314	1	0.999909	99.9999
GOTERM_BP_FAT	GO:0046649~lymphocyte activation	3	1.5	0.792026	6146, 9093, 23598	159	181	9832	1.02491	1	0.999994	100
GOTERM_BP_FAT	GO:0045321~leukocyte activation	3	1.5	0.872828	6146, 9093, 23598	159	220	9832	0.843225	1	0.999998	100
GOTERM_BP_FAT	GO:0001775~cell activation	3	1.5	0.920808	6146, 9093, 23598	159	256	9832	0.724646	1	0.999999	100
Annotation Cluster 27	Enrichment Score: 0.3280128414756727
Category	Term	Count	%	PValue	Genes	List Total	Pop Hits	Pop Total	Fold Enrichment	Bonferroni	Benjamini	FDR
GOTERM_BP_FAT	GO:0006457~protein folding	4	2	0.378495	10574, 23759, 9093, 55192	159	137	9832	1.80544	1	0.999426	99.9372
GOTERM_MF_FAT	GO:0051082~unfolded protein binding	3	1.5	0.477093	10574, 9093, 55192	163	92	9326	1.8657	1	0.998291	99.9815
SP_PIR_KEYWORDS	Chaperone	3	1.5	0.574511	10574, 9093, 55192	191	124	12287	1.55637	1	0.979779	99.998
Annotation Cluster 28	Enrichment Score: 0.3067195581395149
Category	Term	Count	%	PValue	Genes	List Total	Pop Hits	Pop Total	Fold Enrichment	Bonferroni	Benjamini	FDR
GOTERM_BP_FAT	GO:0008344~adult locomotory behavior	3	1.5	0.197532	2668, 6323, 57626	159	51	9832	3.63744	1	0.993247	96.7012
GOTERM_BP_FAT	GO:0030534~adult behavior	3	1.5	0.369279	2668, 6323, 57626	159	80	9832	2.31887	1	0.99945	99.9211
GOTERM_BP_FAT	GO:0007626~locomotory behavior	3	1.5	0.899436	2668, 6323, 57626	159	238	9832	0.779451	1	0.999999	100
GOTERM_BP_FAT	GO:0007610~behavior	5	2.5	0.90398	2668, 6323, 29767, 57626, 8086	159	413	9832	0.748626	1	0.999999	100
Annotation Cluster 29	Enrichment Score: 0.29228767387400006
Category	Term	Count	%	PValue	Genes	List Total	Pop Hits	Pop Total	Fold Enrichment	Bonferroni	Benjamini	FDR
GOTERM_CC_FAT	GO:0005643~nuclear pore	3	1.5	0.30824	23511, 8086, 5901	139	72	8883	2.66277	1	0.923228	99.0211
GOTERM_CC_FAT	GO:0046930~pore complex	3	1.5	0.392879	23511, 8086, 5901	139	87	8883	2.20367	1	0.957152	99.8098
GOTERM_CC_FAT	GO:0031967~organelle envelope	9	4.5	0.525088	23498, 23203, 5250, 23511, 23399, 1337, 8086, 5901, 89941	139	503	8883	1.14346	1	0.989517	99.9913
GOTERM_CC_FAT	GO:0031975~envelope	9	4.5	0.529677	23498, 23203, 5250, 23511, 23399, 1337, 8086, 5901, 89941	139	505	8883	1.13893	1	0.988685	99.9923
GOTERM_CC_FAT	GO:0005635~nuclear envelope	4	2	0.533088	23511, 23399, 8086, 5901	139	180	8883	1.42014	1	0.987669	99.993
GOTERM_CC_FAT	GO:0012505~endomembrane system	6	3	0.981936	23511, 23399, 9409, 55650, 8086, 5901	139	671	8883	0.571444	1	0.999999	100
Annotation Cluster 30	Enrichment Score: 0.2863491268941131
Category	Term	Count	%	PValue	Genes	List Total	Pop Hits	Pop Total	Fold Enrichment	Bonferroni	Benjamini	FDR
GOTERM_BP_FAT	GO:0051090~regulation of transcription factor activity	3	1.5	0.425952	58487, 7334, 9093	159	90	9832	2.06122	1	0.999741	99.9817
GOTERM_BP_FAT	GO:0051101~regulation of DNA binding	3	1.5	0.505688	58487, 7334, 9093	159	105	9832	1.76676	1	0.999851	99.9982
GOTERM_BP_FAT	GO:0051098~regulation of binding	3	1.5	0.642257	58487, 7334, 9093	159	135	9832	1.37414	1	0.99992	100
Annotation Cluster 31	Enrichment Score: 0.25110886132508486
Category	Term	Count	%	PValue	Genes	List Total	Pop Hits	Pop Total	Fold Enrichment	Bonferroni	Benjamini	FDR
GOTERM_MF_FAT	GO:0016564~transcription repressor activity	7	3.5	0.328504	9774, 58487, 51341, 7329, 51588, 23598, 6427	163	270	9326	1.48334	1	0.991166	99.4908
GOTERM_BP_FAT	GO:0016481~negative regulation of transcription	8	4	0.448249	4799, 9774, 58487, 4194, 51341, 7329, 51588, 6208	159	394	9832	1.25556	1	0.999746	99.9901
GOTERM_BP_FAT	GO:0000122~negative regulation of transcription from RNA polymerase II promoter	5	2.5	0.507905	4799, 4194, 51341, 51588, 6208	159	230	9832	1.34427	1	0.99984	99.9983
GOTERM_BP_FAT	GO:0010629~negative regulation of gene expression	8	4	0.538469	4799, 9774, 58487, 4194, 51341, 7329, 51588, 6208	159	429	9832	1.15313	1	0.999906	99.9994
GOTERM_BP_FAT	GO:0045892~negative regulation of transcription, DNA-dependent	6	3	0.548789	4799, 4194, 51341, 7329, 51588, 6208	159	306	9832	1.21248	1	0.999918	99.9996
GOTERM_BP_FAT	GO:0051253~negative regulation of RNA metabolic process	6	3	0.560441	4799, 4194, 51341, 7329, 51588, 6208	159	310	9832	1.19684	1	0.999912	99.9997
GOTERM_BP_FAT	GO:0045934~negative regulation of nucleobase, nucleoside, nucleotide and nucleic acid metabolic process	8	4	0.570532	4799, 9774, 58487, 4194, 51341, 7329, 51588, 6208	159	442	9832	1.11921	1	0.999923	99.9998
GOTERM_BP_FAT	GO:0006357~regulation of transcription from RNA polymerase II promoter	11	5.5	0.573488	4799, 2668, 55534, 7073, 4194, 51341, 54797, 2101, 51588, 1874, 6208	159	635	9832	1.07118	1	0.999909	99.9998
GOTERM_BP_FAT	GO:0051172~negative regulation of nitrogen compound metabolic process	8	4	0.584987	4799, 9774, 58487, 4194, 51341, 7329, 51588, 6208	159	448	9832	1.10422	1	0.999904	99.9999
GOTERM_BP_FAT	GO:0010558~negative regulation of macromolecule biosynthetic process	8	4	0.631404	4799, 9774, 58487, 4194, 51341, 7329, 51588, 6208	159	468	9832	1.05703	1	0.999914	100
GOTERM_BP_FAT	GO:0031327~negative regulation of cellular biosynthetic process	8	4	0.659984	4799, 9774, 58487, 4194, 51341, 7329, 51588, 6208	159	481	9832	1.02847	1	0.999945	100
GOTERM_BP_FAT	GO:0009890~negative regulation of biosynthetic process	8	4	0.683113	4799, 9774, 58487, 4194, 51341, 7329, 51588, 6208	159	492	9832	1.00547	1	0.99996	100
GOTERM_BP_FAT	GO:0010605~negative regulation of macromolecule metabolic process	9	4.5	0.806053	4799, 9774, 58487, 4194, 51341, 3416, 7329, 51588, 6208	159	633	9832	0.879192	1	0.999995	100
Annotation Cluster 32	Enrichment Score: 0.24497074052952597
Category	Term	Count	%	PValue	Genes	List Total	Pop Hits	Pop Total	Fold Enrichment	Bonferroni	Benjamini	FDR
GOTERM_MF_FAT	GO:0000166~nucleotide binding	42	21	0.0273221	2580, 54514, 6147, 2130, 1478, 9987, 7329, 1915, 79689, 5188, 9677, 23178, 6789, 7334, 3178, 10921, 1975, 7520, 3416, 3192, 89941, 23729, 4670, 55794, 4841, 6625, 28965, 6294, 9733, 5607, 79877, 1660, 64768, 5901, 7073, 3183, 10574, 11069, 6428, 3181, 6427, 6426	163	1770	9326	1.35764	0.999627	0.627267	30.7391
SP_PIR_KEYWORDS	nucleotide-binding	23	11.5	0.422045	2580, 54514, 23729, 55794, 28965, 1915, 5607, 7329, 64768, 79877, 1660, 5901, 5188, 9677, 23178, 6789, 7334, 10574, 3192, 3416, 11069, 7520, 89941	191	1344	12287	1.10088	1	0.943773	99.9019
SP_PIR_KEYWORDS	atp-binding	18	9	0.502053	2580, 23729, 54514, 55794, 5607, 7329, 64768, 79877, 1660, 5188, 9677, 23178, 6789, 7334, 10574, 3416, 7520, 3192	191	1077	12287	1.07515	1	0.966801	99.9851
GOTERM_MF_FAT	GO:0032559~adenyl ribonucleotide binding	19	9.5	0.782671	2580, 54514, 23729, 55794, 5607, 7329, 64768, 79877, 1660, 5188, 9677, 23178, 6789, 7334, 10574, 3416, 11069, 7520, 3192	163	1200	9326	0.9059	1	0.999989	100
GOTERM_MF_FAT	GO:0030554~adenyl nucleotide binding	20	10	0.786582	2580, 54514, 23729, 55794, 5607, 7329, 79689, 64768, 79877, 1660, 5188, 9677, 23178, 6789, 7334, 10574, 3416, 11069, 7520, 3192	163	1265	9326	0.904581	1	0.999987	100
GOTERM_MF_FAT	GO:0001883~purine nucleoside binding	20	10	0.810788	2580, 54514, 23729, 55794, 5607, 7329, 79689, 64768, 79877, 1660, 5188, 9677, 23178, 6789, 7334, 10574, 3416, 11069, 7520, 3192	163	1287	9326	0.889118	1	0.999993	100
GOTERM_MF_FAT	GO:0001882~nucleoside binding	20	10	0.821138	2580, 54514, 23729, 55794, 5607, 7329, 79689, 64768, 79877, 1660, 5188, 9677, 23178, 6789, 7334, 10574, 3416, 11069, 7520, 3192	163	1297	9326	0.882263	1	0.999989	100
GOTERM_MF_FAT	GO:0005524~ATP binding	18	9	0.833327	2580, 23729, 54514, 55794, 5607, 7329, 64768, 79877, 1660, 5188, 9677, 23178, 6789, 7334, 10574, 3416, 7520, 3192	163	1184	9326	0.869818	1	0.999991	100
GOTERM_MF_FAT	GO:0032555~purine ribonucleotide binding	22	11	0.845289	2580, 54514, 23729, 55794, 1915, 5607, 7329, 64768, 79877, 1660, 5901, 5188, 9677, 23178, 6789, 7334, 10574, 3192, 3416, 11069, 7520, 89941	163	1447	9326	0.869885	1	0.999988	100
GOTERM_MF_FAT	GO:0032553~ribonucleotide binding	22	11	0.845289	2580, 54514, 23729, 55794, 1915, 5607, 7329, 64768, 79877, 1660, 5901, 5188, 9677, 23178, 6789, 7334, 10574, 3192, 3416, 11069, 7520, 89941	163	1447	9326	0.869885	1	0.999988	100
GOTERM_MF_FAT	GO:0017076~purine nucleotide binding	23	11.5	0.849428	2580, 54514, 23729, 55794, 1915, 5607, 7329, 79689, 64768, 79877, 1660, 5901, 5188, 9677, 23178, 6789, 7334, 10574, 3192, 7520, 3416, 11069, 89941	163	1514	9326	0.86918	1	0.999987	100
UP_SEQ_FEATURE	nucleotide phosphate-binding region:ATP	8	4	0.957479	54514, 23178, 6789, 55794, 3192, 5607, 79877, 1660	190	772	12269	0.669157	1	1	100
Annotation Cluster 33	Enrichment Score: 0.23476363123225827
Category	Term	Count	%	PValue	Genes	List Total	Pop Hits	Pop Total	Fold Enrichment	Bonferroni	Benjamini	FDR
GOTERM_CC_FAT	GO:0031980~mitochondrial lumen	4	2	0.573509	23203, 55794, 1431, 9093	139	191	8883	1.33836	1	0.990461	99.9977
GOTERM_CC_FAT	GO:0005759~mitochondrial matrix	4	2	0.573509	23203, 55794, 1431, 9093	139	191	8883	1.33836	1	0.990461	99.9977
GOTERM_CC_FAT	GO:0044429~mitochondrial part	8	4	0.60066	23498, 23203, 5250, 55794, 1431, 1337, 9093, 89941	139	470	8883	1.08777	1	0.9924	99.999
Annotation Cluster 34	Enrichment Score: 0.2196602859198559
Category	Term	Count	%	PValue	Genes	List Total	Pop Hits	Pop Total	Fold Enrichment	Bonferroni	Benjamini	FDR
GOTERM_BP_FAT	GO:0006310~DNA recombination	3	1.5	0.40921	4841, 7334, 7520	159	87	9832	2.13229	1	0.999654	99.9714
SP_PIR_KEYWORDS	dna repair	4	2	0.431643	4841, 7334, 7520, 10744	191	155	12287	1.66012	1	0.944642	99.9206
SP_PIR_KEYWORDS	DNA damage	4	2	0.48807	4841, 7334, 7520, 10744	191	169	12287	1.5226	1	0.96484	99.9788
GOTERM_BP_FAT	GO:0006259~DNA metabolic process	7	3.5	0.671054	55135, 4841, 7334, 7520, 9093, 5901, 10744	159	419	9832	1.03307	1	0.999954	100
GOTERM_BP_FAT	GO:0006281~DNA repair	4	2	0.735755	4841, 7334, 7520, 10744	159	236	9832	1.04808	1	0.999978	100
GOTERM_BP_FAT	GO:0006974~response to DNA damage stimulus	5	2.5	0.761363	4841, 7334, 7520, 331, 10744	159	320	9832	0.966195	1	0.999987	100
GOTERM_BP_FAT	GO:0033554~cellular response to stress	6	3	0.894833	4841, 7334, 7520, 331, 1660, 10744	159	484	9832	0.766568	1	0.999999	100
Annotation Cluster 35	Enrichment Score: 0.14412125485502958
Category	Term	Count	%	PValue	Genes	List Total	Pop Hits	Pop Total	Fold Enrichment	Bonferroni	Benjamini	FDR
GOTERM_CC_FAT	GO:0031967~organelle envelope	9	4.5	0.525088	23498, 23203, 5250, 23511, 23399, 1337, 8086, 5901, 89941	139	503	8883	1.14346	1	0.989517	99.9913
GOTERM_CC_FAT	GO:0031975~envelope	9	4.5	0.529677	23498, 23203, 5250, 23511, 23399, 1337, 8086, 5901, 89941	139	505	8883	1.13893	1	0.988685	99.9923
GOTERM_CC_FAT	GO:0044429~mitochondrial part	8	4	0.60066	23498, 23203, 5250, 55794, 1431, 1337, 9093, 89941	139	470	8883	1.08777	1	0.9924	99.999
GOTERM_CC_FAT	GO:0031966~mitochondrial membrane	5	2.5	0.707975	23498, 23203, 5250, 1337, 89941	139	307	8883	1.04082	1	0.997676	100
GOTERM_CC_FAT	GO:0005740~mitochondrial envelope	5	2.5	0.755646	23498, 23203, 5250, 1337, 89941	139	328	8883	0.974184	1	0.998861	100
GOTERM_CC_FAT	GO:0005743~mitochondrial inner membrane	3	1.5	0.884491	23203, 5250, 1337	139	235	8883	0.815827	1	0.999923	100
GOTERM_CC_FAT	GO:0019866~organelle inner membrane	3	1.5	0.91163	23203, 5250, 1337	139	256	8883	0.748904	1	0.999955	100
GOTERM_CC_FAT	GO:0031090~organelle membrane	9	4.5	0.975685	23498, 5830, 23203, 5250, 23399, 9409, 1337, 55650, 89941	139	903	8883	0.636942	1	0.999999	100
Annotation Cluster 36	Enrichment Score: 0.13208540730137416
Category	Term	Count	%	PValue	Genes	List Total	Pop Hits	Pop Total	Fold Enrichment	Bonferroni	Benjamini	FDR
GOTERM_BP_FAT	GO:0030030~cell projection organization	6	3	0.557541	2668, 25970, 57626, 6152, 1874, 4917	159	309	9832	1.20071	1	0.999916	99.9997
GOTERM_BP_FAT	GO:0031175~neuron projection development	4	2	0.682088	2668, 57626, 6152, 4917	159	217	9832	1.13984	1	0.999963	100
GOTERM_BP_FAT	GO:0006928~cell motion	6	3	0.80622	5830, 2668, 25970, 6152, 14, 4917	159	417	9832	0.889733	1	0.999995	100
GOTERM_BP_FAT	GO:0030182~neuron differentiation	5	2.5	0.843706	5830, 2668, 57626, 6152, 4917	159	365	9832	0.847075	1	0.999998	100
GOTERM_BP_FAT	GO:0048666~neuron development	4	2	0.84491	2668, 57626, 6152, 4917	159	287	9832	0.861832	1	0.999997	100
Annotation Cluster 37	Enrichment Score: 0.11843153561706474
Category	Term	Count	%	PValue	Genes	List Total	Pop Hits	Pop Total	Fold Enrichment	Bonferroni	Benjamini	FDR
GOTERM_BP_FAT	GO:0032268~regulation of cellular protein metabolic process	8	4	0.479679	10985, 7334, 1975, 3658, 11069, 3416, 51588, 9093	159	406	9832	1.21845	1	0.999851	99.996
GOTERM_BP_FAT	GO:0031401~positive regulation of protein modification process	3	1.5	0.738308	7334, 51588, 9093	159	162	9832	1.14512	1	0.999978	100
GOTERM_BP_FAT	GO:0031399~regulation of protein modification process	4	2	0.793093	7334, 11069, 51588, 9093	159	260	9832	0.95133	1	0.999993	100
GOTERM_BP_FAT	GO:0032270~positive regulation of cellular protein metabolic process	3	1.5	0.839927	7334, 51588, 9093	159	202	9832	0.918364	1	0.999998	100
GOTERM_BP_FAT	GO:0051247~positive regulation of protein metabolic process	3	1.5	0.85905	7334, 51588, 9093	159	212	9832	0.875044	1	0.999998	100
GOTERM_BP_FAT	GO:0010604~positive regulation of macromolecule metabolic process	8	4	0.960812	2668, 55534, 7334, 6908, 2101, 51588, 9093, 5901	159	746	9832	0.663126	1	1	100
Annotation Cluster 38	Enrichment Score: 0.11604060771735393
Category	Term	Count	%	PValue	Genes	List Total	Pop Hits	Pop Total	Fold Enrichment	Bonferroni	Benjamini	FDR
GOTERM_BP_FAT	GO:0017038~protein import	4	2	0.28605	5830, 9349, 9409, 5901	159	116	9832	2.13229	1	0.997661	99.4612
GOTERM_BP_FAT	GO:0006605~protein targeting	4	2	0.578254	5830, 9349, 9409, 5901	159	186	9832	1.32982	1	0.99991	99.9998
SP_PIR_KEYWORDS	protein transport	6	3	0.717075	5830, 23511, 79719, 4666, 5901, 55435	191	386	12287	0.999946	1	0.994477	100
GOTERM_BP_FAT	GO:0046907~intracellular transport	8	4	0.806254	5830, 9349, 3178, 9409, 171017, 8086, 5901, 89941	159	562	9832	0.880235	1	0.999994	100
GOTERM_BP_FAT	GO:0015031~protein transport	8	4	0.877681	5830, 9349, 23511, 9409, 79719, 4666, 5901, 55435	159	620	9832	0.79789	1	0.999998	100
GOTERM_BP_FAT	GO:0045184~establishment of protein localization	8	4	0.883653	5830, 9349, 23511, 9409, 79719, 4666, 5901, 55435	159	626	9832	0.790243	1	0.999998	100
GOTERM_BP_FAT	GO:0006886~intracellular protein transport	4	2	0.895169	5830, 9349, 9409, 5901	159	322	9832	0.768155	1	0.999999	100
GOTERM_BP_FAT	GO:0034613~cellular protein localization	4	2	0.925232	5830, 9349, 9409, 5901	159	351	9832	0.704689	1	1	100
GOTERM_BP_FAT	GO:0070727~cellular macromolecule localization	4	2	0.927847	5830, 9349, 9409, 5901	159	354	9832	0.698717	1	1	100
GOTERM_BP_FAT	GO:0008104~protein localization	8	4	0.949253	5830, 9349, 23511, 9409, 79719, 4666, 5901, 55435	159	719	9832	0.688028	1	1	100
SP_PIR_KEYWORDS	transport	13	6.5	0.977967	5250, 23511, 79719, 6323, 28965, 64924, 79689, 5901, 55435, 5830, 3178, 25828, 4666	191	1255	12287	0.666365	1	0.999996	100
Annotation Cluster 39	Enrichment Score: 0.10761278507295866
Category	Term	Count	%	PValue	Genes	List Total	Pop Hits	Pop Total	Fold Enrichment	Bonferroni	Benjamini	FDR
GOTERM_BP_FAT	GO:0043065~positive regulation of apoptosis	7	3.5	0.596671	9774, 6789, 7073, 26230, 6189, 9093, 6194	159	388	9832	1.11561	1	0.999911	99.9999
GOTERM_BP_FAT	GO:0043068~positive regulation of programmed cell death	7	3.5	0.601727	9774, 6789, 7073, 26230, 6189, 9093, 6194	159	390	9832	1.10989	1	0.999892	99.9999
GOTERM_BP_FAT	GO:0010942~positive regulation of cell death	7	3.5	0.606749	9774, 6789, 7073, 26230, 6189, 9093, 6194	159	392	9832	1.10422	1	0.999883	99.9999
GOTERM_BP_FAT	GO:0042981~regulation of apoptosis	11	5.5	0.711611	2668, 9774, 283871, 6789, 7073, 26230, 6189, 7520, 331, 9093, 6194	159	709	9832	0.959381	1	0.999976	100
GOTERM_BP_FAT	GO:0043067~regulation of programmed cell death	11	5.5	0.721484	2668, 9774, 283871, 6789, 7073, 26230, 6189, 7520, 331, 9093, 6194	159	715	9832	0.95133	1	0.999975	100
GOTERM_BP_FAT	GO:0010941~regulation of cell death	11	5.5	0.72634	2668, 9774, 283871, 6789, 7073, 26230, 6189, 7520, 331, 9093, 6194	159	718	9832	0.947356	1	0.999974	100
GOTERM_BP_FAT	GO:0006915~apoptosis	7	3.5	0.835391	6789, 7073, 4194, 26230, 331, 9093, 89941	159	510	9832	0.848736	1	0.999998	100
GOTERM_BP_FAT	GO:0006917~induction of apoptosis	4	2	0.839761	9774, 7073, 26230, 6189	159	284	9832	0.870936	1	0.999998	100
GOTERM_BP_FAT	GO:0012502~induction of programmed cell death	4	2	0.841494	9774, 7073, 26230, 6189	159	285	9832	0.86788	1	0.999998	100
GOTERM_BP_FAT	GO:0012501~programmed cell death	7	3.5	0.847335	6789, 7073, 4194, 26230, 331, 9093, 89941	159	519	9832	0.834018	1	0.999997	100
SP_PIR_KEYWORDS	Apoptosis	4	2	0.862281	6789, 7073, 331, 9093	191	310	12287	0.830062	1	0.999552	100
GOTERM_BP_FAT	GO:0008219~cell death	8	4	0.873562	6789, 7073, 4194, 26230, 6908, 331, 9093, 89941	159	616	9832	0.803071	1	0.999998	100
GOTERM_BP_FAT	GO:0016265~death	8	4	0.878694	6789, 7073, 4194, 26230, 6908, 331, 9093, 89941	159	621	9832	0.796605	1	0.999998	100
GOTERM_BP_FAT	GO:0043066~negative regulation of apoptosis	4	2	0.886458	2668, 7520, 331, 9093	159	315	9832	0.785225	1	0.999999	100
GOTERM_BP_FAT	GO:0043069~negative regulation of programmed cell death	4	2	0.891511	2668, 7520, 331, 9093	159	319	9832	0.775379	1	0.999999	100
GOTERM_BP_FAT	GO:0060548~negative regulation of cell death	4	2	0.892743	2668, 7520, 331, 9093	159	320	9832	0.772956	1	0.999999	100
Annotation Cluster 40	Enrichment Score: 0.09861682076431973
Category	Term	Count	%	PValue	Genes	List Total	Pop Hits	Pop Total	Fold Enrichment	Bonferroni	Benjamini	FDR
GOTERM_BP_FAT	GO:0030030~cell projection organization	6	3	0.557541	2668, 25970, 57626, 6152, 1874, 4917	159	309	9832	1.20071	1	0.999916	99.9997
GOTERM_BP_FAT	GO:0048858~cell projection morphogenesis	3	1.5	0.845896	6152, 1874, 4917	159	205	9832	0.904924	1	0.999997	100
GOTERM_BP_FAT	GO:0000902~cell morphogenesis	4	2	0.865608	6789, 6152, 1874, 4917	159	300	9832	0.824486	1	0.999998	100
GOTERM_BP_FAT	GO:0032990~cell part morphogenesis	3	1.5	0.8661	6152, 1874, 4917	159	216	9832	0.85884	1	0.999998	100
GOTERM_BP_FAT	GO:0032989~cellular component morphogenesis	4	2	0.908724	6789, 6152, 1874, 4917	159	334	9832	0.740557	1	0.999999	100
Annotation Cluster 41	Enrichment Score: 0.09355330088570964
Category	Term	Count	%	PValue	Genes	List Total	Pop Hits	Pop Total	Fold Enrichment	Bonferroni	Benjamini	FDR
GOTERM_MF_FAT	GO:0005085~guanyl-nucleotide exchange factor activity	3	1.5	0.587788	26230, 11069, 57610	163	113	9326	1.51897	1	0.999526	99.9992
GOTERM_MF_FAT	GO:0005083~small GTPase regulator activity	3	1.5	0.880643	26230, 9093, 57610	163	208	9326	0.825212	1	0.999995	100
GOTERM_MF_FAT	GO:0030695~GTPase regulator activity	4	2	0.899196	26230, 11069, 9093, 57610	163	301	9326	0.760329	1	0.999997	100
GOTERM_MF_FAT	GO:0060589~nucleoside-triphosphatase regulator activity	4	2	0.907635	26230, 11069, 9093, 57610	163	308	9326	0.743048	1	0.999997	100
Annotation Cluster 42	Enrichment Score: 0.08755941830352479
Category	Term	Count	%	PValue	Genes	List Total	Pop Hits	Pop Total	Fold Enrichment	Bonferroni	Benjamini	FDR
GOTERM_BP_FAT	GO:0048232~male gamete generation	4	2	0.705604	6908, 9468, 5901, 10744	159	225	9832	1.09932	1	0.999974	100
GOTERM_BP_FAT	GO:0007283~spermatogenesis	4	2	0.705604	6908, 9468, 5901, 10744	159	225	9832	1.09932	1	0.999974	100
GOTERM_BP_FAT	GO:0019953~sexual reproduction	5	2.5	0.79194	6908, 9468, 8086, 5901, 10744	159	335	9832	0.922933	1	0.999994	100
GOTERM_BP_FAT	GO:0007276~gamete generation	4	2	0.851554	6908, 9468, 5901, 10744	159	291	9832	0.849986	1	0.999997	100
GOTERM_BP_FAT	GO:0048609~reproductive process in a multicellular organism	4	2	0.942559	6908, 9468, 5901, 10744	159	373	9832	0.663126	1	1	100
GOTERM_BP_FAT	GO:0032504~multicellular organism reproduction	4	2	0.942559	6908, 9468, 5901, 10744	159	373	9832	0.663126	1	1	100
Annotation Cluster 43	Enrichment Score: 0.07245582561823251
Category	Term	Count	%	PValue	Genes	List Total	Pop Hits	Pop Total	Fold Enrichment	Bonferroni	Benjamini	FDR
GOTERM_CC_FAT	GO:0043005~neuron projection	5	2.5	0.683058	26230, 51763, 6323, 29767, 57626	139	297	8883	1.07587	1	0.99698	99.9999
GOTERM_BP_FAT	GO:0007610~behavior	5	2.5	0.90398	2668, 6323, 29767, 57626, 8086	159	413	9832	0.748626	1	0.999999	100
GOTERM_CC_FAT	GO:0042995~cell projection	5	2.5	0.981784	26230, 51763, 6323, 29767, 57626	139	577	8883	0.553782	1	0.999999	100
Annotation Cluster 44	Enrichment Score: 0.06223621524035886
Category	Term	Count	%	PValue	Genes	List Total	Pop Hits	Pop Total	Fold Enrichment	Bonferroni	Benjamini	FDR
GOTERM_BP_FAT	GO:0001701~in utero embryonic development	3	1.5	0.725603	689, 430, 8178	159	158	9832	1.17411	1	0.999976	100
GOTERM_BP_FAT	GO:0043009~chordate embryonic development	3	1.5	0.945792	689, 430, 8178	159	284	9832	0.653202	1	1	100
GOTERM_BP_FAT	GO:0009792~embryonic development ending in birth or egg hatching	3	1.5	0.947975	689, 430, 8178	159	287	9832	0.646374	1	1	100
Annotation Cluster 45	Enrichment Score: 0.06157328388827864
Category	Term	Count	%	PValue	Genes	List Total	Pop Hits	Pop Total	Fold Enrichment	Bonferroni	Benjamini	FDR
GOTERM_BP_FAT	GO:0006259~DNA metabolic process	7	3.5	0.671054	55135, 4841, 7334, 7520, 9093, 5901, 10744	159	419	9832	1.03307	1	0.999954	100
GOTERM_BP_FAT	GO:0043085~positive regulation of catalytic activity	4	2	0.982448	2668, 55135, 7334, 9093	159	467	9832	0.529649	1	1	100
GOTERM_BP_FAT	GO:0044093~positive regulation of molecular function	4	2	0.991318	2668, 55135, 7334, 9093	159	520	9832	0.475665	1	1	100
Annotation Cluster 46	Enrichment Score: 0.05867489159829613
Category	Term	Count	%	PValue	Genes	List Total	Pop Hits	Pop Total	Fold Enrichment	Bonferroni	Benjamini	FDR
GOTERM_MF_FAT	GO:0042802~identical protein binding	9	4.5	0.752501	2668, 23178, 6789, 4841, 3183, 10574, 54797, 3416, 9810	163	553	9326	0.931162	1	0.999984	100
GOTERM_MF_FAT	GO:0042803~protein homodimerization activity	4	2	0.89407	2668, 6789, 3416, 9810	163	297	9326	0.770569	1	0.999996	100
GOTERM_MF_FAT	GO:0046983~protein dimerization activity	4	2	0.991053	2668, 6789, 3416, 9810	163	479	9326	0.477785	1	1	100
Annotation Cluster 47	Enrichment Score: 0.04841164798016783
Category	Term	Count	%	PValue	Genes	List Total	Pop Hits	Pop Total	Fold Enrichment	Bonferroni	Benjamini	FDR
GOTERM_BP_FAT	GO:0006928~cell motion	6	3	0.80622	5830, 2668, 25970, 6152, 14, 4917	159	417	9832	0.889733	1	0.999995	100
GOTERM_BP_FAT	GO:0016477~cell migration	3	1.5	0.913057	5830, 2668, 14	159	249	9832	0.745018	1	0.999999	100
GOTERM_BP_FAT	GO:0051674~localization of cell	3	1.5	0.932612	5830, 2668, 14	159	268	9832	0.692199	1	1	100
GOTERM_BP_FAT	GO:0048870~cell motility	3	1.5	0.932612	5830, 2668, 14	159	268	9832	0.692199	1	1	100
Annotation Cluster 48	Enrichment Score: 0.04731467898398069
Category	Term	Count	%	PValue	Genes	List Total	Pop Hits	Pop Total	Fold Enrichment	Bonferroni	Benjamini	FDR
GOTERM_BP_FAT	GO:0019725~cellular homeostasis	7	3.5	0.636151	23498, 25828, 6323, 3658, 64924, 1874, 89941	159	404	9832	1.07142	1	0.999916	100
GOTERM_BP_FAT	GO:0006873~cellular ion homeostasis	3	1.5	0.9722	6323, 3658, 64924	159	332	9832	0.558763	1	1	100
GOTERM_BP_FAT	GO:0055082~cellular chemical homeostasis	3	1.5	0.974098	6323, 3658, 64924	159	337	9832	0.550473	1	1	100
GOTERM_BP_FAT	GO:0048878~chemical homeostasis	4	2	0.980008	6323, 3658, 64924, 6194	159	457	9832	0.541238	1	1	100
GOTERM_BP_FAT	GO:0050801~ion homeostasis	3	1.5	0.982379	6323, 3658, 64924	159	364	9832	0.509641	1	1	100
Annotation Cluster 49	Enrichment Score: 0.031395824156562814
Category	Term	Count	%	PValue	Genes	List Total	Pop Hits	Pop Total	Fold Enrichment	Bonferroni	Benjamini	FDR
SMART	SM00220:S_TKc	3	1.5	0.829637	23178, 6789, 5607	92	222	6408	0.941246	1	0.999996	100
INTERPRO	IPR008271:Serine/threonine protein kinase, active site	4	2	0.841227	2580, 23178, 6789, 5607	179	292	11343	0.868065	1	1	100
INTERPRO	IPR017442:Serine/threonine protein kinase-related	4	2	0.846203	2580, 23178, 6789, 5607	179	295	11343	0.859237	1	1	100
SP_PIR_KEYWORDS	serine/threonine-protein kinase	4	2	0.866609	2580, 23178, 6789, 5607	191	313	12287	0.822107	1	0.999543	100
INTERPRO	IPR002290:Serine/threonine protein kinase	3	1.5	0.867066	23178, 6789, 5607	179	222	11343	0.856334	1	1	100
SP_PIR_KEYWORDS	transferase	14	7	0.868707	23729, 2580, 79723, 1431, 5607, 79066, 64768, 51540, 9677, 23178, 6789, 29063, 9468, 55650	191	1087	12287	0.828535	1	0.999506	100
SP_PIR_KEYWORDS	kinase	7	3.5	0.889156	2580, 9677, 23729, 23178, 6789, 5607, 64768	191	579	12287	0.777736	1	0.999698	100
UP_SEQ_FEATURE	active site:Proton acceptor	6	3	0.932423	2580, 23178, 6789, 3416, 5607, 4759	190	553	12269	0.700619	1	1	100
UP_SEQ_FEATURE	domain:Protein kinase	4	2	0.941203	2580, 23178, 6789, 5607	190	388	12269	0.665708	1	1	100
INTERPRO	IPR017441:Protein kinase, ATP binding site	4	2	0.942845	2580, 23178, 6789, 5607	179	383	11343	0.661814	1	1	100
GOTERM_MF_FAT	GO:0004674~protein serine/threonine kinase activity	4	2	0.948954	2580, 23178, 6789, 5607	163	354	9326	0.646494	1	1	100
INTERPRO	IPR000719:Protein kinase, core	4	2	0.952168	2580, 23178, 6789, 5607	179	398	11343	0.636872	1	1	100
SP_PIR_KEYWORDS	magnesium	3	1.5	0.969888	6789, 5496, 5607	191	340	12287	0.567616	1	0.999993	100
GOTERM_MF_FAT	GO:0000287~magnesium ion binding	3	1.5	0.984274	6789, 5496, 5607	163	344	9326	0.498966	1	1	100
GOTERM_BP_FAT	GO:0006793~phosphorus metabolic process	7	3.5	0.991939	2580, 23178, 6789, 5496, 23399, 5607, 64768	159	810	9832	0.534389	1	1	100
GOTERM_BP_FAT	GO:0006796~phosphate metabolic process	7	3.5	0.991939	2580, 23178, 6789, 5496, 23399, 5607, 64768	159	810	9832	0.534389	1	1	100
UP_SEQ_FEATURE	binding site:ATP	3	1.5	0.993898	23178, 6789, 5607	190	457	12269	0.423897	1	1	100
GOTERM_MF_FAT	GO:0004672~protein kinase activity	4	2	0.994068	2580, 23178, 6789, 5607	163	507	9326	0.451398	1	1	100
GOTERM_BP_FAT	GO:0006468~protein amino acid phosphorylation	4	2	0.995037	2580, 23178, 6789, 5607	159	561	9832	0.440902	1	1	100
GOTERM_BP_FAT	GO:0016310~phosphorylation	5	2.5	0.99536	2580, 23178, 6789, 5607, 64768	159	668	9832	0.462848	1	1	100
Annotation Cluster 50	Enrichment Score: 0.026140876469236393
Category	Term	Count	%	PValue	Genes	List Total	Pop Hits	Pop Total	Fold Enrichment	Bonferroni	Benjamini	FDR
SP_PIR_KEYWORDS	gtp-binding	3	1.5	0.89455	1915, 5901, 89941	191	244	12287	0.790941	1	0.99971	100
GOTERM_MF_FAT	GO:0005525~GTP binding	3	1.5	0.953501	1915, 5901, 89941	163	273	9326	0.628733	1	1	100
GOTERM_MF_FAT	GO:0019001~guanyl nucleotide binding	3	1.5	0.959965	1915, 5901, 89941	163	283	9326	0.606517	1	1	100
GOTERM_MF_FAT	GO:0032561~guanyl ribonucleotide binding	3	1.5	0.959965	1915, 5901, 89941	163	283	9326	0.606517	1	1	100
Annotation Cluster 51	Enrichment Score: 0.025929887783435458
Category	Term	Count	%	PValue	Genes	List Total	Pop Hits	Pop Total	Fold Enrichment	Bonferroni	Benjamini	FDR
GOTERM_CC_FAT	GO:0005789~endoplasmic reticulum membrane	3	1.5	0.869039	23399, 9409, 55650	139	225	8883	0.852086	1	0.999891	100
GOTERM_CC_FAT	GO:0042175~nuclear envelope-endoplasmic reticulum network	3	1.5	0.890189	23399, 9409, 55650	139	239	8883	0.802173	1	0.999925	100
GOTERM_CC_FAT	GO:0044432~endoplasmic reticulum part	3	1.5	0.944076	23399, 9409, 55650	139	291	8883	0.65883	1	0.999991	100
SP_PIR_KEYWORDS	endoplasmic reticulum	5	2.5	0.976483	23399, 9409, 51763, 9468, 55650	191	561	12287	0.57335	1	0.999996	100
GOTERM_CC_FAT	GO:0012505~endomembrane system	6	3	0.981936	23511, 23399, 9409, 55650, 8086, 5901	139	671	8883	0.571444	1	0.999999	100
GOTERM_CC_FAT	GO:0005783~endoplasmic reticulum	5	2.5	0.998031	23399, 9409, 51763, 9468, 55650	139	755	8883	0.423222	1	1	100
Annotation Cluster 52	Enrichment Score: 0.01698025139236118
Category	Term	Count	%	PValue	Genes	List Total	Pop Hits	Pop Total	Fold Enrichment	Bonferroni	Benjamini	FDR
GOTERM_CC_FAT	GO:0015630~microtubule cytoskeleton	5	2.5	0.907308	3619, 5607, 1660, 57610, 57223	139	430	8883	0.743099	1	0.999955	100
GOTERM_CC_FAT	GO:0044430~cytoskeletal part	6	3	0.986365	3619, 5607, 9093, 1660, 57610, 57223	139	696	8883	0.550918	1	1	100
GOTERM_CC_FAT	GO:0005856~cytoskeleton	9	4.5	0.993726	3619, 5913, 29767, 57626, 5607, 9093, 1660, 57610, 57223	139	1037	8883	0.554637	1	1	100
Annotation Cluster 53	Enrichment Score: 0.01392175914574889
Category	Term	Count	%	PValue	Genes	List Total	Pop Hits	Pop Total	Fold Enrichment	Bonferroni	Benjamini	FDR
GOTERM_BP_FAT	GO:0045935~positive regulation of nucleobase, nucleoside, nucleotide and nucleic acid metabolic process	6	3	0.942216	2668, 55534, 7334, 6908, 2101, 5901	159	544	9832	0.68202	1	1	100
GOTERM_BP_FAT	GO:0051173~positive regulation of nitrogen compound metabolic process	6	3	0.953121	2668, 55534, 7334, 6908, 2101, 5901	159	564	9832	0.657835	1	1	100
GOTERM_BP_FAT	GO:0045941~positive regulation of transcription	5	2.5	0.958777	2668, 55534, 6908, 2101, 5901	159	490	9832	0.630984	1	1	100
GOTERM_BP_FAT	GO:0010604~positive regulation of macromolecule metabolic process	8	4	0.960812	2668, 55534, 7334, 6908, 2101, 51588, 9093, 5901	159	746	9832	0.663126	1	1	100
GOTERM_BP_FAT	GO:0010628~positive regulation of gene expression	5	2.5	0.965315	2668, 55534, 6908, 2101, 5901	159	505	9832	0.612242	1	1	100
GOTERM_BP_FAT	GO:0045893~positive regulation of transcription, DNA-dependent	4	2	0.969477	2668, 55534, 2101, 5901	159	424	9832	0.583363	1	1	100
GOTERM_BP_FAT	GO:0051254~positive regulation of RNA metabolic process	4	2	0.970616	2668, 55534, 2101, 5901	159	427	9832	0.579264	1	1	100
GOTERM_BP_FAT	GO:0045944~positive regulation of transcription from RNA polymerase II promoter	3	1.5	0.971804	2668, 55534, 2101	159	331	9832	0.560451	1	1	100
GOTERM_BP_FAT	GO:0010557~positive regulation of macromolecule biosynthetic process	5	2.5	0.983814	2668, 55534, 6908, 2101, 5901	159	569	9832	0.543379	1	1	100
GOTERM_BP_FAT	GO:0031328~positive regulation of cellular biosynthetic process	5	2.5	0.988396	2668, 55534, 6908, 2101, 5901	159	596	9832	0.518762	1	1	100
GOTERM_BP_FAT	GO:0009891~positive regulation of biosynthetic process	5	2.5	0.989758	2668, 55534, 6908, 2101, 5901	159	606	9832	0.510202	1	1	100
Annotation Cluster 54	Enrichment Score: 0.011205416246021295
Category	Term	Count	%	PValue	Genes	List Total	Pop Hits	Pop Total	Fold Enrichment	Bonferroni	Benjamini	FDR
GOTERM_BP_FAT	GO:0055085~transmembrane transport	5	2.5	0.901945	5830, 5250, 23511, 6323, 64924	159	411	9832	0.752269	1	0.999999	100
GOTERM_CC_FAT	GO:0005887~integral to plasma membrane	4	2	0.999997	4670, 5250, 6323, 64924	139	1091	8883	0.234304	1	1	100
GOTERM_CC_FAT	GO:0031226~intrinsic to plasma membrane	4	2	0.999998	4670, 5250, 6323, 64924	139	1109	8883	0.230501	1	1	100
GOTERM_CC_FAT	GO:0044459~plasma membrane part	7	3.5	1	2580, 4670, 5250, 171017, 6323, 5913, 64924	139	1872	8883	0.238967	1	1	100
Annotation Cluster 55	Enrichment Score: 0.008201408333653187
Category	Term	Count	%	PValue	Genes	List Total	Pop Hits	Pop Total	Fold Enrichment	Bonferroni	Benjamini	FDR
GOTERM_CC_FAT	GO:0005624~membrane fraction	7	3.5	0.973968	283871, 6130, 26230, 6323, 11069, 64924, 9810	139	726	8883	0.616178	1	0.999999	100
GOTERM_CC_FAT	GO:0005626~insoluble fraction	7	3.5	0.980765	283871, 6130, 26230, 6323, 11069, 64924, 9810	139	755	8883	0.59251	1	1	100
GOTERM_CC_FAT	GO:0000267~cell fraction	9	4.5	0.989204	23498, 283871, 6130, 26230, 6323, 11069, 64924, 3416, 9810	139	985	8883	0.583917	1	1	100
Annotation Cluster 56	Enrichment Score: 0.0042046169056731255
Category	Term	Count	%	PValue	Genes	List Total	Pop Hits	Pop Total	Fold Enrichment	Bonferroni	Benjamini	FDR
GOTERM_BP_FAT	GO:0030001~metal ion transport	3	1.5	0.978159	6323, 64924, 79689	159	349	9832	0.531546	1	1	100
SP_PIR_KEYWORDS	ion transport	3	1.5	0.991873	6323, 64924, 79689	191	435	12287	0.443654	1	1	100
GOTERM_BP_FAT	GO:0006812~cation transport	3	1.5	0.992205	6323, 64924, 79689	159	420	9832	0.441689	1	1	100
GOTERM_BP_FAT	GO:0006811~ion transport	3	1.5	0.999344	6323, 64924, 79689	159	583	9832	0.318198	1	1	100
Annotation Cluster 57	Enrichment Score: 0.0034881336878901385
Category	Term	Count	%	PValue	Genes	List Total	Pop Hits	Pop Total	Fold Enrichment	Bonferroni	Benjamini	FDR
GOTERM_BP_FAT	GO:0042325~regulation of phosphorylation	3	1.5	0.9907	5934, 11069, 9093	159	408	9832	0.45468	1	1	100
GOTERM_BP_FAT	GO:0019220~regulation of phosphate metabolic process	3	1.5	0.992651	5934, 11069, 9093	159	424	9832	0.437522	1	1	100
GOTERM_BP_FAT	GO:0051174~regulation of phosphorus metabolic process	3	1.5	0.992651	5934, 11069, 9093	159	424	9832	0.437522	1	1	100
Annotation Cluster 58	Enrichment Score: 0.0011460235594728022
Category	Term	Count	%	PValue	Genes	List Total	Pop Hits	Pop Total	Fold Enrichment	Bonferroni	Benjamini	FDR
GOTERM_CC_FAT	GO:0016023~cytoplasmic membrane-bounded vesicle	3	1.5	0.995406	64924, 5901, 55435	139	470	8883	0.407914	1	1	100
GOTERM_CC_FAT	GO:0031988~membrane-bounded vesicle	3	1.5	0.996467	64924, 5901, 55435	139	488	8883	0.392868	1	1	100
GOTERM_CC_FAT	GO:0031410~cytoplasmic vesicle	3	1.5	0.998546	64924, 5901, 55435	139	548	8883	0.349853	1	1	100
GOTERM_CC_FAT	GO:0031982~vesicle	3	1.5	0.999044	64924, 5901, 55435	139	576	8883	0.332846	1	1	100
Annotation Cluster 59	Enrichment Score: 2.1068574299801447E-8
Category	Term	Count	%	PValue	Genes	List Total	Pop Hits	Pop Total	Fold Enrichment	Bonferroni	Benjamini	FDR
SP_PIR_KEYWORDS	Secreted	3	1.5	1	2668, 51104, 4917	191	1141	12287	0.169141	1	1	100
GOTERM_CC_FAT	GO:0005576~extracellular region	4	2	1	2668, 3416, 51104, 4917	139	1359	8883	0.188099	1	1	100
UP_SEQ_FEATURE	signal peptide	3	1.5	1	2668, 51104, 4917	190	2226	12269	0.0870265	1	1	100
SP_PIR_KEYWORDS	signal	3	1.5	1	2668, 51104, 4917	191	2226	12287	0.0866979	1	1	100
Annotation Cluster 60	Enrichment Score: 1.4971183918265586E-12
Category	Term	Count	%	PValue	Genes	List Total	Pop Hits	Pop Total	Fold Enrichment	Bonferroni	Benjamini	FDR
UP_SEQ_FEATURE	topological domain:Cytoplasmic	6	3	1	79694, 9409, 64924, 55650, 89941, 55028	190	2140	12269	0.181048	1	1	100
UP_SEQ_FEATURE	transmembrane region	12	6	1	79694, 5250, 23399, 9409, 6323, 28965, 25880, 64924, 79689, 55650, 89941, 55028	190	2984	12269	0.25968	1	1	100
GOTERM_CC_FAT	GO:0016021~integral to membrane	16	8	1	4670, 5250, 23511, 23399, 25880, 6323, 28965, 64924, 79689, 8086, 5901, 79694, 9409, 55650, 89941, 55028	139	3246	8883	0.315004	1	1	100
SP_PIR_KEYWORDS	transmembrane	12	6	1	79694, 5250, 23399, 9409, 6323, 28965, 25880, 64924, 79689, 55650, 89941, 55028	191	3010	12287	0.256464	1	1	100
GOTERM_CC_FAT	GO:0031224~intrinsic to membrane	16	8	1	4670, 5250, 23511, 23399, 25880, 6323, 28965, 64924, 79689, 8086, 5901, 79694, 9409, 55650, 89941, 55028	139	3373	8883	0.303144	1	1	100
SP_PIR_KEYWORDS	membrane	21	10.5	1	2130, 5250, 23399, 28965, 6323, 5913, 25880, 64924, 10399, 79689, 9894, 14, 5830, 79694, 9409, 25970, 11069, 1337, 55650, 89941, 55028	191	4056	12287	0.333069	1	1	100
