# Supplementary material for: A Genome-Wide Systematic Analysis Reveals Different and Predictive Proliferation Expression Signatures of Cancerous vs. Non-Cancerous Cells
Source: PLoS Genet. 2013 Sep 19;9(9):e1003806. doi: 10.1371/journal.pgen.1003806 (PMC3778010; doi:10.1371/journal.pgen.1003806)
Supplement: Table S5 — Survival prediction in five cancer data sets. (XLS) [file pgen.1003806.s014.xls]

## Sheet: Legend
Table S5 - Survival prediction
Each sheet contains data on the survival prediction analysis
The sheets are:
Lasso regression weights for the different signatures (nPI, cPI, dPI)
Survival analyses for five cancer datasets

## Sheet: Lasso regression weights
Lasso regression weights for the different signatures (nPI, cPI, dPI)
Note: the weights are based on 5-fold cross validation on the relevant panels (see Methods) and therefore different partitions (of the 5-fold cross validation) can result in slightly different weights.
nPI					cPI						dPI
correlation-based		slope-based			correlation-based		slope-based				correlation-based		slope-based
GeneID	Weight	GeneID	Weight		GeneID	Weight	GeneID	Weight			GeneID	Weight	GeneID	Weight
86	0	202	-0.02806		708	0.002297	549	0.001467			1431	0.002056	2130	0.000562
202	-0.027369	224	0		2130	0	708	0.001978			2130	0	2806	0.004648
224	0	475	0		2806	0	2130	0			3183	0	3183	0
406	0	514	0		3178	0	2806	0			3185	0	3185	0
664	0	684	0		3183	0	3183	0			4670	0.000261	4670	0
788	0	788	0		3184	0	3185	0			4706	4e-06	4706	0
960	-0.016429	960	-0.007772		3185	0	4927	0.004811			5757	0.001996	5757	0.000891
962	0	962	0		3340	0	5557	0.000432			6428	0.005278	5901	0.003926
1021	-0.043405	1195	0.006445		4691	0.000893	5757	0			6652	0.002643	6427	0
1195	0	1236	0		4927	0.003487	5985	0.005025			6877	0.00194	6428	0.009075
1236	0	1380	0		5757	0	6428	0.001587			7385	0.002781	7284	0.000156
1380	0	1915	0		5985	0.005649	6626	3e-06			8125	0	7385	0.002056
1831	-0.01341	1975	0		6428	0.000811	7112	1.2e-05			8607	0.004168	7469	0
1968	0	2029	0		6626	0	7284	0			9733	0.001014	8125	0
1975	0	2181	0		7112	0	7385	0.001259			11331	0.00078	9733	0
2029	0	2185	-0.061483		7284	0	8125	0			23203	0	10131	0.001049
2181	0	2208	-0.011906		7385	0.000942	8682	-0.000175			25880	0.000456	10574	0.000591
2185	-0.052084	2232	0		7469	0	9733	0			26156	0	11331	0
2208	-0.01884	2274	0		8125	0	10131	0.001483			27349	0	23107	0
2309	-0.038654	2309	-0.02938		8607	0	10360	0.001512			51031	0.003309	23203	0.000688
2747	0	2517	0		8682	-0.000274	10606	0			51187	0.000696	25880	0
2838	0	3071	0		9733	0	10797	0			51765	0.000252	26156	0
3014	0	3134	-0.04525		10131	0.001682	10884	0			55135	0.002832	51031	0.002619
3015	0	3241	0		10166	0	10988	0			81608	0	51082	0.002395
3071	0	3613	0		10360	0.00188	11331	0			326626	0	51187	0.001435
3134	-0.059091	3628	0		10606	0	23203	0			645452	0	51765	0
3150	0	3662	0		10797	0	25880	0.000811					54780	0
3151	0.022972	4064	0.02342		10884	0	51031	0					55135	0.000589
3241	0	4077	0		10988	0	51082	0.001242
3613	0	4086	-0.020111		11331	0	51116	1.7e-05
3628	0	4126	-0.005974		23277	0	51187	0
3662	0	4217	0		25880	0.000416	51765	0.000123
3778	0	4694	0.025242		26156	0	54948	0.00077
3855	0	4695	0		27440	0	55178	0
3949	0.008632	4772	0.014628		51031	0	56652	0
4064	0.005786	4799	0		51082	0.000863	64431	0.001252
4077	-0.023796	4983	0		51116	0	80324	0
4126	-0.035277	5048	0		51187	0	84908	0
4255	0	5204	0.027444		51765	3.7e-05
4694	0	5273	-0.033721		54741	0
4695	0	5660	-0.056994		54780	0
4772	0	5934	0		54948	0.000264
5198	0	6135	0		55135	0
5204	0	6160	0		55178	0
5571	0	6165	0		56652	0
5634	0	6169	0.035413		64431	0.000897
5888	0	6181	0		80324	0
5894	0	6194	0		645452	0
6135	0	6205	0
6160	0	6229	0
6165	0	6319	0
6194	0	6595	0
6203	0	6655	0
6229	0	6720	0.044641
6241	0	6935	0
6319	0.01507	7083	0.031376
6595	0	7111	0
6629	0	7328	0
6655	0	7381	0
6689	0.048481	7799	0
6720	0.013366	7994	-0.008666
6810	0	8667	0
6885	0	9046	0
6935	0	9120	0
7076	0	9123	0.051818
7083	0	9267	0
7111	-0.000356	9320	0
7270	0	9384	-0.0352
7328	0	9552	0
7381	-0.044	9877	0
7398	0	9882	0
7403	0	9923	0
7799	0	10399	0
7936	0	10521	0
7994	0	10721	0
8665	0	10911	0
8667	0	10960	0
8669	0	22807	0
8836	0	22954	0.015421
8847	0	23102	0
9120	0	23220	0
9135	0	23412	-0.044095
9166	0	23461	0
9194	0	23521	0
9317	0	23585	0
9320	0	23648	0
9337	0	24148	0
9552	0	25849	-0.012758
9698	0	25906	-0.048874
9877	0	26502	-0.007862
9882	0	26580	-0.013338
9923	0	50717	0
10054	0	51035	0
10181	0	55284	-0.073782
10262	0	55294	0
10399	0	55568	0
10521	0	55664	-0.016366
10553	0	55668	0
10635	0	55802	0
10678	0	55872	0
10721	0	57326	-0.013326
11073	0	57405	0
22807	0	64116	0.046648
22864	0	79647	0
22870	0	79701	0.043451
23102	0	79733	0
23521	0	79763	0
23585	0	80279	0
23648	0	80346	0.01261
23705	-0.000345	94081	0.021285
25771	0	94134	0
25820	0	373156	-0.079729
25849	-0.009802	440915	0
26271	0
26502	-0.012104
28985	0
29058	0
51035	0
51053	0.017546
51104	0
51184	0
51659	0
51714	0
51755	0
55284	-0.087505
55568	0
55608	0
55664	-0.006165
55668	0
55671	0
55872	0
55893	0
56681	0
57001	0
57405	0
64116	0.017512
64219	0
64419	-0.051633
64864	0
64960	0.034394
65220	0
79023	0
79183	0
79600	-0.008738
79647	0
79701	0
79733	0
79963	-0.016901
80279	0
80346	0
81611	0
94081	0
112479	0.025293
440915	0
730092	0

## Sheet: Survival Results
Survival analyses for five cancer datasets
Cancer type	Publication authors	Publication (PubMed)	Dataset Source	# samples								Parameters used for Cox regression
Correlation based
					nPI		cPI		dPI
					Kaplan-Meier logrank P-value	Cox Regression P-value	Kaplan-Meier logrank P-value	Cox Regression P-value	Kaplan-Meier logrank P-value	Cox Regression P-value
Breast cancer	Ivshina et al.	http://www.ncbi.nlm.nih.gov/pubmed/17079448	http://www.ncbi.nlm.nih.gov/geo/query/acc.cgi?acc=GSE4922	249	0.3878	0.9647	0.02033	0.1675	0.01493	0.02885		Elston (NGS) histologic grade, ER status, lymph node status, p53 mutation status, age at diagnosis, tumor size
Breast cancer	Miller et al.	http://www.ncbi.nlm.nih.gov/pubmed/16141321	http://www.ncbi.nlm.nih.gov/geo/query/acc.cgi?acc=GSE3494	236	0.8496	0.1896	0.03676	0.3586	0.006145	0.11		p53 mutation status, Elston histologic grade, ER status, lymph node status, PgR status, age at diagnosis, tumor size
Glioma	Phillips et al.	http://www.ncbi.nlm.nih.gov/pubmed/16530701	http://www.ncbi.nlm.nih.gov/sites/GDSbrowser?acc=GDS1815	77	0.1094	0.0009327	0.2162	0.01199	0.005594	0.01193		WHO grade, microvascular proliferation, necrosis, age, gender
Non-small cell lung cancer	Botling et al.	http://www.ncbi.nlm.nih.gov/pubmed/23032747	http://www.ncbi.nlm.nih.gov/geo/query/acc.cgi?acc=GSE37745	196	0.005142	0.2564	0.003461	0.07468	0.02058	0.1494		Histology, tumor stage, WHO criteria, age, gender, adjuvant treatment
Chronic Lymphocytic Leukemia	Chuang et al.	http://www.ncbi.nlm.nih.gov/pubmed/22837534	http://www.ncbi.nlm.nih.gov/geo/query/acc.cgi?acc=GSE39671	130	0.03394		0.007127		0.001388
Slope based
					nPI		cPI		dPI
					Kaplan-Meier logrank P-value	Cox Regression P-value	Kaplan-Meier logrank P-value	Cox Regression P-value	Kaplan-Meier logrank P-value	Cox Regression P-value
Breast cancer	Ivshina et al.	http://www.ncbi.nlm.nih.gov/pubmed/17079448	http://www.ncbi.nlm.nih.gov/geo/query/acc.cgi?acc=GSE4922	249	0.03115	0.1595	0.02667	0.1247	0.00947	0.005877		Elston (NGS) histologic grade, ER status, lymph node status, p53 mutation status, age at diagnosis, tumor size
Breast cancer	Miller et al.	http://www.ncbi.nlm.nih.gov/pubmed/16141321	http://www.ncbi.nlm.nih.gov/geo/query/acc.cgi?acc=GSE3494	236	0.6337	0.5677	0.1057	0.3655	0.007547	0.03655		p53 mutation status, Elston histologic grade, ER status, lymph node status, PgR status, age at diagnosis, tumor size
Glioma	Phillips et al.	http://www.ncbi.nlm.nih.gov/pubmed/16530701	http://www.ncbi.nlm.nih.gov/sites/GDSbrowser?acc=GDS1815	77	0.009144	0.02049	0.0735	0.0124	0.2785	0.2911		WHO grade, microvascular proliferation, necrosis, age, gender
Non-small cell lung cancer	Botling et al.	http://www.ncbi.nlm.nih.gov/pubmed/23032747	http://www.ncbi.nlm.nih.gov/geo/query/acc.cgi?acc=GSE37745	196	0.7627	0.9067	0.02151	0.03523	0.06069	0.06163		Histology, tumor stage, WHO criteria, age, gender, adjuvant treatment
Chronic Lymphocytic Leukemia	Chuang et al.	http://www.ncbi.nlm.nih.gov/pubmed/22837534	http://www.ncbi.nlm.nih.gov/geo/query/acc.cgi?acc=GSE39671	130	0.009315		0.003148		0.009778
