# Supplementary material for: A Genome-Wide Systematic Analysis Reveals Different and Predictive Proliferation Expression Signatures of Cancerous vs. Non-Cancerous Cells
Source: PLoS Genet. 2013 Sep 19;9(9):e1003806. doi: 10.1371/journal.pgen.1003806 (PMC3778010; doi:10.1371/journal.pgen.1003806)
Supplement: Table S6 — nPI-MEM analysis. (XLS) [file pgen.1003806.s015.xls]

## Sheet: Legend
Table S6 - nPI-MEM analysis
Each sheet contains data functional analysis of nPI-MEM
The sheets are:
nPI-MEM functional analysis	Terms with significant nPI-MEM values (HapMap)
Negative nPI-MEM (DAVID)	Functional enrichment analysis for the list of genes with signifcant negative nPI-MEM values, as defined by Im et al., 2012 (DAVID Bioinformatics output)
Positive nPI-MEM (DAVID)	Functional enrichment analysis for the list of genes with signifcant positive nPI-MEM values, as defined by Im et al., 2012 (DAVID Bioinformatics output)

## Sheet: nPI-MEM functional analysis
Terms with significant nPI-MEM values (HapMap)
GO term	GO ID	No. of Genes	No. of Genes with Data	PI (term)	PI (all)	P-value			Metabolic Pathway	No. of Genes	No. of Genes with Data	PI (pathway)	PI (all)	P-value
									Oxidative Phosphorylation	92	68	-0.797	0.047	3.232e-05
biological_process
antigen processing and presentation of exogenous peptide antigen via MHC class I, TAP-dependent	2479	71	52	-1.437	0.047	9.001e-09
antigen processing and presentation of exogenous peptide antigen	2478	75	55	-1.263	0.047	2.341e-07
antigen processing and presentation of exogenous antigen	19884	75	55	-1.263	0.047	2.341e-07
antigen processing and presentation of exogenous peptide antigen via MHC class I	42590	74	55	-1.263	0.047	2.341e-07
antigen processing and presentation of peptide antigen via MHC class I	2474	90	69	-1.243	0.047	2.333e-09
antigen processing and presentation of peptide antigen	48002	94	69	-1.243	0.047	2.333e-09
antigen processing and presentation	19882	99	71	-1.216	0.047	2.676e-09
peptidyl-asparagine modification	18196	88	70	-1.124	0.047	1.27e-06
protein N-linked glycosylation via asparagine	18279	87	69	-1.119	0.047	2.094e-06
response to endoplasmic reticulum stress	34976	81	70	-1.103	0.047	3.745e-07
mitotic cell cycle G1/S transition DNA damage checkpoint	31571	73	60	-1.092	0.047	1.475e-07
protein N-linked glycosylation	6487	93	74	-1.082	0.047	1.426e-06
regulation of cellular amino acid metabolic process	6521	56	44	-1.033	0.047	5.983e-06
mitotic cell cycle G1/S transition checkpoint	31575	81	67	-1.002	0.047	1.058e-06
DNA damage response, signal transduction by p53 class mediator resulting in cell cycle arrest	6977	66	53	-0.998	0.047	1.559e-06
signal transduction involved in mitotic cell cycle checkpoint	72413	66	53	-0.998	0.047	1.559e-06
signal transduction involved in mitotic cell cycle G1/S transition DNA damage checkpoint	72431	66	53	-0.998	0.047	1.559e-06
signal transduction involved in mitotic cell cycle G1/S checkpoint	72474	66	53	-0.998	0.047	1.559e-06
M/G1 transition of mitotic cell cycle	216	72	58	-0.996	0.047	5.15e-07
signal transduction involved in G1/S transition checkpoint	72404	67	54	-0.974	0.047	2.384e-06
signal transduction involved in DNA integrity checkpoint	72401	67	54	-0.963	0.047	3.307e-06
signal transduction involved in DNA damage checkpoint	72422	67	54	-0.963	0.047	3.307e-06
G1/S transition checkpoint	71779	83	69	-0.958	0.047	2.776e-06
signal transduction involved in cell cycle checkpoint	72395	68	55	-0.94	0.047	4.931e-06
protein glycosylation	6486	167	104	-0.919	0.047	9.85e-07
macromolecule glycosylation	43413	168	104	-0.919	0.047	9.85e-07
glycosylation	70085	168	104	-0.919	0.047	9.85e-07
glycoprotein biosynthetic process	9101	193	121	-0.898	0.047	8.237e-07
positive regulation of cell cycle arrest	71158	78	63	-0.89	0.047	4.805e-06
regulation of G1/S transition of mitotic cell cycle	2000045	93	74	-0.888	0.047	7.458e-06
glycoprotein metabolic process	9100	228	139	-0.869	0.047	5.968e-07
cellular response to topologically incorrect protein	35967	74	64	-0.81	0.047	1.039e-05
endoplasmic reticulum unfolded protein response	30968	71	62	-0.804	0.047	1.982e-05
cellular response to unfolded protein	34620	71	62	-0.804	0.047	1.982e-05
DNA damage response, signal transduction by p53 class mediator	30330	93	77	-0.799	0.047	9.336e-06
post-translational protein modification	43687	181	117	-0.786	0.047	6.412e-06
signal transduction by p53 class mediator	72331	100	82	-0.73	0.047	2.57e-05
cellular respiration	45333	114	94	-0.724	0.047	5.65e-06
DNA damage checkpoint	77	119	98	-0.717	0.047	2.325e-05
S phase of mitotic cell cycle	84	106	87	-0.691	0.047	1.981e-05
Golgi vesicle transport	48193	126	105	-0.618	0.047	2.51e-05
proteolysis	6508	368	270	-0.399	0.047	2.447e-05
organ morphogenesis	9887	302	130	0.742	0.047	2.063e-05
molecular_function
phospholipase activity	4620	71	25	1.764	0.047	1.382e-05
heparin binding	8201	56	18	2.648	0.047	8.065e-05
cellular_component
proteasome complex	502	37	32	-1.042	0.047	8.575e-05
Golgi membrane	139	190	121	-0.867	0.047	7.677e-06
Golgi apparatus part	44431	316	186	-0.652	0.047	2.997e-06
endoplasmic reticulum part	44432	399	245	-0.563	0.047	2.652e-06
organelle inner membrane	19866	175	134	-0.532	0.047	8.492e-05
mitochondrial inner membrane	5743	162	125	-0.526	0.047	8.802e-05
endoplasmic reticulum membrane	5789	342	215	-0.52	0.047	4.058e-05
nuclear outer membrane-endoplasmic reticulum membrane network	42175	354	224	-0.506	0.047	5.237e-05
endoplasmic reticulum	5783	659	411	-0.413	0.047	5.959e-06
endomembrane system	12505	794	512	-0.389	0.047	4.558e-06
organelle membrane	31090	1071	728	-0.359	0.047	1.872e-08
Golgi apparatus	5794	636	398	-0.346	0.047	0.0001056

## Sheet: Negative nPI-MEM (DAVID)
DAVID Bioinformatics (http://david.abcc.ncifcrf.gov/) enrichment results
for genes with significant negative nPI-MEM values (as defined by Im et al.)
Annotation Cluster 1	Enrichment Score: 3.876181489315293
Category	Term	Count	%	PValue	Genes	List Total	Pop Hits	Pop Total	Fold Enrichment	Bonferroni	Benjamini	FDR
UP_SEQ_FEATURE	glycosylation site:N-linked (GlcNAc...)	192	18.9349	1.83668e-06	4043, 153579, 10347, 2149, 10402, 64115, 23516, 949, 8740, 170384, 23308, 10488, 3678, 2208, 2650, 6614, 255631, 80737, 29992, 2852, 64218, 8600, 374378, 1185, 8870, 5175, 23507, 23646, 81490, 94015, 3487, 3552, 55959, 27074, 5364, 10908, 51092, 939, 6692, 5027, 56548, 28514, 51768, 3687, 10090, 1378, 3916, 81693, 2162, 55033, 56926, 2212, 81619, 10525, 6184, 81037, 2629, 6892, 10220, 20, 51614, …	994	1362	9620	1.36431	0.00483893	0.00483893	0.00326026
SP_PIR_KEYWORDS	glycoprotein	200	19.7239	3.36948e-06	153579, 10347, 23516, 949, 56243, 170384, 8740, 10488, 2208, 6614, 80737, 2852, 8600, 374378, 1185, 8870, 23646, 23507, 3489, 81490, 3487, 55959, 27074, 5364, 51092, 939, 28514, 51768, 10090, 81693, 3916, 56926, 2212, 6892, 10220, 20, 410, 340348, 720, 201595, 643866, 411, 121227, 221188, 285704, 23529, 29015, 144195, 28231, 2588, 83729, 66035, 3931, 4242, 11226, 3112, 113, 4851, 3385, 84572, 235…	995	1442	9626	1.3418	0.00186159	0.00186159	0.00492079
SP_PIR_KEYWORDS	signal	141	13.9053	0.000674297	4043, 153579, 2149, 64115, 23516, 286676, 23308, 11018, 3678, 6614, 255631, 80737, 29992, 64218, 5175, 3489, 3487, 55959, 27074, 79713, 5364, 51092, 939, 6692, 8190, 28514, 51768, 3687, 3543, 1378, 3916, 81693, 55033, 56926, 2212, 10525, 6184, 54884, 2629, 6892, 10220, 7422, 23423, 7423, 410, 23324, 6748, 720, 1506, 1509, 101, 643866, 411, 81029, 121227, 29967, 221188, 9423, 93, 285704, 23529, 48…	995	1053	9626	1.29543	0.311343	0.170146	0.98026
UP_SEQ_FEATURE	signal peptide	141	13.9053	0.000682641	4043, 153579, 2149, 64115, 23516, 286676, 23308, 11018, 3678, 6614, 255631, 80737, 29992, 64218, 5175, 3489, 3487, 55959, 27074, 79713, 5364, 51092, 939, 6692, 8190, 28514, 51768, 3687, 3543, 1378, 3916, 81693, 55033, 56926, 2212, 10525, 6184, 54884, 2629, 6892, 10220, 7422, 23423, 7423, 410, 23324, 6748, 720, 1506, 1509, 101, 643866, 411, 81029, 121227, 29967, 221188, 9423, 93, 285704, 23529, 48…	994	1053	9620	1.29592	0.835274	0.302808	1.20486
SP_PIR_KEYWORDS	disulfide bond	115	11.3412	0.00102173	153579, 10347, 2149, 64115, 286676, 8740, 170384, 23308, 2208, 3678, 2650, 25824, 6614, 64218, 2852, 374378, 5175, 3489, 3487, 939, 6692, 8190, 28514, 9057, 3687, 3543, 1378, 3916, 2212, 7203, 115650, 2629, 6892, 10220, 7422, 7423, 410, 340348, 6748, 720, 1506, 1509, 10800, 101, 643866, 411, 121227, 29967, 9423, 93, 4811, 2588, 83729, 89932, 9622, 3931, 9620, 5818, 11226, 3112, 4851, 7124, 3385, …	995	839	9626	1.32605	0.431815	0.171746	1.48184
UP_SEQ_FEATURE	disulfide bond	108	10.6509	0.00190079	153579, 10347, 2149, 64115, 286676, 8740, 170384, 23308, 2208, 3678, 2650, 25824, 6614, 64218, 2852, 374378, 5175, 3489, 3487, 939, 6692, 8190, 28514, 3687, 3543, 1378, 3916, 2212, 7203, 115650, 2629, 6892, 10220, 7422, 7423, 410, 6748, 720, 1506, 1509, 10800, 101, 643866, 411, 121227, 29967, 9423, 93, 4811, 83729, 89932, 9622, 3931, 9620, 5818, 11226, 3112, 4851, 7124, 3385, 60343, 3383, 57823, …	994	794	9620	1.31641	0.993427	0.567191	3.32092
Annotation Cluster 2	Enrichment Score: 2.927118602210085
Category	Term	Count	%	PValue	Genes	List Total	Pop Hits	Pop Total	Fold Enrichment	Bonferroni	Benjamini	FDR
GOTERM_BP_FAT	GO:0016265~death	76	7.49507	0.000343198	3725, 51537, 4209, 148022, 2149, 23513, 7124, 8767, 196, 57580, 57679, 9700, 50650, 8739, 23612, 64393, 2247, 10922, 8878, 7161, 89941, 57761, 8870, 56997, 23503, 2617, 230, 581, 3552, 90525, 10908, 29, 939, 55367, 5027, 6939, 11188, 8312, 23604, 1612, 4792, 84231, 23786, 4049, 5599, 51750, 81037, 23770, 51499, 665, 27250, 57805, 27141, 10011, 10277, 1509, 8445, 597, 23089, 9423, 598, 10848, 2658…	772	483	7276	1.483	0.669111	0.198439	0.62107
GOTERM_BP_FAT	GO:0008219~cell death	75	7.39645	0.000495709	3725, 51537, 4209, 148022, 2149, 23513, 7124, 8767, 196, 57580, 57679, 9700, 50650, 8739, 23612, 64393, 2247, 10922, 8878, 7161, 89941, 57761, 8870, 56997, 23503, 2617, 230, 581, 3552, 90525, 10908, 939, 29, 55367, 5027, 11188, 8312, 23604, 1612, 4792, 84231, 23786, 4049, 5599, 51750, 81037, 23770, 51499, 665, 27250, 57805, 27141, 10011, 10277, 1509, 8445, 597, 23089, 9423, 598, 10848, 26580, 545…	772	481	7276	1.46957	0.797612	0.233761	0.895891
GOTERM_BP_FAT	GO:0006915~apoptosis	64	6.31164	0.00133237	3725, 51537, 4209, 148022, 2149, 23513, 8767, 7124, 196, 57580, 9700, 50650, 8739, 23612, 64393, 2247, 10922, 8878, 7161, 89941, 57761, 8870, 230, 581, 90525, 3552, 939, 29, 55367, 11188, 8312, 23604, 4792, 1612, 84231, 23786, 4049, 5599, 51750, 81037, 23770, 51499, 665, 27250, 57805, 27141, 10011, 10277, 8445, 597, 9423, 23089, 598, 10848, 54541, 26586, 5467, 355, 9181, 9516, 2185, 23087, 64857,…	772	410	7276	1.4712	0.986374	0.235463	2.39081
GOTERM_BP_FAT	GO:0012501~programmed cell death	64	6.31164	0.00181148	3725, 51537, 4209, 148022, 2149, 23513, 8767, 7124, 196, 57580, 9700, 50650, 8739, 23612, 64393, 2247, 10922, 8878, 7161, 89941, 57761, 8870, 230, 581, 90525, 3552, 939, 29, 55367, 11188, 8312, 23604, 4792, 1612, 84231, 23786, 4049, 5599, 51750, 81037, 23770, 51499, 665, 27250, 57805, 27141, 10011, 10277, 8445, 597, 9423, 23089, 598, 10848, 54541, 26586, 5467, 355, 9181, 9516, 2185, 23087, 64857,…	772	415	7276	1.45347	0.997097	0.290816	3.23724
SP_PIR_KEYWORDS	Apoptosis	43	4.24063	0.00563609	51537, 4209, 148022, 51750, 81037, 8767, 23770, 51499, 665, 27141, 27250, 57805, 8739, 23612, 64393, 10011, 10922, 8878, 7161, 8445, 57761, 597, 9423, 23089, 598, 10848, 581, 90525, 54541, 26586, 939, 55367, 355, 11188, 8312, 79094, 9516, 23604, 23087, 1612, 3064, 23786, 84231	995	274	9626	1.51824	0.956088	0.360143	7.92291
Annotation Cluster 3	Enrichment Score: 2.6431667750742984
Category	Term	Count	%	PValue	Genes	List Total	Pop Hits	Pop Total	Fold Enrichment	Bonferroni	Benjamini	FDR
UP_SEQ_FEATURE	DNA-binding region:Basic motif	23	2.26824	7.42421e-05	3725, 6721, 64764, 7023, 10538, 9242, 3280, 63973, 196, 22877, 3727, 7392, 1051, 1628, 6939, 6929, 55509, 1054, 4601, 10488, 6720, 122953, 22809	994	89	9620	2.50107	0.178054	0.0933877	0.131706
UP_SEQ_FEATURE	domain:Leucine-zipper	22	2.16963	0.000302103	3725, 6721, 64764, 3430, 8517, 10538, 8028, 57594, 3551, 22877, 3727, 7392, 1051, 1628, 6929, 55509, 1054, 10488, 6720, 122953, 22809, 50943	994	91	9620	2.33975	0.54976	0.180854	0.534911
INTERPRO	IPR004827:Basic-leucine zipper (bZIP) transcription factor	11	1.08481	0.0102635	64764, 3725, 1051, 1628, 55509, 1054, 10538, 10488, 122953, 22809, 3727	914	42	8665	2.48294	1	0.992733	15.6716
SMART	SM00338:BRLZ	11	1.08481	0.013926	64764, 3725, 1051, 1628, 55509, 1054, 10538, 10488, 122953, 22809, 3727	520	42	4697	2.36571	0.978561	0.853579	16.8737
INTERPRO	IPR011616:bZIP transcription factor, bZIP-1	8	0.788955	0.0189774	64764, 3725, 55509, 10538, 10488, 122953, 22809, 3727	914	27	8665	2.80898	1	0.9676	27.1349
Annotation Cluster 4	Enrichment Score: 2.6167016478905643
Category	Term	Count	%	PValue	Genes	List Total	Pop Hits	Pop Total	Fold Enrichment	Bonferroni	Benjamini	FDR
UP_SEQ_FEATURE	glycosylation site:N-linked (GlcNAc...)	192	18.9349	1.83668e-06	4043, 153579, 10347, 2149, 10402, 64115, 23516, 949, 8740, 170384, 23308, 10488, 3678, 2208, 2650, 6614, 255631, 80737, 29992, 2852, 64218, 8600, 374378, 1185, 8870, 5175, 23507, 23646, 81490, 94015, 3487, 3552, 55959, 27074, 5364, 10908, 51092, 939, 6692, 5027, 56548, 28514, 51768, 3687, 10090, 1378, 3916, 81693, 2162, 55033, 56926, 2212, 81619, 10525, 6184, 81037, 2629, 6892, 10220, 20, 51614, …	994	1362	9620	1.36431	0.00483893	0.00483893	0.00326026
SP_PIR_KEYWORDS	glycoprotein	200	19.7239	3.36948e-06	153579, 10347, 23516, 949, 56243, 170384, 8740, 10488, 2208, 6614, 80737, 2852, 8600, 374378, 1185, 8870, 23646, 23507, 3489, 81490, 3487, 55959, 27074, 5364, 51092, 939, 28514, 51768, 10090, 81693, 3916, 56926, 2212, 6892, 10220, 20, 410, 340348, 720, 201595, 643866, 411, 121227, 221188, 285704, 23529, 29015, 144195, 28231, 2588, 83729, 66035, 3931, 4242, 11226, 3112, 113, 4851, 3385, 84572, 235…	995	1442	9626	1.3418	0.00186159	0.00186159	0.00492079
UP_SEQ_FEATURE	topological domain:Cytoplasmic	156	15.3846	0.00430034	153579, 2149, 10402, 64115, 23516, 8677, 286676, 949, 489, 8740, 170384, 23308, 11018, 10488, 2208, 3678, 6566, 2650, 6614, 29992, 89941, 64218, 2852, 8600, 374378, 1185, 114915, 8870, 3710, 5175, 23646, 81490, 94015, 27074, 79713, 5364, 10908, 51092, 939, 5027, 56548, 28514, 9057, 3687, 10090, 1378, 3916, 54923, 81693, 56926, 2212, 115650, 6184, 6804, 81037, 6892, 51614, 2838, 23423, 340348, 674…	994	1236	9620	1.2215	0.999989	0.75894	7.36474
SP_PIR_KEYWORDS	membrane	328	32.3471	0.00988763	153579, 10347, 10999, 54102, 1318, 23513, 27069, 25798, 23516, 286676, 949, 8740, 170384, 125228, 745, 7351, 203197, 10488, 2208, 6614, 79603, 57763, 23138, 2852, 6494, 8600, 374378, 3099, 84286, 1185, 8870, 54890, 3710, 23646, 23507, 81490, 27074, 79713, 23265, 5364, 51092, 3718, 939, 1717, 89845, 409, 28514, 51768, 10090, 8727, 160, 203427, 81693, 84895, 3916, 2023, 56926, 2212, 11337, 161742, …	995	2852	9626	1.11262	0.995893	0.456955	13.5082
UP_SEQ_FEATURE	transmembrane region	241	23.7673	0.0117193	153579, 10347, 10999, 54102, 1318, 27069, 23516, 25798, 949, 286676, 8740, 170384, 125228, 745, 7351, 203197, 10488, 2208, 6614, 79603, 2852, 8600, 374378, 84286, 1185, 8870, 54890, 3710, 23646, 23507, 81490, 27074, 79713, 5364, 51092, 939, 1717, 89845, 28514, 51768, 10090, 84895, 81693, 3916, 203427, 56926, 2212, 23786, 115650, 347734, 9986, 6892, 20, 2838, 340348, 6748, 201595, 121227, 221188, …	994	2050	9620	1.13776	1	0.925314	18.8815
SP_PIR_KEYWORDS	transmembrane	242	23.8659	0.0130133	153579, 10347, 10999, 54102, 1318, 27069, 23516, 25798, 949, 286676, 8740, 170384, 125228, 745, 7351, 203197, 10488, 2208, 6614, 79603, 2852, 8600, 374378, 84286, 1185, 8870, 54890, 3710, 23646, 23507, 81490, 27074, 79713, 5364, 51092, 939, 1717, 89845, 28514, 51768, 10090, 84895, 81693, 3916, 203427, 56926, 2212, 23786, 115650, 347734, 9986, 6892, 20, 2838, 340348, 6748, 201595, 121227, 221188, …	995	2062	9626	1.1354	0.999285	0.453178	17.4113
GOTERM_CC_FAT	GO:0016021~integral to membrane	261	25.7396	0.0365954	153579, 10347, 10999, 54102, 1318, 27069, 23516, 25798, 949, 286676, 8740, 170384, 125228, 745, 7351, 203197, 10488, 2208, 6614, 79603, 2852, 8600, 374378, 84286, 1185, 8870, 54890, 3710, 23646, 23507, 81490, 27074, 79713, 5364, 51092, 939, 1717, 89845, 28514, 51768, 10090, 738, 92799, 84895, 81693, 3916, 203427, 56926, 2212, 23786, 115650, 347734, 9986, 2319, 6892, 2317, 20, 2838, 340348, 6748, …	691	2233	6466	1.09373	1	0.86918	41.4625
GOTERM_CC_FAT	GO:0031224~intrinsic to membrane	270	26.6272	0.0375762	153579, 10347, 10999, 54102, 1318, 27069, 23516, 25798, 286676, 949, 8740, 170384, 125228, 745, 7351, 203197, 10488, 2208, 6614, 79603, 2852, 8600, 374378, 84286, 1185, 8870, 54890, 3710, 23646, 23507, 81490, 27074, 79713, 5364, 51092, 939, 1717, 89845, 28514, 51768, 10090, 738, 92799, 84895, 81693, 3916, 203427, 56926, 2212, 23786, 115650, 347734, 2319, 9986, 6892, 2317, 20, 2838, 340348, 6748, …	691	2317	6466	1.09042	1	0.847494	42.3127
UP_SEQ_FEATURE	topological domain:Extracellular	102	10.0592	0.0510345	153579, 10347, 2149, 64115, 23516, 286676, 949, 8740, 23308, 11018, 2208, 3678, 6566, 6614, 29992, 64218, 2852, 8600, 8870, 3710, 5175, 94015, 81490, 79713, 5364, 51092, 939, 5027, 28514, 9057, 3687, 1378, 54923, 81693, 2212, 115650, 81037, 6804, 2838, 340348, 1269, 101, 10800, 29967, 221188, 93, 144195, 493, 9170, 66035, 7106, 6574, 9620, 5818, 3112, 4851, 7124, 3385, 23555, 57823, 3383, 2995, 5…	994	839	9620	1.17659	1	0.999009	60.5389
Annotation Cluster 5	Enrichment Score: 2.613812867838008
Category	Term	Count	%	PValue	Genes	List Total	Pop Hits	Pop Total	Fold Enrichment	Bonferroni	Benjamini	FDR
UP_SEQ_FEATURE	DNA-binding region:Basic motif	23	2.26824	7.42421e-05	3725, 6721, 64764, 7023, 10538, 9242, 3280, 63973, 196, 22877, 3727, 7392, 1051, 1628, 6939, 6929, 55509, 1054, 4601, 10488, 6720, 122953, 22809	994	89	9620	2.50107	0.178054	0.0933877	0.131706
INTERPRO	IPR001092:Basic helix-loop-helix dimerisation region bHLH	13	1.28205	0.00480437	6721, 7023, 3280, 9242, 63973, 196, 22877, 7392, 6939, 6929, 4601, 6720, 3399	914	50	8665	2.46488	0.998989	0.998989	7.64863
UP_SEQ_FEATURE	domain:Helix-loop-helix motif	13	1.28205	0.00483933	6721, 7023, 3280, 9242, 63973, 196, 22877, 7392, 6939, 6929, 4601, 6720, 3399	994	51	9620	2.46696	0.999997	0.759136	8.25085
SMART	SM00353:HLH	13	1.28205	0.00689113	6721, 7023, 3280, 9242, 63973, 196, 22877, 7392, 6939, 6929, 4601, 6720, 3399	520	50	4697	2.3485	0.849637	0.849637	8.7098
INTERPRO	IPR011598:Helix-loop-helix DNA-binding	11	1.08481	0.00717089	7392, 6721, 7023, 6939, 6929, 9242, 3280, 4601, 63973, 6720, 22877	914	40	8665	2.60708	0.999967	0.994217	11.2108
Annotation Cluster 6	Enrichment Score: 2.3985325580725463
Category	Term	Count	%	PValue	Genes	List Total	Pop Hits	Pop Total	Fold Enrichment	Bonferroni	Benjamini	FDR
GOTERM_BP_FAT	GO:0043066~negative regulation of apoptosis	41	4.04339	0.000778958	5599, 51750, 2149, 4851, 8767, 7124, 8678, 56848, 51499, 1026, 665, 8739, 1051, 8835, 10296, 7422, 8878, 25824, 7161, 22809, 100, 2902, 2067, 654364, 597, 8870, 7832, 598, 3303, 581, 3551, 3552, 23529, 939, 4282, 355, 9214, 440, 4792, 1612, 3064	772	227	7276	1.70229	0.918795	0.26937	1.4044
GOTERM_BP_FAT	GO:0043069~negative regulation of programmed cell death	41	4.04339	0.00101438	5599, 51750, 2149, 4851, 8767, 7124, 8678, 56848, 51499, 1026, 665, 8739, 1051, 8835, 10296, 7422, 8878, 25824, 7161, 22809, 100, 2902, 2067, 654364, 597, 8870, 7832, 598, 3303, 581, 3551, 3552, 23529, 939, 4282, 355, 9214, 440, 4792, 1612, 3064	772	230	7276	1.68009	0.961993	0.208298	1.82516
GOTERM_BP_FAT	GO:0060548~negative regulation of cell death	41	4.04339	0.00110571	5599, 51750, 2149, 4851, 8767, 7124, 8678, 56848, 51499, 1026, 665, 8739, 1051, 8835, 10296, 7422, 8878, 25824, 7161, 22809, 100, 2902, 2067, 654364, 597, 8870, 7832, 598, 3303, 581, 3551, 3552, 23529, 939, 4282, 355, 9214, 440, 4792, 1612, 3064	772	231	7276	1.67281	0.971691	0.211512	1.98794
GOTERM_BP_FAT	GO:0006915~apoptosis	64	6.31164	0.00133237	3725, 51537, 4209, 148022, 2149, 23513, 8767, 7124, 196, 57580, 9700, 50650, 8739, 23612, 64393, 2247, 10922, 8878, 7161, 89941, 57761, 8870, 230, 581, 90525, 3552, 939, 29, 55367, 11188, 8312, 23604, 4792, 1612, 84231, 23786, 4049, 5599, 51750, 81037, 23770, 51499, 665, 27250, 57805, 27141, 10011, 10277, 8445, 597, 9423, 23089, 598, 10848, 54541, 26586, 5467, 355, 9181, 9516, 2185, 23087, 64857,…	772	410	7276	1.4712	0.986374	0.235463	2.39081
GOTERM_BP_FAT	GO:0012501~programmed cell death	64	6.31164	0.00181148	3725, 51537, 4209, 148022, 2149, 23513, 8767, 7124, 196, 57580, 9700, 50650, 8739, 23612, 64393, 2247, 10922, 8878, 7161, 89941, 57761, 8870, 230, 581, 90525, 3552, 939, 29, 55367, 11188, 8312, 23604, 4792, 1612, 84231, 23786, 4049, 5599, 51750, 81037, 23770, 51499, 665, 27250, 57805, 27141, 10011, 10277, 8445, 597, 9423, 23089, 598, 10848, 54541, 26586, 5467, 355, 9181, 9516, 2185, 23087, 64857,…	772	415	7276	1.45347	0.997097	0.290816	3.23724
GOTERM_BP_FAT	GO:0043068~positive regulation of programmed cell death	50	4.93097	0.00203553	3725, 148022, 23513, 4851, 8767, 7124, 57580, 10293, 57823, 8740, 50650, 8739, 1051, 23612, 1054, 64393, 10922, 8878, 7161, 80781, 2902, 581, 2908, 939, 29, 5027, 4221, 23604, 1612, 23786, 5594, 4049, 8517, 5599, 1026, 665, 27141, 1843, 7421, 57787, 3399, 8445, 8851, 598, 9181, 355, 3164, 23087, 64857, 3064	772	307	7276	1.535	0.998591	0.305617	3.63069
GOTERM_BP_FAT	GO:0010942~positive regulation of cell death	50	4.93097	0.00218332	3725, 148022, 23513, 4851, 8767, 7124, 57580, 10293, 57823, 8740, 50650, 8739, 1051, 23612, 1054, 64393, 10922, 8878, 7161, 80781, 2902, 581, 2908, 939, 29, 5027, 4221, 23604, 1612, 23786, 5594, 4049, 8517, 5599, 1026, 665, 27141, 1843, 7421, 57787, 3399, 8445, 8851, 598, 9181, 355, 3164, 23087, 64857, 3064	772	308	7276	1.53001	0.999126	0.309714	3.88937
GOTERM_BP_FAT	GO:0043065~positive regulation of apoptosis	49	4.83235	0.00322091	3725, 148022, 23513, 4851, 8767, 7124, 10293, 57580, 57823, 8740, 50650, 8739, 1051, 23612, 1054, 64393, 10922, 8878, 7161, 80781, 2902, 581, 2908, 939, 29, 5027, 4221, 23604, 1612, 23786, 5594, 4049, 8517, 5599, 1026, 665, 27141, 1843, 7421, 3399, 8445, 8851, 598, 9181, 355, 3164, 23087, 64857, 3064	772	306	7276	1.50921	0.999969	0.351507	5.68721
GOTERM_BP_FAT	GO:0043067~regulation of programmed cell death	78	7.69231	0.00441701	3725, 148022, 2149, 23513, 4851, 8767, 7124, 8678, 57580, 10293, 8740, 57823, 50650, 8739, 23612, 1051, 10296, 8835, 1054, 64393, 2247, 10922, 8878, 25824, 80781, 7161, 6662, 2902, 2067, 654364, 8870, 7832, 3303, 2908, 581, 3551, 3552, 939, 29, 5027, 440, 9214, 4221, 23604, 1612, 4792, 5594, 84231, 23786, 8517, 4049, 5599, 51750, 51499, 56848, 1026, 665, 27141, 1843, 7422, 7421, 57787, 3399, 2280…	772	545	7276	1.34888	0.999999	0.388495	7.72028
GOTERM_BP_FAT	GO:0010941~regulation of cell death	78	7.69231	0.00478796	3725, 148022, 2149, 23513, 4851, 8767, 7124, 8678, 57580, 10293, 8740, 57823, 50650, 8739, 23612, 1051, 10296, 8835, 1054, 64393, 2247, 10922, 8878, 25824, 80781, 7161, 6662, 2902, 2067, 654364, 8870, 7832, 3303, 2908, 581, 3551, 3552, 939, 29, 5027, 440, 9214, 4221, 23604, 1612, 4792, 5594, 84231, 23786, 8517, 4049, 5599, 51750, 51499, 56848, 1026, 665, 27141, 1843, 7422, 7421, 57787, 3399, 2280…	772	547	7276	1.34395	1	0.402775	8.34233
GOTERM_BP_FAT	GO:0006916~anti-apoptosis	26	2.5641	0.00720661	51750, 7124, 8767, 8678, 51499, 56848, 665, 8739, 1051, 8835, 7422, 8878, 22809, 597, 8870, 598, 3303, 581, 3551, 3552, 939, 355, 9214, 4792, 1612, 3064	772	142	7276	1.72568	1	0.467318	12.3021
GOTERM_BP_FAT	GO:0042981~regulation of apoptosis	76	7.49507	0.0074572	3725, 148022, 2149, 23513, 4851, 8767, 7124, 8678, 57580, 10293, 8740, 57823, 50650, 8739, 23612, 1051, 10296, 8835, 1054, 64393, 10922, 8878, 25824, 80781, 7161, 6662, 2902, 2067, 654364, 8870, 7832, 3303, 2908, 581, 3551, 3552, 939, 29, 5027, 440, 9214, 4221, 23604, 1612, 4792, 5594, 84231, 23786, 8517, 4049, 5599, 51750, 51499, 56848, 1026, 665, 27141, 1843, 7422, 7421, 3399, 22809, 8445, 100,…	772	540	7276	1.32646	1	0.461188	12.703
GOTERM_BP_FAT	GO:0012502~induction of programmed cell death	36	3.5503	0.0217093	4049, 8517, 5599, 148022, 7124, 1026, 665, 27141, 57580, 10293, 57823, 8740, 8739, 50650, 23612, 1051, 1054, 64393, 7421, 10922, 8878, 7161, 8445, 581, 29, 939, 9181, 355, 3164, 23604, 23087, 64857, 1612, 5594, 3064, 23786	772	234	7276	1.44998	1	0.663099	32.8581
GOTERM_BP_FAT	GO:0006917~induction of apoptosis	36	3.5503	0.0217093	4049, 8517, 5599, 148022, 7124, 1026, 665, 27141, 57580, 10293, 57823, 8740, 8739, 50650, 23612, 1051, 1054, 64393, 7421, 10922, 8878, 7161, 8445, 581, 29, 939, 9181, 355, 3164, 23604, 23087, 64857, 1612, 5594, 3064, 23786	772	234	7276	1.44998	1	0.663099	32.8581
GOTERM_BP_FAT	GO:0008624~induction of apoptosis by extracellular signals	14	1.38067	0.0650648	5599, 148022, 581, 7124, 57580, 29, 50650, 355, 9181, 7421, 10922, 8878, 64857, 1612	772	78	7276	1.69164	1	0.840711	70.5091
Annotation Cluster 7	Enrichment Score: 2.1772365433497987
Category	Term	Count	%	PValue	Genes	List Total	Pop Hits	Pop Total	Fold Enrichment	Bonferroni	Benjamini	FDR
GOTERM_BP_FAT	GO:0051101~regulation of DNA binding	23	2.26824	5.05802e-05	3662, 654364, 148022, 7026, 54583, 7124, 8767, 2316, 9759, 3551, 10221, 3383, 55806, 23476, 1054, 27148, 3399, 4221, 3656, 60401, 4792, 4092, 50943	772	85	7276	2.55026	0.150386	0.150386	0.0917626
GOTERM_BP_FAT	GO:0051090~regulation of transcription factor activity	20	1.97239	0.000100269	148022, 7026, 54583, 7124, 8767, 2316, 9759, 3551, 10221, 3383, 55806, 1054, 27148, 3399, 4221, 3656, 60401, 4792, 4092, 50943	772	71	7276	2.65489	0.276085	0.149168	0.18183
GOTERM_BP_FAT	GO:0043433~negative regulation of transcription factor activity	12	1.18343	0.000202797	55806, 1054, 54583, 3399, 2316, 4221, 9759, 3656, 10221, 4792, 4092, 50943	772	31	7276	3.64834	0.479767	0.195735	0.367434
GOTERM_BP_FAT	GO:0051098~regulation of binding	25	2.46548	0.000266253	3662, 4043, 148022, 7026, 7124, 8767, 2316, 10221, 3383, 1054, 27148, 3399, 3656, 4092, 50943, 654364, 54583, 581, 9759, 3551, 55806, 23476, 4221, 60401, 4792	772	107	7276	2.20207	0.575982	0.193051	0.482144
GOTERM_BP_FAT	GO:0051100~negative regulation of binding	13	1.28205	0.000794118	4043, 54583, 2316, 9759, 10221, 55806, 1054, 4221, 3399, 3656, 4792, 4092, 50943	772	41	7276	2.98837	0.922669	0.24754	1.43154
GOTERM_BP_FAT	GO:0043392~negative regulation of DNA binding	12	1.18343	0.000876813	55806, 1054, 54583, 3399, 2316, 4221, 9759, 3656, 10221, 4792, 4092, 50943	772	36	7276	3.14162	0.94077	0.226585	1.5795
GOTERM_BP_FAT	GO:0043388~positive regulation of DNA binding	12	1.18343	0.0159718	3662, 654364, 148022, 23476, 1054, 7124, 8767, 9759, 3551, 3656, 60401, 3383	772	51	7276	2.21762	1	0.631247	25.3401
GOTERM_BP_FAT	GO:0051099~positive regulation of binding	12	1.18343	0.0307694	3662, 654364, 148022, 23476, 1054, 7124, 8767, 9759, 3551, 3656, 60401, 3383	772	56	7276	2.01962	1	0.724999	43.2908
GOTERM_BP_FAT	GO:0051091~positive regulation of transcription factor activity	9	0.887574	0.0790101	148022, 1054, 7124, 8767, 9759, 3551, 3656, 60401, 3383	772	43	7276	1.97265	1	0.872002	77.5493
GOTERM_BP_FAT	GO:0051092~positive regulation of NF-kappaB transcription factor activity	7	0.690335	0.0794821	148022, 7124, 8767, 3551, 3656, 60401, 3383	772	29	7276	2.27497	1	0.871604	77.7572
GOTERM_BP_FAT	GO:0045429~positive regulation of nitric oxide biosynthetic process	3	0.295858	0.328064	148022, 7124, 3383	772	11	7276	2.57042	1	0.984799	99.9265
GOTERM_BP_FAT	GO:0045428~regulation of nitric oxide biosynthetic process	3	0.295858	0.48253	148022, 7124, 3383	772	15	7276	1.88497	1	0.995172	99.9994
GOTERM_BP_FAT	GO:0044092~negative regulation of molecular function	26	2.5641	0.532995	4043, 113, 2316, 10221, 1026, 27250, 8484, 1844, 1054, 3399, 7161, 3656, 4092, 57761, 50943, 57620, 2550, 54583, 9759, 5702, 55806, 5998, 3164, 4221, 4792, 161742	772	236	7276	1.03833	1	0.997094	99.9999
Annotation Cluster 8	Enrichment Score: 2.0526743406209516
Category	Term	Count	%	PValue	Genes	List Total	Pop Hits	Pop Total	Fold Enrichment	Bonferroni	Benjamini	FDR
GOTERM_BP_FAT	GO:0006952~defense response	44	4.33925	0.00253499	2053, 148022, 2625, 2149, 3783, 7124, 8767, 6892, 8678, 665, 1604, 57679, 57823, 23308, 1051, 1054, 7920, 57115, 23406, 6499, 25824, 6614, 3656, 720, 7161, 1269, 8347, 10800, 401251, 3055, 50848, 10312, 9759, 3552, 3487, 4282, 5027, 8455, 9214, 1236, 1378, 4067, 3665, 9466	772	264	7276	1.57081	0.999719	0.32256	4.50232
GOTERM_BP_FAT	GO:0009611~response to wounding	38	3.74753	0.0134674	2053, 2004, 148022, 2149, 4851, 7124, 8767, 10672, 8761, 949, 1604, 1051, 6338, 2247, 3678, 2596, 3399, 25824, 6614, 3656, 720, 7161, 1269, 10800, 50848, 581, 9759, 3552, 3487, 5467, 4282, 5027, 8455, 1236, 1378, 2162, 4067, 3665	772	242	7276	1.47994	1	0.605251	21.815
GOTERM_BP_FAT	GO:0006954~inflammatory response	25	2.46548	0.0203572	2053, 148022, 2149, 7124, 8767, 1604, 1051, 25824, 720, 3656, 7161, 6614, 1269, 10800, 50848, 9759, 3487, 3552, 4282, 5027, 8455, 1236, 1378, 4067, 3665	772	147	7276	1.60287	1	0.656591	31.1537
Annotation Cluster 9	Enrichment Score: 1.8875663989765568
Category	Term	Count	%	PValue	Genes	List Total	Pop Hits	Pop Total	Fold Enrichment	Bonferroni	Benjamini	FDR
SP_PIR_KEYWORDS	lysosome	21	2.07101	0.00547566	968, 4125, 220002, 2629, 27074, 4758, 2517, 5476, 1200, 66005, 2588, 3916, 410, 3425, 9516, 53, 7805, 3108, 1509, 57192, 411	995	106	9626	1.91662	0.951991	0.397134	7.70572
GOTERM_CC_FAT	GO:0005764~lysosome	26	2.5641	0.0110517	3112, 968, 4125, 2629, 4758, 8692, 20, 66005, 410, 3108, 7805, 1509, 100, 57192, 411, 220002, 27074, 2517, 5476, 1200, 2588, 3916, 3425, 9516, 53, 11337	691	146	6466	1.6664	0.995732	0.93467	14.7538
GOTERM_CC_FAT	GO:0000323~lytic vacuole	26	2.5641	0.0110517	3112, 968, 4125, 2629, 4758, 8692, 20, 66005, 410, 3108, 7805, 1509, 100, 57192, 411, 220002, 27074, 2517, 5476, 1200, 2588, 3916, 3425, 9516, 53, 11337	691	146	6466	1.6664	0.995732	0.93467	14.7538
KEGG_PATHWAY	hsa04142:Lysosome	20	1.97239	0.0123307	968, 10312, 4125, 2629, 27074, 4758, 2517, 20, 5476, 1200, 9114, 2588, 3916, 410, 3425, 53, 7805, 9583, 1509, 411	349	91	2837	1.78658	0.880168	0.506987	14.0597
GOTERM_CC_FAT	GO:0005773~vacuole	27	2.66272	0.0442468	3112, 968, 4125, 2629, 4758, 8692, 20, 66005, 410, 3108, 7805, 1509, 100, 57192, 411, 220002, 27074, 2517, 5476, 1200, 9114, 2588, 3916, 3425, 9516, 53, 11337	691	173	6466	1.46041	1	0.819002	47.7972
Annotation Cluster 10	Enrichment Score: 1.8744573023305402
Category	Term	Count	%	PValue	Genes	List Total	Pop Hits	Pop Total	Fold Enrichment	Bonferroni	Benjamini	FDR
GOTERM_BP_FAT	GO:0016052~carbohydrate catabolic process	17	1.67653	0.000660077	3099, 226, 230, 5211, 8692, 2517, 5834, 66005, 57115, 2527, 5236, 55526, 2023, 2026, 5214, 2530, 2821	772	63	7276	2.54322	0.880862	0.262083	1.19128
GOTERM_BP_FAT	GO:0019318~hexose metabolic process	26	2.5641	0.000846977	5164, 5106, 5163, 4125, 7124, 5210, 5211, 5209, 2527, 55526, 23324, 5261, 2026, 3099, 226, 230, 5467, 2517, 11188, 5834, 7264, 5236, 2023, 5214, 2530, 2821	772	122	7276	2.00858	0.934788	0.238916	1.52614
GOTERM_BP_FAT	GO:0005996~monosaccharide metabolic process	29	2.85996	0.00101437	5164, 5106, 10402, 4125, 5163, 7124, 5210, 5211, 5209, 2527, 55526, 23324, 5261, 2026, 3099, 226, 230, 5467, 2517, 56548, 11188, 5834, 7264, 5236, 9942, 2023, 5214, 2530, 2821	772	144	7276	1.89806	0.961991	0.222393	1.82514
KEGG_PATHWAY	hsa00051:Fructose and mannose metabolism	10	0.986193	0.001371	3099, 4351, 5209, 29085, 7264, 226, 230, 5214, 5210, 5211	349	24	2837	3.38706	0.209114	0.209114	1.66144
SP_PIR_KEYWORDS	glycolysis	10	0.986193	0.00144656	3099, 56548, 226, 230, 55526, 2023, 2026, 5214, 2821, 5211	995	28	9626	3.45513	0.550907	0.181377	2.09194
GOTERM_BP_FAT	GO:0006096~glycolysis	10	0.986193	0.00377239	3099, 226, 230, 5236, 55526, 2023, 2026, 5214, 2821, 5211	772	31	7276	3.04028	0.999995	0.385597	6.6298
GOTERM_BP_FAT	GO:0006000~fructose metabolic process	6	0.591716	0.00552758	5209, 226, 230, 5214, 5210, 5211	772	12	7276	4.71244	1	0.427706	9.57082
GOTERM_BP_FAT	GO:0019320~hexose catabolic process	12	1.18343	0.00611152	3099, 226, 230, 2527, 5236, 55526, 2023, 2026, 5214, 2530, 2821, 5211	772	45	7276	2.5133	1	0.431262	10.5297
GOTERM_BP_FAT	GO:0044275~cellular carbohydrate catabolic process	13	1.28205	0.00698691	3099, 226, 230, 5211, 5834, 2527, 5236, 55526, 2023, 2026, 5214, 2530, 2821	772	52	7276	2.35622	1	0.466088	11.9492
KEGG_PATHWAY	hsa00010:Glycolysis / Gluconeogenesis	11	1.08481	0.00733732	3099, 55902, 5106, 226, 230, 5236, 2023, 2026, 5214, 2821, 5211	349	35	2837	2.55481	0.71615	0.467224	8.60076
GOTERM_BP_FAT	GO:0046365~monosaccharide catabolic process	12	1.18343	0.00862406	3099, 226, 230, 2527, 5236, 55526, 2023, 2026, 5214, 2530, 2821, 5211	772	47	7276	2.40635	1	0.485448	14.5471
GOTERM_BP_FAT	GO:0046164~alcohol catabolic process	12	1.18343	0.0159718	3099, 226, 230, 2527, 5236, 55526, 2023, 2026, 5214, 2530, 2821, 5211	772	51	7276	2.21762	1	0.631247	25.3401
GOTERM_MF_FAT	GO:0008443~phosphofructokinase activity	4	0.394477	0.0184677	5209, 5214, 5210, 5211	723	6	6823	6.29138	1	0.852289	25.5822
GOTERM_BP_FAT	GO:0006006~glucose metabolic process	18	1.77515	0.0188221	3099, 5164, 5106, 226, 230, 5163, 7124, 5467, 5211, 11188, 5834, 5236, 55526, 2023, 5261, 2026, 5214, 2821	772	94	7276	1.80476	1	0.652004	29.1691
GOTERM_MF_FAT	GO:0019200~carbohydrate kinase activity	6	0.591716	0.0211805	3099, 5209, 9942, 5214, 5210, 5211	723	16	6823	3.5389	1	0.864229	28.7765
GOTERM_BP_FAT	GO:0006007~glucose catabolic process	10	0.986193	0.0215748	3099, 226, 230, 5236, 55526, 2023, 2026, 5214, 2821, 5211	772	40	7276	2.35622	1	0.666478	32.6903
KEGG_PATHWAY	hsa00030:Pentose phosphate pathway	7	0.690335	0.0219367	226, 230, 5236, 7086, 5214, 2821, 5211	349	19	2837	2.99487	0.977471	0.612575	23.7285
SP_PIR_KEYWORDS	gluconeogenesis	4	0.394477	0.0279439	5106, 226, 230, 2821	995	7	9626	5.52821	1	0.602254	33.8941
SP_PIR_KEYWORDS	allosteric enzyme	7	0.690335	0.0316265	3099, 790, 5834, 622, 875, 5214, 5211	995	24	9626	2.82169	1	0.588768	37.4588
SP_PIR_KEYWORDS	tetramer	3	0.295858	0.0554749	226, 230, 5214	995	4	9626	7.25578	1	0.627043	56.5479
GOTERM_MF_FAT	GO:0070061~fructose binding	3	0.295858	0.0580315	226, 5214, 5211	723	4	6823	7.0778	1	0.966881	61.2349
GOTERM_BP_FAT	GO:0030388~fructose 1,6-bisphosphate metabolic process	3	0.295858	0.0581832	226, 230, 5214	772	4	7276	7.06865	1	0.824481	66.3105
GOTERM_MF_FAT	GO:0048029~monosaccharide binding	5	0.493097	0.175645	3099, 226, 4125, 5214, 5211	723	21	6823	2.24692	1	0.98525	95.3195
KEGG_PATHWAY	hsa00052:Galactose metabolism	4	0.394477	0.347554	3099, 5236, 5214, 5211	349	17	2837	1.91269	1	0.912319	99.4565
GOTERM_BP_FAT	GO:0006091~generation of precursor metabolites and energy	26	2.5641	0.386059	2232, 5211, 9415, 2109, 3418, 55526, 5261, 2026, 3099, 10312, 226, 230, 220002, 5467, 9703, 8802, 9114, 5834, 51167, 5236, 9942, 11068, 2023, 5214, 9605, 2821	772	220	7276	1.11385	1	0.989358	99.9857
Annotation Cluster 11	Enrichment Score: 1.802507714340086
Category	Term	Count	%	PValue	Genes	List Total	Pop Hits	Pop Total	Fold Enrichment	Bonferroni	Benjamini	FDR
GOTERM_BP_FAT	GO:0001776~leukocyte homeostasis	10	0.986193	0.00294895	10603, 5027, 115650, 8517, 355, 581, 4221, 3551, 8740, 50943	772	30	7276	3.14162	0.999926	0.338814	5.21909
GOTERM_BP_FAT	GO:0002260~lymphocyte homeostasis	9	0.887574	0.00543335	10603, 5027, 115650, 8517, 355, 581, 3551, 8740, 50943	772	27	7276	3.14162	1	0.432354	9.41518
GOTERM_BP_FAT	GO:0048872~homeostasis of number of cells	15	1.47929	0.017433	115650, 8517, 2149, 581, 3551, 8740, 10603, 5027, 10296, 355, 1054, 7422, 4221, 4067, 50943	772	72	7276	1.96351	1	0.649832	27.3268
GOTERM_BP_FAT	GO:0001782~B cell homeostasis	5	0.493097	0.0224586	10603, 115650, 8517, 581, 3551	772	11	7276	4.28403	1	0.664569	33.7854
GOTERM_BP_FAT	GO:0043029~T cell homeostasis	5	0.493097	0.154871	5027, 355, 581, 8740, 50943	772	20	7276	2.35622	1	0.931706	95.2831
Annotation Cluster 12	Enrichment Score: 1.7427377444876269
Category	Term	Count	%	PValue	Genes	List Total	Pop Hits	Pop Total	Fold Enrichment	Bonferroni	Benjamini	FDR
GOTERM_CC_FAT	GO:0005576~extracellular region	81	7.98817	0.00494201	2149, 84859, 7124, 84572, 60343, 3383, 8740, 2247, 2208, 255631, 80781, 6614, 89797, 80737, 29992, 8600, 5175, 633, 3489, 3552, 3487, 55959, 5364, 939, 8190, 6692, 28514, 9703, 8455, 3543, 2162, 83854, 4049, 51750, 6804, 2316, 7414, 1690, 8614, 81792, 10522, 10220, 667, 286204, 7422, 66005, 57115, 7423, 410, 23324, 720, 1506, 63827, 1509, 643866, 100, 64175, 79174, 81029, 90693, 79879, 2550, 9423…	691	570	6466	1.32974	0.912187	0.912187	6.86882
SP_PIR_KEYWORDS	Secreted	61	6.01578	0.012017	84859, 7124, 84572, 60343, 8740, 2208, 80781, 6614, 80737, 29992, 8600, 633, 3489, 3487, 3552, 5364, 6692, 8190, 9703, 8455, 3543, 2162, 83854, 4049, 51750, 6804, 1690, 8614, 81792, 10522, 10220, 286204, 7422, 66005, 57115, 7423, 720, 23324, 63827, 643866, 64175, 81029, 79174, 90693, 79879, 2550, 9423, 1298, 220001, 284361, 23529, 4282, 355, 4811, 79924, 27433, 83729, 89932, 9622, 2821, 5818	995	436	9626	1.35352	0.998751	0.455444	16.1854
GOTERM_CC_FAT	GO:0044421~extracellular region part	41	4.04339	0.0995608	4049, 7124, 1690, 81792, 3383, 10220, 8740, 667, 7422, 2247, 410, 255631, 720, 80781, 1506, 89797, 63827, 64175, 100, 8600, 81029, 9423, 5175, 226, 1298, 633, 3489, 3552, 3487, 55959, 23529, 4282, 8190, 8455, 4811, 89932, 112616, 3931, 4242, 2821, 83854	691	306	6466	1.25378	1	0.893414	77.8283
Annotation Cluster 13	Enrichment Score: 1.6422806911381507
Category	Term	Count	%	PValue	Genes	List Total	Pop Hits	Pop Total	Fold Enrichment	Bonferroni	Benjamini	FDR
GOTERM_CC_FAT	GO:0044459~plasma membrane part	128	12.6233	0.020279	10347, 10400, 54518, 9456, 22872, 2149, 1318, 23513, 949, 59285, 10296, 3927, 2208, 3678, 7805, 2852, 8600, 3710, 10908, 5364, 939, 5027, 28514, 9057, 3687, 92799, 1378, 8312, 3916, 25839, 160, 84687, 115650, 9986, 2769, 2319, 7414, 10672, 9363, 2838, 2596, 410, 1269, 10800, 101, 643866, 4092, 100, 9231, 91703, 1445, 29967, 8851, 598, 93, 10312, 147040, 285704, 495, 9181, 493, 9170, 7106, 2185, 7…	691	1010	6466	1.1859	0.999957	0.919124	25.4928
GOTERM_CC_FAT	GO:0031226~intrinsic to plasma membrane	69	6.80473	0.0236056	113, 2149, 9456, 1318, 3783, 7124, 3385, 7791, 949, 23555, 9415, 3383, 10652, 10296, 3775, 2208, 3678, 8501, 7805, 2995, 2852, 8600, 10057, 1944, 2902, 3710, 5364, 939, 5027, 28514, 9057, 8455, 6510, 3687, 1236, 92799, 1378, 3916, 84231, 2030, 3561, 9986, 6536, 3460, 1604, 2838, 3459, 3177, 1269, 10800, 101, 57192, 8506, 29967, 2550, 10312, 93, 147040, 285704, 495, 28968, 493, 9170, 7106, 6574, 4…	691	506	6466	1.27602	0.999992	0.904236	29.0453
GOTERM_CC_FAT	GO:0005887~integral to plasma membrane	67	6.6075	0.0247227	113, 2149, 9456, 1318, 3783, 7124, 3385, 7791, 949, 23555, 9415, 3383, 10652, 10296, 3775, 2208, 3678, 8501, 7805, 2995, 2852, 8600, 10057, 1944, 2902, 3710, 5364, 939, 5027, 28514, 9057, 8455, 6510, 3687, 1236, 92799, 1378, 3916, 2030, 3561, 9986, 6536, 3460, 1604, 2838, 3459, 3177, 1269, 10800, 101, 57192, 8506, 29967, 2550, 10312, 93, 147040, 495, 28968, 493, 9170, 7106, 6574, 4067, 9620, 9466…	691	490	6466	1.27949	0.999995	0.871081	30.2024
Annotation Cluster 14	Enrichment Score: 1.4818663321413563
Category	Term	Count	%	PValue	Genes	List Total	Pop Hits	Pop Total	Fold Enrichment	Bonferroni	Benjamini	FDR
GOTERM_BP_FAT	GO:0002449~lymphocyte mediated immunity	11	1.08481	0.00743306	2067, 355, 1054, 1378, 4063, 720, 3108, 3383, 1604, 939, 57823	772	40	7276	2.59184	1	0.468791	12.6645
GOTERM_BP_FAT	GO:0002443~leukocyte mediated immunity	12	1.18343	0.0159718	2067, 355, 1054, 1378, 4063, 720, 3108, 4067, 3383, 1604, 939, 57823	772	51	7276	2.21762	1	0.631247	25.3401
GOTERM_BP_FAT	GO:0019724~B cell mediated immunity	8	0.788955	0.0338497	2067, 355, 1378, 4063, 720, 3108, 1604, 939	772	30	7276	2.5133	1	0.741556	46.4742
GOTERM_BP_FAT	GO:0002460~adaptive immune response based on somatic recombination of immune receptors built from immunoglobulin superfamily domains	10	0.986193	0.049236	2067, 355, 7422, 1378, 4063, 720, 3108, 3383, 1604, 939	772	46	7276	2.04888	1	0.800244	60.0034
GOTERM_BP_FAT	GO:0002250~adaptive immune response	10	0.986193	0.049236	2067, 355, 7422, 1378, 4063, 720, 3108, 3383, 1604, 939	772	46	7276	2.04888	1	0.800244	60.0034
GOTERM_BP_FAT	GO:0002252~immune effector process	14	1.38067	0.0547047	2067, 148022, 665, 57823, 939, 3383, 1604, 355, 1054, 1378, 4063, 720, 3108, 4067	772	76	7276	1.73616	1	0.819139	63.9792
GOTERM_BP_FAT	GO:0016064~immunoglobulin mediated immune response	7	0.690335	0.0794821	2067, 1378, 4063, 720, 3108, 1604, 939	772	29	7276	2.27497	1	0.871604	77.7572
Annotation Cluster 15	Enrichment Score: 1.4580574237963855
Category	Term	Count	%	PValue	Genes	List Total	Pop Hits	Pop Total	Fold Enrichment	Bonferroni	Benjamini	FDR
GOTERM_BP_FAT	GO:0007155~cell adhesion	41	4.04339	0.0182002	3280, 23513, 2319, 7414, 7124, 3385, 7791, 949, 3383, 57823, 667, 10296, 3678, 8500, 6614, 255631, 80781, 8502, 63827, 101, 6662, 50848, 9231, 8506, 654364, 8851, 5175, 285704, 5467, 9404, 8190, 8727, 3687, 4811, 10024, 7264, 4063, 4162, 2185, 9620, 5818	772	271	7276	1.4259	1	0.659051	28.3498
GOTERM_BP_FAT	GO:0022610~biological adhesion	41	4.04339	0.0192448	3280, 23513, 2319, 7414, 7124, 3385, 7791, 949, 3383, 57823, 667, 10296, 3678, 8500, 6614, 255631, 80781, 8502, 63827, 101, 6662, 50848, 9231, 8506, 654364, 8851, 5175, 285704, 5467, 9404, 8190, 8727, 3687, 4811, 10024, 7264, 4063, 4162, 2185, 9620, 5818	772	272	7276	1.42066	1	0.653962	29.7209
SP_PIR_KEYWORDS	cell adhesion	19	1.87377	0.120625	8506, 5175, 2319, 7414, 3385, 7791, 667, 3383, 3687, 4811, 10024, 3678, 4162, 4063, 6614, 80781, 8502, 100, 5818	995	130	9626	1.41395	1	0.751874	84.6997
Annotation Cluster 16	Enrichment Score: 1.4571864614156045
Category	Term	Count	%	PValue	Genes	List Total	Pop Hits	Pop Total	Fold Enrichment	Bonferroni	Benjamini	FDR
GOTERM_BP_FAT	GO:0043410~positive regulation of MAPKKK cascade	9	0.887574	0.0107689	5027, 9170, 2149, 8312, 7124, 8767, 60401, 84231, 939	772	30	7276	2.82746	1	0.531577	17.8411
GOTERM_BP_FAT	GO:0010627~regulation of protein kinase cascade	29	2.85996	0.0144611	4049, 148022, 347734, 2149, 7124, 8767, 2316, 4734, 8651, 27250, 23612, 8878, 7161, 29969, 3551, 23529, 5467, 939, 5027, 9170, 8312, 875, 4221, 2185, 9516, 60401, 6574, 4067, 84231	772	173	7276	1.57989	1	0.616278	23.2322
GOTERM_BP_FAT	GO:0070304~positive regulation of stress-activated protein kinase signaling pathway	6	0.591716	0.0213062	8312, 7124, 8767, 60401, 4067, 939	772	16	7276	3.53433	1	0.667606	32.3541
GOTERM_BP_FAT	GO:0043408~regulation of MAPKKK cascade	15	1.47929	0.0218388	29969, 2149, 8767, 7124, 27250, 939, 5027, 9170, 8312, 4221, 875, 7161, 2185, 60401, 84231	772	74	7276	1.91045	1	0.659705	33.0192
GOTERM_BP_FAT	GO:0070302~regulation of stress-activated protein kinase signaling pathway	12	1.18343	0.0272325	29969, 8312, 875, 7124, 4221, 8767, 2185, 7161, 60401, 4067, 27250, 939	772	55	7276	2.05634	1	0.709327	39.4149
GOTERM_BP_FAT	GO:0080135~regulation of cellular response to stress	15	1.47929	0.0299442	29969, 51750, 7124, 8767, 8678, 27250, 939, 1054, 8312, 4221, 875, 7161, 2185, 60401, 4067	772	77	7276	1.83601	1	0.729114	42.408
GOTERM_BP_FAT	GO:0001932~regulation of protein amino acid phosphorylation	18	1.77515	0.029978	3725, 29969, 581, 7124, 8651, 23529, 116496, 27250, 5027, 2247, 8312, 84687, 4221, 875, 7161, 2185, 4067, 4092	772	99	7276	1.71361	1	0.724825	42.4444
GOTERM_BP_FAT	GO:0046328~regulation of JNK cascade	11	1.08481	0.0437333	29969, 8312, 875, 7124, 4221, 8767, 2185, 7161, 60401, 27250, 939	772	52	7276	1.99372	1	0.773586	55.5869
GOTERM_BP_FAT	GO:0046330~positive regulation of JNK cascade	5	0.493097	0.052758	8312, 7124, 8767, 60401, 939	772	14	7276	3.36603	1	0.813473	62.6088
GOTERM_BP_FAT	GO:0010740~positive regulation of protein kinase cascade	19	1.87377	0.0579491	4049, 148022, 2149, 347734, 7124, 8767, 2316, 4734, 23529, 5467, 939, 5027, 9170, 8312, 9516, 60401, 6574, 4067, 84231	772	115	7276	1.55715	1	0.825974	66.1583
GOTERM_BP_FAT	GO:0043506~regulation of JUN kinase activity	5	0.493097	0.394902	29969, 875, 2185, 7161, 27250	772	30	7276	1.57081	1	0.990063	99.989
Annotation Cluster 17	Enrichment Score: 1.4346320457266597
Category	Term	Count	%	PValue	Genes	List Total	Pop Hits	Pop Total	Fold Enrichment	Bonferroni	Benjamini	FDR
GOTERM_MF_FAT	GO:0003714~transcription corepressor activity	22	2.16963	0.006285	4863, 10346, 7536, 2004, 7026, 10848, 9242, 9572, 55729, 8861, 53335, 5702, 55806, 7050, 55509, 4601, 3399, 2023, 22809, 8819, 3064, 57761	723	112	6823	1.85371	0.998449	0.884242	9.51086
GOTERM_MF_FAT	GO:0008134~transcription factor binding	56	5.52268	0.0141186	3725, 10346, 7536, 7023, 2004, 7026, 9242, 53335, 196, 7392, 6929, 55509, 1054, 10488, 9149, 6499, 401251, 50943, 57761, 5702, 55806, 4601, 23125, 2023, 4792, 861, 3662, 57658, 2625, 9572, 8861, 55729, 2316, 1786, 10221, 22954, 10011, 7421, 7920, 27148, 3399, 5308, 22809, 8819, 4863, 10514, 29969, 10848, 8609, 9759, 3159, 5467, 7050, 10498, 10025, 3064	723	389	6823	1.35855	1	0.875585	20.1799
GOTERM_MF_FAT	GO:0016564~transcription repressor activity	32	3.15582	0.0551547	10320, 10346, 7536, 2004, 7026, 9242, 9572, 3280, 55729, 8861, 53335, 22955, 55509, 3399, 122953, 22809, 8819, 57761, 54815, 50943, 4863, 10848, 10865, 9759, 5702, 5467, 55806, 7050, 4601, 2023, 83933, 3064	723	219	6823	1.37893	1	0.96742	59.3151
GOTERM_MF_FAT	GO:0003712~transcription cofactor activity	32	3.15582	0.373072	10346, 7536, 7023, 57658, 2004, 7026, 9242, 9572, 55729, 8861, 53335, 22954, 55509, 10011, 10488, 3399, 9149, 22809, 8819, 57761, 4863, 10848, 8609, 5702, 3159, 55806, 7050, 10498, 10025, 4601, 2023, 3064	723	274	6823	1.10214	1	0.996886	99.939
Annotation Cluster 18	Enrichment Score: 1.3906437911976202
Category	Term	Count	%	PValue	Genes	List Total	Pop Hits	Pop Total	Fold Enrichment	Bonferroni	Benjamini	FDR
INTERPRO	IPR019471:Interferon regulatory factor-3	4	0.394477	0.0182625	3662, 10379, 3663, 3665	914	6	8665	6.3202	1	0.98771	26.2526
INTERPRO	IPR017855:SMAD domain-like	5	0.493097	0.0303723	3662, 10379, 3663, 3665, 4092	914	12	8665	3.95013	1	0.981961	39.9261
UP_SEQ_FEATURE	DNA-binding region:Tryptophan pentad repeat	4	0.394477	0.041294	3662, 10379, 3663, 3665	994	8	9620	4.83903	1	0.997945	52.6961
INTERPRO	IPR001346:Interferon regulatory factor	4	0.394477	0.0435438	3662, 10379, 3663, 3665	914	8	8665	4.74015	1	0.992584	52.0768
INTERPRO	IPR019817:Interferon regulatory factor, conserved site	4	0.394477	0.0435438	3662, 10379, 3663, 3665	914	8	8665	4.74015	1	0.992584	52.0768
SMART	SM00348:IRF	4	0.394477	0.0491437	3662, 10379, 3663, 3665	520	8	4697	4.51635	0.999999	0.968314	48.5252
PIR_SUPERFAMILY	PIRSF005710:interferon regulatory factor 3-9	3	0.295858	0.086347	3662, 10379, 3663	391	5	3772	5.78824	1	1	72.102
Annotation Cluster 19	Enrichment Score: 1.3395585801905858
Category	Term	Count	%	PValue	Genes	List Total	Pop Hits	Pop Total	Fold Enrichment	Bonferroni	Benjamini	FDR
GOTERM_BP_FAT	GO:0031668~cellular response to extracellular stimulus	12	1.18343	0.00281647	7392, 3725, 8739, 5027, 440, 7421, 84687, 6720, 8678, 1026, 1509, 4067	772	41	7276	2.7585	0.999887	0.338382	4.99026
GOTERM_BP_FAT	GO:0009991~response to extracellular stimulus	22	2.16963	0.0198163	3725, 4049, 10400, 8678, 1026, 8614, 7392, 1843, 8739, 5027, 440, 7421, 7920, 8273, 84687, 6720, 410, 6499, 1509, 4067, 401251, 411	772	124	7276	1.67215	1	0.658641	30.4605
GOTERM_BP_FAT	GO:0031669~cellular response to nutrient levels	8	0.788955	0.0398717	7392, 3725, 8739, 440, 7421, 6720, 8678, 1509	772	31	7276	2.43222	1	0.766983	52.2165
GOTERM_BP_FAT	GO:0031667~response to nutrient levels	18	1.77515	0.0807142	3725, 4049, 10400, 8678, 8614, 7392, 1843, 8739, 440, 7421, 7920, 8273, 6720, 410, 6499, 1509, 401251, 411	772	112	7276	1.51471	1	0.869813	78.2914
GOTERM_BP_FAT	GO:0009267~cellular response to starvation	6	0.591716	0.0887466	3725, 8739, 440, 6720, 8678, 1509	772	23	7276	2.45866	1	0.880405	81.4879
GOTERM_BP_FAT	GO:0042594~response to starvation	6	0.591716	0.117908	3725, 8739, 440, 6720, 8678, 1509	772	25	7276	2.26197	1	0.905948	89.7415
GOTERM_BP_FAT	GO:0007584~response to nutrient	12	1.18343	0.223384	7392, 1843, 4049, 10400, 7920, 7421, 8273, 410, 6499, 8614, 401251, 411	772	80	7276	1.41373	1	0.96254	98.9831
Annotation Cluster 20	Enrichment Score: 1.1899703475182812
Category	Term	Count	%	PValue	Genes	List Total	Pop Hits	Pop Total	Fold Enrichment	Bonferroni	Benjamini	FDR
UP_SEQ_FEATURE	cross-link:Glycyl lysine isopeptide (Lys-Gly) (interchain with G-Cter in ubiquitin)	22	2.16963	0.0444532	8969, 654364, 8517, 128312, 2908, 3006, 3551, 667, 56897, 3638, 8802, 3013, 7922, 6748, 8140, 8347, 5111, 8502, 4792, 8341, 140685, 55624	994	138	9620	1.54288	1	0.998201	55.3881
SP_PIR_KEYWORDS	isopeptide bond	31	3.0572	0.065089	10320, 4209, 8969, 8517, 128312, 3006, 667, 1051, 3638, 3013, 7922, 7161, 6748, 8140, 8347, 5111, 8502, 81605, 8341, 140685, 55624, 4092, 654364, 2908, 9759, 3551, 56897, 9820, 8802, 875, 4792	995	219	9626	1.36943	1	0.665353	62.5786
SP_PIR_KEYWORDS	ubl conjugation	52	5.12821	0.0930418	10346, 4209, 8969, 128312, 23513, 3006, 57820, 3383, 1051, 3638, 3013, 7161, 8502, 140685, 654364, 81620, 10868, 2908, 5702, 3551, 409, 56897, 28514, 9820, 875, 4792, 84231, 10320, 8517, 8861, 113130, 10273, 5187, 1786, 1026, 23481, 22954, 667, 23295, 7922, 1643, 6748, 8347, 5111, 8140, 55624, 8341, 4092, 9759, 29116, 8802, 3064	995	411	9626	1.22401	1	0.715192	75.979
Annotation Cluster 21	Enrichment Score: 1.1529212955994628
Category	Term	Count	%	PValue	Genes	List Total	Pop Hits	Pop Total	Fold Enrichment	Bonferroni	Benjamini	FDR
UP_SEQ_FEATURE	domain:DOC	4	0.394477	0.017262	9820, 79654, 23140, 8924	994	6	9620	6.45205	1	0.970913	26.5889
INTERPRO	IPR004939:Anaphase-promoting complex, subunit 10	4	0.394477	0.0182625	9820, 79654, 23140, 8924	914	6	8665	6.3202	1	0.98771	26.2526
GOTERM_BP_FAT	GO:0007088~regulation of mitosis	10	0.986193	0.0215748	4049, 9820, 79654, 9088, 7124, 23140, 1104, 3552, 8924, 9700	772	40	7276	2.35622	1	0.666478	32.6903
GOTERM_BP_FAT	GO:0051783~regulation of nuclear division	10	0.986193	0.0215748	4049, 9820, 79654, 9088, 7124, 23140, 1104, 3552, 8924, 9700	772	40	7276	2.35622	1	0.666478	32.6903
GOTERM_CC_FAT	GO:0005680~anaphase-promoting complex	4	0.394477	0.154365	9820, 79654, 23140, 8924	691	13	6466	2.87922	1	0.917478	91.0034
GOTERM_BP_FAT	GO:0030071~regulation of mitotic metaphase/anaphase transition	5	0.493097	0.154871	9820, 79654, 23140, 8924, 9700	772	20	7276	2.35622	1	0.931706	95.2831
GOTERM_CC_FAT	GO:0000152~nuclear ubiquitin ligase complex	4	0.394477	0.26984	9820, 79654, 23140, 8924	691	17	6466	2.20175	1	0.933399	98.9081
GOTERM_CC_FAT	GO:0000151~ubiquitin ligase complex	9	0.887574	0.631624	9820, 10277, 79654, 10273, 23140, 4734, 8924, 84231, 10444	691	80	6466	1.05271	1	0.985931	99.9999
Annotation Cluster 22	Enrichment Score: 1.152825400730953
Category	Term	Count	%	PValue	Genes	List Total	Pop Hits	Pop Total	Fold Enrichment	Bonferroni	Benjamini	FDR
GOTERM_MF_FAT	GO:0046983~protein dimerization activity	49	4.83235	0.0109988	3725, 2053, 5164, 54102, 3727, 57679, 7392, 1051, 1628, 6929, 55509, 1054, 10488, 1820, 10300, 122953, 50943, 23649, 10538, 581, 3551, 5027, 9702, 440, 8312, 23475, 875, 861, 10320, 8517, 8861, 6804, 10273, 2316, 665, 7422, 3656, 22809, 2026, 64764, 598, 495, 8802, 3164, 54982, 9889, 58528, 9620, 5818	723	327	6823	1.41412	0.999988	0.941389	16.0806
GOTERM_MF_FAT	GO:0042803~protein homodimerization activity	27	2.66272	0.116112	2053, 861, 5164, 8861, 2316, 10273, 665, 57679, 7392, 1051, 6929, 7422, 10488, 1820, 3656, 2026, 50943, 581, 5027, 9702, 3164, 440, 54982, 8312, 23475, 875, 5818	723	193	6823	1.32021	1	0.980885	85.8641
GOTERM_MF_FAT	GO:0042802~identical protein binding	49	4.83235	0.272459	2053, 5164, 10856, 7124, 57679, 7392, 1051, 23612, 6929, 10488, 1820, 50943, 654364, 581, 3551, 10379, 5027, 9702, 440, 8312, 23475, 875, 586, 23604, 4792, 84231, 861, 8861, 10273, 2316, 665, 5210, 1912, 5211, 7422, 5209, 3656, 2026, 91703, 598, 226, 154810, 285704, 355, 6676, 3164, 54982, 1632, 5818	723	415	6823	1.11426	1	0.991765	99.354
Annotation Cluster 23	Enrichment Score: 1.151876870900657
Category	Term	Count	%	PValue	Genes	List Total	Pop Hits	Pop Total	Fold Enrichment	Bonferroni	Benjamini	FDR
GOTERM_BP_FAT	GO:0035023~regulation of Rho protein signal transduction	12	1.18343	0.0183824	50650, 10160, 9181, 201176, 9170, 23513, 55200, 2185, 64857, 57580, 57679, 29	772	52	7276	2.17497	1	0.656129	28.5908
GOTERM_BP_FAT	GO:0032321~positive regulation of Rho GTPase activity	4	0.394477	0.0441707	201176, 23513, 2185, 57679	772	8	7276	4.71244	1	0.77356	55.9541
GOTERM_BP_FAT	GO:0032855~positive regulation of Rac GTPase activity	3	0.295858	0.0581832	23513, 2185, 57679	772	4	7276	7.06865	1	0.824481	66.3105
GOTERM_BP_FAT	GO:0032318~regulation of Ras GTPase activity	10	0.986193	0.0621009	79735, 27352, 25771, 201176, 23216, 54662, 23513, 2185, 28964, 57679	772	48	7276	1.96351	1	0.836678	68.7653
GOTERM_BP_FAT	GO:0032320~positive regulation of Ras GTPase activity	4	0.394477	0.0806992	201176, 23513, 2185, 57679	772	10	7276	3.76995	1	0.871757	78.285
GOTERM_BP_FAT	GO:0043087~regulation of GTPase activity	11	1.08481	0.081669	79735, 27352, 25771, 201176, 23216, 392, 54662, 23513, 2185, 28964, 57679	772	58	7276	1.78748	1	0.867136	78.697
GOTERM_BP_FAT	GO:0043547~positive regulation of GTPase activity	4	0.394477	0.152029	201176, 23513, 2185, 57679	772	13	7276	2.89996	1	0.928885	94.9867
GOTERM_BP_FAT	GO:0032319~regulation of Rho GTPase activity	4	0.394477	0.207348	201176, 23513, 2185, 57679	772	15	7276	2.5133	1	0.956397	98.5265
Annotation Cluster 24	Enrichment Score: 1.1454303435163649
Category	Term	Count	%	PValue	Genes	List Total	Pop Hits	Pop Total	Fold Enrichment	Bonferroni	Benjamini	FDR
INTERPRO	IPR013088:Zinc finger, NHR/GATA-type	7	0.690335	0.0283088	2625, 3164, 7421, 7026, 9572, 2908, 5467	914	23	8665	2.88531	1	0.98363	37.7785
UP_SEQ_FEATURE	zinc finger region:NR C4-type	6	0.591716	0.0582426	3164, 7421, 7026, 9572, 2908, 5467	994	21	9620	2.76516	1	0.998983	65.5341
UP_SEQ_FEATURE	DNA-binding region:Nuclear receptor	6	0.591716	0.0582426	3164, 7421, 7026, 9572, 2908, 5467	994	21	9620	2.76516	1	0.998983	65.5341
INTERPRO	IPR001628:Zinc finger, nuclear hormone receptor-type	6	0.591716	0.0626454	3164, 7421, 7026, 9572, 2908, 5467	914	21	8665	2.70866	1	0.994182	65.6605
INTERPRO	IPR008946:Nuclear hormone receptor, ligand-binding	6	0.591716	0.0626454	3164, 7421, 7026, 9572, 2908, 5467	914	21	8665	2.70866	1	0.994182	65.6605
INTERPRO	IPR000536:Nuclear hormone receptor, ligand-binding, core	6	0.591716	0.0626454	3164, 7421, 7026, 9572, 2908, 5467	914	21	8665	2.70866	1	0.994182	65.6605
INTERPRO	IPR001723:Steroid hormone receptor	6	0.591716	0.0626454	3164, 7421, 7026, 9572, 2908, 5467	914	21	8665	2.70866	1	0.994182	65.6605
GOTERM_MF_FAT	GO:0004879~ligand-dependent nuclear receptor activity	7	0.690335	0.068527	3164, 7421, 7026, 9572, 2908, 196, 5467	723	28	6823	2.35927	1	0.963507	67.5432
SMART	SM00399:ZnF_C4	6	0.591716	0.0738224	3164, 7421, 7026, 9572, 2908, 5467	520	21	4697	2.58077	1	0.985043	63.6008
SMART	SM00430:HOLI	6	0.591716	0.0738224	3164, 7421, 7026, 9572, 2908, 5467	520	21	4697	2.58077	1	0.985043	63.6008
GOTERM_MF_FAT	GO:0003707~steroid hormone receptor activity	6	0.591716	0.0753743	3164, 7421, 7026, 9572, 2908, 5467	723	22	6823	2.57375	1	0.969676	71.1256
UP_SEQ_FEATURE	region of interest:Ligand-binding	3	0.295858	0.431933	3164, 7421, 5467	994	14	9620	2.07387	1	1	99.9956
Annotation Cluster 25	Enrichment Score: 1.1451410017329098
Category	Term	Count	%	PValue	Genes	List Total	Pop Hits	Pop Total	Fold Enrichment	Bonferroni	Benjamini	FDR
GOTERM_BP_FAT	GO:0051592~response to calcium ion	8	0.788955	0.0465517	1843, 825, 5027, 22872, 3710, 2185, 4734, 3064	772	32	7276	2.35622	1	0.788058	57.9035
GOTERM_BP_FAT	GO:0010035~response to inorganic substance	19	1.87377	0.0665053	3725, 6721, 825, 5599, 598, 22872, 3710, 4734, 10397, 1026, 1843, 5027, 7351, 2879, 25824, 2185, 3931, 100, 3064	772	117	7276	1.53053	1	0.842419	71.323
GOTERM_BP_FAT	GO:0010038~response to metal ion	13	1.28205	0.118518	6721, 825, 5599, 22872, 598, 3710, 4734, 10397, 1843, 5027, 2185, 3931, 3064	772	78	7276	1.57081	1	0.90458	89.8696
Annotation Cluster 26	Enrichment Score: 1.1356317935709095
Category	Term	Count	%	PValue	Genes	List Total	Pop Hits	Pop Total	Fold Enrichment	Bonferroni	Benjamini	FDR
GOTERM_BP_FAT	GO:0048584~positive regulation of response to stimulus	27	2.66272	0.000984518	115650, 8517, 148022, 7124, 8767, 661, 8678, 1604, 1054, 7422, 10488, 2208, 720, 3656, 3108, 100, 939, 5027, 10603, 1378, 8312, 60401, 4792, 4067, 3665, 9466, 5594	772	130	7276	1.95747	0.958151	0.23239	1.77188
GOTERM_BP_FAT	GO:0002684~positive regulation of immune system process	27	2.66272	0.00241318	10320, 115650, 8517, 148022, 3561, 8767, 661, 1026, 1604, 8740, 3383, 23308, 6929, 7422, 2208, 720, 3656, 3108, 100, 939, 10603, 5027, 1378, 4792, 4067, 9466, 5594	772	138	7276	1.844	0.999584	0.322423	4.29042
GOTERM_BP_FAT	GO:0032496~response to lipopolysaccharide	12	1.18343	0.00421307	3725, 10057, 5027, 4049, 148022, 2149, 8767, 8651, 10221, 949, 4792, 5594	772	43	7276	2.6302	0.999999	0.407379	7.37659
GOTERM_BP_FAT	GO:0050778~positive regulation of immune response	18	1.77515	0.00422991	115650, 8517, 148022, 8767, 661, 1604, 10603, 5027, 1378, 2208, 720, 3656, 3108, 4792, 4067, 100, 9466, 5594	772	81	7276	2.09442	0.999999	0.397001	7.40502
GOTERM_BP_FAT	GO:0009617~response to bacterium	17	1.67653	0.00601297	10057, 3725, 4049, 148022, 2149, 8767, 7124, 8651, 10221, 949, 5027, 57115, 8347, 4792, 3055, 9466, 5594	772	77	7276	2.08082	1	0.435343	10.3686
GOTERM_BP_FAT	GO:0031663~lipopolysaccharide-mediated signaling pathway	5	0.493097	0.0101881	148022, 8767, 3656, 4792, 5594	772	9	7276	5.23604	1	0.519634	16.9611
GOTERM_BP_FAT	GO:0002237~response to molecule of bacterial origin	12	1.18343	0.0138061	3725, 10057, 5027, 4049, 148022, 2149, 8767, 8651, 10221, 949, 4792, 5594	772	50	7276	2.26197	1	0.606703	22.3008
GOTERM_BP_FAT	GO:0002253~activation of immune response	11	1.08481	0.0343706	10603, 8517, 148022, 1378, 8767, 720, 3656, 4792, 4067, 1604, 5594	772	50	7276	2.07347	1	0.73856	46.9956
GOTERM_BP_FAT	GO:0043330~response to exogenous dsRNA	4	0.394477	0.0441707	148022, 8767, 4792, 5594	772	8	7276	4.71244	1	0.77356	55.9541
GOTERM_BP_FAT	GO:0002224~toll-like receptor signaling pathway	4	0.394477	0.102539	148022, 8767, 3656, 4792	772	11	7276	3.42723	1	0.894482	85.9643
GOTERM_BP_FAT	GO:0002757~immune response-activating signal transduction	8	0.788955	0.112508	10603, 8517, 148022, 8767, 3656, 4792, 4067, 5594	772	39	7276	1.93331	1	0.905513	88.5398
GOTERM_BP_FAT	GO:0002764~immune response-regulating signal transduction	8	0.788955	0.150776	10603, 8517, 148022, 8767, 3656, 4792, 4067, 5594	772	42	7276	1.79521	1	0.929074	94.8505
GOTERM_BP_FAT	GO:0002218~activation of innate immune response	4	0.394477	0.152029	148022, 8767, 3656, 4792	772	13	7276	2.89996	1	0.928885	94.9867
GOTERM_BP_FAT	GO:0002221~pattern recognition receptor signaling pathway	4	0.394477	0.152029	148022, 8767, 3656, 4792	772	13	7276	2.89996	1	0.928885	94.9867
GOTERM_BP_FAT	GO:0002758~innate immune response-activating signal transduction	4	0.394477	0.152029	148022, 8767, 3656, 4792	772	13	7276	2.89996	1	0.928885	94.9867
GOTERM_BP_FAT	GO:0043331~response to dsRNA	4	0.394477	0.326824	148022, 8767, 4792, 5594	772	19	7276	1.98418	1	0.98492	99.924
GOTERM_BP_FAT	GO:0050851~antigen receptor-mediated signaling pathway	5	0.493097	0.344652	10603, 8517, 8767, 4067, 5594	772	28	7276	1.68301	1	0.986181	99.9533
GOTERM_BP_FAT	GO:0002429~immune response-activating cell surface receptor signaling pathway	5	0.493097	0.344652	10603, 8517, 8767, 4067, 5594	772	28	7276	1.68301	1	0.986181	99.9533
GOTERM_BP_FAT	GO:0031349~positive regulation of defense response	6	0.591716	0.354476	148022, 8767, 661, 3656, 4792, 3665	772	37	7276	1.52836	1	0.987127	99.9645
GOTERM_BP_FAT	GO:0045089~positive regulation of innate immune response	5	0.493097	0.369811	148022, 8767, 661, 3656, 4792	772	29	7276	1.62498	1	0.988215	99.9771
GOTERM_BP_FAT	GO:0002768~immune response-regulating cell surface receptor signaling pathway	5	0.493097	0.41983	10603, 8517, 8767, 4067, 5594	772	31	7276	1.52014	1	0.991711	99.9949
GOTERM_BP_FAT	GO:0045088~regulation of innate immune response	5	0.493097	0.444507	148022, 8767, 661, 3656, 4792	772	32	7276	1.47264	1	0.993159	99.9977
KEGG_PATHWAY	hsa04621:NOD-like receptor signaling pathway	7	0.690335	0.458196	8517, 5599, 7124, 8767, 3551, 4792, 5594	349	44	2837	1.29324	1	0.931923	99.9438
GOTERM_BP_FAT	GO:0007249~I-kappaB kinase/NF-kappaB cascade	7	0.690335	0.458636	8517, 148022, 3551, 3656, 4792, 8740, 939	772	51	7276	1.29361	1	0.993878	99.9985
GOTERM_BP_FAT	GO:0050852~T cell receptor signaling pathway	3	0.295858	0.613184	8517, 8767, 5594	772	19	7276	1.48814	1	0.998672	100
Annotation Cluster 27	Enrichment Score: 1.1299400415044185
Category	Term	Count	%	PValue	Genes	List Total	Pop Hits	Pop Total	Fold Enrichment	Bonferroni	Benjamini	FDR
GOTERM_BP_FAT	GO:0007088~regulation of mitosis	10	0.986193	0.0215748	4049, 9820, 79654, 9088, 7124, 23140, 1104, 3552, 8924, 9700	772	40	7276	2.35622	1	0.666478	32.6903
GOTERM_BP_FAT	GO:0051783~regulation of nuclear division	10	0.986193	0.0215748	4049, 9820, 79654, 9088, 7124, 23140, 1104, 3552, 8924, 9700	772	40	7276	2.35622	1	0.666478	32.6903
GOTERM_BP_FAT	GO:0007346~regulation of mitotic cell cycle	18	1.77515	0.0807142	4049, 81620, 23513, 79654, 7124, 9088, 23140, 1104, 51499, 3552, 8924, 9700, 55544, 10296, 9820, 440, 84687, 23087	772	112	7276	1.51471	1	0.869813	78.2914
GOTERM_BP_FAT	GO:0010564~regulation of cell cycle process	14	1.38067	0.0829057	4049, 81620, 79654, 9088, 7124, 23140, 1104, 51499, 3552, 8924, 9700, 55544, 9820, 84687	772	81	7276	1.62899	1	0.86937	79.2117
GOTERM_BP_FAT	GO:0033043~regulation of organelle organization	21	2.07101	0.0905135	2067, 822, 4049, 79654, 7124, 9088, 23140, 1104, 3552, 1786, 8924, 9700, 667, 5027, 9181, 9820, 57180, 4221, 10300, 51474, 50943	772	138	7276	1.43422	1	0.880308	82.1287
GOTERM_BP_FAT	GO:0030071~regulation of mitotic metaphase/anaphase transition	5	0.493097	0.154871	9820, 79654, 23140, 8924, 9700	772	20	7276	2.35622	1	0.931706	95.2831
GOTERM_BP_FAT	GO:0051726~regulation of cell cycle	31	3.0572	0.282038	3725, 4049, 23513, 7124, 7709, 1104, 51499, 1026, 8924, 23481, 27250, 9700, 55544, 10296, 6929, 10488, 3399, 6494, 8851, 81620, 79654, 581, 9088, 23140, 3552, 7508, 9820, 440, 84687, 4221, 23087	772	253	7276	1.15483	1	0.97851	99.7555
Annotation Cluster 28	Enrichment Score: 1.122236011127171
Category	Term	Count	%	PValue	Genes	List Total	Pop Hits	Pop Total	Fold Enrichment	Bonferroni	Benjamini	FDR
GOTERM_BP_FAT	GO:0009070~serine family amino acid biosynthetic process	5	0.493097	0.0101881	875, 1491, 200895, 5723, 26227	772	9	7276	5.23604	1	0.519634	16.9611
GOTERM_BP_FAT	GO:0006563~L-serine metabolic process	4	0.394477	0.0185412	875, 5723, 26227, 6472	772	6	7276	6.28325	1	0.652816	28.8001
GOTERM_BP_FAT	GO:0009069~serine family amino acid metabolic process	6	0.591716	0.0213062	875, 1491, 200895, 5723, 26227, 6472	772	16	7276	3.53433	1	0.667606	32.3541
SP_PIR_KEYWORDS	amino-acid biosynthesis	6	0.591716	0.0317577	440, 875, 1491, 5723, 26227, 586	995	18	9626	3.22479	1	0.572523	37.5825
KEGG_PATHWAY	hsa00260:Glycine, serine and threonine metabolism	6	0.591716	0.0478476	875, 1491, 5723, 26227, 2593, 6472	349	17	2837	2.86904	0.999772	0.698123	45.0503
GOTERM_BP_FAT	GO:0008652~cellular amino acid biosynthetic process	7	0.690335	0.0794821	440, 875, 1491, 200895, 5723, 26227, 586	772	29	7276	2.27497	1	0.871604	77.7572
GOTERM_BP_FAT	GO:0016053~organic acid biosynthetic process	15	1.47929	0.126591	5723, 200895, 9415, 4282, 6319, 2194, 440, 5564, 10555, 875, 1491, 26227, 27349, 586, 3064	772	95	7276	1.48814	1	0.908933	91.4275
GOTERM_BP_FAT	GO:0046394~carboxylic acid biosynthetic process	15	1.47929	0.126591	5723, 200895, 9415, 4282, 6319, 2194, 440, 5564, 10555, 875, 1491, 26227, 27349, 586, 3064	772	95	7276	1.48814	1	0.908933	91.4275
GOTERM_BP_FAT	GO:0009309~amine biosynthetic process	7	0.690335	0.263881	440, 875, 1491, 200895, 5723, 26227, 586	772	41	7276	1.60912	1	0.974163	99.6153
SP_PIR_KEYWORDS	Fatty acid biosynthesis	5	0.493097	0.375691	6319, 2194, 5564, 27349, 9415	995	30	9626	1.6124	1	0.918327	99.8972
GOTERM_BP_FAT	GO:0006633~fatty acid biosynthetic process	6	0.591716	0.585661	4282, 6319, 2194, 5564, 27349, 9415	772	48	7276	1.17811	1	0.998255	100
Annotation Cluster 29	Enrichment Score: 1.1144381471151732
Category	Term	Count	%	PValue	Genes	List Total	Pop Hits	Pop Total	Fold Enrichment	Bonferroni	Benjamini	FDR
INTERPRO	IPR006210:EGF-like	14	1.38067	0.0112446	79174, 8506, 4851, 1954, 65989, 220001, 8692, 28514, 286204, 8455, 4811, 63827, 101, 9620	914	62	8665	2.14071	1	0.982549	17.042
SP_PIR_KEYWORDS	egf-like domain	14	1.38067	0.0142035	79174, 8506, 4851, 1954, 65989, 220001, 8692, 28514, 286204, 8455, 4811, 63827, 101, 9620	995	65	9626	2.08371	0.999633	0.455849	18.854
SMART	SM00181:EGF	14	1.38067	0.0160284	79174, 8506, 4851, 1954, 65989, 220001, 8692, 28514, 286204, 8455, 4811, 63827, 101, 9620	520	62	4697	2.03964	0.988054	0.771401	19.1792
INTERPRO	IPR000742:EGF-like, type 3	13	1.28205	0.0183855	79174, 8506, 4851, 1954, 65989, 220001, 28514, 286204, 8455, 4811, 63827, 9620, 101	914	59	8665	2.08888	1	0.977543	26.4051
INTERPRO	IPR000152:EGF-type aspartate/asparagine hydroxylation conserved site	9	0.887574	0.0262556	79174, 28514, 286204, 4811, 4851, 1954, 65989, 220001, 9620	914	35	8665	2.43779	1	0.985497	35.5702
UP_SEQ_FEATURE	domain:EGF-like 1	9	0.887574	0.0276015	8506, 79174, 28514, 286204, 4811, 4851, 1954, 65989, 220001	994	36	9620	2.41952	1	0.994908	39.1553
UP_SEQ_FEATURE	domain:EGF-like 3; calcium-binding	5	0.493097	0.0283898	286204, 4811, 1954, 220001, 9620	994	12	9620	4.03253	1	0.993723	40.025
INTERPRO	IPR013032:EGF-like region, conserved site	17	1.67653	0.0356542	79174, 8506, 9423, 4851, 1954, 65989, 220001, 8692, 20, 28514, 286204, 8455, 4811, 148479, 63827, 101, 9620	914	94	8665	1.71452	1	0.986864	45.1101
INTERPRO	IPR018097:EGF-like calcium-binding, conserved site	8	0.788955	0.05261	79174, 28514, 286204, 4811, 4851, 1954, 65989, 220001	914	33	8665	2.29826	1	0.996026	59.0545
UP_SEQ_FEATURE	domain:EGF-like 2	6	0.591716	0.0582426	8506, 28514, 4811, 4851, 1954, 65989	994	21	9620	2.76516	1	0.998983	65.5341
INTERPRO	IPR001881:EGF-like calcium-binding	8	0.788955	0.0604833	79174, 28514, 286204, 4811, 4851, 1954, 65989, 220001	914	34	8665	2.23066	1	0.994781	64.3282
SMART	SM00179:EGF_CA	8	0.788955	0.0741088	79174, 28514, 286204, 4811, 4851, 1954, 65989, 220001	520	34	4697	2.12534	1	0.97029	63.7488
UP_SEQ_FEATURE	domain:EGF-like 6	4	0.394477	0.0757485	28514, 286204, 4811, 4851	994	10	9620	3.87123	1	0.999665	75.2977
INTERPRO	IPR006209:EGF	8	0.788955	0.0782834	8506, 28514, 286204, 4811, 4851, 65989, 63827, 9620	914	36	8665	2.10673	1	0.996146	73.994
UP_SEQ_FEATURE	domain:EGF-like 7; calcium-binding	4	0.394477	0.143537	28514, 286204, 4851, 9620	994	13	9620	2.97787	1	0.999964	93.61
UP_SEQ_FEATURE	domain:EGF-like 5	3	0.295858	0.157693	28514, 286204, 1954	994	7	9620	4.14774	1	0.999979	95.2464
UP_SEQ_FEATURE	domain:EGF-like 4	4	0.394477	0.169418	4811, 4851, 1954, 65989	994	14	9620	2.76516	1	0.999989	96.2936
UP_SEQ_FEATURE	domain:EGF-like 4; calcium-binding	4	0.394477	0.1965	28514, 286204, 220001, 9620	994	15	9620	2.58082	1	0.999994	97.9423
INTERPRO	IPR001438:EGF-like, type 2	3	0.295858	0.202956	28514, 286204, 65989	914	8	8665	3.55511	1	0.999004	97.6434
UP_SEQ_FEATURE	domain:EGF-like 8; calcium-binding	3	0.295858	0.236263	286204, 4851, 9620	994	9	9620	3.22602	1	0.999998	99.1642
UP_SEQ_FEATURE	domain:EGF-like 5; calcium-binding	4	0.394477	0.253258	4811, 4851, 65989, 9620	994	17	9620	2.27719	1	0.999999	99.4394
INTERPRO	IPR013091:EGF calcium-binding	5	0.493097	0.266456	79174, 4811, 4851, 1954, 220001	914	25	8665	1.89606	1	0.999524	99.4022
UP_SEQ_FEATURE	domain:EGF-like 2; calcium-binding	4	0.394477	0.400081	79174, 286204, 220001, 9620	994	22	9620	1.75965	1	1	99.9885
UP_SEQ_FEATURE	domain:EGF-like 3	3	0.295858	0.653529	28514, 4851, 65989	994	21	9620	1.38258	1	1	100
Annotation Cluster 30	Enrichment Score: 1.1128123712464357
Category	Term	Count	%	PValue	Genes	List Total	Pop Hits	Pop Total	Fold Enrichment	Bonferroni	Benjamini	FDR
GOTERM_BP_FAT	GO:0007389~pattern specification process	20	1.97239	0.0475294	1959, 7832, 93, 7026, 3280, 4851, 2016, 8861, 10672, 23770, 10220, 7050, 6939, 28514, 1399, 7422, 8312, 5308, 4242, 3064	772	120	7276	1.57081	1	0.791744	58.6801
GOTERM_BP_FAT	GO:0003002~regionalization	15	1.47929	0.0906686	1959, 7832, 93, 7026, 3280, 4851, 2016, 8861, 23770, 10220, 7050, 6939, 28514, 1399, 3064	772	90	7276	1.57081	1	0.879002	82.1839
GOTERM_BP_FAT	GO:0009952~anterior/posterior pattern formation	11	1.08481	0.10645	28514, 6939, 1399, 7832, 93, 7026, 3280, 8861, 4851, 10220, 3064	772	61	7276	1.69957	1	0.89926	87.0337
Annotation Cluster 31	Enrichment Score: 1.108657328555002
Category	Term	Count	%	PValue	Genes	List Total	Pop Hits	Pop Total	Fold Enrichment	Bonferroni	Benjamini	FDR
GOTERM_BP_FAT	GO:0008634~negative regulation of survival gene product expression	4	0.394477	0.0100581	8739, 598, 581, 665	772	5	7276	7.5399	1	0.523008	16.763
UP_SEQ_FEATURE	short sequence motif:BH1	4	0.394477	0.0572949	597, 598, 581, 23786	994	9	9620	4.30136	1	0.999161	64.9133
INTERPRO	IPR002475:BCL2-like apoptosis inhibitor	4	0.394477	0.0603192	597, 598, 581, 23786	914	9	8665	4.21347	1	0.996183	64.2251
UP_SEQ_FEATURE	short sequence motif:BH2	4	0.394477	0.0757485	597, 598, 581, 23786	994	10	9620	3.87123	1	0.999665	75.2977
INTERPRO	IPR000712:Apoptosis regulator Bcl-2, BH	5	0.493097	0.132511	8739, 597, 598, 581, 23786	914	19	8665	2.49482	1	0.997489	90.4503
SMART	SM00337:BCL	5	0.493097	0.150364	8739, 597, 598, 581, 23786	520	19	4697	2.37702	1	0.967756	88.3206
GOTERM_BP_FAT	GO:0045884~regulation of survival gene product expression	4	0.394477	0.152029	8739, 598, 581, 665	772	13	7276	2.89996	1	0.928885	94.9867
UP_SEQ_FEATURE	short sequence motif:BH3	4	0.394477	0.169418	8739, 598, 581, 23786	994	14	9620	2.76516	1	0.999989	96.2936
Annotation Cluster 32	Enrichment Score: 1.072723173260885
Category	Term	Count	%	PValue	Genes	List Total	Pop Hits	Pop Total	Fold Enrichment	Bonferroni	Benjamini	FDR
GOTERM_BP_FAT	GO:0000272~polysaccharide catabolic process	5	0.493097	0.0155752	2517, 66005, 5834, 57115, 8692	772	10	7276	4.71244	1	0.629065	24.792
GOTERM_BP_FAT	GO:0006026~aminoglycan catabolic process	4	0.394477	0.0441707	2517, 66005, 57115, 8692	772	8	7276	4.71244	1	0.77356	55.9541
GOTERM_BP_FAT	GO:0006027~glycosaminoglycan catabolic process	3	0.295858	0.0902666	2517, 57115, 8692	772	5	7276	5.65492	1	0.881348	82.0404
GOTERM_BP_FAT	GO:0006022~aminoglycan metabolic process	7	0.690335	0.116192	2517, 56548, 66005, 54982, 57115, 633, 8692	772	32	7276	2.06169	1	0.90773	89.3733
GOTERM_BP_FAT	GO:0030203~glycosaminoglycan metabolic process	6	0.591716	0.168804	2517, 56548, 54982, 57115, 633, 8692	772	28	7276	2.01962	1	0.94059	96.5116
GOTERM_BP_FAT	GO:0005976~polysaccharide metabolic process	9	0.887574	0.300613	2517, 56548, 66005, 5834, 54982, 57115, 633, 5261, 8692	772	60	7276	1.41373	1	0.980392	99.8481
Annotation Cluster 33	Enrichment Score: 1.0456480907282135
Category	Term	Count	%	PValue	Genes	List Total	Pop Hits	Pop Total	Fold Enrichment	Bonferroni	Benjamini	FDR
UP_SEQ_FEATURE	metal ion-binding site:Calcium	7	0.690335	0.0315738	2588, 4851, 410, 7086, 2162, 55959, 411	994	24	9620	2.82277	1	0.993155	43.4197
UP_SEQ_FEATURE	metal ion-binding site:Calcium; via 3-oxoalanine	4	0.394477	0.0572949	2588, 410, 55959, 411	994	9	9620	4.30136	1	0.999161	64.9133
INTERPRO	IPR000917:Sulfatase	4	0.394477	0.0603192	2588, 410, 55959, 411	914	9	8665	4.21347	1	0.996183	64.2251
GOTERM_MF_FAT	GO:0008484~sulfuric ester hydrolase activity	4	0.394477	0.0609434	2588, 410, 55959, 411	723	9	6823	4.19425	1	0.966476	63.0915
GOTERM_MF_FAT	GO:0004065~arylsulfatase activity	3	0.295858	0.0900412	410, 55959, 411	723	5	6823	5.66224	1	0.972278	77.5902
SP_PIR_KEYWORDS	sulfuric ester hydrolase	3	0.295858	0.120693	2588, 410, 411	995	6	9626	4.83719	1	0.745341	84.7168
PIR_SUPERFAMILY	PIRSF000971:animal sulfatase	3	0.295858	0.120878	2588, 410, 411	391	6	3772	4.82353	1	1	83.8179
COG_ONTOLOGY	Inorganic ion transport and metabolism	4	0.394477	0.190054	2588, 410, 4357, 411	104	17	1149	2.59955	0.997266	0.947714	82.8535
INTERPRO	IPR017849:Alkaline phosphatase-like, alpha/beta/alpha	4	0.394477	0.233882	2588, 410, 55959, 411	914	16	8665	2.37008	1	0.999252	98.7745
Annotation Cluster 34	Enrichment Score: 1.0445951130986866
Category	Term	Count	%	PValue	Genes	List Total	Pop Hits	Pop Total	Fold Enrichment	Bonferroni	Benjamini	FDR
GOTERM_BP_FAT	GO:0042592~homeostatic process	56	5.52268	0.0203429	3725, 2053, 2149, 3783, 949, 8740, 6415, 7392, 10296, 745, 1054, 25824, 89941, 50943, 8600, 57620, 2902, 1185, 10539, 3710, 581, 3551, 3552, 5027, 1236, 51167, 4221, 115650, 8517, 1959, 51750, 2769, 23154, 10672, 1604, 20, 7422, 7421, 10800, 4092, 598, 226, 54583, 495, 5467, 10603, 355, 9170, 1200, 54982, 2495, 3425, 2185, 3931, 4067, 3064	772	396	7276	1.33281	1	0.662295	31.1354
GOTERM_BP_FAT	GO:0015674~di-, tri-valent inorganic cation transport	15	1.47929	0.0270308	57620, 2902, 2149, 3710, 23516, 309, 59285, 489, 51312, 5027, 493, 7421, 2495, 10800, 57192	772	76	7276	1.86017	1	0.716718	39.1865
GOTERM_BP_FAT	GO:0006874~cellular calcium ion homeostasis	15	1.47929	0.0299442	57620, 2053, 2902, 2149, 3710, 2769, 581, 10672, 1604, 5027, 9170, 1236, 7421, 2185, 10800	772	77	7276	1.83601	1	0.729114	42.408
GOTERM_BP_FAT	GO:0055074~calcium ion homeostasis	15	1.47929	0.036449	57620, 2053, 2902, 2149, 3710, 2769, 581, 10672, 1604, 5027, 9170, 1236, 7421, 2185, 10800	772	79	7276	1.78953	1	0.747182	49.0285
GOTERM_BP_FAT	GO:0006816~calcium ion transport	12	1.18343	0.0433219	57620, 5027, 2902, 493, 2149, 7421, 3710, 309, 10800, 59285, 489, 57192	772	59	7276	1.91692	1	0.77382	55.2388
GOTERM_BP_FAT	GO:0007204~elevation of cytosolic calcium ion concentration	10	0.986193	0.049236	5027, 9170, 1236, 2149, 3710, 2769, 10672, 2185, 10800, 1604	772	46	7276	2.04888	1	0.800244	60.0034
GOTERM_BP_FAT	GO:0006875~cellular metal ion homeostasis	15	1.47929	0.057022	57620, 2053, 2902, 2149, 3710, 2769, 581, 10672, 1604, 5027, 9170, 1236, 7421, 2185, 10800	772	84	7276	1.68301	1	0.82369	65.5486
GOTERM_BP_FAT	GO:0051480~cytosolic calcium ion homeostasis	10	0.986193	0.0621009	5027, 9170, 1236, 2149, 3710, 2769, 10672, 2185, 10800, 1604	772	48	7276	1.96351	1	0.836678	68.7653
GOTERM_BP_FAT	GO:0055065~metal ion homeostasis	15	1.47929	0.0671101	57620, 2053, 2902, 2149, 3710, 2769, 581, 10672, 1604, 5027, 9170, 1236, 7421, 2185, 10800	772	86	7276	1.64387	1	0.842732	71.6584
GOTERM_BP_FAT	GO:0048878~chemical homeostasis	33	3.25444	0.0922736	3725, 2053, 1959, 2149, 2769, 10672, 949, 1604, 7392, 20, 745, 7422, 7421, 10800, 4092, 57620, 2902, 598, 3710, 581, 54583, 495, 5467, 5027, 9170, 1236, 54982, 2495, 51167, 3425, 2185, 3931, 3064	772	238	7276	1.30681	1	0.880204	82.7461
GOTERM_BP_FAT	GO:0055066~di-, tri-valent inorganic cation homeostasis	17	1.67653	0.110756	2053, 57620, 2902, 2149, 3710, 2769, 581, 10672, 1604, 5027, 9170, 1236, 7421, 2495, 2185, 10800, 3064	772	109	7276	1.46993	1	0.904548	88.1222
GOTERM_BP_FAT	GO:0030005~cellular di-, tri-valent inorganic cation homeostasis	16	1.57791	0.111219	2053, 57620, 2902, 2149, 3710, 2769, 581, 10672, 1604, 5027, 9170, 1236, 7421, 2495, 2185, 10800	772	101	7276	1.49305	1	0.904152	88.234
GOTERM_BP_FAT	GO:0055080~cation homeostasis	19	1.87377	0.165403	2053, 57620, 2902, 2149, 3710, 2769, 581, 10672, 495, 1604, 5027, 9170, 1236, 7421, 54982, 2495, 2185, 10800, 3064	772	133	7276	1.34641	1	0.940053	96.2433
GOTERM_BP_FAT	GO:0030003~cellular cation homeostasis	17	1.67653	0.189859	2053, 57620, 2902, 2149, 3710, 2769, 581, 10672, 1604, 5027, 9170, 1236, 7421, 54982, 2495, 2185, 10800	772	119	7276	1.34641	1	0.950956	97.8103
GOTERM_BP_FAT	GO:0019725~cellular homeostasis	31	3.0572	0.197297	3725, 2053, 1959, 2149, 2769, 3783, 10672, 1604, 6415, 745, 7421, 25824, 10800, 4092, 89941, 57620, 2902, 1185, 10539, 598, 226, 3710, 581, 5467, 5027, 9170, 1236, 54982, 2495, 2185, 3064	772	241	7276	1.21233	1	0.953981	98.1478
KEGG_PATHWAY	hsa04020:Calcium signaling pathway	12	1.18343	0.204876	5027, 2902, 493, 113, 2149, 3710, 2769, 5261, 2185, 56848, 10800, 489	349	68	2837	1.43452	1	0.859162	93.9169
GOTERM_BP_FAT	GO:0006873~cellular ion homeostasis	24	2.36686	0.205293	3725, 2053, 57620, 2902, 1959, 2149, 598, 3710, 2769, 581, 10672, 5467, 1604, 5027, 745, 9170, 1236, 54982, 7421, 2495, 2185, 10800, 4092, 3064	772	181	7276	1.24971	1	0.956013	98.4555
GOTERM_BP_FAT	GO:0055082~cellular chemical homeostasis	24	2.36686	0.212995	3725, 2053, 57620, 2902, 1959, 2149, 598, 3710, 2769, 581, 10672, 5467, 1604, 5027, 745, 9170, 1236, 54982, 7421, 2495, 2185, 10800, 4092, 3064	772	182	7276	1.24284	1	0.958242	98.7058
GOTERM_BP_FAT	GO:0050801~ion homeostasis	25	2.46548	0.246581	2053, 3725, 1959, 2149, 2769, 10672, 1604, 745, 7421, 10800, 4092, 57620, 2902, 598, 3710, 581, 495, 5467, 5027, 9170, 1236, 54982, 2495, 2185, 3064	772	195	7276	1.20832	1	0.970064	99.4136
SP_PIR_KEYWORDS	calcium transport	6	0.591716	0.271018	57620, 493, 3710, 59285, 489, 57192	995	34	9626	1.70724	1	0.887532	99.0113
Annotation Cluster 35	Enrichment Score: 1.043320951298305
Category	Term	Count	%	PValue	Genes	List Total	Pop Hits	Pop Total	Fold Enrichment	Bonferroni	Benjamini	FDR
GOTERM_BP_FAT	GO:0010243~response to organic nitrogen	9	0.887574	0.0316199	2902, 10400, 7832, 440, 598, 230, 2185, 1026, 4067	772	36	7276	2.35622	1	0.730299	44.1872
GOTERM_BP_FAT	GO:0045768~positive regulation of anti-apoptosis	6	0.591716	0.0757552	1843, 7832, 598, 2185, 1026, 4092	772	22	7276	2.57042	1	0.866609	76.0647
GOTERM_BP_FAT	GO:0045767~regulation of anti-apoptosis	7	0.690335	0.0794821	1843, 7832, 598, 581, 2185, 1026, 4092	772	29	7276	2.27497	1	0.871604	77.7572
GOTERM_BP_FAT	GO:0014070~response to organic cyclic substance	10	0.986193	0.35243	3725, 5027, 2902, 7832, 598, 230, 2185, 2026, 1026, 4067	772	72	7276	1.30901	1	0.987067	99.9624
Annotation Cluster 36	Enrichment Score: 1.0271503627085303
Category	Term	Count	%	PValue	Genes	List Total	Pop Hits	Pop Total	Fold Enrichment	Bonferroni	Benjamini	FDR
GOTERM_CC_FAT	GO:0031982~vesicle	51	5.02959	0.0680885	6721, 4043, 2054, 1198, 22872, 4851, 8678, 5479, 191, 4758, 10959, 10652, 2194, 23138, 2902, 5175, 2617, 633, 309, 409, 28514, 6510, 9114, 8312, 160, 3916, 2162, 9583, 84231, 83854, 822, 6184, 6804, 10672, 667, 20, 3459, 7422, 25844, 7423, 8906, 410, 80023, 23392, 1509, 63827, 10802, 226, 1200, 6720, 3064	691	381	6466	1.25257	1	0.900567	63.6831
GOTERM_CC_FAT	GO:0031410~cytoplasmic vesicle	48	4.73373	0.0926209	6721, 2054, 1198, 6184, 822, 22872, 6804, 4851, 10672, 5479, 8678, 191, 4758, 10959, 667, 10652, 20, 2194, 7422, 25844, 7423, 8906, 410, 80023, 23392, 1509, 63827, 23138, 10802, 2902, 5175, 2617, 633, 309, 409, 28514, 6510, 9114, 1200, 8312, 3916, 160, 6720, 2162, 9583, 3064, 84231, 83854	691	364	6466	1.23395	1	0.908016	75.2433
GOTERM_CC_FAT	GO:0016023~cytoplasmic membrane-bounded vesicle	41	4.04339	0.110646	2054, 6184, 1198, 822, 22872, 6804, 4851, 10672, 8678, 5479, 191, 4758, 10959, 667, 20, 2194, 7422, 25844, 7423, 8906, 410, 80023, 23392, 1509, 63827, 10802, 2902, 5175, 2617, 633, 309, 6510, 9114, 1200, 8312, 3916, 160, 2162, 3064, 83854, 84231	691	309	6466	1.2416	1	0.890782	81.4422
GOTERM_CC_FAT	GO:0031988~membrane-bounded vesicle	42	4.14201	0.111604	2054, 6184, 1198, 822, 22872, 6804, 4851, 10672, 8678, 5479, 191, 4758, 10959, 667, 20, 2194, 7422, 25844, 7423, 8906, 410, 80023, 23392, 1509, 63827, 10802, 2902, 5175, 226, 2617, 633, 309, 6510, 9114, 1200, 8312, 3916, 160, 2162, 3064, 83854, 84231	691	318	6466	1.23589	1	0.883747	81.7272
Annotation Cluster 37	Enrichment Score: 1.0266685698552453
Category	Term	Count	%	PValue	Genes	List Total	Pop Hits	Pop Total	Fold Enrichment	Bonferroni	Benjamini	FDR
GOTERM_CC_FAT	GO:0005913~cell-cell adherens junction	6	0.591716	0.0359253	9231, 23513, 7414, 7791, 4092, 5818	691	18	6466	3.11915	1	0.894125	40.8749
GOTERM_CC_FAT	GO:0005911~cell-cell junction	16	1.57791	0.0406119	9231, 27352, 10256, 1445, 23513, 7414, 154810, 7791, 5027, 9181, 3678, 8502, 79778, 4092, 50848, 5818	691	87	6466	1.72091	1	0.842858	44.8719
GOTERM_CC_FAT	GO:0030054~cell junction	32	3.15582	0.0602645	2580, 27352, 54518, 80758, 9456, 23513, 7414, 7791, 667, 3927, 3678, 2596, 9478, 8502, 643866, 4092, 50848, 9231, 2902, 1445, 10256, 2550, 154810, 28964, 5027, 9181, 9214, 84687, 2185, 79778, 51474, 5818	691	219	6466	1.3673	1	0.88695	59.0491
GOTERM_CC_FAT	GO:0070161~anchoring junction	15	1.47929	0.0817873	2580, 9231, 54518, 23513, 7414, 7791, 28964, 9214, 3927, 3678, 2185, 8502, 51474, 4092, 5818	691	88	6466	1.59502	1	0.889751	70.6417
GOTERM_CC_FAT	GO:0030055~cell-substrate junction	11	1.08481	0.0926856	2580, 9214, 54518, 3927, 3678, 7414, 7791, 2185, 28964, 51474, 667	691	59	6466	1.74461	1	0.897119	75.2686
GOTERM_CC_FAT	GO:0005912~adherens junction	14	1.38067	0.0931873	2580, 9231, 54518, 23513, 7414, 7791, 28964, 9214, 3927, 3678, 2185, 51474, 4092, 5818	691	82	6466	1.59761	1	0.887314	75.4643
GOTERM_CC_FAT	GO:0005925~focal adhesion	10	0.986193	0.12651	2580, 9214, 54518, 3927, 3678, 7414, 7791, 2185, 28964, 51474	691	55	6466	1.70136	1	0.898741	85.6699
GOTERM_CC_FAT	GO:0005924~cell-substrate adherens junction	10	0.986193	0.137362	2580, 9214, 54518, 3927, 3678, 7414, 7791, 2185, 28964, 51474	691	56	6466	1.67097	1	0.903704	88.0252
GOTERM_CC_FAT	GO:0016323~basolateral plasma membrane	12	1.18343	0.533115	2580, 2054, 9214, 54518, 3927, 3678, 7414, 7791, 2185, 28964, 51474, 667	691	102	6466	1.10088	1	0.975345	99.9982
Annotation Cluster 38	Enrichment Score: 1.0121160344897313
Category	Term	Count	%	PValue	Genes	List Total	Pop Hits	Pop Total	Fold Enrichment	Bonferroni	Benjamini	FDR
GOTERM_MF_FAT	GO:0005125~cytokine activity	12	1.18343	0.0429093	4282, 4049, 7422, 200081, 7124, 112616, 3552, 23529, 2821, 10220, 8740, 8600	723	59	6823	1.9194	1	0.959808	50.1023
GOTERM_MF_FAT	GO:0005164~tumor necrosis factor receptor binding	5	0.493097	0.0525196	4049, 7124, 10131, 8740, 8600	723	14	6823	3.37038	1	0.968554	57.4788
GOTERM_MF_FAT	GO:0032813~tumor necrosis factor receptor superfamily binding	6	0.591716	0.0753743	55367, 4049, 7124, 10131, 8740, 8600	723	22	6823	2.57375	1	0.969676	71.1256
INTERPRO	IPR006052:Tumor Necrosis Factor	4	0.394477	0.101209	4049, 7124, 8740, 8600	914	11	8665	3.44738	1	0.996515	82.847
SP_PIR_KEYWORDS	cytokine	10	0.986193	0.109095	4282, 4049, 7124, 112616, 3552, 23529, 2821, 10220, 8740, 8600	995	55	9626	1.75898	1	0.743126	81.4935
SMART	SM00207:TNF	4	0.394477	0.112968	4049, 7124, 8740, 8600	520	11	4697	3.28462	1	0.983521	79.3967
INTERPRO	IPR008983:Tumour necrosis factor-like	5	0.493097	0.132511	4049, 7124, 643866, 8740, 8600	914	19	8665	2.49482	1	0.997489	90.4503
GOTERM_CC_FAT	GO:0005615~extracellular space	27	2.66272	0.284934	4049, 7124, 8740, 10220, 3383, 7422, 2247, 410, 720, 80781, 1506, 100, 8600, 5175, 3489, 3552, 3487, 55959, 23529, 4282, 8190, 8455, 112616, 3931, 4242, 2821, 83854	691	216	6466	1.16968	1	0.932763	99.1911
Annotation Cluster 39	Enrichment Score: 1.0043064528895038
Category	Term	Count	%	PValue	Genes	List Total	Pop Hits	Pop Total	Fold Enrichment	Bonferroni	Benjamini	FDR
GOTERM_BP_FAT	GO:0010627~regulation of protein kinase cascade	29	2.85996	0.0144611	4049, 148022, 347734, 2149, 7124, 8767, 2316, 4734, 8651, 27250, 23612, 8878, 7161, 29969, 3551, 23529, 5467, 939, 5027, 9170, 8312, 875, 4221, 2185, 9516, 60401, 6574, 4067, 84231	772	173	7276	1.57989	1	0.616278	23.2322
GOTERM_BP_FAT	GO:0010647~positive regulation of cell communication	29	2.85996	0.0548258	4049, 148022, 2149, 347734, 7124, 8767, 2316, 23770, 8678, 4734, 57679, 7422, 65018, 100, 93, 23529, 5467, 939, 5027, 9170, 8312, 10555, 4221, 29767, 9516, 60401, 6574, 4067, 84231	772	194	7276	1.40887	1	0.816934	64.0629
GOTERM_BP_FAT	GO:0010740~positive regulation of protein kinase cascade	19	1.87377	0.0579491	4049, 148022, 2149, 347734, 7124, 8767, 2316, 4734, 23529, 5467, 939, 5027, 9170, 8312, 9516, 60401, 6574, 4067, 84231	772	115	7276	1.55715	1	0.825974	66.1583
GOTERM_BP_FAT	GO:0009967~positive regulation of signal transduction	27	2.66272	0.0806408	4049, 148022, 2149, 347734, 7124, 8767, 2316, 23770, 4734, 57679, 7422, 100, 93, 23529, 5467, 939, 5027, 9170, 10555, 8312, 4221, 29767, 9516, 60401, 6574, 4067, 84231	772	185	7276	1.37552	1	0.873554	78.2599
GOTERM_BP_FAT	GO:0043122~regulation of I-kappaB kinase/NF-kappaB cascade	11	1.08481	0.428199	4049, 148022, 2149, 347734, 8878, 2316, 7124, 8767, 3551, 9516, 6574	772	86	7276	1.20551	1	0.992308	99.9961
GOTERM_BP_FAT	GO:0043123~positive regulation of I-kappaB kinase/NF-kappaB cascade	9	0.887574	0.593918	4049, 148022, 2149, 347734, 2316, 7124, 8767, 9516, 6574	772	78	7276	1.08749	1	0.998355	100
Annotation Cluster 40	Enrichment Score: 1.0024299931836957
Category	Term	Count	%	PValue	Genes	List Total	Pop Hits	Pop Total	Fold Enrichment	Bonferroni	Benjamini	FDR
GOTERM_BP_FAT	GO:0043269~regulation of ion transport	12	1.18343	0.0159718	57620, 6338, 5027, 4049, 2149, 9456, 10488, 581, 7124, 4734, 4067, 495	772	51	7276	2.21762	1	0.631247	25.3401
GOTERM_BP_FAT	GO:0051928~positive regulation of calcium ion transport	6	0.591716	0.0350026	57620, 5027, 2149, 9456, 10488, 581	772	18	7276	3.14162	1	0.74091	47.6217
GOTERM_BP_FAT	GO:0010959~regulation of metal ion transport	9	0.887574	0.0553225	57620, 6338, 5027, 2149, 9456, 10488, 581, 4734, 4067	772	40	7276	2.1206	1	0.816926	64.4041
GOTERM_BP_FAT	GO:0043270~positive regulation of ion transport	6	0.591716	0.0887466	57620, 5027, 2149, 9456, 10488, 581	772	23	7276	2.45866	1	0.880405	81.4879
GOTERM_BP_FAT	GO:0051924~regulation of calcium ion transport	7	0.690335	0.130034	57620, 5027, 2149, 9456, 10488, 581, 4067	772	33	7276	1.99921	1	0.912776	92.0205
GOTERM_BP_FAT	GO:0051050~positive regulation of transport	17	1.67653	0.147381	57620, 4049, 2149, 9456, 581, 6804, 7124, 3783, 2316, 3552, 4734, 939, 8740, 5027, 10488, 65018, 4792	772	114	7276	1.40546	1	0.925322	94.4638
GOTERM_BP_FAT	GO:0048873~homeostasis of number of cells within a tissue	3	0.295858	0.407734	5027, 2149, 581	772	13	7276	2.17497	1	0.990914	99.9926
GOTERM_BP_FAT	GO:0010522~regulation of calcium ion transport into cytosol	3	0.295858	0.445839	5027, 581, 4067	772	14	7276	2.01962	1	0.993208	99.9978
Annotation Cluster 41	Enrichment Score: 1.0022422546412806
Category	Term	Count	%	PValue	Genes	List Total	Pop Hits	Pop Total	Fold Enrichment	Bonferroni	Benjamini	FDR
GOTERM_MF_FAT	GO:0030674~protein binding, bridging	12	1.18343	0.0304602	8506, 55824, 10603, 10256, 8835, 1399, 392, 3927, 6804, 10273, 2288, 54815	723	56	6823	2.02223	1	0.928983	38.7584
GOTERM_MF_FAT	GO:0005070~SH3/SH2 adaptor activity	7	0.690335	0.143907	8506, 55824, 10603, 8835, 1399, 392, 3927	723	34	6823	1.94293	1	0.984932	91.4815
GOTERM_MF_FAT	GO:0060090~molecular adaptor activity	8	0.788955	0.224625	8506, 55824, 10603, 8835, 1399, 392, 3927, 55971	723	47	6823	1.60631	1	0.988895	98.2274
Annotation Cluster 42	Enrichment Score: 0.996249506399163
Category	Term	Count	%	PValue	Genes	List Total	Pop Hits	Pop Total	Fold Enrichment	Bonferroni	Benjamini	FDR
GOTERM_MF_FAT	GO:0043565~sequence-specific DNA binding	50	4.93097	0.0022483	3725, 4209, 7023, 2004, 7026, 4851, 3727, 7392, 60436, 1051, 1628, 6929, 55509, 1054, 10488, 122953, 55810, 79603, 50943, 6662, 54815, 2067, 10538, 63973, 2016, 2908, 57594, 147912, 2114, 2118, 2119, 10320, 2625, 1958, 3607, 9572, 9361, 7421, 5308, 22809, 80714, 4092, 64764, 9759, 3159, 5467, 7050, 80152, 3164, 6720	723	309	6823	1.52703	0.900674	0.900674	3.50498
GOTERM_MF_FAT	GO:0003700~transcription factor activity	74	7.29783	0.0144893	7597, 10346, 6721, 3725, 4209, 7023, 2004, 7026, 9242, 6773, 4851, 7709, 5993, 196, 3727, 7392, 1051, 60436, 1628, 55509, 6929, 745, 1054, 10488, 1820, 122953, 7161, 79603, 55810, 50943, 6662, 54815, 8216, 654364, 10538, 2908, 2016, 8028, 57594, 10379, 55806, 6939, 147912, 2114, 2023, 2118, 83855, 2119, 861, 84838, 10320, 3662, 1959, 3607, 2625, 1958, 9572, 22955, 7421, 5308, 22809, 80714, 4092, …	723	540	6823	1.29323	1	0.84616	20.6542
GOTERM_BP_FAT	GO:0010604~positive regulation of macromolecule metabolic process	73	7.19921	0.0262076	6721, 3725, 10400, 148022, 7026, 2149, 92906, 23513, 3280, 4851, 7124, 196, 7392, 1051, 6929, 745, 1054, 2247, 2208, 8878, 9149, 7161, 55810, 50943, 6662, 2902, 1857, 63973, 5702, 3552, 116496, 3718, 5027, 8312, 4221, 23125, 2114, 4792, 2118, 5594, 861, 10320, 3662, 115650, 27352, 1959, 57658, 1958, 55729, 10273, 4734, 1786, 22954, 7422, 10011, 5347, 59269, 55974, 8445, 4092, 29969, 83734, 84662,…	772	545	7276	1.26241	1	0.710645	38.2458
GOTERM_BP_FAT	GO:0010557~positive regulation of macromolecule biosynthetic process	55	5.42406	0.0271009	3725, 6721, 148022, 7026, 2149, 3280, 4851, 7124, 196, 7392, 1051, 745, 6929, 1054, 2247, 2208, 8878, 9149, 7161, 55810, 6662, 50943, 2902, 1857, 63973, 3552, 3718, 116496, 4221, 2114, 23125, 4792, 2118, 5594, 861, 10320, 3662, 115650, 57658, 1959, 1958, 55729, 7422, 10011, 59269, 8445, 29969, 84662, 8609, 9759, 285704, 3159, 3164, 6720, 2185	772	394	7276	1.31565	1	0.712582	39.2659
GOTERM_BP_FAT	GO:0051254~positive regulation of RNA metabolic process	43	4.24063	0.0274675	3725, 6721, 3662, 10320, 861, 57658, 1959, 1958, 7026, 2149, 92906, 3280, 4851, 55729, 7124, 196, 7392, 1051, 745, 6929, 7422, 10011, 2247, 8878, 9149, 7161, 55810, 6662, 50943, 2902, 1857, 29969, 63973, 8609, 9759, 3159, 3718, 3164, 6720, 4221, 2114, 23125, 4792	772	295	7276	1.37379	1	0.707501	39.68
GOTERM_BP_FAT	GO:0045893~positive regulation of transcription, DNA-dependent	42	4.14201	0.0338138	3725, 6721, 3662, 10320, 861, 57658, 1959, 1958, 7026, 2149, 3280, 4851, 55729, 7124, 196, 7392, 1051, 745, 6929, 7422, 10011, 2247, 8878, 9149, 7161, 55810, 6662, 50943, 2902, 1857, 29969, 63973, 8609, 9759, 3159, 3718, 3164, 6720, 4221, 2114, 23125, 4792	772	291	7276	1.36029	1	0.745461	46.4381
SP_PIR_KEYWORDS	activator	48	4.73373	0.0338202	6721, 3662, 10320, 27043, 4209, 7023, 1959, 1958, 2004, 2625, 6773, 10856, 4851, 55729, 5993, 55257, 196, 1786, 10957, 3727, 22877, 1051, 1628, 745, 1054, 10011, 10488, 7161, 22809, 55810, 80714, 4863, 64764, 654364, 10514, 29969, 63973, 8609, 84662, 10379, 5467, 10025, 147912, 161882, 6720, 23125, 2118, 3665	995	349	9626	1.33057	1	0.562739	39.4964
GOTERM_BP_FAT	GO:0009891~positive regulation of biosynthetic process	56	5.52268	0.037037	3725, 6721, 148022, 7026, 2149, 3280, 4851, 7124, 196, 3383, 7392, 1051, 745, 6929, 1054, 2247, 2208, 8878, 9149, 7161, 55810, 6662, 50943, 2902, 1857, 63973, 3552, 3718, 116496, 4221, 2114, 23125, 4792, 2118, 5594, 861, 10320, 3662, 115650, 57658, 1959, 1958, 55729, 7422, 10011, 59269, 8445, 29969, 84662, 8609, 9759, 285704, 3159, 3164, 6720, 2185	772	410	7276	1.2873	1	0.748876	49.5901
GOTERM_BP_FAT	GO:0006357~regulation of transcription from RNA polymerase II promoter	62	6.1144	0.0401505	3725, 6721, 7023, 7026, 3280, 6773, 4851, 7124, 5993, 196, 3727, 7392, 1051, 1628, 6929, 1054, 2247, 8878, 122953, 50943, 6662, 2902, 63973, 3718, 6939, 4221, 23125, 2023, 4792, 83855, 861, 84838, 10320, 3662, 57658, 1959, 3607, 1958, 55729, 1609, 4734, 1786, 20, 7422, 7629, 10011, 7421, 3399, 22809, 8819, 4092, 4863, 8609, 9759, 5467, 7050, 10025, 3164, 6720, 9516, 83933, 3665	772	463	7276	1.26208	1	0.765645	52.4677
GOTERM_BP_FAT	GO:0010628~positive regulation of gene expression	49	4.83235	0.0419815	3725, 6721, 2149, 7026, 3280, 4851, 7124, 196, 7392, 1051, 745, 6929, 2247, 8878, 9149, 7161, 55810, 6662, 50943, 2902, 1857, 63973, 3718, 4221, 2114, 23125, 4792, 2118, 5594, 861, 10320, 3662, 57658, 1959, 1958, 55729, 1786, 7422, 10011, 59269, 55974, 29969, 8609, 84662, 9759, 285704, 3159, 3164, 6720	772	354	7276	1.30457	1	0.773694	54.0867
GOTERM_BP_FAT	GO:0031328~positive regulation of cellular biosynthetic process	55	5.42406	0.0426523	3725, 6721, 148022, 7026, 2149, 3280, 4851, 7124, 196, 3383, 7392, 1051, 745, 6929, 1054, 2247, 8878, 9149, 7161, 55810, 6662, 50943, 2902, 1857, 63973, 3552, 3718, 116496, 4221, 2114, 23125, 4792, 2118, 5594, 861, 10320, 3662, 115650, 57658, 1959, 1958, 55729, 7422, 10011, 59269, 8445, 29969, 84662, 8609, 9759, 285704, 3159, 3164, 6720, 2185	772	405	7276	1.27992	1	0.771985	54.6667
GOTERM_BP_FAT	GO:0045941~positive regulation of transcription	47	4.63511	0.0602987	3725, 6721, 3662, 10320, 861, 57658, 1959, 1958, 7026, 2149, 3280, 4851, 55729, 7124, 196, 7392, 1051, 745, 6929, 7422, 10011, 2247, 59269, 8878, 9149, 7161, 55810, 50943, 6662, 2902, 1857, 29969, 63973, 8609, 84662, 9759, 285704, 3159, 3718, 3164, 6720, 4221, 2114, 23125, 4792, 2118, 5594	772	346	7276	1.28026	1	0.830234	67.6579
GOTERM_BP_FAT	GO:0045944~positive regulation of transcription from RNA polymerase II promoter	30	2.95858	0.0811798	3725, 3662, 10320, 861, 6721, 57658, 1959, 1958, 3280, 4851, 7124, 196, 7392, 1051, 6929, 7422, 2247, 10011, 8878, 6662, 50943, 2902, 63973, 9759, 3718, 3164, 4221, 6720, 23125, 4792	772	210	7276	1.34641	1	0.867433	78.4901
GOTERM_BP_FAT	GO:0051173~positive regulation of nitrogen compound metabolic process	51	5.02959	0.0986509	3725, 6721, 148022, 2149, 7026, 92906, 3280, 4851, 7124, 196, 3383, 7392, 1051, 745, 6929, 1054, 2247, 8878, 9149, 7161, 55810, 6662, 50943, 2902, 1857, 63973, 3718, 4221, 2114, 23125, 4792, 2118, 5594, 861, 10320, 3662, 57658, 1959, 1958, 55729, 7422, 10011, 59269, 29969, 84662, 8609, 9759, 285704, 3159, 3164, 6720	772	394	7276	1.21997	1	0.887772	84.8185
GOTERM_BP_FAT	GO:0045935~positive regulation of nucleobase, nucleoside, nucleotide and nucleic acid metabolic process	49	4.83235	0.116178	3725, 6721, 2149, 7026, 3280, 92906, 4851, 7124, 196, 7392, 1051, 745, 6929, 1054, 2247, 8878, 9149, 7161, 55810, 6662, 50943, 2902, 1857, 63973, 3718, 4221, 2114, 23125, 4792, 2118, 5594, 861, 10320, 3662, 57658, 1959, 1958, 55729, 7422, 10011, 59269, 29969, 8609, 84662, 9759, 285704, 3159, 3164, 6720	772	382	7276	1.20895	1	0.909017	89.3701
GOTERM_MF_FAT	GO:0030528~transcription regulator activity	108	10.6509	0.155717	10346, 3725, 4209, 7536, 2004, 9242, 3280, 6773, 3727, 22877, 60436, 1628, 745, 10488, 1820, 122953, 9149, 7161, 79603, 54815, 57761, 50943, 8216, 654364, 10538, 2016, 8028, 3551, 4601, 4221, 23125, 2023, 10320, 2625, 9572, 8861, 55729, 10522, 2975, 7421, 10011, 3399, 80714, 4092, 9759, 7050, 10498, 10025, 83933, 6721, 7597, 7023, 7026, 4851, 7709, 53335, 5993, 196, 5990, 22936, 7392, 1051, 55509…	723	924	6823	1.10303	1	0.983997	93.1651
GOTERM_BP_FAT	GO:0051252~regulation of RNA metabolic process	114	11.2426	0.346853	10346, 3725, 4209, 2004, 2149, 92906, 3280, 6773, 3727, 55544, 60436, 1628, 745, 10488, 1820, 8878, 122953, 9149, 7161, 79603, 54815, 50943, 654364, 146542, 10538, 26152, 2016, 3718, 4221, 23125, 2023, 4792, 10320, 8864, 2625, 9572, 8861, 55729, 1786, 20, 7422, 7629, 7421, 10011, 3399, 80714, 4092, 10514, 29969, 9759, 8045, 7050, 10498, 10025, 83933, 6721, 7023, 7026, 4851, 7124, 5993, 196, 5990,…	772	1030	7276	1.04314	1	0.986094	99.9561
GOTERM_BP_FAT	GO:0006355~regulation of transcription, DNA-dependent	110	10.8481	0.401063	10346, 3725, 4209, 2004, 2149, 3280, 6773, 3727, 60436, 1628, 745, 10488, 1820, 8878, 122953, 9149, 7161, 79603, 54815, 50943, 654364, 146542, 10538, 26152, 2016, 3718, 4221, 23125, 2023, 4792, 10320, 8864, 2625, 9572, 8861, 55729, 1786, 20, 7422, 7629, 7421, 10011, 3399, 80714, 4092, 10514, 29969, 9759, 8045, 7050, 10498, 10025, 83933, 6721, 7023, 7026, 4851, 7124, 5993, 196, 5990, 7392, 1051, 5…	772	1004	7276	1.03261	1	0.990209	99.9909
SP_PIR_KEYWORDS	dna-binding	114	11.2426	0.46794	3725, 4209, 2004, 128312, 9242, 3280, 6773, 63922, 3006, 254394, 63925, 3007, 3727, 22877, 3008, 60436, 1628, 745, 3013, 10488, 1820, 122953, 7161, 79603, 50943, 654364, 146542, 81620, 10538, 26152, 2016, 8028, 4601, 161882, 84893, 2023, 10320, 2625, 9572, 9361, 1786, 10522, 1912, 2975, 7629, 7421, 1643, 80714, 5428, 23089, 7050, 6721, 7597, 8969, 7023, 7026, 7709, 79842, 5993, 196, 5990, 7392, 1…	995	1077	9626	1.02403	1	0.946725	99.99
SP_PIR_KEYWORDS	Transcription	131	12.9191	0.548763	10346, 3725, 4209, 7536, 5434, 2004, 9242, 3280, 6773, 63925, 3727, 22877, 60436, 1628, 745, 10488, 23466, 1820, 122953, 7161, 54815, 57761, 50943, 654364, 146542, 10538, 26152, 8028, 4601, 161882, 23125, 2023, 10320, 8864, 2625, 9572, 55729, 1786, 10522, 2975, 359948, 29080, 7629, 7421, 10011, 80714, 4092, 84922, 10514, 29969, 9759, 7050, 10498, 10025, 64425, 83933, 6721, 7597, 7023, 7026, 4851,…	995	1267	9626	1.00027	1	0.966124	99.9991
SP_PIR_KEYWORDS	transcription regulation	124	12.2288	0.645265	10346, 3725, 4209, 7536, 2004, 9242, 3280, 6773, 63925, 3727, 22877, 60436, 1628, 745, 10488, 23466, 1820, 122953, 7161, 54815, 57761, 50943, 654364, 146542, 10538, 26152, 8028, 4601, 161882, 23125, 2023, 10320, 8864, 2625, 9572, 55729, 1786, 10522, 359948, 29080, 7629, 7421, 10011, 80714, 4092, 84922, 10514, 29969, 9759, 7050, 10498, 10025, 83933, 6721, 7597, 7023, 7026, 4851, 10856, 53335, 7709…	995	1223	9626	0.980885	1	0.983323	100
GOTERM_BP_FAT	GO:0045449~regulation of transcription	161	15.8777	0.672041	3725, 10346, 7536, 4209, 2004, 2149, 3280, 9242, 6773, 63925, 3727, 22877, 60436, 1628, 745, 10488, 23466, 1820, 8878, 9149, 122953, 7161, 79603, 54815, 57761, 50943, 654364, 146542, 10538, 26152, 2016, 3551, 3718, 161882, 4601, 4221, 23125, 2023, 4792, 10320, 8864, 2625, 9572, 55729, 8861, 2316, 10221, 1786, 10522, 359948, 20, 29080, 7629, 7422, 7421, 10011, 3399, 4092, 80714, 84922, 10514, 2996…	772	1551	7276	0.978339	1	0.999402	100
GOTERM_MF_FAT	GO:0003677~DNA binding	144	14.2012	0.689199	3725, 10346, 4209, 5434, 2004, 128312, 9242, 3280, 6773, 63922, 254394, 3006, 63925, 3007, 3727, 22877, 3008, 60436, 1628, 745, 3013, 10488, 1820, 122953, 7161, 79603, 54815, 50943, 8216, 654364, 146542, 81620, 10538, 23649, 26152, 2016, 8028, 11284, 23476, 161882, 4601, 4221, 84893, 2023, 10320, 2625, 9572, 8861, 9361, 1786, 10522, 1912, 2975, 7629, 7421, 10011, 1643, 4092, 80714, 5428, 10514, 2…	723	1395	6823	0.974149	1	0.999785	100
GOTERM_BP_FAT	GO:0006350~transcription	131	12.9191	0.75894	3725, 4209, 7536, 5434, 2004, 9242, 3280, 6773, 63925, 3727, 22877, 60436, 1628, 10488, 23466, 1820, 122953, 7161, 54815, 50943, 57761, 654364, 146542, 10538, 26152, 4601, 161882, 23125, 2023, 10320, 8864, 2625, 5757, 9572, 55729, 1786, 10522, 2975, 359948, 29080, 7629, 7421, 10011, 80714, 4092, 84922, 10514, 29969, 9759, 7050, 10498, 10025, 64425, 83933, 6721, 7597, 7023, 7026, 4851, 10856, 5333…	772	1289	7276	0.957842	1	0.999839	100
SP_PIR_KEYWORDS	nucleus	278	27.4162	0.905941	10346, 3725, 4209, 1198, 8882, 2004, 3280, 6773, 63922, 63925, 3727, 55544, 745, 64393, 10488, 1820, 8878, 6499, 607, 7161, 79603, 6494, 57761, 146542, 23649, 83903, 2016, 63935, 8028, 23644, 409, 55367, 23264, 4601, 84687, 4221, 84893, 2023, 23125, 4792, 161742, 23786, 10320, 8864, 822, 5757, 8861, 55729, 8241, 2975, 54475, 359948, 1844, 7629, 5347, 3399, 10734, 23392, 8445, 4092, 80714, 8851, 1…	995	2851	9626	0.943345	1	0.99927	100
Annotation Cluster 43	Enrichment Score: 0.9824116837888888
Category	Term	Count	%	PValue	Genes	List Total	Pop Hits	Pop Total	Fold Enrichment	Bonferroni	Benjamini	FDR
GOTERM_MF_FAT	GO:0043027~caspase inhibitor activity	5	0.493097	0.0154961	598, 25824, 51499, 8740, 939	723	10	6823	4.71853	1	0.831426	21.9295
GOTERM_MF_FAT	GO:0043028~caspase regulator activity	6	0.591716	0.0883126	598, 25824, 51499, 23786, 8740, 939	723	23	6823	2.46184	1	0.973971	76.9058
GOTERM_MF_FAT	GO:0004869~cysteine-type endopeptidase inhibitor activity	5	0.493097	0.0970986	598, 25824, 51499, 8740, 939	723	17	6823	2.77561	1	0.976312	80.1922
GOTERM_MF_FAT	GO:0004866~endopeptidase inhibitor activity	8	0.788955	0.13664	6692, 598, 25824, 89932, 720, 51499, 8740, 939	723	41	6823	1.84138	1	0.982993	90.2602
GOTERM_MF_FAT	GO:0030414~peptidase inhibitor activity	8	0.788955	0.163862	6692, 598, 25824, 89932, 720, 51499, 8740, 939	723	43	6823	1.75573	1	0.984595	94.1386
GOTERM_MF_FAT	GO:0004857~enzyme inhibitor activity	15	1.47929	0.428566	598, 51499, 8651, 1026, 10221, 939, 8740, 6692, 28951, 84687, 25824, 89932, 9478, 720, 57761	723	123	6823	1.15086	1	0.998181	99.986
Annotation Cluster 44	Enrichment Score: 0.9583246586102542
Category	Term	Count	%	PValue	Genes	List Total	Pop Hits	Pop Total	Fold Enrichment	Bonferroni	Benjamini	FDR
GOTERM_BP_FAT	GO:0031644~regulation of neurological system process	13	1.28205	0.0424864	2902, 4049, 1959, 1958, 2149, 6804, 23154, 7124, 11188, 745, 65018, 63827, 3064	772	66	7276	1.85641	1	0.774205	54.5239
GOTERM_BP_FAT	GO:0051969~regulation of transmission of nerve impulse	12	1.18343	0.0649779	2902, 4049, 11188, 745, 1959, 1958, 6804, 23154, 7124, 65018, 63827, 3064	772	63	7276	1.79521	1	0.84279	70.4593
GOTERM_BP_FAT	GO:0050804~regulation of synaptic transmission	11	1.08481	0.0977558	2902, 4049, 11188, 1959, 1958, 6804, 23154, 7124, 65018, 63827, 3064	772	60	7276	1.72789	1	0.887023	84.5426
GOTERM_BP_FAT	GO:0048168~regulation of neuronal synaptic plasticity	5	0.493097	0.115357	2902, 1959, 1958, 23154, 63827	772	18	7276	2.61802	1	0.910011	89.1894
GOTERM_BP_FAT	GO:0044057~regulation of system process	18	1.77515	0.231206	2053, 2902, 4049, 1959, 1958, 2149, 6804, 23154, 7124, 9759, 309, 745, 11188, 65018, 63827, 4092, 100, 3064	772	132	7276	1.28521	1	0.964396	99.1538
GOTERM_BP_FAT	GO:0048167~regulation of synaptic plasticity	6	0.591716	0.247089	2902, 1959, 1958, 23154, 63827, 3064	772	32	7276	1.76716	1	0.96991	99.4207
Annotation Cluster 45	Enrichment Score: 0.9248641998220685
Category	Term	Count	%	PValue	Genes	List Total	Pop Hits	Pop Total	Fold Enrichment	Bonferroni	Benjamini	FDR
UP_SEQ_FEATURE	domain:Histidine kinase	3	0.295858	0.0554355	5164, 5163, 10295	994	4	9620	7.25855	1	0.999232	63.6643
INTERPRO	IPR005467:Signal transduction histidine kinase, core	3	0.295858	0.057584	5164, 5163, 10295	914	4	8665	7.11023	1	0.996524	62.4652
INTERPRO	IPR018955:Branched-chain alpha-ketoacid dehydrogenase kinase/Pyruvate dehydrogenase kinase, mitochondrial	3	0.295858	0.057584	5164, 5163, 10295	914	4	8665	7.11023	1	0.996524	62.4652
GOTERM_BP_FAT	GO:0018106~peptidyl-histidine phosphorylation	3	0.295858	0.0581832	5164, 5163, 10295	772	4	7276	7.06865	1	0.824481	66.3105
GOTERM_BP_FAT	GO:0018202~peptidyl-histidine modification	3	0.295858	0.126129	5164, 5163, 10295	772	6	7276	4.71244	1	0.910483	91.3449
GOTERM_MF_FAT	GO:0004673~protein histidine kinase activity	3	0.295858	0.164236	5164, 5163, 10295	723	7	6823	4.04446	1	0.98327	94.1801
GOTERM_MF_FAT	GO:0000155~two-component sensor activity	3	0.295858	0.164236	5164, 5163, 10295	723	7	6823	4.04446	1	0.98327	94.1801
GOTERM_MF_FAT	GO:0016775~phosphotransferase activity, nitrogenous group as acceptor	3	0.295858	0.204313	5164, 5163, 10295	723	8	6823	3.5389	1	0.988018	97.3293
INTERPRO	IPR003594:ATP-binding region, ATPase-like	4	0.394477	0.263436	5164, 5163, 10131, 10295	914	17	8665	2.23066	1	0.999598	99.3602
SMART	SM00387:HATPase_c	4	0.394477	0.288034	5164, 5163, 10131, 10295	520	17	4697	2.12534	1	0.972129	98.8632
Annotation Cluster 46	Enrichment Score: 0.9152089180446782
Category	Term	Count	%	PValue	Genes	List Total	Pop Hits	Pop Total	Fold Enrichment	Bonferroni	Benjamini	FDR
UP_SEQ_FEATURE	repeat:RCC1 5	5	0.493097	0.0904546	284086, 1104, 8925, 8924, 57679	994	17	9620	2.84649	1	0.999869	81.4182
UP_SEQ_FEATURE	repeat:RCC1 4	5	0.493097	0.0904546	284086, 1104, 8925, 8924, 57679	994	17	9620	2.84649	1	0.999869	81.4182
COG_ONTOLOGY	Cell division and chromosome partitioning / Cytoskeleton	5	0.493097	0.0964455	284086, 1104, 8925, 8924, 57679	104	20	1149	2.76202	0.941558	0.941558	57.1915
UP_SEQ_FEATURE	repeat:RCC1 3	5	0.493097	0.107239	284086, 1104, 8925, 8924, 57679	994	18	9620	2.68835	1	0.999914	86.6494
UP_SEQ_FEATURE	repeat:RCC1 1	5	0.493097	0.107239	284086, 1104, 8925, 8924, 57679	994	18	9620	2.68835	1	0.999914	86.6494
UP_SEQ_FEATURE	repeat:RCC1 2	5	0.493097	0.107239	284086, 1104, 8925, 8924, 57679	994	18	9620	2.68835	1	0.999914	86.6494
INTERPRO	IPR000408:Regulator of chromosome condensation, RCC1	5	0.493097	0.113587	284086, 1104, 8925, 8924, 57679	914	18	8665	2.63342	1	0.997404	86.3593
INTERPRO	IPR009091:Regulator of chromosome condensation/beta-lactamase-inhibitor protein II	5	0.493097	0.113587	284086, 1104, 8925, 8924, 57679	914	18	8665	2.63342	1	0.997404	86.3593
UP_SEQ_FEATURE	repeat:RCC1 7	3	0.295858	0.157693	1104, 8925, 8924	994	7	9620	4.14774	1	0.999979	95.2464
UP_SEQ_FEATURE	repeat:RCC1 6	3	0.295858	0.355832	1104, 8925, 8924	994	12	9620	2.41952	1	1	99.9593
Annotation Cluster 47	Enrichment Score: 0.8994434885697707
Category	Term	Count	%	PValue	Genes	List Total	Pop Hits	Pop Total	Fold Enrichment	Bonferroni	Benjamini	FDR
GOTERM_BP_FAT	GO:0008203~cholesterol metabolic process	12	1.18343	0.0433219	1717, 6721, 20, 3638, 10654, 4047, 54982, 6720, 949, 3931, 2232, 5467	772	59	7276	1.91692	1	0.77382	55.2388
GOTERM_BP_FAT	GO:0008202~steroid metabolic process	17	1.67653	0.0649112	6721, 4047, 2908, 5007, 114881, 51171, 949, 2232, 5467, 1717, 20, 10654, 3638, 2247, 54982, 6720, 3931	772	101	7276	1.58636	1	0.844971	70.4211
SP_PIR_KEYWORDS	steroid metabolism	6	0.591716	0.0693199	6721, 3638, 6720, 51171, 3931, 2232	995	22	9626	2.63847	1	0.668304	64.9771
GOTERM_BP_FAT	GO:0016125~sterol metabolic process	12	1.18343	0.0851634	1717, 6721, 20, 3638, 10654, 4047, 54982, 6720, 949, 3931, 2232, 5467	772	66	7276	1.71361	1	0.874843	80.1212
SP_PIR_KEYWORDS	cholesterol metabolism	5	0.493097	0.144696	6721, 3638, 6720, 3931, 2232	995	20	9626	2.41859	1	0.786357	89.7984
SP_PIR_KEYWORDS	lipid metabolism	10	0.986193	0.400026	6721, 10999, 3638, 1120, 6720, 2629, 1632, 51171, 3931, 2232	995	77	9626	1.25641	1	0.925118	99.9425
GOTERM_BP_FAT	GO:0006694~steroid biosynthetic process	6	0.591716	0.526275	1717, 10654, 4047, 2247, 949, 2232	772	45	7276	1.25665	1	0.996932	99.9999
Annotation Cluster 48	Enrichment Score: 0.8967775592555196
Category	Term	Count	%	PValue	Genes	List Total	Pop Hits	Pop Total	Fold Enrichment	Bonferroni	Benjamini	FDR
UP_SEQ_FEATURE	domain:Thyroglobulin type-1	3	0.295858	0.120613	4811, 3489, 3487	994	6	9620	4.83903	1	0.99992	89.7875
INTERPRO	IPR000716:Thyroglobulin type-1	3	0.295858	0.124926	4811, 3489, 3487	914	6	8665	4.74015	1	0.998288	88.973
SMART	SM00211:TY	3	0.295858	0.1354	4811, 3489, 3487	520	6	4697	4.51635	1	0.973324	85.2992
Annotation Cluster 49	Enrichment Score: 0.8944560722993877
Category	Term	Count	%	PValue	Genes	List Total	Pop Hits	Pop Total	Fold Enrichment	Bonferroni	Benjamini	FDR
GOTERM_MF_FAT	GO:0010843~promoter binding	10	0.986193	0.0129456	3725, 10320, 6929, 7421, 7026, 6720, 9759, 9361, 4092, 2119	723	37	6823	2.55056	0.999998	0.931009	18.661
GOTERM_BP_FAT	GO:0010551~regulation of specific transcription from RNA polymerase II promoter	12	1.18343	0.0780505	7392, 3662, 10320, 6929, 7421, 3280, 4851, 1609, 9759, 4792, 4092, 50943	772	65	7276	1.73998	1	0.870696	77.1209
GOTERM_BP_FAT	GO:0010552~positive regulation of specific transcription from RNA polymerase II promoter	8	0.788955	0.124638	7392, 3662, 6929, 3280, 4851, 9759, 4792, 50943	772	40	7276	1.88497	1	0.911363	91.0729
GOTERM_BP_FAT	GO:0043193~positive regulation of gene-specific transcription	10	0.986193	0.133241	7392, 3662, 6929, 7026, 3280, 4851, 7124, 9759, 4792, 50943	772	56	7276	1.68301	1	0.914888	92.5379
GOTERM_BP_FAT	GO:0032583~regulation of gene-specific transcription	14	1.38067	0.144265	10320, 3662, 7026, 3280, 4851, 1609, 7124, 9759, 7392, 6929, 7421, 4792, 4092, 50943	772	89	7276	1.48256	1	0.924791	94.0849
GOTERM_BP_FAT	GO:0010553~negative regulation of specific transcription from RNA polymerase II promoter	5	0.493097	0.41983	10320, 7421, 3280, 9759, 4092	772	31	7276	1.52014	1	0.991711	99.9949
GOTERM_BP_FAT	GO:0032582~negative regulation of gene-specific transcription	5	0.493097	0.539244	10320, 7421, 3280, 9759, 4092	772	36	7276	1.30901	1	0.997305	99.9999
Annotation Cluster 50	Enrichment Score: 0.8895791170730164
Category	Term	Count	%	PValue	Genes	List Total	Pop Hits	Pop Total	Fold Enrichment	Bonferroni	Benjamini	FDR
GOTERM_BP_FAT	GO:0055123~digestive system development	4	0.394477	0.0806992	2054, 93, 4851, 7161	772	10	7276	3.76995	1	0.871757	78.285
GOTERM_BP_FAT	GO:0048546~digestive tract morphogenesis	4	0.394477	0.0806992	2054, 93, 4851, 7161	772	10	7276	3.76995	1	0.871757	78.285
GOTERM_BP_FAT	GO:0048547~gut morphogenesis	3	0.295858	0.20476	2054, 93, 4851	772	8	7276	3.53433	1	0.956192	98.4366
GOTERM_BP_FAT	GO:0048565~gut development	4	0.394477	0.207348	2054, 93, 4851, 100	772	15	7276	2.5133	1	0.956397	98.5265
Annotation Cluster 51	Enrichment Score: 0.8762110086835249
Category	Term	Count	%	PValue	Genes	List Total	Pop Hits	Pop Total	Fold Enrichment	Bonferroni	Benjamini	FDR
GOTERM_BP_FAT	GO:0046578~regulation of Ras protein signal transduction	21	2.07101	0.00884173	79735, 27352, 10160, 23216, 201176, 55200, 23513, 9922, 28964, 57580, 29, 57679, 50650, 10603, 25771, 8729, 9181, 9170, 54662, 2185, 64857	772	108	7276	1.83261	1	0.485962	14.887
GOTERM_BP_FAT	GO:0051056~regulation of small GTPase mediated signal transduction	23	2.26824	0.0160957	79735, 10160, 27352, 23216, 201176, 55200, 23513, 9922, 28964, 57580, 29, 57679, 50650, 10603, 25771, 8729, 9181, 9170, 54662, 2185, 64857, 6494, 10125	772	129	7276	1.6804	1	0.627104	25.5104
GOTERM_BP_FAT	GO:0035023~regulation of Rho protein signal transduction	12	1.18343	0.0183824	50650, 10160, 9181, 201176, 9170, 23513, 55200, 2185, 64857, 57580, 57679, 29	772	52	7276	2.17497	1	0.656129	28.5908
SP_PIR_KEYWORDS	guanine-nucleotide releasing factor	14	1.38067	0.0347376	10160, 9922, 1104, 8925, 57580, 57679, 29, 50650, 8729, 9181, 51195, 117289, 64857, 10125	995	73	9626	1.85536	1	0.557203	40.3299
GOTERM_BP_FAT	GO:0032318~regulation of Ras GTPase activity	10	0.986193	0.0621009	79735, 27352, 25771, 201176, 23216, 54662, 23513, 2185, 28964, 57679	772	48	7276	1.96351	1	0.836678	68.7653
GOTERM_MF_FAT	GO:0005085~guanyl-nucleotide exchange factor activity	16	1.57791	0.0629303	10160, 55200, 9922, 1104, 8925, 8924, 57580, 57679, 29, 50650, 8729, 9181, 51195, 117289, 64857, 10125	723	93	6823	1.62358	1	0.958231	64.3101
INTERPRO	IPR001331:Guanine-nucleotide dissociation stimulator, CDC24, conserved site	8	0.788955	0.0690403	50650, 10160, 9181, 55200, 64857, 57580, 57679, 29	914	35	8665	2.16693	1	0.994037	69.3329
GOTERM_BP_FAT	GO:0043087~regulation of GTPase activity	11	1.08481	0.081669	79735, 27352, 25771, 201176, 23216, 392, 54662, 23513, 2185, 28964, 57679	772	58	7276	1.78748	1	0.867136	78.697
GOTERM_MF_FAT	GO:0005099~Ras GTPase activator activity	10	0.986193	0.0844598	3725, 79735, 27352, 25771, 201176, 23216, 392, 54662, 57580, 6494	723	51	6823	1.85041	1	0.973255	75.3093
UP_SEQ_FEATURE	domain:DH	8	0.788955	0.0908484	50650, 10160, 9181, 55200, 64857, 57580, 57679, 29	994	38	9620	2.03749	1	0.999829	81.5605
INTERPRO	IPR000219:Dbl homology (DH) domain	8	0.788955	0.0988151	50650, 10160, 9181, 55200, 64857, 57580, 57679, 29	914	38	8665	1.99585	1	0.997419	82.0762
GOTERM_MF_FAT	GO:0005083~small GTPase regulator activity	22	2.16963	0.11553	3725, 79735, 10160, 27352, 23216, 201176, 392, 55200, 9922, 1104, 28964, 8925, 57580, 29, 57679, 50650, 25771, 8729, 9181, 54662, 64857, 6494	723	151	6823	1.37494	1	0.982806	85.716
GOTERM_BP_FAT	GO:0032483~regulation of Rab protein signal transduction	6	0.591716	0.117908	79735, 27352, 25771, 23216, 54662, 57679	772	25	7276	2.26197	1	0.905948	89.7415
GOTERM_BP_FAT	GO:0032313~regulation of Rab GTPase activity	6	0.591716	0.117908	79735, 27352, 25771, 23216, 54662, 57679	772	25	7276	2.26197	1	0.905948	89.7415
SMART	SM00325:RhoGEF	8	0.788955	0.119178	50650, 10160, 9181, 55200, 64857, 57580, 57679, 29	520	38	4697	1.90162	1	0.979004	81.2187
UP_SEQ_FEATURE	domain:PH	19	1.87377	0.120311	10256, 201176, 54518, 55200, 5007, 9922, 114881, 57580, 57679, 29, 50650, 10603, 23612, 9181, 25865, 25970, 6305, 55715, 64857	994	130	9620	1.41449	1	0.999937	89.725
GOTERM_MF_FAT	GO:0005089~Rho guanyl-nucleotide exchange factor activity	8	0.788955	0.123929	50650, 10160, 9181, 55200, 64857, 57580, 57679, 29	723	40	6823	1.88741	1	0.983651	87.7209
INTERPRO	IPR001849:Pleckstrin homology	21	2.07101	0.139398	10256, 10160, 201176, 54518, 653583, 55200, 5007, 9922, 114881, 57580, 29, 57679, 50650, 10603, 23612, 9181, 25865, 25970, 6305, 55715, 64857	914	147	8665	1.35433	1	0.99785	91.6286
GOTERM_MF_FAT	GO:0005088~Ras guanyl-nucleotide exchange factor activity	9	0.887574	0.166081	50650, 10160, 9181, 55200, 1104, 64857, 57580, 57679, 29	723	51	6823	1.66536	1	0.982593	94.3804
SMART	SM00233:PH	21	2.07101	0.189624	10256, 10160, 201176, 54518, 653583, 55200, 5007, 9922, 114881, 57580, 29, 57679, 50650, 10603, 23612, 9181, 25865, 25970, 6305, 55715, 64857	520	147	4697	1.29038	1	0.972694	93.7388
UP_SEQ_FEATURE	domain:Rab-GAP TBC	5	0.493097	0.208177	79735, 27352, 25771, 23216, 54662	994	23	9620	2.10393	1	0.999996	98.4131
INTERPRO	IPR000195:RabGAP/TBC	5	0.493097	0.218793	79735, 27352, 25771, 23216, 54662	914	23	8665	2.06094	1	0.999025	98.3085
SMART	SM00164:TBC	5	0.493097	0.244751	79735, 27352, 25771, 23216, 54662	520	23	4697	1.96363	1	0.969684	97.5257
GOTERM_MF_FAT	GO:0005097~Rab GTPase activator activity	5	0.493097	0.269003	79735, 27352, 25771, 23216, 54662	723	25	6823	1.88741	1	0.991757	99.3036
INTERPRO	IPR015721:Rho GTP exchange factor	3	0.295858	0.325514	50650, 9181, 55200	914	11	8665	2.58554	1	0.999683	99.8506
GOTERM_BP_FAT	GO:0051336~regulation of hydrolase activity	21	2.07101	0.364139	79735, 27352, 23216, 201176, 2149, 9456, 392, 23513, 2769, 581, 7124, 10672, 28964, 57679, 25771, 9170, 3164, 54662, 4221, 2185, 23786	772	172	7276	1.15071	1	0.987975	99.973
GOTERM_MF_FAT	GO:0030695~GTPase regulator activity	27	2.66272	0.38148	3725, 27352, 201176, 9922, 1104, 8925, 8924, 57580, 57679, 50650, 25771, 54662, 51195, 117289, 6494, 79735, 10160, 23216, 392, 55200, 28964, 29, 8729, 9181, 5998, 64857, 10125	723	229	6823	1.11267	1	0.997172	99.9507
GOTERM_MF_FAT	GO:0005096~GTPase activator activity	14	1.38067	0.444427	3725, 79735, 27352, 201176, 23216, 392, 55200, 28964, 57580, 29, 25771, 5998, 54662, 6494	723	115	6823	1.14886	1	0.998249	99.991
SP_PIR_KEYWORDS	GTPase activation	10	0.986193	0.445822	79735, 25771, 201176, 23216, 392, 54662, 55200, 28964, 6494, 29	995	80	9626	1.2093	1	0.942921	99.982
GOTERM_MF_FAT	GO:0060589~nucleoside-triphosphatase regulator activity	27	2.66272	0.453592	3725, 27352, 201176, 9922, 1104, 8925, 8924, 57580, 57679, 50650, 25771, 54662, 51195, 117289, 6494, 79735, 10160, 23216, 392, 55200, 28964, 29, 8729, 9181, 5998, 64857, 10125	723	237	6823	1.07511	1	0.998096	99.9931
INTERPRO	IPR011993:Pleckstrin homology-type	17	1.67653	0.518959	10256, 10160, 23216, 201176, 54518, 9456, 653583, 5007, 29116, 114881, 9181, 131583, 25865, 6305, 55715, 64857, 161742	914	150	8665	1.07443	1	0.99998	99.9994
GOTERM_MF_FAT	GO:0008047~enzyme activator activity	18	1.77515	0.760237	3725, 79735, 27352, 201176, 8851, 23216, 392, 55200, 28964, 57580, 57679, 29, 25771, 5476, 5998, 54662, 6494, 23786	723	184	6823	0.923191	1	0.999926	100
Annotation Cluster 52	Enrichment Score: 0.8712132250706633
Category	Term	Count	%	PValue	Genes	List Total	Pop Hits	Pop Total	Fold Enrichment	Bonferroni	Benjamini	FDR
GOTERM_BP_FAT	GO:0007368~determination of left/right symmetry	5	0.493097	0.13452	7050, 28514, 93, 4851, 5308	772	19	7276	2.48023	1	0.91592	92.7352
GOTERM_BP_FAT	GO:0009855~determination of bilateral symmetry	5	0.493097	0.13452	7050, 28514, 93, 4851, 5308	772	19	7276	2.48023	1	0.91592	92.7352
GOTERM_BP_FAT	GO:0009799~determination of symmetry	5	0.493097	0.13452	7050, 28514, 93, 4851, 5308	772	19	7276	2.48023	1	0.91592	92.7352
Annotation Cluster 53	Enrichment Score: 0.8558368806627329
Category	Term	Count	%	PValue	Genes	List Total	Pop Hits	Pop Total	Fold Enrichment	Bonferroni	Benjamini	FDR
GOTERM_BP_FAT	GO:0001568~blood vessel development	20	1.97239	0.0911074	3725, 2004, 7026, 4851, 581, 633, 10672, 56848, 10908, 1717, 83605, 1399, 9820, 7422, 2247, 80781, 2185, 2821, 4092, 83854	772	130	7276	1.44998	1	0.87854	82.3393
GOTERM_BP_FAT	GO:0001944~vasculature development	20	1.97239	0.102188	3725, 2004, 7026, 4851, 581, 633, 10672, 56848, 10908, 1717, 83605, 1399, 9820, 7422, 2247, 80781, 2185, 2821, 4092, 83854	772	132	7276	1.42801	1	0.895156	85.8641
GOTERM_BP_FAT	GO:0048514~blood vessel morphogenesis	17	1.67653	0.124678	3725, 2004, 7026, 4851, 581, 633, 10672, 10908, 83605, 9820, 7422, 2247, 80781, 2185, 2821, 4092, 83854	772	111	7276	1.44345	1	0.910221	91.0802
GOTERM_BP_FAT	GO:0001525~angiogenesis	11	1.08481	0.325021	3725, 7422, 2004, 2247, 4851, 10672, 2185, 80781, 10908, 2821, 83854	772	79	7276	1.31232	1	0.984909	99.9203
Annotation Cluster 54	Enrichment Score: 0.8500865989351696
Category	Term	Count	%	PValue	Genes	List Total	Pop Hits	Pop Total	Fold Enrichment	Bonferroni	Benjamini	FDR
KEGG_PATHWAY	hsa00511:Other glycan degradation	5	0.493097	0.0493874	2517, 4125, 2629, 23324, 4758	349	12	2837	3.38706	0.999827	0.661291	46.1257
SP_PIR_KEYWORDS	glycosidase	9	0.887574	0.096459	2517, 4913, 4968, 4125, 2629, 3425, 23324, 4758, 8692	995	46	9626	1.89281	1	0.712493	77.2674
UP_SEQ_FEATURE	active site:Nucleophile	11	1.08481	0.591264	2053, 57026, 4125, 1725, 2629, 3425, 53, 23324, 4817, 123228, 4758	994	100	9620	1.06459	1	1	100
Annotation Cluster 55	Enrichment Score: 0.8141893728577348
Category	Term	Count	%	PValue	Genes	List Total	Pop Hits	Pop Total	Fold Enrichment	Bonferroni	Benjamini	FDR
GOTERM_BP_FAT	GO:0015674~di-, tri-valent inorganic cation transport	15	1.47929	0.0270308	57620, 2902, 2149, 3710, 23516, 309, 59285, 489, 51312, 5027, 493, 7421, 2495, 10800, 57192	772	76	7276	1.86017	1	0.716718	39.1865
GOTERM_BP_FAT	GO:0006816~calcium ion transport	12	1.18343	0.0433219	57620, 5027, 2902, 493, 2149, 7421, 3710, 309, 10800, 59285, 489, 57192	772	59	7276	1.91692	1	0.77382	55.2388
GOTERM_MF_FAT	GO:0046873~metal ion transmembrane transporter activity	18	1.77515	0.151346	2902, 3710, 1318, 147040, 3783, 23516, 59285, 489, 6338, 51312, 5027, 493, 3775, 92799, 2247, 7922, 9973, 57192	723	123	6823	1.38103	1	0.986663	92.5821
GOTERM_BP_FAT	GO:0030001~metal ion transport	27	2.66272	0.170247	2149, 1318, 3783, 23516, 2288, 59285, 489, 6338, 3775, 7421, 7922, 9973, 10800, 57192, 57620, 2902, 3710, 147040, 495, 309, 5027, 51312, 493, 92799, 8273, 2495, 6574	772	202	7276	1.25976	1	0.941362	96.6199
GOTERM_BP_FAT	GO:0006811~ion transport	41	4.04339	0.231111	2149, 54102, 1318, 3783, 23516, 2288, 59285, 489, 6338, 3775, 7351, 7421, 3927, 7922, 6566, 9973, 10800, 57192, 57620, 2902, 1185, 10312, 3710, 147040, 94015, 309, 495, 5027, 51312, 493, 28231, 9114, 92799, 2495, 8273, 1120, 4357, 6574, 9605, 51310, 3064	772	335	7276	1.15349	1	0.964807	99.1519
GOTERM_BP_FAT	GO:0006812~cation transport	32	3.15582	0.260051	2149, 1318, 3783, 23516, 2288, 59285, 489, 6338, 3775, 7351, 7421, 7922, 9973, 10800, 57192, 57620, 2902, 10312, 3710, 147040, 495, 309, 5027, 51312, 493, 9114, 92799, 2495, 8273, 1120, 9605, 6574	772	259	7276	1.16446	1	0.9736	99.5773
SP_PIR_KEYWORDS	calcium transport	6	0.591716	0.271018	57620, 493, 3710, 59285, 489, 57192	995	34	9626	1.70724	1	0.887532	99.0113
SP_PIR_KEYWORDS	ion transport	24	2.36686	0.623721	57620, 2902, 1185, 10312, 54102, 1318, 3710, 3783, 23516, 94015, 495, 59285, 489, 6338, 51312, 5027, 493, 3775, 9114, 28231, 3927, 7922, 57192, 51310	995	233	9626	0.996502	1	0.980095	99.9999
Annotation Cluster 56	Enrichment Score: 0.813350027930027
Category	Term	Count	%	PValue	Genes	List Total	Pop Hits	Pop Total	Fold Enrichment	Bonferroni	Benjamini	FDR
GOTERM_BP_FAT	GO:0010243~response to organic nitrogen	9	0.887574	0.0316199	2902, 10400, 7832, 440, 598, 230, 2185, 1026, 4067	772	36	7276	2.35622	1	0.730299	44.1872
GOTERM_BP_FAT	GO:0001101~response to acid	4	0.394477	0.207348	10400, 440, 581, 4067	772	15	7276	2.5133	1	0.956397	98.5265
GOTERM_BP_FAT	GO:0043200~response to amino acid stimulus	3	0.295858	0.28706	10400, 440, 4067	772	10	7276	2.82746	1	0.979056	99.7848
GOTERM_BP_FAT	GO:0014075~response to amine stimulus	4	0.394477	0.29646	2902, 10400, 440, 4067	772	18	7276	2.09442	1	0.979894	99.8308
Annotation Cluster 57	Enrichment Score: 0.8084389259535609
Category	Term	Count	%	PValue	Genes	List Total	Pop Hits	Pop Total	Fold Enrichment	Bonferroni	Benjamini	FDR
GOTERM_BP_FAT	GO:0009628~response to abiotic stimulus	29	2.85996	0.108426	3725, 4049, 5599, 6804, 7124, 4734, 1026, 9094, 1843, 23308, 10277, 410, 1643, 80781, 8600, 411, 2902, 2067, 7832, 598, 581, 7508, 11284, 5027, 4221, 2185, 81570, 4067, 3064	772	208	7276	1.31404	1	0.900849	87.5444
GOTERM_BP_FAT	GO:0009416~response to light stimulus	13	1.28205	0.127082	2067, 2902, 5599, 581, 4734, 1026, 7508, 9094, 1843, 10277, 4221, 1643, 3064	772	79	7276	1.55093	1	0.908643	91.5146
GOTERM_BP_FAT	GO:0009411~response to UV	9	0.887574	0.141819	2067, 5599, 10277, 581, 4221, 1643, 4734, 1026, 7508	772	49	7276	1.7311	1	0.92217	93.7703
GOTERM_BP_FAT	GO:0009314~response to radiation	16	1.57791	0.29874	2067, 2902, 5599, 598, 581, 4734, 1026, 7508, 9094, 1843, 11284, 10277, 4221, 1643, 8600, 3064	772	121	7276	1.24626	1	0.980075	99.8405
Annotation Cluster 58	Enrichment Score: 0.7997837667163002
Category	Term	Count	%	PValue	Genes	List Total	Pop Hits	Pop Total	Fold Enrichment	Bonferroni	Benjamini	FDR
GOTERM_BP_FAT	GO:0051092~positive regulation of NF-kappaB transcription factor activity	7	0.690335	0.0794821	148022, 7124, 8767, 3551, 3656, 60401, 3383	772	29	7276	2.27497	1	0.871604	77.7572
GOTERM_BP_FAT	GO:0032755~positive regulation of interleukin-6 production	4	0.394477	0.102539	5027, 148022, 7124, 8767	772	11	7276	3.42723	1	0.894482	85.9643
GOTERM_BP_FAT	GO:0042742~defense response to bacterium	7	0.690335	0.130034	5027, 57115, 7124, 8767, 8347, 9466, 3055	772	33	7276	1.99921	1	0.912776	92.0205
GOTERM_BP_FAT	GO:0032675~regulation of interleukin-6 production	5	0.493097	0.176283	1051, 5027, 148022, 7124, 8767	772	21	7276	2.24402	1	0.946056	97.0394
GOTERM_BP_FAT	GO:0032642~regulation of chemokine production	3	0.295858	0.245787	148022, 7124, 8767	772	9	7276	3.14162	1	0.970077	99.4022
GOTERM_BP_FAT	GO:0001819~positive regulation of cytokine production	8	0.788955	0.346187	5027, 148022, 10555, 7124, 8767, 661, 3552, 9466	772	54	7276	1.39628	1	0.986137	99.9553
Annotation Cluster 59	Enrichment Score: 0.7983867335727305
Category	Term	Count	%	PValue	Genes	List Total	Pop Hits	Pop Total	Fold Enrichment	Bonferroni	Benjamini	FDR
GOTERM_MF_FAT	GO:0016884~carbon-nitrogen ligase activity, with glutamine as amido-N-donor	4	0.394477	0.0440072	790, 440, 5198, 55191	723	8	6823	4.71853	1	0.953964	51.002
GOTERM_BP_FAT	GO:0006541~glutamine metabolic process	5	0.493097	0.0810575	790, 440, 27165, 26227, 5198	772	16	7276	2.94527	1	0.868998	78.4381
GOTERM_BP_FAT	GO:0009064~glutamine family amino acid metabolic process	5	0.493097	0.369811	790, 440, 27165, 26227, 5198	772	29	7276	1.62498	1	0.988215	99.9771
KEGG_PATHWAY	hsa00250:Alanine, aspartate and glutamate metabolism	4	0.394477	0.485464	91703, 790, 440, 27165	349	21	2837	1.54837	1	0.933158	99.9701
Annotation Cluster 60	Enrichment Score: 0.796961281369774
Category	Term	Count	%	PValue	Genes	List Total	Pop Hits	Pop Total	Fold Enrichment	Bonferroni	Benjamini	FDR
GOTERM_MF_FAT	GO:0005337~nucleoside transmembrane transporter activity	3	0.295858	0.0580315	2030, 3177, 347734	723	4	6823	7.0778	1	0.966881	61.2349
GOTERM_BP_FAT	GO:0015858~nucleoside transport	3	0.295858	0.0581832	2030, 3177, 347734	772	4	7276	7.06865	1	0.824481	66.3105
GOTERM_MF_FAT	GO:0015932~nucleobase, nucleoside, nucleotide and nucleic acid transmembrane transporter activity	3	0.295858	0.204313	2030, 3177, 347734	723	8	6823	3.5389	1	0.988018	97.3293
GOTERM_BP_FAT	GO:0015931~nucleobase, nucleoside, nucleotide and nucleic acid transport	6	0.591716	0.940586	2030, 3177, 347734, 10212, 9961, 9818	772	81	7276	0.698139	1	1	100
Annotation Cluster 61	Enrichment Score: 0.7909772282391047
Category	Term	Count	%	PValue	Genes	List Total	Pop Hits	Pop Total	Fold Enrichment	Bonferroni	Benjamini	FDR
GOTERM_BP_FAT	GO:0051240~positive regulation of multicellular organismal process	20	1.97239	0.030018	2053, 10320, 4049, 148022, 93, 2149, 581, 8767, 7124, 661, 3552, 5830, 5027, 745, 2247, 10555, 65018, 100, 8600, 9466	772	114	7276	1.65349	1	0.720657	42.4875
GOTERM_BP_FAT	GO:0001819~positive regulation of cytokine production	8	0.788955	0.346187	5027, 148022, 10555, 7124, 8767, 661, 3552, 9466	772	54	7276	1.39628	1	0.986137	99.9553
GOTERM_BP_FAT	GO:0001817~regulation of cytokine production	14	1.38067	0.407733	3662, 115650, 148022, 2149, 8767, 7124, 661, 3552, 1051, 5027, 1054, 10555, 50943, 9466	772	112	7276	1.17811	1	0.991033	99.9926
Annotation Cluster 62	Enrichment Score: 0.784260512996976
Category	Term	Count	%	PValue	Genes	List Total	Pop Hits	Pop Total	Fold Enrichment	Bonferroni	Benjamini	FDR
GOTERM_MF_FAT	GO:0030246~carbohydrate binding	21	2.07101	0.0330216	3099, 4043, 374378, 11226, 226, 4125, 10960, 633, 5211, 2517, 8455, 7422, 2247, 57115, 2208, 7423, 6614, 23324, 89797, 63827, 5214	723	123	6823	1.61121	1	0.92936	41.2733
GOTERM_BP_FAT	GO:0051781~positive regulation of cell division	5	0.493097	0.052758	7422, 2247, 7423, 4221, 3552	772	14	7276	3.36603	1	0.813473	62.6088
SP_PIR_KEYWORDS	mitogen	4	0.394477	0.143659	7422, 2247, 7423, 3552	995	13	9626	2.97673	1	0.795707	89.6163
GOTERM_BP_FAT	GO:0051302~regulation of cell division	5	0.493097	0.176283	7422, 2247, 7423, 4221, 3552	772	21	7276	2.24402	1	0.946056	97.0394
GOTERM_MF_FAT	GO:0005539~glycosaminoglycan binding	8	0.788955	0.208732	4043, 7422, 2247, 57115, 7423, 633, 89797, 63827	723	46	6823	1.64123	1	0.987316	97.555
GOTERM_MF_FAT	GO:0030247~polysaccharide binding	8	0.788955	0.25758	4043, 7422, 2247, 57115, 7423, 633, 89797, 63827	723	49	6823	1.54075	1	0.992176	99.1095
GOTERM_MF_FAT	GO:0001871~pattern binding	8	0.788955	0.25758	4043, 7422, 2247, 57115, 7423, 633, 89797, 63827	723	49	6823	1.54075	1	0.992176	99.1095
SP_PIR_KEYWORDS	heparin-binding	4	0.394477	0.341693	4043, 7422, 2247, 7423	995	20	9626	1.93487	1	0.91676	99.777
GOTERM_MF_FAT	GO:0008201~heparin binding	5	0.493097	0.418769	4043, 7422, 2247, 7423, 89797	723	31	6823	1.52211	1	0.997941	99.9816
Annotation Cluster 63	Enrichment Score: 0.7833902467003001
Category	Term	Count	%	PValue	Genes	List Total	Pop Hits	Pop Total	Fold Enrichment	Bonferroni	Benjamini	FDR
GOTERM_BP_FAT	GO:0015804~neutral amino acid transport	5	0.493097	0.0410197	6510, 6536, 8501, 8140, 4794	772	13	7276	3.62495	1	0.769355	53.2429
GOTERM_BP_FAT	GO:0015837~amine transport	10	0.986193	0.133241	11188, 9057, 6510, 1120, 6536, 8501, 8140, 4067, 4794, 3064	772	56	7276	1.68301	1	0.914888	92.5379
GOTERM_BP_FAT	GO:0006865~amino acid transport	8	0.788955	0.150776	9057, 6510, 1120, 6536, 8501, 8140, 4794, 3064	772	42	7276	1.79521	1	0.929074	94.8505
GOTERM_MF_FAT	GO:0015175~neutral amino acid transmembrane transporter activity	4	0.394477	0.151559	6510, 6536, 8501, 8140	723	13	6823	2.90371	1	0.985238	92.6115
GOTERM_BP_FAT	GO:0046942~carboxylic acid transport	11	1.08481	0.167365	10999, 9057, 6510, 1120, 6536, 6566, 8501, 8140, 5467, 4794, 3064	772	67	7276	1.54737	1	0.94061	96.4003
GOTERM_BP_FAT	GO:0015849~organic acid transport	11	1.08481	0.178885	10999, 9057, 6510, 1120, 6536, 6566, 8501, 8140, 5467, 4794, 3064	772	68	7276	1.52461	1	0.947132	97.2046
SP_PIR_KEYWORDS	amino-acid transport	4	0.394477	0.2247	9057, 6536, 8501, 8140	995	16	9626	2.41859	1	0.869936	97.569
GOTERM_MF_FAT	GO:0015171~amino acid transmembrane transporter activity	5	0.493097	0.269003	9057, 6510, 6536, 8501, 8140	723	25	6823	1.88741	1	0.991757	99.3036
GOTERM_MF_FAT	GO:0005275~amine transmembrane transporter activity	5	0.493097	0.393865	9057, 6510, 6536, 8501, 8140	723	30	6823	1.57284	1	0.997453	99.9642
Annotation Cluster 64	Enrichment Score: 0.7777489494537252
Category	Term	Count	%	PValue	Genes	List Total	Pop Hits	Pop Total	Fold Enrichment	Bonferroni	Benjamini	FDR
UP_SEQ_FEATURE	domain:SH3	16	1.57791	0.121128	54436, 9231, 27352, 1445, 201176, 10848, 6455, 10254, 667, 8190, 3927, 55971, 51517, 2530, 4067, 3055	994	105	9620	1.47475	1	0.999901	89.8931
SP_PIR_KEYWORDS	sh3 domain	18	1.77515	0.151885	54436, 9231, 1445, 27352, 201176, 10848, 6455, 10254, 9256, 667, 8190, 1399, 3927, 55971, 51517, 2530, 4067, 3055	995	126	9626	1.38205	1	0.797751	90.9815
INTERPRO	IPR001452:Src homology-3 domain	18	1.77515	0.179886	54436, 9231, 27352, 1445, 201176, 10848, 6455, 10254, 79729, 9256, 8190, 1399, 3927, 55971, 51517, 2530, 4067, 3055	914	127	8665	1.34367	1	0.998426	96.2241
SMART	SM00326:SH3	18	1.77515	0.234017	54436, 9231, 27352, 1445, 201176, 10848, 6455, 10254, 79729, 9256, 8190, 1399, 3927, 55971, 51517, 2530, 4067, 3055	520	127	4697	1.28022	1	0.97407	97.0199
Annotation Cluster 65	Enrichment Score: 0.7744457352393417
Category	Term	Count	%	PValue	Genes	List Total	Pop Hits	Pop Total	Fold Enrichment	Bonferroni	Benjamini	FDR
INTERPRO	IPR006209:EGF	8	0.788955	0.0782834	8506, 28514, 286204, 4811, 4851, 65989, 63827, 9620	914	36	8665	2.10673	1	0.996146	73.994
INTERPRO	IPR012680:Laminin G, subdomain 2	4	0.394477	0.07962	8506, 286204, 255631, 9620	914	10	8665	3.79212	1	0.995486	74.6101
UP_SEQ_FEATURE	domain:Laminin G-like 2	3	0.295858	0.157693	8506, 286204, 9620	994	7	9620	4.14774	1	0.999979	95.2464
UP_SEQ_FEATURE	domain:Laminin G-like 1	3	0.295858	0.157693	8506, 286204, 9620	994	7	9620	4.14774	1	0.999979	95.2464
INTERPRO	IPR001791:Laminin G	3	0.295858	0.243709	8506, 286204, 9620	914	9	8665	3.1601	1	0.999306	99.0099
SMART	SM00282:LamG	3	0.295858	0.261616	8506, 286204, 9620	520	9	4697	3.0109	1	0.968651	98.1626
INTERPRO	IPR013320:Concanavalin A-like lectin/glucanase, subgroup	4	0.394477	0.383733	8506, 286204, 10960, 9620	914	21	8665	1.80577	1	0.999877	99.9664
Annotation Cluster 66	Enrichment Score: 0.7739328360337457
Category	Term	Count	%	PValue	Genes	List Total	Pop Hits	Pop Total	Fold Enrichment	Bonferroni	Benjamini	FDR
GOTERM_BP_FAT	GO:0051353~positive regulation of oxidoreductase activity	5	0.493097	0.0810575	7421, 2208, 7124, 9973, 949	772	16	7276	2.94527	1	0.868998	78.4381
GOTERM_BP_FAT	GO:0032768~regulation of monooxygenase activity	4	0.394477	0.179103	7421, 2208, 7124, 949	772	14	7276	2.69282	1	0.946621	97.218
GOTERM_BP_FAT	GO:0032770~positive regulation of monooxygenase activity	3	0.295858	0.20476	2208, 7124, 949	772	8	7276	3.53433	1	0.956192	98.4366
GOTERM_BP_FAT	GO:0051341~regulation of oxidoreductase activity	5	0.493097	0.269854	7421, 2208, 7124, 9973, 949	772	25	7276	1.88497	1	0.974901	99.6682
Annotation Cluster 67	Enrichment Score: 0.7712892704233487
Category	Term	Count	%	PValue	Genes	List Total	Pop Hits	Pop Total	Fold Enrichment	Bonferroni	Benjamini	FDR
SP_PIR_KEYWORDS	kinase	69	6.80473	0.00340871	2580, 1198, 5164, 5163, 8767, 5681, 80216, 84572, 7297, 10295, 10654, 25865, 51727, 10922, 65018, 9149, 5261, 90381, 3055, 29941, 3099, 654364, 1857, 56997, 284086, 83903, 80271, 3551, 3718, 29904, 11284, 9212, 6199, 1716, 23604, 5214, 1612, 5594, 8517, 5599, 53354, 9261, 1609, 25989, 56848, 6794, 1026, 5210, 5211, 5209, 27148, 57787, 79934, 5347, 9020, 8445, 10256, 1445, 8851, 93, 9088, 28964, 2…	995	477	9626	1.39944	0.848662	0.314528	4.8644
SP_PIR_KEYWORDS	phosphotransferase	25	2.46548	0.0180946	1198, 5599, 5164, 5163, 9261, 5681, 5210, 5211, 25865, 5209, 5564, 5347, 9149, 5261, 29941, 3099, 1445, 654364, 6199, 1716, 5298, 5214, 1612, 4067, 5594	995	149	9626	1.62322	0.999959	0.489925	23.4081
SP_PIR_KEYWORDS	transferase	113	11.144	0.0302887	1198, 10400, 5164, 10402, 5163, 80216, 7297, 10295, 170384, 10922, 1725, 2650, 9149, 883, 3099, 374378, 654364, 115294, 56997, 284086, 83903, 3551, 81490, 3718, 29904, 11284, 56548, 10090, 5834, 23475, 1716, 2162, 5214, 1612, 6184, 53354, 25989, 1786, 254887, 5347, 9020, 6472, 201595, 8445, 5428, 1445, 93, 5425, 51114, 2593, 790, 10498, 1120, 2185, 3931, 4242, 2580, 11226, 10195, 8767, 5681, 8457…	995	918	9626	1.19085	1	0.611289	36.1851
GOTERM_BP_FAT	GO:0006468~protein amino acid phosphorylation	58	5.71992	0.0504505	2580, 1198, 5164, 2149, 5163, 7124, 8767, 5681, 80216, 7297, 10295, 10654, 25865, 2247, 10922, 65018, 9149, 5261, 3055, 57761, 29941, 83903, 284086, 3551, 3718, 29904, 5027, 9212, 6199, 23476, 1716, 23604, 1612, 5594, 5599, 9261, 25989, 6794, 10221, 27148, 28951, 57787, 5347, 9020, 3656, 8445, 4092, 1445, 8851, 29969, 93, 9088, 2870, 790, 9170, 5293, 2185, 4067	772	435	7276	1.25665	1	0.801977	60.9207
SP_PIR_KEYWORDS	atp-binding	108	10.6509	0.0678781	10347, 1198, 5164, 5163, 63922, 254394, 7297, 10295, 489, 10922, 63893, 9149, 6499, 10131, 3099, 654364, 1185, 56997, 284086, 83903, 3551, 55191, 3718, 89845, 11284, 29904, 8192, 1716, 84893, 7203, 5214, 1612, 10525, 53354, 25989, 9361, 20, 5347, 9020, 8445, 1445, 93, 10212, 495, 790, 997, 493, 1120, 10749, 2185, 10121, 124454, 81570, 64794, 2580, 55902, 113, 10856, 8767, 5681, 10654, 25865, 5172…	995	904	9626	1.15579	1	0.670641	64.1763
GOTERM_MF_FAT	GO:0005524~ATP binding	119	11.7357	0.083502	10347, 1198, 5164, 5163, 63922, 254394, 80216, 7297, 10295, 2288, 489, 10922, 63893, 6499, 9149, 10131, 57761, 3099, 654364, 1185, 56997, 284086, 83903, 3551, 55191, 3718, 89845, 11284, 5027, 29904, 8192, 1716, 84893, 5214, 7203, 1612, 10525, 53354, 25989, 10221, 9361, 20, 5347, 9020, 8445, 1445, 93, 10212, 495, 790, 997, 493, 1120, 10749, 2185, 10121, 81570, 124454, 64794, 2580, 55902, 3112, 113…	723	994	6823	1.12979	1	0.97595	74.8967
GOTERM_MF_FAT	GO:0032559~adenyl ribonucleotide binding	119	11.7357	0.0983879	10347, 1198, 5164, 5163, 63922, 254394, 80216, 7297, 10295, 2288, 489, 10922, 63893, 6499, 9149, 10131, 57761, 3099, 654364, 1185, 56997, 284086, 83903, 3551, 55191, 3718, 89845, 11284, 5027, 29904, 8192, 1716, 84893, 5214, 7203, 1612, 10525, 53354, 25989, 10221, 9361, 20, 5347, 9020, 8445, 1445, 93, 10212, 495, 790, 997, 493, 1120, 10749, 2185, 10121, 81570, 124454, 64794, 2580, 55902, 3112, 113…	723	1001	6823	1.12189	1	0.974377	80.6358
GOTERM_MF_FAT	GO:0004672~protein kinase activity	51	5.02959	0.12681	2580, 1198, 5434, 5164, 5163, 8767, 5681, 80216, 7297, 10295, 25865, 10922, 65018, 9149, 5261, 3055, 57761, 29941, 1944, 83903, 284086, 3551, 3718, 29904, 9212, 6199, 23604, 1612, 5594, 5599, 25989, 9261, 6794, 10221, 27148, 28951, 57787, 79934, 5347, 9020, 3656, 8445, 1445, 8851, 93, 9088, 2870, 790, 1399, 2185, 4067	723	403	6823	1.19427	1	0.981222	88.3457
UP_SEQ_FEATURE	binding site:ATP	46	4.53649	0.132692	1198, 5599, 5164, 5163, 9261, 25989, 8767, 5681, 6794, 7297, 489, 10654, 25865, 57787, 27148, 5347, 65018, 9149, 9020, 5261, 10131, 8445, 3055, 29941, 3099, 1445, 654364, 93, 83903, 284086, 80271, 9088, 51520, 3551, 2870, 3718, 9212, 6199, 1120, 2185, 23604, 4067, 1612, 124454, 4141, 5594	994	369	9620	1.20648	1	0.99995	92.0107
UP_SEQ_FEATURE	domain:Protein kinase	39	3.84615	0.157558	2580, 1198, 5599, 9261, 25989, 8767, 5681, 6794, 10221, 25865, 57787, 28951, 79934, 27148, 5347, 65018, 9149, 9020, 3656, 5261, 8445, 57761, 3055, 29941, 1445, 93, 56997, 83903, 284086, 9088, 3551, 2870, 9212, 6199, 2185, 23604, 4067, 1612, 5594	994	312	9620	1.20976	1	0.999984	95.2329
GOTERM_BP_FAT	GO:0016310~phosphorylation	65	6.41026	0.160446	2580, 1198, 5164, 2149, 5163, 7124, 8767, 5681, 80216, 7297, 10295, 10654, 25865, 2247, 10922, 65018, 9149, 5261, 3055, 57761, 29941, 3099, 654364, 284086, 83903, 3551, 3718, 29904, 5027, 11284, 9212, 6199, 9114, 23476, 1716, 23604, 9605, 1612, 5594, 5599, 9261, 25989, 6794, 10221, 27148, 28951, 57787, 5347, 9020, 3656, 8445, 4092, 1445, 8851, 29969, 10312, 93, 9088, 2870, 790, 9170, 5293, 5298, …	772	535	7276	1.14508	1	0.936844	95.817
GOTERM_MF_FAT	GO:0001883~purine nucleoside binding	123	12.1302	0.161428	10347, 1198, 5164, 5163, 63922, 254394, 80216, 7297, 10295, 2288, 489, 10922, 63893, 6499, 9149, 10131, 57761, 3099, 1185, 654364, 56997, 284086, 83903, 3551, 55191, 3718, 89845, 11284, 5027, 29904, 8192, 1716, 84893, 80724, 5214, 7203, 1612, 10525, 53354, 25989, 9361, 10221, 20, 5347, 9020, 8445, 100, 1445, 93, 10212, 495, 790, 997, 493, 1120, 10749, 2185, 10121, 81570, 124454, 64794, 2580, 5590…	723	1062	6823	1.09299	1	0.985016	93.8622
UP_SEQ_FEATURE	active site:Proton acceptor	50	4.93097	0.177838	2053, 2580, 1198, 4047, 8767, 5681, 7297, 51171, 4758, 25865, 65018, 9149, 5261, 3055, 29941, 83903, 284086, 230, 3551, 3718, 9212, 6199, 2023, 5214, 23604, 1612, 5594, 5599, 11201, 25989, 9261, 6794, 5211, 29085, 622, 27148, 57787, 5347, 9020, 2026, 8445, 1445, 93, 226, 9088, 2870, 1120, 2185, 4817, 4067	994	416	9620	1.16323	1	0.999992	96.9068
INTERPRO	IPR017442:Serine/threonine protein kinase-related	32	3.15582	0.184371	2580, 1198, 5599, 9261, 8767, 25989, 5681, 6794, 10221, 25865, 27148, 57787, 28951, 5347, 65018, 9020, 9149, 3656, 5261, 8445, 57761, 29941, 93, 284086, 9088, 3551, 2870, 9212, 6199, 23604, 1612, 5594	914	249	8665	1.21835	1	0.998474	96.5512
GOTERM_MF_FAT	GO:0001882~nucleoside binding	123	12.1302	0.185765	10347, 1198, 5164, 5163, 63922, 254394, 80216, 7297, 10295, 2288, 489, 10922, 63893, 6499, 9149, 10131, 57761, 3099, 1185, 654364, 56997, 284086, 83903, 3551, 55191, 3718, 89845, 11284, 5027, 29904, 8192, 1716, 84893, 80724, 5214, 7203, 1612, 10525, 53354, 25989, 9361, 10221, 20, 5347, 9020, 8445, 100, 1445, 93, 10212, 495, 790, 997, 493, 1120, 10749, 2185, 10121, 81570, 124454, 64794, 2580, 5590…	723	1069	6823	1.08584	1	0.982661	96.1518
GOTERM_MF_FAT	GO:0030554~adenyl nucleotide binding	120	11.8343	0.207966	10347, 1198, 5164, 5163, 63922, 254394, 80216, 7297, 10295, 2288, 489, 10922, 63893, 6499, 9149, 10131, 57761, 3099, 654364, 1185, 56997, 284086, 83903, 3551, 55191, 3718, 89845, 11284, 5027, 29904, 8192, 1716, 84893, 80724, 5214, 7203, 1612, 10525, 53354, 25989, 10221, 9361, 20, 5347, 9020, 8445, 1445, 93, 10212, 495, 790, 997, 493, 1120, 10749, 2185, 10121, 81570, 124454, 64794, 2580, 55902, 31…	723	1048	6823	1.08058	1	0.988084	97.5171
INTERPRO	IPR000719:Protein kinase, core	39	3.84615	0.21628	2580, 1198, 5599, 9261, 25989, 8767, 5681, 6794, 7297, 10221, 25865, 28951, 57787, 27148, 5347, 65018, 9149, 9020, 3656, 5261, 8445, 57761, 3055, 29941, 1445, 93, 83903, 284086, 9088, 3551, 2870, 3718, 9212, 6199, 2185, 23604, 4067, 1612, 5594	914	316	8665	1.17004	1	0.999069	98.2163
SP_PIR_KEYWORDS	serine/threonine-protein kinase	33	3.25444	0.240998	2580, 1198, 5599, 9261, 8767, 25989, 5681, 80216, 6794, 25865, 27148, 79934, 10922, 57787, 5347, 65018, 9020, 9149, 5261, 8445, 29941, 93, 83903, 284086, 9088, 3551, 2870, 29904, 9212, 6199, 23604, 1612, 5594	995	272	9626	1.17373	1	0.869085	98.2175
GOTERM_MF_FAT	GO:0032555~purine ribonucleotide binding	136	13.4122	0.264202	10347, 1198, 5164, 84273, 5163, 63922, 254394, 80216, 7297, 10295, 2288, 489, 10922, 63893, 6499, 9149, 10131, 89941, 57761, 3099, 1185, 654364, 7280, 56997, 284086, 83903, 7283, 3551, 55191, 3718, 89845, 11284, 29904, 5027, 8192, 1716, 84893, 5214, 7203, 1612, 10525, 10325, 53354, 2769, 25989, 10672, 9361, 10221, 9363, 20, 51807, 5347, 9020, 8445, 1445, 93, 10212, 495, 790, 997, 493, 1120, 64792…	723	1215	6823	1.05633	1	0.992689	99.2274
GOTERM_MF_FAT	GO:0032553~ribonucleotide binding	136	13.4122	0.264202	10347, 1198, 5164, 84273, 5163, 63922, 254394, 80216, 7297, 10295, 2288, 489, 10922, 63893, 6499, 9149, 10131, 89941, 57761, 3099, 1185, 654364, 7280, 56997, 284086, 83903, 7283, 3551, 55191, 3718, 89845, 11284, 29904, 5027, 8192, 1716, 84893, 5214, 7203, 1612, 10525, 10325, 53354, 2769, 25989, 10672, 9361, 10221, 9363, 20, 51807, 5347, 9020, 8445, 1445, 93, 10212, 495, 790, 997, 493, 1120, 64792…	723	1215	6823	1.05633	1	0.992689	99.2274
SP_PIR_KEYWORDS	nucleotide-binding	124	12.2288	0.272527	10347, 1198, 10999, 5164, 5163, 63922, 254394, 7297, 10295, 489, 10922, 63893, 6499, 9149, 10131, 89941, 3099, 1185, 654364, 7280, 56997, 284086, 7283, 83903, 3551, 55191, 3718, 89845, 11284, 29904, 8192, 1716, 84893, 5214, 7203, 1612, 10525, 10325, 53354, 2769, 25989, 10672, 9361, 9363, 20, 51807, 5347, 9020, 8445, 1445, 93, 10212, 495, 790, 997, 493, 1120, 64792, 2185, 10749, 10121, 58528, 8157…	995	1129	9626	1.06255	1	0.88608	99.0408
INTERPRO	IPR008271:Serine/threonine protein kinase, active site	30	2.95858	0.31062	2580, 1198, 5599, 9261, 8767, 25989, 5681, 6794, 25865, 27148, 57787, 5347, 65018, 9020, 9149, 3656, 5261, 8445, 29941, 93, 83903, 284086, 9088, 3551, 2870, 9212, 6199, 23604, 1612, 5594	914	249	8665	1.14221	1	0.999647	99.7857
GOTERM_MF_FAT	GO:0004674~protein serine/threonine kinase activity	36	3.5503	0.312962	2580, 1198, 5599, 9261, 25989, 8767, 5681, 80216, 6794, 10295, 25865, 79934, 10922, 57787, 27148, 5347, 65018, 9149, 9020, 3656, 5261, 8445, 29941, 8851, 93, 83903, 284086, 9088, 3551, 2870, 29904, 9212, 6199, 23604, 1612, 5594	723	303	6823	1.12124	1	0.994886	99.7394
SP_PIR_KEYWORDS	serine/threonine-specific protein kinase	7	0.690335	0.318523	25865, 5347, 9261, 5681, 5261, 1612, 5594	995	45	9626	1.5049	1	0.91263	99.6305
GOTERM_BP_FAT	GO:0006793~phosphorus metabolic process	72	7.10059	0.328044	2580, 1198, 5164, 2149, 5163, 7124, 8767, 5681, 80216, 7297, 10295, 10654, 25865, 2247, 10922, 65018, 9149, 5261, 3055, 57761, 3099, 29941, 654364, 284086, 83903, 3551, 3718, 29904, 5027, 11284, 9212, 6199, 9114, 23476, 6305, 1716, 8867, 23604, 9605, 1612, 5594, 5599, 9261, 25989, 6794, 10221, 1843, 1844, 29085, 27148, 28951, 57787, 5347, 9020, 1849, 3656, 8445, 4092, 1445, 8851, 29969, 10312, 93…	772	635	7276	1.06865	1	0.985002	99.9265
GOTERM_BP_FAT	GO:0006796~phosphate metabolic process	72	7.10059	0.328044	2580, 1198, 5164, 2149, 5163, 7124, 8767, 5681, 80216, 7297, 10295, 10654, 25865, 2247, 10922, 65018, 9149, 5261, 3055, 57761, 3099, 29941, 654364, 284086, 83903, 3551, 3718, 29904, 5027, 11284, 9212, 6199, 9114, 23476, 6305, 1716, 8867, 23604, 9605, 1612, 5594, 5599, 9261, 25989, 6794, 10221, 1843, 1844, 29085, 27148, 28951, 57787, 5347, 9020, 1849, 3656, 8445, 4092, 1445, 8851, 29969, 10312, 93…	772	635	7276	1.06865	1	0.985002	99.9265
INTERPRO	IPR017441:Protein kinase, ATP binding site	36	3.5503	0.346488	2580, 1198, 5599, 9261, 25989, 8767, 5681, 6794, 7297, 25865, 57787, 27148, 5347, 65018, 9149, 9020, 3656, 5261, 8445, 3055, 29941, 1445, 93, 83903, 284086, 9088, 3551, 2870, 3718, 9212, 6199, 2185, 23604, 4067, 1612, 5594	914	308	8665	1.10809	1	0.999762	99.9114
UP_SEQ_FEATURE	nucleotide phosphate-binding region:ATP	70	6.90335	0.420321	1198, 5164, 10856, 5163, 8767, 63922, 5681, 254394, 7297, 10654, 25865, 51727, 65018, 9149, 6499, 5261, 89797, 3055, 29941, 90957, 1185, 284086, 2617, 83903, 80271, 3551, 5702, 55191, 3718, 29904, 11284, 56897, 9212, 6199, 1716, 23604, 5214, 1612, 5594, 10973, 5599, 51750, 9261, 25989, 6794, 9361, 5210, 5211, 5209, 84056, 10469, 27148, 57787, 5347, 9020, 8445, 1445, 93, 10212, 9088, 2870, 1120, 2…	994	651	9620	1.04065	1	1	99.9937
GOTERM_MF_FAT	GO:0017076~purine nucleotide binding	137	13.5108	0.43259	10347, 1198, 5164, 84273, 5163, 63922, 254394, 80216, 7297, 10295, 2288, 489, 10922, 63893, 6499, 9149, 10131, 89941, 57761, 3099, 1185, 654364, 7280, 56997, 284086, 83903, 7283, 3551, 55191, 3718, 89845, 11284, 29904, 5027, 8192, 1716, 84893, 80724, 5214, 7203, 1612, 10525, 10325, 53354, 2769, 25989, 10672, 9361, 10221, 9363, 20, 51807, 5347, 9020, 8445, 1445, 93, 10212, 495, 790, 997, 493, 1120…	723	1263	6823	1.02366	1	0.998199	99.9874
INTERPRO	IPR002290:Serine/threonine protein kinase	20	1.97239	0.502244	29941, 1198, 5599, 284086, 9261, 5681, 6794, 2870, 9212, 6199, 25865, 57787, 27148, 5347, 9149, 5261, 23604, 1612, 8445, 5594	914	177	8665	1.07122	1	0.999983	99.999
SMART	SM00220:S_TKc	20	1.97239	0.591192	29941, 1198, 5599, 284086, 9261, 5681, 6794, 2870, 9212, 6199, 25865, 57787, 27148, 5347, 9149, 5261, 23604, 1612, 8445, 5594	520	177	4697	1.02064	1	0.994564	99.9992
GOTERM_MF_FAT	GO:0000166~nucleotide binding	151	14.8915	0.737297	10347, 4209, 1198, 10999, 5164, 92906, 84273, 5163, 57674, 63922, 254394, 80216, 7297, 10295, 2288, 489, 55544, 10922, 63893, 6499, 9149, 10131, 89941, 57761, 3099, 1185, 654364, 7280, 56997, 284086, 83903, 7283, 3551, 55191, 3718, 89845, 11284, 29904, 5027, 8192, 1716, 84893, 80724, 5214, 7203, 1612, 10525, 10325, 53354, 2769, 25989, 10672, 8761, 9361, 10221, 8241, 9363, 20, 51807, 5347, 3418, 9…	723	1476	6823	0.965445	1	0.999893	100
Annotation Cluster 68	Enrichment Score: 0.7708605977443187
Category	Term	Count	%	PValue	Genes	List Total	Pop Hits	Pop Total	Fold Enrichment	Bonferroni	Benjamini	FDR
INTERPRO	IPR003596:Immunoglobulin V-set, subgroup	4	0.394477	0.150177	29802, 63827, 50848, 5818	914	13	8665	2.91702	1	0.997828	93.2024
SMART	SM00406:IGv	4	0.394477	0.166436	29802, 63827, 50848, 5818	520	13	4697	2.77929	1	0.971643	90.9193
INTERPRO	IPR013106:Immunoglobulin V-set	12	1.18343	0.19479	153579, 23308, 29802, 5175, 64115, 4162, 6614, 63827, 29992, 50848, 57823, 5818	914	78	8665	1.45851	1	0.998823	97.2112
Annotation Cluster 69	Enrichment Score: 0.7669196498652604
Category	Term	Count	%	PValue	Genes	List Total	Pop Hits	Pop Total	Fold Enrichment	Bonferroni	Benjamini	FDR
GOTERM_BP_FAT	GO:0000060~protein import into nucleus, translocation	8	0.788955	0.00597524	3725, 9702, 23649, 2149, 2247, 7124, 4792, 5594	772	22	7276	3.42723	1	0.442978	10.3068
GOTERM_BP_FAT	GO:0006606~protein import into nucleus	11	1.08481	0.115572	3725, 9702, 23649, 2149, 2247, 7124, 9670, 51517, 4792, 3064, 5594	772	62	7276	1.67215	1	0.909121	89.2371
BIOCARTA	h_cdMacPathway:Cadmium induces DNA synthesis and proliferation in macrophages	4	0.394477	0.125534	3725, 7124, 4792, 5594	123	10	952	3.09593	1	0.958812	81.7308
GOTERM_BP_FAT	GO:0051170~nuclear import	11	1.08481	0.135081	3725, 9702, 23649, 2149, 2247, 7124, 9670, 51517, 4792, 3064, 5594	772	64	7276	1.6199	1	0.915747	92.8201
GOTERM_BP_FAT	GO:0034504~protein localization in nucleus	11	1.08481	0.167365	3725, 9702, 23649, 2149, 2247, 7124, 9670, 51517, 4792, 3064, 5594	772	67	7276	1.54737	1	0.94061	96.4003
GOTERM_BP_FAT	GO:0017038~protein import	13	1.28205	0.342802	3725, 23649, 2149, 7124, 5830, 9702, 2247, 10469, 9670, 51517, 4792, 3064, 5594	772	98	7276	1.25024	1	0.986345	99.9509
GOTERM_BP_FAT	GO:0006913~nucleocytoplasmic transport	15	1.47929	0.344363	3725, 10514, 23649, 2149, 10212, 7124, 22877, 9702, 2247, 9670, 29890, 51517, 4792, 3064, 5594	772	116	7276	1.21873	1	0.98649	99.953
GOTERM_BP_FAT	GO:0051169~nuclear transport	15	1.47929	0.356537	3725, 10514, 23649, 2149, 10212, 7124, 22877, 9702, 2247, 9670, 29890, 51517, 4792, 3064, 5594	772	117	7276	1.20832	1	0.98736	99.9665
GOTERM_BP_FAT	GO:0033365~protein localization in organelle	13	1.28205	0.450025	3725, 23649, 2149, 7124, 9702, 2247, 10469, 9670, 51517, 4792, 29927, 3064, 5594	772	106	7276	1.15588	1	0.993459	99.9981
GOTERM_BP_FAT	GO:0006605~protein targeting	18	1.77515	0.576998	3725, 23649, 2149, 7124, 84572, 4734, 5830, 9702, 2247, 10469, 10300, 9670, 51517, 29927, 11337, 4792, 3064, 5594	772	164	7276	1.03444	1	0.998164	100
Annotation Cluster 70	Enrichment Score: 0.7645309240904736
Category	Term	Count	%	PValue	Genes	List Total	Pop Hits	Pop Total	Fold Enrichment	Bonferroni	Benjamini	FDR
GOTERM_BP_FAT	GO:0042990~regulation of transcription factor import into nucleus	7	0.690335	0.0234645	4601, 2316, 7124, 4792, 4794, 8740, 939	772	22	7276	2.99882	1	0.675366	35.0112
GOTERM_BP_FAT	GO:0043112~receptor metabolic process	6	0.591716	0.0276187	409, 2316, 7124, 4734, 2530, 57679	772	17	7276	3.32642	1	0.704609	39.85
GOTERM_BP_FAT	GO:0042993~positive regulation of transcription factor import into nucleus	4	0.394477	0.0441707	2316, 7124, 8740, 939	772	8	7276	4.71244	1	0.77356	55.9541
GOTERM_BP_FAT	GO:0046824~positive regulation of nucleocytoplasmic transport	5	0.493097	0.052758	2316, 7124, 4734, 8740, 939	772	14	7276	3.36603	1	0.813473	62.6088
GOTERM_BP_FAT	GO:0042307~positive regulation of protein import into nucleus	4	0.394477	0.0806992	2316, 7124, 8740, 939	772	10	7276	3.76995	1	0.871757	78.285
GOTERM_BP_FAT	GO:0042346~positive regulation of NF-kappaB import into nucleus	3	0.295858	0.0902666	7124, 8740, 939	772	5	7276	5.65492	1	0.881348	82.0404
GOTERM_BP_FAT	GO:0051222~positive regulation of protein transport	8	0.788955	0.112508	5027, 4049, 2316, 3783, 7124, 3552, 8740, 939	772	39	7276	1.93331	1	0.905513	88.5398
GOTERM_BP_FAT	GO:0042306~regulation of protein import into nucleus	7	0.690335	0.116192	4601, 2316, 7124, 4792, 4794, 8740, 939	772	32	7276	2.06169	1	0.90773	89.3733
GOTERM_BP_FAT	GO:0042345~regulation of NF-kappaB import into nucleus	4	0.394477	0.126411	7124, 4792, 8740, 939	772	12	7276	3.14162	1	0.909801	91.3954
GOTERM_BP_FAT	GO:0051050~positive regulation of transport	17	1.67653	0.147381	57620, 4049, 2149, 9456, 581, 6804, 7124, 3783, 2316, 3552, 4734, 939, 8740, 5027, 10488, 65018, 4792	772	114	7276	1.40546	1	0.925322	94.4638
GOTERM_BP_FAT	GO:0032388~positive regulation of intracellular transport	5	0.493097	0.154871	2316, 7124, 4734, 8740, 939	772	20	7276	2.35622	1	0.931706	95.2831
GOTERM_BP_FAT	GO:0060341~regulation of cellular localization	18	1.77515	0.177125	6804, 7124, 3783, 2316, 3552, 4734, 939, 8740, 5211, 20, 5027, 2247, 4601, 65018, 4792, 84231, 50943, 4794	772	126	7276	1.34641	1	0.946149	97.0938
GOTERM_BP_FAT	GO:0051220~cytoplasmic sequestering of protein	4	0.394477	0.179103	4601, 2316, 4792, 4794	772	14	7276	2.69282	1	0.946621	97.218
GOTERM_BP_FAT	GO:0032386~regulation of intracellular transport	9	0.887574	0.194134	20, 4601, 2316, 7124, 4734, 4792, 4794, 8740, 939	772	53	7276	1.60045	1	0.953279	98.0108
GOTERM_BP_FAT	GO:0046822~regulation of nucleocytoplasmic transport	8	0.788955	0.194255	4601, 2316, 7124, 4734, 4792, 4794, 8740, 939	772	45	7276	1.67553	1	0.952747	98.0162
GOTERM_BP_FAT	GO:0051223~regulation of protein transport	12	1.18343	0.199631	5027, 4049, 4601, 2316, 3783, 7124, 3552, 4792, 4794, 8740, 939, 50943	772	78	7276	1.44998	1	0.954009	98.2432
GOTERM_BP_FAT	GO:0051235~maintenance of location	7	0.690335	0.209607	2495, 4601, 2316, 7124, 2317, 4792, 4794	772	38	7276	1.73616	1	0.956924	98.6009
GOTERM_BP_FAT	GO:0051224~negative regulation of protein transport	6	0.591716	0.226637	4601, 2316, 7124, 4792, 4794, 50943	772	31	7276	1.82417	1	0.963084	99.0577
GOTERM_BP_FAT	GO:0033157~regulation of intracellular protein transport	7	0.690335	0.245372	4601, 2316, 7124, 4792, 4794, 8740, 939	772	40	7276	1.64935	1	0.970681	99.3962
GOTERM_BP_FAT	GO:0070201~regulation of establishment of protein localization	12	1.18343	0.260968	5027, 4049, 4601, 2316, 3783, 7124, 3552, 4792, 4794, 8740, 939, 50943	772	83	7276	1.36263	1	0.973277	99.5867
GOTERM_BP_FAT	GO:0032880~regulation of protein localization	13	1.28205	0.265973	4049, 26156, 2316, 3783, 7124, 3552, 939, 8740, 5027, 4601, 4792, 50943, 4794	772	92	7276	1.33178	1	0.974683	99.6347
GOTERM_BP_FAT	GO:0051651~maintenance of location in cell	6	0.591716	0.267992	2495, 4601, 2316, 2317, 4792, 4794	772	33	7276	1.71361	1	0.974824	99.6525
GOTERM_BP_FAT	GO:0042994~cytoplasmic sequestering of transcription factor	3	0.295858	0.328064	4601, 4792, 4794	772	11	7276	2.57042	1	0.984799	99.9265
GOTERM_BP_FAT	GO:0042992~negative regulation of transcription factor import into nucleus	3	0.295858	0.328064	4601, 4792, 4794	772	11	7276	2.57042	1	0.984799	99.9265
GOTERM_BP_FAT	GO:0051051~negative regulation of transport	11	1.08481	0.33954	57620, 4049, 4601, 2316, 7124, 4734, 4792, 100, 4794, 5211, 50943	772	80	7276	1.29592	1	0.98621	99.9463
GOTERM_BP_FAT	GO:0032507~maintenance of protein location in cell	5	0.493097	0.344652	4601, 2316, 2317, 4792, 4794	772	28	7276	1.68301	1	0.986181	99.9533
GOTERM_BP_FAT	GO:0045185~maintenance of protein location	5	0.493097	0.394902	4601, 2316, 2317, 4792, 4794	772	30	7276	1.57081	1	0.990063	99.989
GOTERM_BP_FAT	GO:0042308~negative regulation of protein import into nucleus	3	0.295858	0.407734	4601, 4792, 4794	772	13	7276	2.17497	1	0.990914	99.9926
GOTERM_BP_FAT	GO:0046823~negative regulation of nucleocytoplasmic transport	3	0.295858	0.48253	4601, 4792, 4794	772	15	7276	1.88497	1	0.995172	99.9994
GOTERM_BP_FAT	GO:0032387~negative regulation of intracellular transport	3	0.295858	0.551198	4601, 4792, 4794	772	17	7276	1.66321	1	0.997631	100
Annotation Cluster 71	Enrichment Score: 0.762043945308478
Category	Term	Count	%	PValue	Genes	List Total	Pop Hits	Pop Total	Fold Enrichment	Bonferroni	Benjamini	FDR
GOTERM_CC_FAT	GO:0015629~actin cytoskeleton	26	2.5641	0.0259096	822, 59, 6804, 7414, 2316, 2317, 7791, 667, 10540, 22954, 10296, 3927, 5881, 226, 6525, 140465, 10603, 10602, 4082, 8727, 84687, 10121, 79778, 51474, 1612, 11337	691	157	6466	1.54964	0.999997	0.841394	31.4127
SP_PIR_KEYWORDS	actin-binding	17	1.67653	0.245591	822, 2316, 7414, 2317, 667, 23002, 10296, 4082, 57180, 3927, 23406, 84687, 55971, 29767, 56907, 64423, 51474	995	128	9626	1.28488	1	0.871344	98.3687
GOTERM_MF_FAT	GO:0008092~cytoskeletal protein binding	34	3.35306	0.338732	822, 6804, 7414, 2316, 2317, 85378, 22954, 667, 10296, 3927, 57787, 23406, 161176, 55971, 10300, 51517, 10160, 654364, 226, 230, 29116, 6525, 23002, 9181, 10602, 4082, 57180, 84687, 29767, 56907, 64423, 11337, 51474, 3064	723	288	6823	1.1141	1	0.995958	99.8579
GOTERM_MF_FAT	GO:0003779~actin binding	20	1.97239	0.415235	822, 226, 2316, 7414, 2317, 6525, 667, 23002, 10296, 4082, 57180, 3927, 23406, 161176, 84687, 29767, 55971, 56907, 64423, 51474	723	168	6823	1.12346	1	0.99808	99.9798
Annotation Cluster 72	Enrichment Score: 0.7584409670889463
Category	Term	Count	%	PValue	Genes	List Total	Pop Hits	Pop Total	Fold Enrichment	Bonferroni	Benjamini	FDR
GOTERM_CC_FAT	GO:0043005~neuron projection	25	2.46548	0.0745272	6721, 23154, 57679, 10540, 3459, 57787, 2596, 10300, 1269, 100, 8506, 2902, 8851, 5881, 230, 7431, 5027, 9114, 84687, 29767, 2185, 64837, 5818, 5594, 3064	691	166	6466	1.40925	1	0.879086	67.1254
GOTERM_CC_FAT	GO:0030424~axon	13	1.28205	0.131762	8506, 8851, 230, 57679, 7431, 5027, 9114, 2596, 10300, 2185, 5818, 3064, 5594	691	79	6466	1.53983	1	0.900981	86.859
GOTERM_CC_FAT	GO:0042995~cell projection	37	3.64892	0.54022	6721, 54518, 10400, 23154, 10672, 23516, 949, 10540, 57679, 3459, 57787, 3678, 2596, 10300, 1269, 100, 8506, 2902, 654364, 8851, 5881, 392, 3710, 230, 7431, 5027, 10603, 57180, 6676, 9114, 84687, 29767, 2185, 64837, 5594, 3064, 5818	691	339	6466	1.02131	1	0.975375	99.9986
Annotation Cluster 73	Enrichment Score: 0.7582218338187874
Category	Term	Count	%	PValue	Genes	List Total	Pop Hits	Pop Total	Fold Enrichment	Bonferroni	Benjamini	FDR
GOTERM_BP_FAT	GO:0002684~positive regulation of immune system process	27	2.66272	0.00241318	10320, 115650, 8517, 148022, 3561, 8767, 661, 1026, 1604, 8740, 3383, 23308, 6929, 7422, 2208, 720, 3656, 3108, 100, 939, 10603, 5027, 1378, 4792, 4067, 9466, 5594	772	138	7276	1.844	0.999584	0.322423	4.29042
GOTERM_BP_FAT	GO:0050864~regulation of B cell activation	9	0.887574	0.0316199	115650, 355, 6929, 148022, 3561, 1026, 100, 9466, 939	772	36	7276	2.35622	1	0.730299	44.1872
GOTERM_BP_FAT	GO:0002694~regulation of leukocyte activation	19	1.87377	0.0340629	10320, 3662, 115650, 148022, 3561, 8767, 1026, 939, 8740, 4282, 23308, 55824, 355, 6929, 3108, 100, 50943, 1209, 9466	772	108	7276	1.65808	1	0.739549	46.6882
GOTERM_BP_FAT	GO:0050871~positive regulation of B cell activation	7	0.690335	0.0352977	115650, 6929, 148022, 3561, 1026, 100, 939	772	24	7276	2.74892	1	0.739808	47.9116
GOTERM_BP_FAT	GO:0051249~regulation of lymphocyte activation	18	1.77515	0.0386851	10320, 3662, 115650, 148022, 3561, 8767, 1026, 939, 8740, 23308, 55824, 355, 6929, 3108, 100, 50943, 1209, 9466	772	102	7276	1.66321	1	0.760283	51.1332
GOTERM_BP_FAT	GO:0030890~positive regulation of B cell proliferation	5	0.493097	0.0410197	115650, 6929, 148022, 1026, 100	772	13	7276	3.62495	1	0.769355	53.2429
GOTERM_BP_FAT	GO:0050865~regulation of cell activation	19	1.87377	0.0501894	10320, 3662, 115650, 148022, 3561, 8767, 1026, 939, 8740, 4282, 23308, 55824, 355, 6929, 3108, 100, 50943, 1209, 9466	772	113	7276	1.58471	1	0.803396	60.7251
GOTERM_BP_FAT	GO:0051251~positive regulation of lymphocyte activation	12	1.18343	0.117471	23308, 10320, 115650, 6929, 148022, 3561, 8767, 3108, 1026, 100, 8740, 939	772	70	7276	1.61569	1	0.907676	89.6489
GOTERM_BP_FAT	GO:0002696~positive regulation of leukocyte activation	12	1.18343	0.135902	23308, 10320, 115650, 6929, 148022, 3561, 8767, 3108, 1026, 100, 8740, 939	772	72	7276	1.57081	1	0.916008	92.943
GOTERM_BP_FAT	GO:0050867~positive regulation of cell activation	12	1.18343	0.166259	23308, 10320, 115650, 6929, 148022, 3561, 8767, 3108, 1026, 100, 8740, 939	772	75	7276	1.50798	1	0.940194	96.3126
GOTERM_BP_FAT	GO:0030888~regulation of B cell proliferation	5	0.493097	0.176283	115650, 6929, 148022, 1026, 100	772	21	7276	2.24402	1	0.946056	97.0394
GOTERM_BP_FAT	GO:0050671~positive regulation of lymphocyte proliferation	7	0.690335	0.192464	23308, 115650, 6929, 148022, 8767, 1026, 100	772	37	7276	1.78308	1	0.952528	97.9346
GOTERM_BP_FAT	GO:0033081~regulation of T cell differentiation in the thymus	3	0.295858	0.20476	3561, 100, 1209	772	8	7276	3.53433	1	0.956192	98.4366
GOTERM_BP_FAT	GO:0070665~positive regulation of leukocyte proliferation	7	0.690335	0.209607	23308, 115650, 6929, 148022, 8767, 1026, 100	772	38	7276	1.73616	1	0.956924	98.6009
GOTERM_BP_FAT	GO:0032946~positive regulation of mononuclear cell proliferation	7	0.690335	0.209607	23308, 115650, 6929, 148022, 8767, 1026, 100	772	38	7276	1.73616	1	0.956924	98.6009
GOTERM_BP_FAT	GO:0045619~regulation of lymphocyte differentiation	8	0.788955	0.225696	3662, 10320, 355, 3561, 3108, 100, 939, 1209	772	47	7276	1.60423	1	0.962992	99.0367
GOTERM_BP_FAT	GO:0050863~regulation of T cell activation	12	1.18343	0.260968	3662, 23308, 55824, 10320, 115650, 3561, 8767, 3108, 100, 8740, 1209, 50943	772	83	7276	1.36263	1	0.973277	99.5867
GOTERM_BP_FAT	GO:0050670~regulation of lymphocyte proliferation	8	0.788955	0.346187	23308, 115650, 6929, 148022, 8767, 1026, 100, 50943	772	54	7276	1.39628	1	0.986137	99.9553
GOTERM_BP_FAT	GO:0070663~regulation of leukocyte proliferation	8	0.788955	0.364164	23308, 115650, 6929, 148022, 8767, 1026, 100, 50943	772	55	7276	1.37089	1	0.987818	99.973
GOTERM_BP_FAT	GO:0032944~regulation of mononuclear cell proliferation	8	0.788955	0.364164	23308, 115650, 6929, 148022, 8767, 1026, 100, 50943	772	55	7276	1.37089	1	0.987818	99.973
GOTERM_BP_FAT	GO:0050870~positive regulation of T cell activation	8	0.788955	0.382208	23308, 10320, 115650, 3561, 8767, 3108, 100, 8740	772	56	7276	1.34641	1	0.989154	99.984
GOTERM_BP_FAT	GO:0046637~regulation of alpha-beta T cell differentiation	4	0.394477	0.387316	3662, 10320, 3561, 100	772	21	7276	1.79521	1	0.989421	99.9862
GOTERM_BP_FAT	GO:0045621~positive regulation of lymphocyte differentiation	5	0.493097	0.394902	10320, 3561, 3108, 100, 939	772	30	7276	1.57081	1	0.990063	99.989
GOTERM_BP_FAT	GO:0046634~regulation of alpha-beta T cell activation	5	0.493097	0.394902	3662, 10320, 3561, 8767, 100	772	30	7276	1.57081	1	0.990063	99.989
GOTERM_BP_FAT	GO:0045580~regulation of T cell differentiation	6	0.591716	0.420217	3662, 10320, 3561, 3108, 100, 1209	772	40	7276	1.41373	1	0.991651	99.9949
GOTERM_BP_FAT	GO:0046635~positive regulation of alpha-beta T cell activation	4	0.394477	0.475109	10320, 3561, 8767, 100	772	24	7276	1.57081	1	0.99493	99.9992
GOTERM_BP_FAT	GO:0045582~positive regulation of T cell differentiation	4	0.394477	0.582084	10320, 3561, 3108, 100	772	28	7276	1.34641	1	0.998195	100
GOTERM_BP_FAT	GO:0046638~positive regulation of alpha-beta T cell differentiation	3	0.295858	0.613184	10320, 3561, 100	772	19	7276	1.48814	1	0.998672	100
GOTERM_BP_FAT	GO:0042102~positive regulation of T cell proliferation	3	0.295858	0.812937	23308, 115650, 8767	772	28	7276	1.00981	1	0.999945	100
GOTERM_BP_FAT	GO:0042129~regulation of T cell proliferation	4	0.394477	0.837135	23308, 115650, 8767, 50943	772	42	7276	0.897607	1	0.999968	100
Annotation Cluster 74	Enrichment Score: 0.7557590057816669
Category	Term	Count	%	PValue	Genes	List Total	Pop Hits	Pop Total	Fold Enrichment	Bonferroni	Benjamini	FDR
GOTERM_BP_FAT	GO:0051222~positive regulation of protein transport	8	0.788955	0.112508	5027, 4049, 2316, 3783, 7124, 3552, 8740, 939	772	39	7276	1.93331	1	0.905513	88.5398
GOTERM_BP_FAT	GO:0009612~response to mechanical stimulus	6	0.591716	0.150969	3725, 5027, 4049, 7832, 7124, 2185	772	27	7276	2.09442	1	0.928392	94.8717
GOTERM_BP_FAT	GO:0051955~regulation of amino acid transport	3	0.295858	0.164612	5027, 4049, 7124	772	7	7276	4.03923	1	0.939984	96.1781
GOTERM_BP_FAT	GO:0051952~regulation of amine transport	4	0.394477	0.207348	5027, 4049, 7124, 65018	772	15	7276	2.5133	1	0.956397	98.5265
GOTERM_BP_FAT	GO:0032890~regulation of organic acid transport	3	0.295858	0.28706	5027, 4049, 7124	772	10	7276	2.82746	1	0.979056	99.7848
Annotation Cluster 75	Enrichment Score: 0.7519107655467
Category	Term	Count	%	PValue	Genes	List Total	Pop Hits	Pop Total	Fold Enrichment	Bonferroni	Benjamini	FDR
GOTERM_BP_FAT	GO:0031058~positive regulation of histone modification	3	0.295858	0.0902666	4221, 1786, 50943	772	5	7276	5.65492	1	0.881348	82.0404
GOTERM_BP_FAT	GO:0010638~positive regulation of organelle organization	9	0.887574	0.180361	5027, 4049, 7124, 4221, 10300, 3552, 1786, 9700, 50943	772	52	7276	1.63123	1	0.945679	97.2944
GOTERM_BP_FAT	GO:0033044~regulation of chromosome organization	5	0.493097	0.245543	2067, 4221, 1786, 9700, 50943	772	24	7276	1.96351	1	0.970362	99.3987
GOTERM_BP_FAT	GO:0031056~regulation of histone modification	3	0.295858	0.245787	4221, 1786, 50943	772	9	7276	3.14162	1	0.970077	99.4022
Annotation Cluster 76	Enrichment Score: 0.7492047966062416
Category	Term	Count	%	PValue	Genes	List Total	Pop Hits	Pop Total	Fold Enrichment	Bonferroni	Benjamini	FDR
GOTERM_BP_FAT	GO:0001775~cell activation	30	2.95858	0.0326586	3662, 10320, 4049, 1958, 148022, 2149, 8767, 7124, 53335, 10672, 10397, 57580, 57823, 8740, 3383, 23308, 6929, 1054, 3108, 100, 50943, 2067, 581, 9759, 23529, 6504, 5027, 3937, 355, 4067	772	193	7276	1.46501	1	0.737442	45.2638
GOTERM_BP_FAT	GO:0045321~leukocyte activation	26	2.5641	0.0659978	3662, 10320, 1958, 148022, 8767, 53335, 10397, 57580, 57823, 8740, 3383, 23308, 6929, 1054, 3108, 100, 50943, 2067, 581, 9759, 23529, 6504, 5027, 355, 3937, 4067	772	173	7276	1.41645	1	0.842547	71.0387
GOTERM_BP_FAT	GO:0030183~B cell differentiation	8	0.788955	0.0902285	10320, 6929, 1054, 581, 53335, 9759, 23529, 100	772	37	7276	2.03781	1	0.883005	82.0267
GOTERM_BP_FAT	GO:0042113~B cell activation	10	0.986193	0.122647	23308, 10320, 2067, 6929, 1054, 581, 53335, 9759, 23529, 100	772	55	7276	1.71361	1	0.9101	90.697
GOTERM_BP_FAT	GO:0046649~lymphocyte activation	21	2.07101	0.131243	10320, 3662, 2067, 1958, 581, 53335, 8767, 9759, 23529, 57823, 6504, 8740, 3383, 23308, 5027, 355, 6929, 1054, 3108, 100, 50943	772	145	7276	1.36498	1	0.913734	92.2194
GOTERM_BP_FAT	GO:0042110~T cell activation	14	1.38067	0.202766	10320, 3662, 1958, 581, 53335, 8767, 8740, 3383, 23308, 5027, 355, 3108, 100, 50943	772	95	7276	1.38893	1	0.955262	98.364
GOTERM_BP_FAT	GO:0002521~leukocyte differentiation	14	1.38067	0.213438	10320, 3662, 1958, 581, 7124, 53335, 9759, 23529, 355, 6929, 1054, 3108, 100, 8600	772	96	7276	1.37446	1	0.958009	98.719
GOTERM_BP_FAT	GO:0048534~hemopoietic or lymphoid organ development	23	2.26824	0.260629	861, 10320, 3662, 2067, 4049, 1958, 581, 53335, 7124, 9759, 23529, 10296, 355, 28514, 6929, 1399, 7422, 1054, 4221, 3108, 4067, 100, 8600	772	179	7276	1.21102	1	0.97349	99.5833
GOTERM_BP_FAT	GO:0030097~hemopoiesis	21	2.07101	0.294904	861, 10320, 3662, 2067, 1958, 581, 53335, 7124, 9759, 23529, 10296, 355, 28514, 6929, 7422, 1054, 4221, 3108, 4067, 100, 8600	772	165	7276	1.19953	1	0.979669	99.8239
GOTERM_BP_FAT	GO:0030098~lymphocyte differentiation	11	1.08481	0.33954	10320, 355, 6929, 1958, 1054, 581, 53335, 9759, 3108, 23529, 100	772	80	7276	1.29592	1	0.98621	99.9463
GOTERM_BP_FAT	GO:0002520~immune system development	23	2.26824	0.371771	861, 10320, 3662, 2067, 4049, 1958, 581, 53335, 7124, 9759, 23529, 10296, 355, 28514, 6929, 1399, 7422, 1054, 4221, 3108, 4067, 100, 8600	772	191	7276	1.13493	1	0.988255	99.9783
GOTERM_BP_FAT	GO:0030217~T cell differentiation	5	0.493097	0.777681	10320, 355, 1958, 53335, 3108	772	49	7276	0.961721	1	0.999889	100
Annotation Cluster 77	Enrichment Score: 0.7476684681060873
Category	Term	Count	%	PValue	Genes	List Total	Pop Hits	Pop Total	Fold Enrichment	Bonferroni	Benjamini	FDR
GOTERM_BP_FAT	GO:0043413~biopolymer glycosylation	12	1.18343	0.145668	11226, 6184, 10402, 2527, 10195, 2650, 2995, 84572, 201595, 2530, 55624, 170384	772	73	7276	1.54929	1	0.92384	94.2584
GOTERM_BP_FAT	GO:0070085~glycosylation	12	1.18343	0.145668	11226, 6184, 10402, 2527, 10195, 2650, 2995, 84572, 201595, 2530, 55624, 170384	772	73	7276	1.54929	1	0.92384	94.2584
GOTERM_BP_FAT	GO:0006486~protein amino acid glycosylation	12	1.18343	0.145668	11226, 6184, 10402, 2527, 10195, 2650, 2995, 84572, 201595, 2530, 55624, 170384	772	73	7276	1.54929	1	0.92384	94.2584
GOTERM_BP_FAT	GO:0009100~glycoprotein metabolic process	17	1.67653	0.163697	11226, 6184, 8509, 10402, 4125, 10195, 633, 84572, 55959, 170384, 56548, 2527, 2650, 2995, 201595, 2530, 55624	772	116	7276	1.38123	1	0.939774	96.1014
GOTERM_BP_FAT	GO:0009101~glycoprotein biosynthetic process	14	1.38067	0.172277	6184, 11226, 8509, 10402, 10195, 84572, 170384, 56548, 2527, 2650, 2995, 201595, 2530, 55624	772	92	7276	1.43422	1	0.942738	96.7669
SP_PIR_KEYWORDS	glycosyltransferase	17	1.67653	0.198438	374378, 11226, 10402, 146712, 10195, 170384, 56965, 5834, 23475, 2527, 8703, 2650, 54956, 4242, 2530, 55830, 55624	995	123	9626	1.33711	1	0.83889	96.0457
GOTERM_BP_FAT	GO:0006487~protein amino acid N-linked glycosylation	6	0.591716	0.226637	6184, 2995, 84572, 201595, 2530, 55624	772	31	7276	1.82417	1	0.963084	99.0577
GOTERM_BP_FAT	GO:0006493~protein amino acid O-linked glycosylation	4	0.394477	0.266276	11226, 2650, 2995, 55624	772	17	7276	2.21762	1	0.974464	99.6374
Annotation Cluster 78	Enrichment Score: 0.7385586112549354
Category	Term	Count	%	PValue	Genes	List Total	Pop Hits	Pop Total	Fold Enrichment	Bonferroni	Benjamini	FDR
SP_PIR_KEYWORDS	macrophage	4	0.394477	0.0279439	4049, 2208, 7124, 3552	995	7	9626	5.52821	1	0.602254	33.8941
SP_PIR_KEYWORDS	lymphokine	3	0.295858	0.0862218	4049, 7124, 3552	995	5	9626	5.80462	1	0.703634	73.2017
GOTERM_BP_FAT	GO:0051222~positive regulation of protein transport	8	0.788955	0.112508	5027, 4049, 2316, 3783, 7124, 3552, 8740, 939	772	39	7276	1.93331	1	0.905513	88.5398
KEGG_PATHWAY	hsa04940:Type I diabetes mellitus	6	0.591716	0.122884	355, 4049, 3112, 7124, 3108, 3552	349	22	2837	2.21698	1	0.732563	79.8341
GOTERM_BP_FAT	GO:0045840~positive regulation of mitosis	4	0.394477	0.179103	4049, 7124, 3552, 9700	772	14	7276	2.69282	1	0.946621	97.218
GOTERM_BP_FAT	GO:0051785~positive regulation of nuclear division	4	0.394477	0.179103	4049, 7124, 3552, 9700	772	14	7276	2.69282	1	0.946621	97.218
GOTERM_BP_FAT	GO:0010638~positive regulation of organelle organization	9	0.887574	0.180361	5027, 4049, 7124, 4221, 10300, 3552, 1786, 9700, 50943	772	52	7276	1.63123	1	0.945679	97.2944
BIOCARTA	h_cytokinePathway:Cytokine Network	3	0.295858	0.323963	4049, 7124, 3552	123	9	952	2.57995	1	0.981494	99.2997
GOTERM_BP_FAT	GO:0045787~positive regulation of cell cycle	6	0.591716	0.354476	4049, 6929, 440, 7124, 3552, 9700	772	37	7276	1.52836	1	0.987127	99.9645
BIOCARTA	h_inflamPathway:Cytokines and Inflammatory Response	3	0.295858	0.511757	4049, 7124, 3552	123	13	952	1.78612	1	0.993989	99.9887
GOTERM_BP_FAT	GO:0051130~positive regulation of cellular component organization	12	1.18343	0.663407	5027, 4049, 9423, 7124, 4221, 10300, 196, 3552, 1786, 5364, 9700, 50943	772	113	7276	1.00087	1	0.99932	100
Annotation Cluster 79	Enrichment Score: 0.732834915266067
Category	Term	Count	%	PValue	Genes	List Total	Pop Hits	Pop Total	Fold Enrichment	Bonferroni	Benjamini	FDR
SP_PIR_KEYWORDS	sushi	4	0.394477	0.169557	2550, 1378, 63827, 1604	995	14	9626	2.76411	1	0.809324	93.369
INTERPRO	IPR000436:Sushi/SCR/CCP	4	0.394477	0.17699	2550, 1378, 63827, 1604	914	14	8665	2.70866	1	0.998477	95.9977
INTERPRO	IPR016060:Complement control module	4	0.394477	0.17699	2550, 1378, 63827, 1604	914	14	8665	2.70866	1	0.998477	95.9977
SMART	SM00032:CCP	4	0.394477	0.195473	2550, 1378, 63827, 1604	520	14	4697	2.58077	1	0.969971	94.3089
UP_SEQ_FEATURE	domain:Sushi 2	3	0.295858	0.196492	2550, 1378, 1604	994	8	9620	3.62928	1	0.999995	97.9419
UP_SEQ_FEATURE	domain:Sushi 1	3	0.295858	0.196492	2550, 1378, 1604	994	8	9620	3.62928	1	0.999995	97.9419
Annotation Cluster 80	Enrichment Score: 0.7129854239993891
Category	Term	Count	%	PValue	Genes	List Total	Pop Hits	Pop Total	Fold Enrichment	Bonferroni	Benjamini	FDR
BIOCARTA	h_stressPathway:TNF/Stress Related Signaling	8	0.788955	0.0155724	3725, 8517, 4049, 5599, 7124, 9020, 3551, 4792	123	22	952	2.81449	0.96522	0.813506	18.0366
BIOCARTA	h_il1rPathway:Signal transduction through IL1R	8	0.788955	0.0155724	3725, 5599, 7124, 9020, 3551, 3656, 3552, 4792	123	22	952	2.81449	0.96522	0.813506	18.0366
KEGG_PATHWAY	hsa05120:Epithelial cell signaling in Helicobacter pylori infection	12	1.18343	0.0410851	3725, 1445, 8517, 5599, 9114, 10312, 9020, 3551, 28964, 4792, 4067, 50848	349	51	2837	1.91269	0.999234	0.697495	40.0899
BIOCARTA	h_tnfr2Pathway:TNFR2 Signaling Pathway	6	0.591716	0.0432193	1843, 8517, 4049, 9020, 3551, 4792	123	16	952	2.90244	0.999922	0.957216	42.8731
BIOCARTA	h_cd40Pathway:CD40L Signaling Pathway	5	0.493097	0.0559271	1843, 8517, 9020, 3551, 4792	123	12	952	3.22493	0.999996	0.953996	51.7773
BIOCARTA	h_keratinocytePathway:Keratinocyte Differentiation	8	0.788955	0.0661999	3725, 355, 5599, 7124, 9020, 3551, 4792, 5594	123	29	952	2.13513	1	0.946683	58.0206
BBID	77.IkBa_Kinase_JNK_MEKK1	4	0.394477	0.0691083	3725, 5599, 7124, 4792	46	6	256	3.71014	0.996508	0.848291	53.2065
BIOCARTA	h_atmPathway:ATM Signaling Pathway	6	0.591716	0.0840541	4863, 3725, 5599, 7161, 1026, 4792	123	19	952	2.44416	1	0.931718	67.131
KEGG_PATHWAY	hsa04920:Adipocytokine signaling pathway	10	0.986193	0.0915808	8517, 5599, 5106, 5564, 1120, 7124, 3551, 6794, 4792, 4794	349	45	2837	1.80643	1	0.717314	69.0546
BIOCARTA	h_nfkbPathway:NF-kB Signaling Pathway	6	0.591716	0.119566	8517, 7124, 9020, 3551, 3552, 4792	123	21	952	2.21138	1	0.966838	80.0859
BIOCARTA	h_cdMacPathway:Cadmium induces DNA synthesis and proliferation in macrophages	4	0.394477	0.125534	3725, 7124, 4792, 5594	123	10	952	3.09593	1	0.958812	81.7308
BIOCARTA	h_nthiPathway:NFkB activation by Nontypeable Hemophilus influenzae	6	0.591716	0.139595	1843, 2908, 7124, 9020, 3551, 4792	123	22	952	2.11086	1	0.946338	85.1234
BIOCARTA	h_41bbPathway:The 4-1BB-dependent immune response	4	0.394477	0.226223	3725, 5599, 3551, 4792	123	13	952	2.38149	1	0.960384	96.1233
BIOCARTA	h_tollPathway:Toll-Like Receptor Pathway	6	0.591716	0.33739	3725, 8517, 5599, 9020, 3551, 4792	123	30	952	1.54797	1	0.978277	99.4569
KEGG_PATHWAY	hsa04620:Toll-like receptor signaling pathway	11	1.08481	0.370824	3725, 8517, 5293, 5599, 148022, 7124, 3551, 3663, 4792, 3665, 5594	349	71	2837	1.25941	1	0.90937	99.6512
KEGG_PATHWAY	hsa04210:Apoptosis	11	1.08481	0.405691	8517, 355, 5293, 598, 581, 7124, 9020, 3551, 3656, 3552, 4792	349	73	2837	1.22491	1	0.915558	99.8261
KEGG_PATHWAY	hsa04660:T cell receptor signaling pathway	12	1.18343	0.407841	3725, 8517, 3937, 5293, 5163, 7124, 9020, 3551, 4792, 4794, 10125, 5594	349	81	2837	1.20429	1	0.911224	99.8336
KEGG_PATHWAY	hsa04621:NOD-like receptor signaling pathway	7	0.690335	0.458196	8517, 5599, 7124, 8767, 3551, 4792, 5594	349	44	2837	1.29324	1	0.931923	99.9438
BIOCARTA	h_fasPathway:FAS signaling pathway ( CD95 )	5	0.493097	0.492419	3725, 355, 5599, 8767, 4000	123	28	952	1.38211	1	0.993288	99.9815
KEGG_PATHWAY	hsa04623:Cytosolic DNA-sensing pathway	5	0.493097	0.564875	8517, 661, 3551, 4792, 3665	349	32	2837	1.27015	1	0.935197	99.9961
BIOCARTA	h_tnfr1Pathway:TNFR1 Signaling Pathway	4	0.394477	0.718556	3725, 5599, 7124, 4000	123	28	952	1.10569	1	0.999207	100
KEGG_PATHWAY	hsa04622:RIG-I-like receptor signaling pathway	6	0.591716	0.73618	8517, 5599, 7124, 3551, 4792, 3665	349	49	2837	0.99538	1	0.964944	100
BIOCARTA	h_HivnefPathway:HIV-I Nef: negative effector of Fas and TNF	6	0.591716	0.760285	355, 5599, 7124, 9020, 4792, 4000	123	48	952	0.96748	1	0.999421	100
BIOCARTA	h_mapkPathway:MAPKinase Signaling Pathway	8	0.788955	0.830809	3725, 5599, 6199, 9261, 9020, 3551, 4792, 5594	123	71	952	0.872094	1	0.999823	100
BIOCARTA	h_tcrPathway:T Cell Receptor Signaling Pathway	3	0.295858	0.851975	3725, 5599, 4792	123	25	952	0.92878	1	0.999862	100
KEGG_PATHWAY	hsa05222:Small cell lung cancer	5	0.493097	0.960464	8517, 5293, 598, 3551, 4792	349	63	2837	0.645154	1	0.996227	100
Annotation Cluster 81	Enrichment Score: 0.6996161816385371
Category	Term	Count	%	PValue	Genes	List Total	Pop Hits	Pop Total	Fold Enrichment	Bonferroni	Benjamini	FDR
GOTERM_BP_FAT	GO:0048771~tissue remodeling	7	0.690335	0.0689267	1200, 7422, 2149, 581, 633, 23154, 8600	772	28	7276	2.35622	1	0.845997	72.6435
GOTERM_BP_FAT	GO:0034103~regulation of tissue remodeling	4	0.394477	0.102539	5027, 7422, 581, 8600	772	11	7276	3.42723	1	0.894482	85.9643
GOTERM_BP_FAT	GO:0001894~tissue homeostasis	7	0.690335	0.144624	5027, 1200, 7422, 2149, 581, 23154, 8600	772	34	7276	1.94041	1	0.924312	94.1297
GOTERM_BP_FAT	GO:0032844~regulation of homeostatic process	11	1.08481	0.14545	5027, 2067, 745, 7422, 2149, 8861, 581, 4067, 100, 4092, 8600	772	65	7276	1.59498	1	0.924517	94.2317
GOTERM_BP_FAT	GO:0048871~multicellular organismal homeostasis	8	0.788955	0.150776	5027, 1200, 7422, 2149, 581, 23154, 3552, 8600	772	42	7276	1.79521	1	0.929074	94.8505
GOTERM_BP_FAT	GO:0046850~regulation of bone remodeling	3	0.295858	0.20476	5027, 7422, 8600	772	8	7276	3.53433	1	0.956192	98.4366
GOTERM_BP_FAT	GO:0045124~regulation of bone resorption	3	0.295858	0.20476	5027, 7422, 8600	772	8	7276	3.53433	1	0.956192	98.4366
GOTERM_BP_FAT	GO:0045453~bone resorption	3	0.295858	0.245787	1200, 23154, 8600	772	9	7276	3.14162	1	0.970077	99.4022
GOTERM_BP_FAT	GO:0046849~bone remodeling	3	0.295858	0.328064	1200, 23154, 8600	772	11	7276	2.57042	1	0.984799	99.9265
GOTERM_BP_FAT	GO:0060249~anatomical structure homeostasis	9	0.887574	0.433573	5027, 1200, 7422, 2149, 51750, 226, 581, 23154, 8600	772	68	7276	1.24741	1	0.99253	99.9967
GOTERM_BP_FAT	GO:0032846~positive regulation of homeostatic process	3	0.295858	0.613184	5027, 581, 8600	772	19	7276	1.48814	1	0.998672	100
Annotation Cluster 82	Enrichment Score: 0.6865670554187995
Category	Term	Count	%	PValue	Genes	List Total	Pop Hits	Pop Total	Fold Enrichment	Bonferroni	Benjamini	FDR
UP_SEQ_FEATURE	domain:dDENN	3	0.295858	0.196492	79958, 9909, 6305	994	8	9620	3.62928	1	0.999995	97.9419
UP_SEQ_FEATURE	domain:DENN	3	0.295858	0.196492	79958, 9909, 6305	994	8	9620	3.62928	1	0.999995	97.9419
UP_SEQ_FEATURE	domain:uDENN	3	0.295858	0.196492	79958, 9909, 6305	994	8	9620	3.62928	1	0.999995	97.9419
INTERPRO	IPR001194:DENN	3	0.295858	0.202956	79958, 9909, 6305	914	8	8665	3.55511	1	0.999004	97.6434
INTERPRO	IPR005113:uDENN	3	0.295858	0.202956	79958, 9909, 6305	914	8	8665	3.55511	1	0.999004	97.6434
INTERPRO	IPR005112:dDENN	3	0.295858	0.202956	79958, 9909, 6305	914	8	8665	3.55511	1	0.999004	97.6434
SMART	SM00799:DENN	3	0.295858	0.218551	79958, 9909, 6305	520	8	4697	3.38726	1	0.971456	96.1218
SMART	SM00800:uDENN	3	0.295858	0.218551	79958, 9909, 6305	520	8	4697	3.38726	1	0.971456	96.1218
SMART	SM00801:dDENN	3	0.295858	0.218551	79958, 9909, 6305	520	8	4697	3.38726	1	0.971456	96.1218
Annotation Cluster 83	Enrichment Score: 0.6849338737348156
Category	Term	Count	%	PValue	Genes	List Total	Pop Hits	Pop Total	Fold Enrichment	Bonferroni	Benjamini	FDR
GOTERM_BP_FAT	GO:0048732~gland development	9	0.887574	0.107898	7392, 3099, 10320, 654364, 1399, 9423, 23513, 3280, 2908	772	46	7276	1.844	1	0.901101	87.4099
GOTERM_BP_FAT	GO:0030879~mammary gland development	5	0.493097	0.221754	7392, 3099, 654364, 9423, 23513	772	23	7276	2.04888	1	0.962512	98.9437
GOTERM_BP_FAT	GO:0007595~lactation	3	0.295858	0.368395	7392, 3099, 654364	772	12	7276	2.35622	1	0.988273	99.9761
Annotation Cluster 84	Enrichment Score: 0.6846667757821607
Category	Term	Count	%	PValue	Genes	List Total	Pop Hits	Pop Total	Fold Enrichment	Bonferroni	Benjamini	FDR
GOTERM_MF_FAT	GO:0005516~calmodulin binding	12	1.18343	0.175856	29904, 2902, 493, 4082, 2669, 2596, 3783, 80271, 23125, 5261, 23604, 1612	723	76	6823	1.49006	1	0.983984	95.3385
UP_SEQ_FEATURE	region of interest:Calmodulin-binding	6	0.591716	0.210929	29904, 2669, 3783, 80271, 23604, 1612	994	31	9620	1.87317	1	0.999995	98.5083
SP_PIR_KEYWORDS	calmodulin-binding	10	0.986193	0.23807	29904, 493, 4082, 2669, 2596, 3783, 80271, 5261, 23604, 1612	995	66	9626	1.46581	1	0.876108	98.1144
Annotation Cluster 85	Enrichment Score: 0.6813837554953137
Category	Term	Count	%	PValue	Genes	List Total	Pop Hits	Pop Total	Fold Enrichment	Bonferroni	Benjamini	FDR
SP_PIR_KEYWORDS	Immunoglobulin domain	26	2.5641	0.0319683	153579, 64115, 6892, 3385, 286676, 57823, 3383, 23308, 3459, 6614, 63827, 29992, 64218, 50848, 121227, 5175, 78999, 6504, 29802, 9214, 3543, 4063, 4162, 89932, 2212, 5818	995	165	9626	1.52445	1	0.558109	37.7805
INTERPRO	IPR003599:Immunoglobulin subtype	18	1.77515	0.106186	153579, 121227, 5175, 64115, 3385, 286676, 57823, 3383, 23308, 9214, 4162, 4063, 6614, 2212, 63827, 29992, 50848, 5818	914	117	8665	1.45851	1	0.996789	84.3506
UP_SEQ_FEATURE	domain:Ig-like C2-type 3	7	0.690335	0.118596	121227, 5175, 4162, 3385, 89932, 6614, 3383	994	33	9620	2.05292	1	0.999959	89.3636
INTERPRO	IPR013783:Immunoglobulin-like fold	25	2.46548	0.128323	153579, 3112, 64115, 2316, 2317, 6892, 3385, 3383, 23308, 6614, 3108, 63827, 29992, 50848, 121227, 5175, 78999, 29802, 9214, 3543, 2162, 4162, 89932, 2212, 5818	914	179	8665	1.32407	1	0.998243	89.6593
UP_SEQ_FEATURE	domain:Ig-like C2-type 1	10	0.986193	0.139223	121227, 5175, 4063, 4162, 3385, 89932, 6614, 2212, 3383, 5818	994	58	9620	1.66863	1	0.999961	93.0138
UP_SEQ_FEATURE	domain:Ig-like C2-type 2	10	0.986193	0.139223	121227, 5175, 4063, 4162, 3385, 89932, 6614, 2212, 3383, 5818	994	58	9620	1.66863	1	0.999961	93.0138
SMART	SM00409:IG	18	1.77515	0.143609	153579, 121227, 5175, 64115, 3385, 286676, 57823, 3383, 23308, 9214, 4162, 4063, 6614, 2212, 63827, 29992, 50848, 5818	520	117	4697	1.38964	1	0.970982	87.036
INTERPRO	IPR007110:Immunoglobulin-like	23	2.26824	0.146458	153579, 121227, 3112, 5175, 64115, 3385, 6892, 78999, 57823, 6504, 23308, 29802, 3543, 4162, 4063, 89932, 6614, 3108, 2212, 63827, 29992, 50848, 5818	914	165	8665	1.3215	1	0.997821	92.6938
INTERPRO	IPR013106:Immunoglobulin V-set	12	1.18343	0.19479	153579, 23308, 29802, 5175, 64115, 4162, 6614, 63827, 29992, 50848, 57823, 5818	914	78	8665	1.45851	1	0.998823	97.2112
UP_SEQ_FEATURE	domain:Ig-like C2-type 5	4	0.394477	0.1965	5175, 3385, 6614, 3383	994	15	9620	2.58082	1	0.999994	97.9423
INTERPRO	IPR013151:Immunoglobulin	9	0.887574	0.279363	9214, 5175, 4162, 3385, 89932, 6614, 2212, 50848, 5818	914	59	8665	1.44615	1	0.999648	99.5542
UP_SEQ_FEATURE	domain:Ig-like C2-type 4	4	0.394477	0.282462	5175, 3385, 6614, 3383	994	18	9620	2.15068	1	1	99.7239
UP_SEQ_FEATURE	domain:Ig-like V-type	8	0.788955	0.304283	153579, 23308, 6614, 63827, 286676, 29992, 6504, 5818	994	53	9620	1.46084	1	1	99.8404
KEGG_PATHWAY	hsa04514:Cell adhesion molecules (CAMs)	10	0.986193	0.402996	8506, 23308, 3112, 5175, 3385, 6614, 3108, 50848, 3383, 5818	349	65	2837	1.25061	1	0.919557	99.8162
INTERPRO	IPR013098:Immunoglobulin I-set	4	0.394477	0.67016	121227, 89932, 6614, 78999	914	32	8665	1.18504	1	0.999999	100
INTERPRO	IPR003598:Immunoglobulin subtype 2	6	0.591716	0.685975	121227, 4162, 89932, 6614, 78999, 50848	914	54	8665	1.05337	1	0.999999	100
SMART	SM00408:IGc2	6	0.591716	0.727567	121227, 4162, 89932, 6614, 78999, 50848	520	54	4697	1.00363	1	0.998463	100
Annotation Cluster 86	Enrichment Score: 0.6808378080288415
Category	Term	Count	%	PValue	Genes	List Total	Pop Hits	Pop Total	Fold Enrichment	Bonferroni	Benjamini	FDR
GOTERM_BP_FAT	GO:0030334~regulation of cell migration	16	1.57791	0.073945	9423, 2149, 7414, 10672, 10221, 949, 3383, 11188, 7422, 2247, 10488, 80781, 2185, 4092, 100, 5594	772	95	7276	1.58735	1	0.861952	75.1994
GOTERM_BP_FAT	GO:0051270~regulation of cell motion	17	1.67653	0.117594	9423, 2149, 7414, 10672, 10221, 949, 3383, 11188, 7422, 2247, 10488, 80781, 2185, 4067, 4092, 100, 5594	772	110	7276	1.45657	1	0.90662	89.6751
GOTERM_BP_FAT	GO:0040012~regulation of locomotion	16	1.57791	0.125769	9423, 2149, 7414, 10672, 10221, 949, 3383, 11188, 7422, 2247, 10488, 80781, 2185, 4092, 100, 5594	772	103	7276	1.46406	1	0.911024	91.2799
GOTERM_BP_FAT	GO:0051272~positive regulation of cell motion	10	0.986193	0.167735	7422, 2149, 2247, 10488, 2185, 80781, 949, 4067, 3383, 5594	772	59	7276	1.59744	1	0.940215	96.4292
GOTERM_BP_FAT	GO:0030335~positive regulation of cell migration	9	0.887574	0.194134	7422, 2149, 2247, 10488, 2185, 80781, 949, 3383, 5594	772	53	7276	1.60045	1	0.953279	98.0108
GOTERM_BP_FAT	GO:0030336~negative regulation of cell migration	6	0.591716	0.206717	11188, 2247, 7414, 10221, 100, 4092	772	30	7276	1.88497	1	0.956501	98.505
GOTERM_BP_FAT	GO:0040013~negative regulation of locomotion	6	0.591716	0.226637	11188, 2247, 7414, 10221, 100, 4092	772	31	7276	1.82417	1	0.963084	99.0577
GOTERM_BP_FAT	GO:0043534~blood vessel endothelial cell migration	3	0.295858	0.245787	2247, 2185, 949	772	9	7276	3.14162	1	0.970077	99.4022
GOTERM_BP_FAT	GO:0010595~positive regulation of endothelial cell migration	3	0.295858	0.245787	7422, 2247, 949	772	9	7276	3.14162	1	0.970077	99.4022
GOTERM_BP_FAT	GO:0040017~positive regulation of locomotion	9	0.887574	0.253131	7422, 2149, 2247, 10488, 2185, 80781, 949, 3383, 5594	772	57	7276	1.48814	1	0.97162	99.4995
GOTERM_BP_FAT	GO:0051271~negative regulation of cell motion	6	0.591716	0.310819	11188, 2247, 7414, 10221, 100, 4092	772	35	7276	1.61569	1	0.982374	99.8836
GOTERM_BP_FAT	GO:0010594~regulation of endothelial cell migration	3	0.295858	0.368395	7422, 2247, 949	772	12	7276	2.35622	1	0.988273	99.9761
GOTERM_BP_FAT	GO:0043542~endothelial cell migration	3	0.295858	0.48253	2247, 2185, 949	772	15	7276	1.88497	1	0.995172	99.9994
Annotation Cluster 87	Enrichment Score: 0.6791506430000603
Category	Term	Count	%	PValue	Genes	List Total	Pop Hits	Pop Total	Fold Enrichment	Bonferroni	Benjamini	FDR
INTERPRO	IPR003593:ATPase, AAA+ type, core	15	1.47929	0.130544	10057, 10347, 10973, 10856, 57674, 63922, 5702, 9361, 89845, 20, 56897, 84056, 27433, 89797, 81570	914	96	8665	1.4813	1	0.998089	90.0861
SMART	SM00382:AAA	15	1.47929	0.169224	10057, 10347, 10973, 10856, 57674, 63922, 5702, 9361, 89845, 20, 56897, 84056, 27433, 89797, 81570	520	96	4697	1.41136	1	0.966175	91.3115
INTERPRO	IPR003959:ATPase, AAA-type, core	6	0.591716	0.415269	56897, 84056, 10856, 63922, 5702, 9361	914	40	8665	1.42205	1	0.999933	99.9859
Annotation Cluster 88	Enrichment Score: 0.6755290544810688
Category	Term	Count	%	PValue	Genes	List Total	Pop Hits	Pop Total	Fold Enrichment	Bonferroni	Benjamini	FDR
GOTERM_BP_FAT	GO:0045637~regulation of myeloid cell differentiation	9	0.887574	0.141819	3725, 10320, 861, 355, 654364, 8861, 7124, 4792, 8600	772	49	7276	1.7311	1	0.92217	93.7703
GOTERM_BP_FAT	GO:0002763~positive regulation of myeloid leukocyte differentiation	4	0.394477	0.179103	3725, 10320, 861, 8600	772	14	7276	2.69282	1	0.946621	97.218
GOTERM_BP_FAT	GO:0002761~regulation of myeloid leukocyte differentiation	6	0.591716	0.187412	3725, 10320, 861, 654364, 7124, 8600	772	29	7276	1.94997	1	0.950139	97.6871
GOTERM_BP_FAT	GO:0045639~positive regulation of myeloid cell differentiation	4	0.394477	0.41711	3725, 10320, 861, 8600	772	22	7276	1.71361	1	0.991585	99.9944
Annotation Cluster 89	Enrichment Score: 0.6724116908033109
Category	Term	Count	%	PValue	Genes	List Total	Pop Hits	Pop Total	Fold Enrichment	Bonferroni	Benjamini	FDR
INTERPRO	IPR000159:Ras-association	5	0.493097	0.173791	54518, 51195, 1609, 8045, 83937	914	21	8665	2.25722	1	0.99851	95.7327
SMART	SM00314:RA	5	0.493097	0.195784	54518, 51195, 1609, 8045, 83937	520	21	4697	2.15064	1	0.963729	94.3378
UP_SEQ_FEATURE	domain:Ras-associating	4	0.394477	0.282462	54518, 1609, 8045, 83937	994	18	9620	2.15068	1	1	99.7239
Annotation Cluster 90	Enrichment Score: 0.657232353423185
Category	Term	Count	%	PValue	Genes	List Total	Pop Hits	Pop Total	Fold Enrichment	Bonferroni	Benjamini	FDR
INTERPRO	IPR001715:Calponin-like actin-binding	9	0.887574	0.0687671	8407, 84859, 2316, 2317, 23143, 6525, 89797, 79778, 667	914	42	8665	2.03149	1	0.995344	69.1839
SMART	SM00033:CH	9	0.887574	0.0853228	8407, 84859, 2316, 2317, 23143, 6525, 89797, 79778, 667	520	42	4697	1.93558	1	0.969527	69.1268
UP_SEQ_FEATURE	domain:CH	6	0.591716	0.0943487	8407, 84859, 23143, 6525, 89797, 79778	994	24	9620	2.41952	1	0.999785	82.7809
UP_SEQ_FEATURE	domain:Actin-binding	3	0.295858	0.355832	2316, 2317, 667	994	12	9620	2.41952	1	1	99.9593
INTERPRO	IPR001589:Actinin-type, actin-binding, conserved site	3	0.295858	0.442803	2316, 2317, 667	914	14	8665	2.03149	1	0.999941	99.9936
UP_SEQ_FEATURE	domain:CH 2	3	0.295858	0.536251	2316, 2317, 667	994	17	9620	1.70789	1	1	99.9999
UP_SEQ_FEATURE	domain:CH 1	3	0.295858	0.536251	2316, 2317, 667	994	17	9620	1.70789	1	1	99.9999
Annotation Cluster 91	Enrichment Score: 0.6538595511535211
Category	Term	Count	%	PValue	Genes	List Total	Pop Hits	Pop Total	Fold Enrichment	Bonferroni	Benjamini	FDR
GOTERM_CC_FAT	GO:0043292~contractile fiber	10	0.986193	0.0716904	8851, 59, 9456, 226, 7414, 9759, 2317, 140465, 2023, 22954	691	49	6466	1.90968	1	0.883348	65.648
GOTERM_CC_FAT	GO:0044449~contractile fiber part	9	0.887574	0.100702	59, 9456, 226, 7414, 9759, 2317, 140465, 2023, 22954	691	45	6466	1.87149	1	0.88599	78.2285
GOTERM_CC_FAT	GO:0030016~myofibril	7	0.690335	0.307649	9456, 226, 7414, 9759, 2317, 2023, 22954	691	43	6466	1.52331	1	0.935118	99.4912
GOTERM_CC_FAT	GO:0030017~sarcomere	6	0.591716	0.360182	9456, 226, 9759, 2317, 2023, 22954	691	37	6466	1.51742	1	0.946258	99.8362
GOTERM_CC_FAT	GO:0031674~I band	3	0.295858	0.672395	9456, 226, 2317	691	21	6466	1.33678	1	0.990376	100
Annotation Cluster 92	Enrichment Score: 0.6441249171308684
Category	Term	Count	%	PValue	Genes	List Total	Pop Hits	Pop Total	Fold Enrichment	Bonferroni	Benjamini	FDR
GOTERM_BP_FAT	GO:0019319~hexose biosynthetic process	5	0.493097	0.0810575	5106, 7264, 5236, 2026, 2821	772	16	7276	2.94527	1	0.868998	78.4381
GOTERM_BP_FAT	GO:0006090~pyruvate metabolic process	6	0.591716	0.117908	5106, 5236, 6566, 2026, 2821, 3064	772	25	7276	2.26197	1	0.905948	89.7415
GOTERM_BP_FAT	GO:0006094~gluconeogenesis	4	0.394477	0.126411	5106, 5236, 2026, 2821	772	12	7276	3.14162	1	0.909801	91.3954
GOTERM_BP_FAT	GO:0046165~alcohol biosynthetic process	6	0.591716	0.168804	5106, 7264, 5236, 2026, 56848, 2821	772	28	7276	2.01962	1	0.94059	96.5116
GOTERM_BP_FAT	GO:0046364~monosaccharide biosynthetic process	5	0.493097	0.176283	5106, 7264, 5236, 2026, 2821	772	21	7276	2.24402	1	0.946056	97.0394
GOTERM_BP_FAT	GO:0034637~cellular carbohydrate biosynthetic process	6	0.591716	0.484704	5106, 7264, 5236, 5261, 2026, 2821	772	43	7276	1.3151	1	0.995271	99.9994
GOTERM_BP_FAT	GO:0016051~carbohydrate biosynthetic process	8	0.788955	0.591065	56548, 5106, 7264, 5236, 5261, 2026, 2530, 2821	772	68	7276	1.10881	1	0.998319	100
KEGG_PATHWAY	hsa00520:Amino sugar and nucleotide sugar metabolism	5	0.493097	0.682612	3099, 4351, 7264, 5236, 2821	349	37	2837	1.09851	1	0.957796	99.9999
Annotation Cluster 93	Enrichment Score: 0.6379895173233645
Category	Term	Count	%	PValue	Genes	List Total	Pop Hits	Pop Total	Fold Enrichment	Bonferroni	Benjamini	FDR
BIOCARTA	h_granulocytesPathway:Adhesion and Diapedesis of Granulocytes	4	0.394477	0.190866	5175, 7124, 3552, 3383	123	12	952	2.57995	1	0.951274	93.1709
BBID	58.(CD40L)_immnosurveillance	4	0.394477	0.197154	355, 7124, 3552, 3383	46	9	256	2.47343	1	0.986924	90.2578
BIOCARTA	h_LairPathway:Cells and Molecules involved in local acute inflammatory response	3	0.295858	0.323963	7124, 3552, 3383	123	9	952	2.57995	1	0.981494	99.2997
Annotation Cluster 94	Enrichment Score: 0.6361706926901844
Category	Term	Count	%	PValue	Genes	List Total	Pop Hits	Pop Total	Fold Enrichment	Bonferroni	Benjamini	FDR
GOTERM_BP_FAT	GO:0010033~response to organic substance	55	5.42406	0.0931044	3725, 6721, 148022, 10400, 113, 2149, 8767, 7124, 949, 9695, 8835, 1978, 6499, 401251, 10057, 2902, 654364, 7832, 3303, 230, 2908, 939, 5027, 440, 4792, 5594, 4049, 1959, 2625, 1958, 1609, 8651, 1026, 10221, 5211, 1843, 20, 7920, 3399, 410, 2879, 3656, 2026, 267, 411, 64764, 598, 93, 9759, 10603, 355, 2185, 53, 3931, 4067	772	427	7276	1.21398	1	0.880873	83.0305
GOTERM_BP_FAT	GO:0043627~response to estrogen stimulus	9	0.887574	0.180361	1843, 8835, 2625, 410, 2879, 8651, 2026, 5594, 411	772	52	7276	1.63123	1	0.945679	97.2944
GOTERM_BP_FAT	GO:0048545~response to steroid hormone stimulus	14	1.38067	0.213438	2625, 7124, 8651, 1026, 1843, 20, 8835, 355, 2879, 410, 2026, 3931, 411, 5594	772	96	7276	1.37446	1	0.958009	98.719
GOTERM_BP_FAT	GO:0009719~response to endogenous stimulus	28	2.76134	0.281386	6721, 1959, 2625, 10400, 113, 7124, 8651, 1026, 1843, 20, 8835, 410, 2879, 1978, 2026, 411, 10057, 2902, 7832, 598, 230, 10603, 355, 440, 2185, 3931, 4067, 5594	772	226	7276	1.16768	1	0.978581	99.7515
GOTERM_BP_FAT	GO:0032355~response to estradiol stimulus	5	0.493097	0.369811	1843, 8835, 2879, 8651, 2026	772	29	7276	1.62498	1	0.988215	99.9771
GOTERM_BP_FAT	GO:0009725~response to hormone stimulus	24	2.36686	0.40861	6721, 10057, 1959, 2625, 7832, 598, 113, 7124, 8651, 1026, 1843, 10603, 20, 355, 8835, 2879, 410, 1978, 2185, 2026, 3931, 4067, 5594, 411	772	204	7276	1.10881	1	0.990916	99.9928
Annotation Cluster 95	Enrichment Score: 0.6344369008341636
Category	Term	Count	%	PValue	Genes	List Total	Pop Hits	Pop Total	Fold Enrichment	Bonferroni	Benjamini	FDR
GOTERM_BP_FAT	GO:0009069~serine family amino acid metabolic process	6	0.591716	0.0213062	875, 1491, 200895, 5723, 26227, 6472	772	16	7276	3.53433	1	0.667606	32.3541
SP_PIR_KEYWORDS	pyridoxal phosphate	8	0.788955	0.0810905	2194, 57026, 5834, 875, 1491, 6472, 586, 883	995	37	9626	2.09176	1	0.698543	70.918
GOTERM_MF_FAT	GO:0019842~vitamin binding	10	0.986193	0.231949	2194, 5834, 54583, 875, 1491, 55526, 25974, 6472, 64175, 883	723	64	6823	1.47454	1	0.989839	98.475
GOTERM_MF_FAT	GO:0070279~vitamin B6 binding	5	0.493097	0.368802	5834, 875, 1491, 6472, 883	723	29	6823	1.62708	1	0.99684	99.932
GOTERM_MF_FAT	GO:0030170~pyridoxal phosphate binding	5	0.493097	0.368802	5834, 875, 1491, 6472, 883	723	29	6823	1.62708	1	0.99684	99.932
INTERPRO	IPR015421:Pyridoxal phosphate-dependent transferase, major region, subdomain 1	3	0.295858	0.756588	1491, 6472, 883	914	25	8665	1.13764	1	1	100
GOTERM_MF_FAT	GO:0048037~cofactor binding	14	1.38067	0.878267	200895, 2194, 440, 5834, 7264, 3418, 875, 55526, 3155, 1491, 26227, 6472, 80724, 883	723	160	6823	0.825743	1	0.999994	100
Annotation Cluster 96	Enrichment Score: 0.6305263675493248
Category	Term	Count	%	PValue	Genes	List Total	Pop Hits	Pop Total	Fold Enrichment	Bonferroni	Benjamini	FDR
INTERPRO	IPR000348:emp24/gp25L/p24	3	0.295858	0.163103	11018, 23423, 10959	914	7	8665	4.06299	1	0.998295	94.7231
UP_SEQ_FEATURE	domain:GOLD	3	0.295858	0.276391	11018, 23423, 10959	994	10	9620	2.90342	1	0.999999	99.6793
INTERPRO	IPR009038:GOLD	3	0.295858	0.284731	11018, 23423, 10959	914	10	8665	2.84409	1	0.999664	99.606
Annotation Cluster 97	Enrichment Score: 0.6285565788277404
Category	Term	Count	%	PValue	Genes	List Total	Pop Hits	Pop Total	Fold Enrichment	Bonferroni	Benjamini	FDR
GOTERM_BP_FAT	GO:0060041~retina development in camera-type eye	5	0.493097	0.0410197	10320, 7050, 60436, 581, 5818	772	13	7276	3.62495	1	0.769355	53.2429
GOTERM_BP_FAT	GO:0043010~camera-type eye development	8	0.788955	0.150776	10320, 7050, 60436, 7422, 147912, 581, 10220, 5818	772	42	7276	1.79521	1	0.929074	94.8505
GOTERM_BP_FAT	GO:0048593~camera-type eye morphogenesis	4	0.394477	0.29646	7422, 581, 10220, 5818	772	18	7276	2.09442	1	0.979894	99.8308
GOTERM_BP_FAT	GO:0001654~eye development	8	0.788955	0.346187	10320, 7050, 60436, 7422, 147912, 581, 10220, 5818	772	54	7276	1.39628	1	0.986137	99.9553
GOTERM_BP_FAT	GO:0007423~sensory organ development	12	1.18343	0.439717	1687, 10320, 7050, 60436, 28514, 6939, 7422, 147912, 3280, 581, 10220, 5818	772	96	7276	1.17811	1	0.992924	99.9973
GOTERM_BP_FAT	GO:0048592~eye morphogenesis	4	0.394477	0.606577	7422, 581, 10220, 5818	772	29	7276	1.29998	1	0.998547	100
Annotation Cluster 98	Enrichment Score: 0.6138066446956891
Category	Term	Count	%	PValue	Genes	List Total	Pop Hits	Pop Total	Fold Enrichment	Bonferroni	Benjamini	FDR
GOTERM_MF_FAT	GO:0015082~di-, tri-valent inorganic cation transmembrane transporter activity	6	0.591716	0.0883126	51312, 493, 1318, 23516, 9973, 489	723	23	6823	2.46184	1	0.973971	76.9058
GOTERM_BP_FAT	GO:0000041~transition metal ion transport	7	0.690335	0.263881	51312, 1318, 2495, 7922, 23516, 9973, 2288	772	41	7276	1.60912	1	0.974163	99.6153
GOTERM_MF_FAT	GO:0046915~transition metal ion transmembrane transporter activity	4	0.394477	0.265571	51312, 1318, 23516, 9973	723	17	6823	2.22049	1	0.992343	99.2499
GOTERM_MF_FAT	GO:0022890~inorganic cation transmembrane transporter activity	10	0.986193	0.566451	51312, 493, 9114, 10312, 1318, 23516, 9167, 9973, 495, 489	723	86	6823	1.09733	1	0.999384	99.9998
Annotation Cluster 99	Enrichment Score: 0.6113672304978844
Category	Term	Count	%	PValue	Genes	List Total	Pop Hits	Pop Total	Fold Enrichment	Bonferroni	Benjamini	FDR
GOTERM_BP_FAT	GO:0010817~regulation of hormone levels	9	0.887574	0.141819	28231, 93, 2247, 51167, 54884, 2908, 949, 4067, 3064	772	49	7276	1.7311	1	0.92217	93.7703
GOTERM_BP_FAT	GO:0042445~hormone metabolic process	6	0.591716	0.289262	28231, 2247, 54884, 2908, 949, 3064	772	34	7276	1.66321	1	0.97865	99.7965
GOTERM_BP_FAT	GO:0034754~cellular hormone metabolic process	4	0.394477	0.357169	2247, 54884, 2908, 949	772	20	7276	1.88497	1	0.987314	99.9671
Annotation Cluster 100	Enrichment Score: 0.6109747303798764
Category	Term	Count	%	PValue	Genes	List Total	Pop Hits	Pop Total	Fold Enrichment	Bonferroni	Benjamini	FDR
GOTERM_CC_FAT	GO:0000786~nucleosome	9	0.887574	0.043862	3662, 8969, 3013, 128312, 3006, 8347, 8341, 3007, 3008	691	38	6466	2.21624	1	0.840424	47.4945
SP_PIR_KEYWORDS	nucleosome	3	0.295858	0.120693	3006, 3007, 3008	995	6	9626	4.83719	1	0.745341	84.7168
GOTERM_BP_FAT	GO:0016584~nucleosome positioning	3	0.295858	0.126129	3006, 3007, 3008	772	6	7276	4.71244	1	0.910483	91.3449
PIR_SUPERFAMILY	PIRSF038219:histone H1	3	0.295858	0.158045	3006, 3007, 3008	391	7	3772	4.13445	1	1	91.2134
INTERPRO	IPR005819:Histone H5	3	0.295858	0.202956	3006, 3007, 3008	914	8	8665	3.55511	1	0.999004	97.6434
GOTERM_BP_FAT	GO:0034728~nucleosome organization	9	0.887574	0.268704	8969, 3013, 128312, 3006, 8347, 3159, 8341, 3007, 3008	772	58	7276	1.46248	1	0.974774	99.6586
GOTERM_BP_FAT	GO:0006334~nucleosome assembly	8	0.788955	0.328316	8969, 3013, 128312, 3006, 8347, 8341, 3007, 3008	772	53	7276	1.42262	1	0.984651	99.927
GOTERM_BP_FAT	GO:0031497~chromatin assembly	8	0.788955	0.364164	8969, 3013, 128312, 3006, 8347, 8341, 3007, 3008	772	55	7276	1.37089	1	0.987818	99.973
INTERPRO	IPR005818:Histone H1/H5	3	0.295858	0.365652	3006, 3007, 3008	914	12	8665	2.37008	1	0.999832	99.9458
SMART	SM00526:H15	3	0.295858	0.389035	3006, 3007, 3008	520	12	4697	2.25817	1	0.976485	99.8486
GOTERM_BP_FAT	GO:0065004~protein-DNA complex assembly	8	0.788955	0.43635	8969, 3013, 128312, 3006, 8347, 8341, 3007, 3008	772	59	7276	1.27795	1	0.992649	99.997
SP_PIR_KEYWORDS	acetylated amino end	8	0.788955	0.46161	8969, 59, 5757, 3006, 2162, 309, 3007, 3008	995	62	9626	1.24831	1	0.945071	99.9882
GOTERM_BP_FAT	GO:0006323~DNA packaging	9	0.887574	0.578801	8969, 3013, 128312, 113130, 3006, 8347, 8341, 3007, 3008	772	77	7276	1.10161	1	0.998169	100
Annotation Cluster 101	Enrichment Score: 0.6101515120159241
Category	Term	Count	%	PValue	Genes	List Total	Pop Hits	Pop Total	Fold Enrichment	Bonferroni	Benjamini	FDR
SP_PIR_KEYWORDS	laminin egf-like domain	4	0.394477	0.169557	9423, 8455, 1954, 9620	995	14	9626	2.76411	1	0.809324	93.369
INTERPRO	IPR002049:EGF-like, laminin	4	0.394477	0.233882	9423, 8455, 1954, 9620	914	16	8665	2.37008	1	0.999252	98.7745
SMART	SM00180:EGF_Lam	4	0.394477	0.256564	9423, 8455, 1954, 9620	520	16	4697	2.25817	1	0.970751	97.9899
UP_SEQ_FEATURE	domain:Laminin EGF-like 1	3	0.295858	0.276391	9423, 8455, 1954	994	10	9620	2.90342	1	0.999999	99.6793
UP_SEQ_FEATURE	domain:Laminin EGF-like 2	3	0.295858	0.316381	9423, 8455, 1954	994	11	9620	2.63947	1	0.999999	99.8831
Annotation Cluster 102	Enrichment Score: 0.6044773098499281
Category	Term	Count	%	PValue	Genes	List Total	Pop Hits	Pop Total	Fold Enrichment	Bonferroni	Benjamini	FDR
GOTERM_BP_FAT	GO:0050810~regulation of steroid biosynthetic process	4	0.394477	0.152029	1717, 7536, 2908, 7124	772	13	7276	2.89996	1	0.928885	94.9867
GOTERM_BP_FAT	GO:0019218~regulation of steroid metabolic process	5	0.493097	0.154871	1717, 7536, 2908, 7124, 10273	772	20	7276	2.35622	1	0.931706	95.2831
GOTERM_BP_FAT	GO:0046890~regulation of lipid biosynthetic process	4	0.394477	0.357169	1717, 7536, 2908, 7124	772	20	7276	1.88497	1	0.987314	99.9671
GOTERM_BP_FAT	GO:0019216~regulation of lipid metabolic process	8	0.788955	0.454277	1717, 7536, 5564, 1120, 2908, 7124, 10273, 6794	772	60	7276	1.25665	1	0.993708	99.9983
Annotation Cluster 103	Enrichment Score: 0.5921869083216067
Category	Term	Count	%	PValue	Genes	List Total	Pop Hits	Pop Total	Fold Enrichment	Bonferroni	Benjamini	FDR
GOTERM_BP_FAT	GO:0031646~positive regulation of neurological system process	4	0.394477	0.152029	4049, 745, 7124, 65018	772	13	7276	2.89996	1	0.928885	94.9867
GOTERM_BP_FAT	GO:0051952~regulation of amine transport	4	0.394477	0.207348	5027, 4049, 7124, 65018	772	15	7276	2.5133	1	0.956397	98.5265
GOTERM_BP_FAT	GO:0051971~positive regulation of transmission of nerve impulse	3	0.295858	0.368395	4049, 7124, 65018	772	12	7276	2.35622	1	0.988273	99.9761
GOTERM_BP_FAT	GO:0050806~positive regulation of synaptic transmission	3	0.295858	0.368395	4049, 7124, 65018	772	12	7276	2.35622	1	0.988273	99.9761
Annotation Cluster 104	Enrichment Score: 0.5910497427643727
Category	Term	Count	%	PValue	Genes	List Total	Pop Hits	Pop Total	Fold Enrichment	Bonferroni	Benjamini	FDR
SP_PIR_KEYWORDS	endoplasmic reticulum	56	5.52268	0.116786	6721, 4043, 10400, 22872, 10195, 5681, 5479, 489, 9415, 9695, 91289, 6319, 3638, 10488, 79603, 2852, 126306, 29785, 57620, 3710, 10960, 23646, 6253, 55959, 10908, 1717, 126003, 51167, 55033, 56926, 10525, 6184, 9986, 54884, 6892, 665, 51614, 25840, 6748, 267, 23392, 201595, 64175, 10802, 79174, 64764, 9088, 51114, 147138, 26580, 55176, 54982, 5298, 6720, 29927, 10125	995	454	9626	1.19331	1	0.746784	83.6946
GOTERM_CC_FAT	GO:0005783~endoplasmic reticulum	72	7.10059	0.175929	4043, 6721, 3112, 10400, 22872, 10195, 5681, 5479, 489, 9415, 285800, 9695, 10652, 91289, 6319, 3638, 8775, 10488, 79603, 3108, 2852, 126306, 29785, 57620, 3710, 3303, 10960, 581, 23646, 6253, 55959, 10908, 1717, 29802, 126003, 51167, 55033, 56926, 11337, 10525, 6184, 9986, 54884, 6892, 23770, 3460, 665, 51614, 3459, 6748, 267, 23392, 201595, 64175, 411, 10802, 64764, 79174, 51114, 9088, 147138, …	691	598	6466	1.12665	1	0.912499	93.7921
GOTERM_CC_FAT	GO:0044432~endoplasmic reticulum part	29	2.85996	0.240055	6721, 4043, 10525, 6184, 3112, 10400, 54884, 10195, 6892, 23770, 5479, 9695, 6748, 3108, 201595, 267, 126306, 10802, 29785, 581, 26580, 6253, 10908, 55176, 1717, 54982, 6720, 55033, 29927	691	228	6466	1.1902	1	0.92884	98.0609
GOTERM_CC_FAT	GO:0005789~endoplasmic reticulum membrane	22	2.16963	0.326226	6721, 29785, 6184, 10400, 581, 54884, 10195, 6892, 23770, 26580, 6253, 10908, 9695, 55176, 1717, 6720, 6748, 201595, 267, 29927, 126306, 10802	691	176	6466	1.16968	1	0.94222	99.6558
GOTERM_CC_FAT	GO:0042175~nuclear envelope-endoplasmic reticulum network	23	2.26824	0.355441	6721, 29785, 6184, 10400, 3710, 581, 54884, 10195, 6892, 23770, 26580, 6253, 10908, 9695, 55176, 1717, 6720, 6748, 201595, 267, 29927, 126306, 10802	691	188	6466	1.14479	1	0.945746	99.8179
GOTERM_CC_FAT	GO:0012505~endomembrane system	57	5.6213	0.497024	6721, 10066, 10400, 22872, 10402, 10195, 8677, 84572, 4000, 10959, 170384, 9695, 6319, 126306, 29785, 8407, 5881, 5175, 3710, 581, 9818, 6253, 10908, 1717, 5027, 8729, 56548, 160, 9961, 9583, 11337, 6184, 54884, 6804, 6892, 23770, 665, 23353, 58513, 8906, 2879, 6748, 5111, 9670, 201595, 63827, 267, 55624, 10802, 29967, 26580, 55176, 5298, 6720, 4242, 29927, 2530	691	521	6466	1.02375	1	0.973436	99.9948
Annotation Cluster 105	Enrichment Score: 0.5881708564927564
Category	Term	Count	%	PValue	Genes	List Total	Pop Hits	Pop Total	Fold Enrichment	Bonferroni	Benjamini	FDR
UP_SEQ_FEATURE	domain:LIM zinc-binding	4	0.394477	0.0572949	3927, 1396, 79778, 51474	994	9	9620	4.30136	1	0.999161	64.9133
GOTERM_CC_FAT	GO:0032432~actin filament bundle	4	0.394477	0.239771	10603, 7791, 79778, 51474	691	16	6466	2.33936	1	0.932256	98.0505
SP_PIR_KEYWORDS	LIM domain	6	0.591716	0.397886	3927, 1396, 7791, 79778, 9404, 51474	995	40	9626	1.45116	1	0.927334	99.9394
INTERPRO	IPR001781:Zinc finger, LIM-type	6	0.591716	0.436881	3927, 1396, 7791, 79778, 9404, 51474	914	41	8665	1.38736	1	0.99995	99.9924
SMART	SM00132:LIM	6	0.591716	0.479856	3927, 1396, 7791, 79778, 9404, 51474	520	41	4697	1.32186	1	0.987327	99.9818
Annotation Cluster 106	Enrichment Score: 0.5879789872833521
Category	Term	Count	%	PValue	Genes	List Total	Pop Hits	Pop Total	Fold Enrichment	Bonferroni	Benjamini	FDR
GOTERM_BP_FAT	GO:0019724~B cell mediated immunity	8	0.788955	0.0338497	2067, 355, 1378, 4063, 720, 3108, 1604, 939	772	30	7276	2.5133	1	0.741556	46.4742
GOTERM_BP_FAT	GO:0016064~immunoglobulin mediated immune response	7	0.690335	0.0794821	2067, 1378, 4063, 720, 3108, 1604, 939	772	29	7276	2.27497	1	0.871604	77.7572
KEGG_PATHWAY	hsa04610:Complement and coagulation cascades	5	0.493097	0.0820985	2149, 1378, 2162, 720, 1604	349	14	2837	2.90319	1	0.704985	64.8707
GOTERM_BP_FAT	GO:0002526~acute inflammatory response	7	0.690335	0.103135	2053, 1051, 1378, 720, 3552, 4067, 1604	772	31	7276	2.1282	1	0.892884	86.1323
SP_PIR_KEYWORDS	blood group antigen	4	0.394477	0.169557	1378, 720, 2995, 1604	995	14	9626	2.76411	1	0.809324	93.369
SP_PIR_KEYWORDS	complement pathway	3	0.295858	0.2364	1378, 720, 1604	995	9	9626	3.22479	1	0.87763	98.0531
GOTERM_BP_FAT	GO:0006958~complement activation, classical pathway	3	0.295858	0.245787	1378, 720, 1604	772	9	7276	3.14162	1	0.970077	99.4022
GOTERM_BP_FAT	GO:0006959~humoral immune response	6	0.591716	0.310819	4049, 1378, 7124, 720, 2821, 1604	772	35	7276	1.61569	1	0.982374	99.8836
GOTERM_BP_FAT	GO:0002455~humoral immune response mediated by circulating immunoglobulin	3	0.295858	0.328064	1378, 720, 1604	772	11	7276	2.57042	1	0.984799	99.9265
GOTERM_BP_FAT	GO:0006956~complement activation	3	0.295858	0.328064	1378, 720, 1604	772	11	7276	2.57042	1	0.984799	99.9265
GOTERM_BP_FAT	GO:0002541~activation of plasma proteins involved in acute inflammatory response	3	0.295858	0.328064	1378, 720, 1604	772	11	7276	2.57042	1	0.984799	99.9265
SP_PIR_KEYWORDS	innate immunity	5	0.493097	0.583127	4282, 1378, 661, 720, 1604	995	39	9626	1.2403	1	0.97224	99.9997
GOTERM_BP_FAT	GO:0051604~protein maturation	6	0.591716	0.658091	5027, 1378, 10273, 720, 56926, 1604	772	52	7276	1.08749	1	0.999256	100
GOTERM_BP_FAT	GO:0045087~innate immune response	7	0.690335	0.685196	4282, 1054, 1378, 57115, 720, 1604, 57823	772	64	7276	1.03085	1	0.999484	100
GOTERM_BP_FAT	GO:0016485~protein processing	5	0.493097	0.716963	5027, 1378, 720, 56926, 1604	772	45	7276	1.04721	1	0.999687	100
GOTERM_BP_FAT	GO:0051605~protein maturation by peptide bond cleavage	3	0.295858	0.842375	1378, 720, 1604	772	30	7276	0.942487	1	0.999973	100
Annotation Cluster 107	Enrichment Score: 0.5851533900028313
Category	Term	Count	%	PValue	Genes	List Total	Pop Hits	Pop Total	Fold Enrichment	Bonferroni	Benjamini	FDR
GOTERM_CC_FAT	GO:0014069~postsynaptic density	7	0.690335	0.105778	2902, 3459, 9456, 9478, 2185, 4067, 57679	691	31	6466	2.11297	1	0.888727	79.9284
GOTERM_CC_FAT	GO:0044456~synapse part	14	1.38067	0.231716	2902, 2550, 2149, 9456, 80758, 23513, 6804, 57679, 3459, 9114, 2185, 9478, 63827, 4067	691	97	6466	1.35056	1	0.940012	97.7318
GOTERM_CC_FAT	GO:0045211~postsynaptic membrane	7	0.690335	0.269205	2902, 2550, 80758, 2149, 9456, 23513, 9478	691	41	6466	1.59761	1	0.936059	98.8944
GOTERM_CC_FAT	GO:0045202~synapse	20	1.97239	0.294609	2902, 8851, 2550, 2149, 80758, 9456, 23513, 6804, 57679, 5027, 3459, 9114, 2596, 84687, 2185, 9478, 63827, 643866, 4067, 5818	691	155	6466	1.20741	1	0.931266	99.3349
SP_PIR_KEYWORDS	postsynaptic cell membrane	5	0.493097	0.326775	2902, 2550, 80758, 9456, 9478	995	28	9626	1.72757	1	0.914439	99.6907
SP_PIR_KEYWORDS	synapse	9	0.887574	0.485457	2902, 2550, 80758, 9456, 6804, 2596, 84687, 9478, 643866	995	73	9626	1.19273	1	0.947115	99.9939
Annotation Cluster 108	Enrichment Score: 0.5758715043129589
Category	Term	Count	%	PValue	Genes	List Total	Pop Hits	Pop Total	Fold Enrichment	Bonferroni	Benjamini	FDR
GOTERM_BP_FAT	GO:0021543~pallium development	6	0.591716	0.168804	2902, 5830, 581, 2016, 7161, 63827	772	28	7276	2.01962	1	0.94059	96.5116
GOTERM_BP_FAT	GO:0030900~forebrain development	12	1.18343	0.188192	10320, 2902, 5830, 7026, 3280, 63973, 581, 2016, 4851, 7161, 63827, 3064	772	77	7276	1.46881	1	0.950159	97.727
GOTERM_BP_FAT	GO:0021537~telencephalon development	7	0.690335	0.192464	2902, 5830, 581, 2016, 7161, 63827, 3064	772	37	7276	1.78308	1	0.952528	97.9346
GOTERM_BP_FAT	GO:0021987~cerebral cortex development	4	0.394477	0.41711	2902, 5830, 581, 2016	772	22	7276	1.71361	1	0.991585	99.9944
GOTERM_BP_FAT	GO:0021761~limbic system development	3	0.295858	0.517678	581, 7161, 63827	772	16	7276	1.76716	1	0.996568	99.9998
Annotation Cluster 109	Enrichment Score: 0.5613074734251469
Category	Term	Count	%	PValue	Genes	List Total	Pop Hits	Pop Total	Fold Enrichment	Bonferroni	Benjamini	FDR
INTERPRO	IPR006650:Adenosine/AMP deaminase active site	3	0.295858	0.057584	161823, 271, 100	914	4	8665	7.11023	1	0.996524	62.4652
INTERPRO	IPR001365:Adenosine/AMP deaminase	3	0.295858	0.0893716	161823, 271, 100	914	5	8665	5.68818	1	0.997059	78.7073
GOTERM_BP_FAT	GO:0009152~purine ribonucleotide biosynthetic process	12	1.18343	0.211366	493, 654364, 9114, 10312, 226, 5198, 161823, 9605, 271, 495, 489, 100	772	79	7276	1.43163	1	0.957636	98.6563
GOTERM_MF_FAT	GO:0019239~deaminase activity	4	0.394477	0.265571	105, 161823, 271, 100	723	17	6823	2.22049	1	0.992343	99.2499
GOTERM_BP_FAT	GO:0009168~purine ribonucleoside monophosphate biosynthetic process	4	0.394477	0.266276	5198, 161823, 271, 100	772	17	7276	2.21762	1	0.974464	99.6374
GOTERM_BP_FAT	GO:0009127~purine nucleoside monophosphate biosynthetic process	4	0.394477	0.266276	5198, 161823, 271, 100	772	17	7276	2.21762	1	0.974464	99.6374
SP_PIR_KEYWORDS	nucleotide metabolism	4	0.394477	0.282664	654364, 161823, 271, 100	995	18	9626	2.14986	1	0.887753	99.2185
GOTERM_BP_FAT	GO:0009167~purine ribonucleoside monophosphate metabolic process	4	0.394477	0.326824	5198, 161823, 271, 100	772	19	7276	1.98418	1	0.98492	99.924
GOTERM_BP_FAT	GO:0009126~purine nucleoside monophosphate metabolic process	4	0.394477	0.326824	5198, 161823, 271, 100	772	19	7276	1.98418	1	0.98492	99.924
GOTERM_BP_FAT	GO:0009156~ribonucleoside monophosphate biosynthetic process	4	0.394477	0.41711	5198, 161823, 271, 100	772	22	7276	1.71361	1	0.991585	99.9944
GOTERM_BP_FAT	GO:0009161~ribonucleoside monophosphate metabolic process	4	0.394477	0.475109	5198, 161823, 271, 100	772	24	7276	1.57081	1	0.99493	99.9992
GOTERM_BP_FAT	GO:0009124~nucleoside monophosphate biosynthetic process	5	0.493097	0.56164	113, 5198, 161823, 271, 100	772	37	7276	1.27363	1	0.997807	100
GOTERM_BP_FAT	GO:0009123~nucleoside monophosphate metabolic process	5	0.493097	0.733198	113, 5198, 161823, 271, 100	772	46	7276	1.02444	1	0.999751	100
Annotation Cluster 110	Enrichment Score: 0.5603930177498925
Category	Term	Count	%	PValue	Genes	List Total	Pop Hits	Pop Total	Fold Enrichment	Bonferroni	Benjamini	FDR
GOTERM_BP_FAT	GO:0000302~response to reactive oxygen species	8	0.788955	0.179235	1843, 3725, 7351, 598, 2879, 25824, 2185, 100	772	44	7276	1.71361	1	0.946027	97.2261
GOTERM_BP_FAT	GO:0006979~response to oxidative stress	15	1.47929	0.208542	3725, 2067, 598, 4482, 9361, 57679, 1843, 11284, 8455, 7351, 2879, 25824, 2185, 100, 2119	772	104	7276	1.35936	1	0.956709	98.5662
GOTERM_BP_FAT	GO:0042542~response to hydrogen peroxide	6	0.591716	0.289262	1843, 3725, 598, 2879, 2185, 100	772	34	7276	1.66321	1	0.97865	99.7965
GOTERM_BP_FAT	GO:0051591~response to cAMP	4	0.394477	0.530299	1843, 3725, 654364, 2185	772	26	7276	1.44998	1	0.997046	99.9999
Annotation Cluster 111	Enrichment Score: 0.5585394731687024
Category	Term	Count	%	PValue	Genes	List Total	Pop Hits	Pop Total	Fold Enrichment	Bonferroni	Benjamini	FDR
GOTERM_BP_FAT	GO:0001932~regulation of protein amino acid phosphorylation	18	1.77515	0.029978	3725, 29969, 581, 7124, 8651, 23529, 116496, 27250, 5027, 2247, 8312, 84687, 4221, 875, 7161, 2185, 4067, 4092	772	99	7276	1.71361	1	0.724825	42.4444
GOTERM_BP_FAT	GO:0051247~positive regulation of protein metabolic process	24	2.36686	0.10265	27352, 10400, 83734, 7124, 10273, 9759, 5702, 4734, 1786, 23529, 116496, 22954, 5027, 2247, 54982, 8312, 5347, 4221, 2185, 4792, 4067, 4092, 5594, 50943	772	165	7276	1.37089	1	0.893221	85.9955
GOTERM_BP_FAT	GO:0032270~positive regulation of cellular protein metabolic process	21	2.07101	0.213547	10400, 83734, 7124, 10273, 9759, 5702, 1786, 23529, 116496, 5027, 2247, 54982, 8312, 5347, 4221, 2185, 4792, 4067, 4092, 5594, 50943	772	156	7276	1.26873	1	0.957539	98.7222
GOTERM_BP_FAT	GO:0031399~regulation of protein modification process	26	2.5641	0.224526	3725, 7124, 10273, 8651, 1786, 27250, 2247, 5347, 7161, 4092, 10444, 50943, 29969, 83734, 581, 9759, 5702, 23529, 116496, 5027, 8312, 875, 4221, 84687, 2185, 4067	772	201	7276	1.21914	1	0.962758	99.0099
GOTERM_BP_FAT	GO:0042325~regulation of phosphorylation	37	3.64892	0.255353	3725, 8517, 113, 2149, 1609, 7124, 56848, 8651, 1026, 10221, 27250, 57679, 1844, 2247, 28951, 2596, 7161, 4092, 57761, 8851, 29969, 93, 581, 9088, 23529, 116496, 5027, 5998, 9170, 8312, 84687, 875, 4221, 2185, 4067, 161742, 84231	772	303	7276	1.15089	1	0.97226	99.5259
GOTERM_BP_FAT	GO:0001934~positive regulation of protein amino acid phosphorylation	7	0.690335	0.301867	5027, 2247, 8312, 7124, 23529, 4067, 116496	772	43	7276	1.53428	1	0.980516	99.8529
GOTERM_BP_FAT	GO:0051174~regulation of phosphorus metabolic process	37	3.64892	0.33251	3725, 8517, 113, 2149, 1609, 7124, 56848, 8651, 1026, 10221, 27250, 57679, 1844, 2247, 28951, 2596, 7161, 4092, 57761, 8851, 29969, 93, 581, 9088, 23529, 116496, 5027, 5998, 9170, 8312, 84687, 875, 4221, 2185, 4067, 161742, 84231	772	314	7276	1.11057	1	0.985228	99.9349
GOTERM_BP_FAT	GO:0019220~regulation of phosphate metabolic process	37	3.64892	0.33251	3725, 8517, 113, 2149, 1609, 7124, 56848, 8651, 1026, 10221, 27250, 57679, 1844, 2247, 28951, 2596, 7161, 4092, 57761, 8851, 29969, 93, 581, 9088, 23529, 116496, 5027, 5998, 9170, 8312, 84687, 875, 4221, 2185, 4067, 161742, 84231	772	314	7276	1.11057	1	0.985228	99.9349
GOTERM_BP_FAT	GO:0031401~positive regulation of protein modification process	16	1.57791	0.344718	83734, 10273, 7124, 9759, 5702, 1786, 23529, 116496, 5027, 2247, 8312, 5347, 4221, 4067, 4092, 50943	772	125	7276	1.20638	1	0.986008	99.9534
GOTERM_BP_FAT	GO:0042327~positive regulation of phosphorylation	7	0.690335	0.360417	5027, 2247, 8312, 7124, 23529, 4067, 116496	772	46	7276	1.43422	1	0.987604	99.97
GOTERM_BP_FAT	GO:0045937~positive regulation of phosphate metabolic process	7	0.690335	0.399859	5027, 2247, 8312, 7124, 23529, 4067, 116496	772	48	7276	1.37446	1	0.990286	99.9906
GOTERM_BP_FAT	GO:0010562~positive regulation of phosphorus metabolic process	7	0.690335	0.399859	5027, 2247, 8312, 7124, 23529, 4067, 116496	772	48	7276	1.37446	1	0.990286	99.9906
GOTERM_BP_FAT	GO:0032268~regulation of cellular protein metabolic process	33	3.25444	0.732905	3725, 10400, 7124, 10273, 8651, 1786, 27250, 2247, 5347, 1978, 7161, 4092, 10444, 50943, 29969, 83734, 581, 9759, 5702, 23529, 116496, 5027, 1981, 54982, 8312, 84687, 875, 4221, 2185, 4792, 4067, 57409, 5594	772	330	7276	0.942487	1	0.999753	100
GOTERM_BP_FAT	GO:0000187~activation of MAPK activity	5	0.493097	0.827618	5027, 9170, 29969, 2247, 7124	772	53	7276	0.889139	1	0.99996	100
Annotation Cluster 112	Enrichment Score: 0.5580375793084144
Category	Term	Count	%	PValue	Genes	List Total	Pop Hits	Pop Total	Fold Enrichment	Bonferroni	Benjamini	FDR
SP_PIR_KEYWORDS	SH2 domain	13	1.28205	0.0886964	1445, 6773, 90525, 7297, 8651, 3718, 10603, 8835, 3937, 1399, 25970, 4067, 3055	995	76	9626	1.65483	1	0.705628	74.2423
UP_SEQ_FEATURE	domain:SH2	11	1.08481	0.0934497	10603, 1445, 8835, 3937, 1399, 6773, 25970, 8651, 90525, 4067, 3055	994	61	9620	1.74523	1	0.999823	82.475
INTERPRO	IPR000980:SH2 motif	13	1.28205	0.0993896	1445, 6773, 90525, 7297, 8651, 3718, 10603, 8835, 3937, 1399, 25970, 4067, 3055	914	76	8665	1.62163	1	0.996866	82.264
SMART	SM00252:SH2	13	1.28205	0.128114	1445, 6773, 90525, 7297, 8651, 3718, 10603, 8835, 3937, 1399, 25970, 4067, 3055	520	76	4697	1.54507	1	0.976633	83.5801
UP_SEQ_FEATURE	domain:FERM	5	0.493097	0.208177	10160, 29116, 2185, 7297, 3718	994	23	9620	2.10393	1	0.999996	98.4131
INTERPRO	IPR000299:FERM domain	5	0.493097	0.218793	10160, 29116, 2185, 7297, 3718	914	23	8665	2.06094	1	0.999025	98.3085
INTERPRO	IPR019747:FERM conserved site	5	0.493097	0.242358	10160, 29116, 2185, 7297, 3718	914	24	8665	1.97506	1	0.999364	98.9802
INTERPRO	IPR019749:Band 4.1 domain	5	0.493097	0.242358	10160, 29116, 2185, 7297, 3718	914	24	8665	1.97506	1	0.999364	98.9802
GOTERM_MF_FAT	GO:0004715~non-membrane spanning protein tyrosine kinase activity	6	0.591716	0.246165	1445, 2185, 7297, 4067, 3718, 3055	723	32	6823	1.76945	1	0.990686	98.8659
GOTERM_BP_FAT	GO:0018108~peptidyl-tyrosine phosphorylation	6	0.591716	0.247089	1198, 2149, 2185, 7297, 4067, 3718	772	32	7276	1.76716	1	0.96991	99.4207
SMART	SM00295:B41	5	0.493097	0.270179	10160, 29116, 2185, 7297, 3718	520	24	4697	1.88181	1	0.968315	98.4244
GOTERM_BP_FAT	GO:0018212~peptidyl-tyrosine modification	6	0.591716	0.289262	1198, 2149, 2185, 7297, 4067, 3718	772	34	7276	1.66321	1	0.97865	99.7965
PIR_SUPERFAMILY	PIRSF000601:tyrosine-protein kinase, proto-oncogene SRC type	3	0.295858	0.317121	1445, 4067, 3055	391	11	3772	2.63102	1	1	99.5448
SP_PIR_KEYWORDS	tyrosine-protein kinase	9	0.887574	0.437095	1445, 1198, 9149, 2185, 7297, 8445, 4067, 3718, 3055	995	70	9626	1.24385	1	0.939927	99.9773
GOTERM_MF_FAT	GO:0004713~protein tyrosine kinase activity	12	1.18343	0.479914	1445, 1944, 1198, 1399, 83903, 9149, 2185, 7297, 8445, 4067, 3718, 3055	723	99	6823	1.14389	1	0.998515	99.9968
INTERPRO	IPR019748:FERM central domain	3	0.295858	0.665151	10160, 29116, 2185	914	21	8665	1.35433	1	0.999999	100
INTERPRO	IPR008266:Tyrosine protein kinase, active site	6	0.591716	0.669688	1445, 2185, 7297, 4067, 3718, 3055	914	53	8665	1.07324	1	0.999999	100
INTERPRO	IPR001245:Tyrosine protein kinase	7	0.690335	0.772732	1445, 83903, 2185, 7297, 4067, 3718, 3055	914	71	8665	0.934678	1	1	100
SMART	SM00219:TyrKc	7	0.690335	0.812224	1445, 83903, 2185, 7297, 4067, 3718, 3055	520	71	4697	0.890547	1	0.999577	100
Annotation Cluster 113	Enrichment Score: 0.54369027283656
Category	Term	Count	%	PValue	Genes	List Total	Pop Hits	Pop Total	Fold Enrichment	Bonferroni	Benjamini	FDR
UP_SEQ_FEATURE	repeat:Solcar 2	7	0.690335	0.118596	51312, 7351, 123096, 91137, 203427, 283130, 114789	994	33	9620	2.05292	1	0.999959	89.3636
UP_SEQ_FEATURE	repeat:Solcar 1	7	0.690335	0.118596	51312, 7351, 123096, 91137, 203427, 283130, 114789	994	33	9620	2.05292	1	0.999959	89.3636
INTERPRO	IPR018108:Mitochondrial substrate/solute carrier	7	0.690335	0.141911	51312, 7351, 123096, 91137, 203427, 283130, 114789	914	34	8665	1.95183	1	0.99773	92.0235
UP_SEQ_FEATURE	repeat:Solcar 3	6	0.591716	0.192016	51312, 7351, 123096, 203427, 283130, 114789	994	30	9620	1.93561	1	0.999995	97.7286
INTERPRO	IPR002067:Mitochondrial carrier protein	4	0.394477	0.263436	123096, 203427, 283130, 114789	914	17	8665	2.23066	1	0.999598	99.3602
INTERPRO	IPR001993:Mitochondrial substrate carrier	5	0.493097	0.415451	7351, 123096, 203427, 283130, 114789	914	31	8665	1.52908	1	0.999925	99.986
INTERPRO	IPR002113:Adenine nucleotide translocator 1	3	0.295858	0.547934	123096, 203427, 283130	914	17	8665	1.673	1	0.999984	99.9998
PIR_SUPERFAMILY	PIRSF002458:ADP,ATP carrier protein	3	0.295858	0.569257	7351, 123096, 283130	391	18	3772	1.60784	1	1	99.9993
SP_PIR_KEYWORDS	mitochondrion inner membrane	9	0.887574	0.977375	51312, 7351, 123096, 10469, 91137, 203427, 9167, 283130, 114789	995	137	9626	0.635543	1	0.999967	100
Annotation Cluster 114	Enrichment Score: 0.5422705855593941
Category	Term	Count	%	PValue	Genes	List Total	Pop Hits	Pop Total	Fold Enrichment	Bonferroni	Benjamini	FDR
UP_SEQ_FEATURE	repeat:TNFR-Cys 3	4	0.394477	0.253258	355, 51750, 60401, 939	994	17	9620	2.27719	1	0.999999	99.4394
INTERPRO	IPR001368:TNFR/CD27/30/40/95 cysteine-rich region	5	0.493097	0.266456	115650, 355, 51750, 60401, 939	914	25	8665	1.89606	1	0.999524	99.4022
SMART	SM00208:TNFR	5	0.493097	0.296037	115650, 355, 51750, 60401, 939	520	25	4697	1.80654	1	0.971626	99.0205
UP_SEQ_FEATURE	repeat:TNFR-Cys 2	4	0.394477	0.311929	355, 51750, 60401, 939	994	19	9620	2.03749	1	0.999999	99.8688
UP_SEQ_FEATURE	repeat:TNFR-Cys 1	4	0.394477	0.311929	355, 51750, 60401, 939	994	19	9620	2.03749	1	0.999999	99.8688
Annotation Cluster 115	Enrichment Score: 0.5410927197266359
Category	Term	Count	%	PValue	Genes	List Total	Pop Hits	Pop Total	Fold Enrichment	Bonferroni	Benjamini	FDR
GOTERM_BP_FAT	GO:0001933~negative regulation of protein amino acid phosphorylation	6	0.591716	0.063871	3725, 581, 4221, 8651, 4092, 116496	772	21	7276	2.69282	1	0.842637	69.8181
GOTERM_BP_FAT	GO:0042326~negative regulation of phosphorylation	7	0.690335	0.116192	3725, 581, 4221, 8651, 1026, 4092, 116496	772	32	7276	2.06169	1	0.90773	89.3733
GOTERM_BP_FAT	GO:0010563~negative regulation of phosphorus metabolic process	7	0.690335	0.144624	3725, 581, 4221, 8651, 1026, 4092, 116496	772	34	7276	1.94041	1	0.924312	94.1297
GOTERM_BP_FAT	GO:0045936~negative regulation of phosphate metabolic process	7	0.690335	0.144624	3725, 581, 4221, 8651, 1026, 4092, 116496	772	34	7276	1.94041	1	0.924312	94.1297
GOTERM_MF_FAT	GO:0046332~SMAD binding	5	0.493097	0.418769	3725, 8312, 4221, 10273, 4092	723	31	6823	1.52211	1	0.997941	99.9816
GOTERM_BP_FAT	GO:0031400~negative regulation of protein modification process	9	0.887574	0.802546	3725, 581, 4221, 5702, 8651, 1786, 4092, 116496, 50943	772	95	7276	0.892882	1	0.999934	100
GOTERM_BP_FAT	GO:0051248~negative regulation of protein metabolic process	11	1.08481	0.937256	3725, 581, 2316, 4221, 1978, 5702, 8651, 1786, 4092, 116496, 50943	772	140	7276	0.740526	1	0.999999	100
GOTERM_BP_FAT	GO:0032269~negative regulation of cellular protein metabolic process	10	0.986193	0.959389	3725, 581, 4221, 1978, 5702, 8651, 1786, 4092, 116496, 50943	772	136	7276	0.693005	1	1	100
Annotation Cluster 116	Enrichment Score: 0.5376532254414469
Category	Term	Count	%	PValue	Genes	List Total	Pop Hits	Pop Total	Fold Enrichment	Bonferroni	Benjamini	FDR
GOTERM_CC_FAT	GO:0044420~extracellular matrix part	8	0.788955	0.18369	9423, 7422, 4811, 1298, 89932, 255631, 80781, 667	691	44	6466	1.70136	1	0.912015	94.581
GOTERM_CC_FAT	GO:0005578~proteinaceous extracellular matrix	15	1.47929	0.195376	81029, 9423, 1298, 633, 1690, 81792, 667, 4811, 7422, 89932, 80781, 255631, 89797, 63827, 64175	691	102	6466	1.3761	1	0.916439	95.5947
GOTERM_CC_FAT	GO:0031012~extracellular matrix	15	1.47929	0.248202	81029, 9423, 1298, 633, 1690, 81792, 667, 4811, 7422, 89932, 80781, 255631, 89797, 63827, 64175	691	107	6466	1.31179	1	0.928849	98.339
SP_PIR_KEYWORDS	extracellular matrix	11	1.08481	0.26938	81029, 9423, 4811, 1298, 633, 1690, 80781, 63827, 81792, 64175, 667	995	77	9626	1.38205	1	0.888867	98.9783
GOTERM_CC_FAT	GO:0005604~basement membrane	6	0.591716	0.316126	9423, 7422, 4811, 89932, 80781, 667	691	35	6466	1.60413	1	0.938249	99.5738
UP_SEQ_FEATURE	short sequence motif:Cell attachment site	3	0.295858	0.783598	9423, 4811, 80781	994	27	9620	1.07534	1	1	100
Annotation Cluster 117	Enrichment Score: 0.5357680888217401
Category	Term	Count	%	PValue	Genes	List Total	Pop Hits	Pop Total	Fold Enrichment	Bonferroni	Benjamini	FDR
GOTERM_BP_FAT	GO:0045732~positive regulation of protein catabolic process	6	0.591716	0.0757552	27352, 7124, 10273, 4734, 4092, 22954	772	22	7276	2.57042	1	0.866609	76.0647
GOTERM_BP_FAT	GO:0009896~positive regulation of catabolic process	7	0.690335	0.130034	27352, 7124, 10273, 8678, 4734, 4092, 22954	772	33	7276	1.99921	1	0.912776	92.0205
GOTERM_BP_FAT	GO:0042176~regulation of protein catabolic process	7	0.690335	0.263881	27352, 2316, 7124, 10273, 4734, 4092, 22954	772	41	7276	1.60912	1	0.974163	99.6153
GOTERM_BP_FAT	GO:0045862~positive regulation of proteolysis	4	0.394477	0.29646	54982, 7124, 10273, 4092	772	18	7276	2.09442	1	0.979894	99.8308
GOTERM_BP_FAT	GO:0009894~regulation of catabolic process	9	0.887574	0.383284	27352, 2316, 7124, 10273, 9759, 8678, 4734, 4092, 22954	772	65	7276	1.30498	1	0.989189	99.9845
GOTERM_BP_FAT	GO:0031331~positive regulation of cellular catabolic process	4	0.394477	0.41711	7124, 10273, 8678, 4092	772	22	7276	1.71361	1	0.991585	99.9944
GOTERM_BP_FAT	GO:0031329~regulation of cellular catabolic process	5	0.493097	0.60458	7124, 10273, 9759, 8678, 4092	772	39	7276	1.20832	1	0.998557	100
GOTERM_BP_FAT	GO:0030162~regulation of proteolysis	4	0.394477	0.694685	54982, 7124, 10273, 4092	772	33	7276	1.14241	1	0.999557	100
Annotation Cluster 118	Enrichment Score: 0.5322993460280461
Category	Term	Count	%	PValue	Genes	List Total	Pop Hits	Pop Total	Fold Enrichment	Bonferroni	Benjamini	FDR
GOTERM_BP_FAT	GO:0042063~gliogenesis	8	0.788955	0.137402	745, 1959, 2247, 2596, 4851, 26227, 2185, 4067	772	41	7276	1.839	1	0.917369	93.162
GOTERM_BP_FAT	GO:0010001~glial cell differentiation	7	0.690335	0.159922	745, 1959, 2247, 2596, 4851, 26227, 4067	772	35	7276	1.88497	1	0.937078	95.7694
GOTERM_BP_FAT	GO:0048709~oligodendrocyte differentiation	3	0.295858	0.551198	745, 4851, 4067	772	17	7276	1.66321	1	0.997631	100
GOTERM_BP_FAT	GO:0021782~glial cell development	3	0.295858	0.613184	745, 26227, 4067	772	19	7276	1.48814	1	0.998672	100
Annotation Cluster 119	Enrichment Score: 0.5311539488041457
Category	Term	Count	%	PValue	Genes	List Total	Pop Hits	Pop Total	Fold Enrichment	Bonferroni	Benjamini	FDR
GOTERM_CC_FAT	GO:0000267~cell fraction	73	7.19921	0.175435	2053, 6721, 2054, 4047, 10400, 9456, 84572, 949, 23555, 4000, 9415, 10959, 57679, 10296, 3678, 6566, 5261, 9973, 57763, 10057, 29785, 2902, 654364, 3710, 2617, 581, 3551, 11180, 939, 2517, 6692, 5027, 6510, 11188, 9114, 440, 3916, 4221, 5214, 10667, 5594, 2030, 968, 51750, 6804, 2319, 4125, 6536, 6892, 4734, 56848, 1604, 9094, 5211, 6338, 7922, 51195, 410, 2879, 2026, 267, 10800, 55624, 91703, 90…	691	607	6466	1.12536	1	0.917293	93.7384
GOTERM_CC_FAT	GO:0005624~membrane fraction	51	5.02959	0.374949	6721, 2054, 4047, 10400, 9456, 84572, 949, 23555, 57679, 10959, 9415, 10296, 3678, 6566, 57763, 29785, 10057, 2902, 654364, 3710, 3551, 939, 6692, 5027, 11188, 6510, 9114, 3916, 2030, 968, 2319, 6804, 6536, 6892, 56848, 4734, 6338, 7922, 51195, 410, 2026, 267, 55624, 10800, 91703, 9088, 1120, 53, 4067, 5818, 10125	691	446	6466	1.07002	1	0.950039	99.8829
GOTERM_CC_FAT	GO:0005626~insoluble fraction	53	5.22682	0.387659	6721, 2054, 4047, 10400, 9456, 84572, 949, 23555, 4000, 9415, 57679, 10959, 10296, 3678, 6566, 57763, 29785, 10057, 2902, 654364, 3710, 3551, 939, 6692, 5027, 11188, 6510, 9114, 3916, 5594, 2030, 968, 2319, 6804, 6536, 6892, 56848, 4734, 6338, 7922, 51195, 410, 2026, 267, 55624, 10800, 91703, 9088, 1120, 53, 4067, 5818, 10125	691	467	6466	1.06198	1	0.954381	99.9128
Annotation Cluster 120	Enrichment Score: 0.5295065929346124
Category	Term	Count	%	PValue	Genes	List Total	Pop Hits	Pop Total	Fold Enrichment	Bonferroni	Benjamini	FDR
KEGG_PATHWAY	hsa04940:Type I diabetes mellitus	6	0.591716	0.122884	355, 4049, 3112, 7124, 3108, 3552	349	22	2837	2.21698	1	0.732563	79.8341
KEGG_PATHWAY	hsa05332:Graft-versus-host disease	5	0.493097	0.196709	355, 3112, 7124, 3108, 3552	349	19	2837	2.13919	1	0.86073	93.1084
BBID	58.(CD40L)_immnosurveillance	4	0.394477	0.197154	355, 7124, 3552, 3383	46	9	256	2.47343	1	0.986924	90.2578
BIOCARTA	h_hsp27Pathway:Stress Induction of HSP Regulation	4	0.394477	0.226223	355, 9261, 7124, 3552	123	13	952	2.38149	1	0.960384	96.1233
KEGG_PATHWAY	hsa05310:Asthma	3	0.295858	0.486298	3112, 7124, 3108	349	13	2837	1.87591	1	0.929275	99.9707
KEGG_PATHWAY	hsa05330:Allograft rejection	4	0.394477	0.517847	355, 3112, 7124, 3108	349	22	2837	1.47799	1	0.933584	99.9865
KEGG_PATHWAY	hsa05320:Autoimmune thyroid disease	3	0.295858	0.723917	355, 3112, 3108	349	20	2837	1.21934	1	0.962555	100
Annotation Cluster 121	Enrichment Score: 0.5203593801204177
Category	Term	Count	%	PValue	Genes	List Total	Pop Hits	Pop Total	Fold Enrichment	Bonferroni	Benjamini	FDR
GOTERM_BP_FAT	GO:0051222~positive regulation of protein transport	8	0.788955	0.112508	5027, 4049, 2316, 3783, 7124, 3552, 8740, 939	772	39	7276	1.93331	1	0.905513	88.5398
GOTERM_BP_FAT	GO:0051223~regulation of protein transport	12	1.18343	0.199631	5027, 4049, 4601, 2316, 3783, 7124, 3552, 4792, 4794, 8740, 939, 50943	772	78	7276	1.44998	1	0.954009	98.2432
GOTERM_BP_FAT	GO:0070201~regulation of establishment of protein localization	12	1.18343	0.260968	5027, 4049, 4601, 2316, 3783, 7124, 3552, 4792, 4794, 8740, 939, 50943	772	83	7276	1.36263	1	0.973277	99.5867
GOTERM_BP_FAT	GO:0050707~regulation of cytokine secretion	4	0.394477	0.29646	5027, 7124, 3552, 50943	772	18	7276	2.09442	1	0.979894	99.8308
GOTERM_BP_FAT	GO:0050714~positive regulation of protein secretion	4	0.394477	0.357169	5027, 3783, 7124, 3552	772	20	7276	1.88497	1	0.987314	99.9671
GOTERM_BP_FAT	GO:0050715~positive regulation of cytokine secretion	3	0.295858	0.368395	5027, 7124, 3552	772	12	7276	2.35622	1	0.988273	99.9761
GOTERM_BP_FAT	GO:0051046~regulation of secretion	11	1.08481	0.368888	5027, 2247, 6804, 3783, 7124, 65018, 3552, 100, 84231, 5211, 50943	772	82	7276	1.26431	1	0.988205	99.9765
GOTERM_BP_FAT	GO:0050708~regulation of protein secretion	5	0.493097	0.41983	5027, 3783, 7124, 3552, 50943	772	31	7276	1.52014	1	0.991711	99.9949
GOTERM_BP_FAT	GO:0051047~positive regulation of secretion	6	0.591716	0.585661	5027, 6804, 3783, 7124, 65018, 3552	772	48	7276	1.17811	1	0.998255	100
Annotation Cluster 122	Enrichment Score: 0.5183074368143357
Category	Term	Count	%	PValue	Genes	List Total	Pop Hits	Pop Total	Fold Enrichment	Bonferroni	Benjamini	FDR
GOTERM_BP_FAT	GO:0043523~regulation of neuron apoptosis	12	1.18343	0.0590113	3725, 8739, 2902, 8851, 4049, 2149, 598, 2908, 581, 7124, 7161, 3064	772	62	7276	1.82417	1	0.826188	66.8441
GOTERM_BP_FAT	GO:0001836~release of cytochrome c from mitochondria	4	0.394477	0.29646	3725, 598, 581, 7161	772	18	7276	2.09442	1	0.979894	99.8308
GOTERM_BP_FAT	GO:0043524~negative regulation of neuron apoptosis	6	0.591716	0.332583	2902, 2149, 598, 581, 7161, 3064	772	36	7276	1.57081	1	0.985042	99.935
GOTERM_BP_FAT	GO:0008637~apoptotic mitochondrial changes	4	0.394477	0.530299	3725, 598, 581, 7161	772	26	7276	1.44998	1	0.997046	99.9999
GOTERM_BP_FAT	GO:0007005~mitochondrion organization	10	0.986193	0.83012	3725, 5027, 5428, 5830, 598, 10469, 581, 7161, 9361, 3064	772	109	7276	0.864667	1	0.999961	100
Annotation Cluster 123	Enrichment Score: 0.5166128244612007
Category	Term	Count	%	PValue	Genes	List Total	Pop Hits	Pop Total	Fold Enrichment	Bonferroni	Benjamini	FDR
UP_SEQ_FEATURE	nucleotide phosphate-binding region:ATP 1	5	0.493097	0.107239	3099, 10057, 89845, 20, 10347	994	18	9620	2.68835	1	0.999914	86.6494
UP_SEQ_FEATURE	nucleotide phosphate-binding region:ATP 2	5	0.493097	0.107239	3099, 10057, 89845, 20, 10347	994	18	9620	2.68835	1	0.999914	86.6494
UP_SEQ_FEATURE	domain:ABC transporter 1	4	0.394477	0.169418	10057, 89845, 20, 10347	994	14	9620	2.76516	1	0.999989	96.2936
UP_SEQ_FEATURE	domain:ABC transporter 2	4	0.394477	0.169418	10057, 89845, 20, 10347	994	14	9620	2.76516	1	0.999989	96.2936
INTERPRO	IPR017871:ABC transporter, conserved site	5	0.493097	0.440023	10057, 89845, 20, 10347, 27349	914	32	8665	1.4813	1	0.999949	99.9931
KEGG_PATHWAY	hsa02010:ABC transporters	4	0.394477	0.485464	10057, 89845, 20, 10347	349	21	2837	1.54837	1	0.933158	99.9701
INTERPRO	IPR003439:ABC transporter-like	4	0.394477	0.499103	10057, 89845, 20, 10347	914	25	8665	1.51685	1	0.999983	99.9989
GOTERM_MF_FAT	GO:0016820~hydrolase activity, acting on acid anhydrides, catalyzing transmembrane movement of substances	8	0.788955	0.573373	10057, 89845, 20, 493, 9114, 6892, 495, 489	723	67	6823	1.12681	1	0.999393	99.9999
GOTERM_MF_FAT	GO:0042626~ATPase activity, coupled to transmembrane movement of substances	8	0.788955	0.573373	10057, 89845, 20, 493, 9114, 6892, 495, 489	723	67	6823	1.12681	1	0.999393	99.9999
GOTERM_MF_FAT	GO:0043492~ATPase activity, coupled to movement of substances	8	0.788955	0.589596	10057, 89845, 20, 493, 9114, 6892, 495, 489	723	68	6823	1.11024	1	0.999406	99.9999
Annotation Cluster 124	Enrichment Score: 0.505154598201546
Category	Term	Count	%	PValue	Genes	List Total	Pop Hits	Pop Total	Fold Enrichment	Bonferroni	Benjamini	FDR
GOTERM_BP_FAT	GO:0042035~regulation of cytokine biosynthetic process	8	0.788955	0.258743	3662, 1051, 115650, 148022, 1054, 7124, 3552, 50943	772	49	7276	1.53875	1	0.973395	99.5635
GOTERM_BP_FAT	GO:0042108~positive regulation of cytokine biosynthetic process	6	0.591716	0.289262	3662, 115650, 148022, 1054, 7124, 3552	772	34	7276	1.66321	1	0.97865	99.7965
GOTERM_BP_FAT	GO:0001817~regulation of cytokine production	14	1.38067	0.407733	3662, 115650, 148022, 2149, 8767, 7124, 661, 3552, 1051, 5027, 1054, 10555, 50943, 9466	772	112	7276	1.17811	1	0.991033	99.9926
Annotation Cluster 125	Enrichment Score: 0.5051199350210357
Category	Term	Count	%	PValue	Genes	List Total	Pop Hits	Pop Total	Fold Enrichment	Bonferroni	Benjamini	FDR
GOTERM_CC_FAT	GO:0030176~integral to endoplasmic reticulum membrane	7	0.690335	0.232085	9695, 6721, 23770, 26580, 267, 6253, 29927	691	39	6466	1.67954	1	0.93663	97.7474
GOTERM_CC_FAT	GO:0031301~integral to organelle membrane	13	1.28205	0.249143	6721, 10402, 23770, 26580, 6253, 23353, 9695, 5027, 9583, 267, 4242, 29927, 89941	691	90	6466	1.35163	1	0.922542	98.3686
GOTERM_CC_FAT	GO:0031300~intrinsic to organelle membrane	13	1.28205	0.40581	6721, 10402, 23770, 26580, 6253, 23353, 9695, 5027, 9583, 267, 4242, 29927, 89941	691	102	6466	1.19262	1	0.95903	99.9434
GOTERM_CC_FAT	GO:0031227~intrinsic to endoplasmic reticulum membrane	7	0.690335	0.406538	9695, 6721, 23770, 26580, 267, 6253, 29927	691	48	6466	1.36463	1	0.957697	99.9444
Annotation Cluster 126	Enrichment Score: 0.5006939330517646
Category	Term	Count	%	PValue	Genes	List Total	Pop Hits	Pop Total	Fold Enrichment	Bonferroni	Benjamini	FDR
GOTERM_CC_FAT	GO:0032432~actin filament bundle	4	0.394477	0.239771	10603, 7791, 79778, 51474	691	16	6466	2.33936	1	0.932256	98.0505
GOTERM_CC_FAT	GO:0042641~actomyosin	4	0.394477	0.26984	10603, 6804, 7791, 51474	691	17	6466	2.20175	1	0.933399	98.9081
GOTERM_CC_FAT	GO:0001725~stress fiber	3	0.295858	0.486424	10603, 7791, 51474	691	15	6466	1.87149	1	0.973625	99.993
Annotation Cluster 127	Enrichment Score: 0.4821579220684655
Category	Term	Count	%	PValue	Genes	List Total	Pop Hits	Pop Total	Fold Enrichment	Bonferroni	Benjamini	FDR
UP_SEQ_FEATURE	domain:TLC	3	0.295858	0.316381	116238, 79603, 79850	994	11	9620	2.63947	1	0.999999	99.8831
INTERPRO	IPR006634:TRAM, LAG1 and CLN8 homology	3	0.295858	0.325514	116238, 79603, 79850	914	11	8665	2.58554	1	0.999683	99.8506
SMART	SM00724:TLC	3	0.295858	0.347334	116238, 79603, 79850	520	11	4697	2.46346	1	0.97698	99.6386
Annotation Cluster 128	Enrichment Score: 0.47977382144755215
Category	Term	Count	%	PValue	Genes	List Total	Pop Hits	Pop Total	Fold Enrichment	Bonferroni	Benjamini	FDR
GOTERM_BP_FAT	GO:0007281~germ cell development	8	0.788955	0.258743	2067, 9702, 147912, 598, 8312, 581, 2185, 10522	772	49	7276	1.53875	1	0.973395	99.5635
GOTERM_BP_FAT	GO:0048610~reproductive cellular process	11	1.08481	0.282349	2054, 7536, 2067, 9702, 147912, 598, 8312, 581, 410, 2185, 10522	772	76	7276	1.36413	1	0.978322	99.7574
GOTERM_BP_FAT	GO:0003006~reproductive developmental process	14	1.38067	0.497764	2067, 7536, 598, 581, 5467, 2288, 10522, 9702, 147912, 7422, 7421, 8312, 2185, 6662	772	119	7276	1.10881	1	0.995938	99.9996
Annotation Cluster 129	Enrichment Score: 0.4784050552468649
Category	Term	Count	%	PValue	Genes	List Total	Pop Hits	Pop Total	Fold Enrichment	Bonferroni	Benjamini	FDR
GOTERM_BP_FAT	GO:0010817~regulation of hormone levels	9	0.887574	0.141819	28231, 93, 2247, 51167, 54884, 2908, 949, 4067, 3064	772	49	7276	1.7311	1	0.92217	93.7703
GOTERM_BP_FAT	GO:0046879~hormone secretion	4	0.394477	0.236492	93, 51167, 4067, 3064	772	16	7276	2.35622	1	0.966496	99.2534
GOTERM_BP_FAT	GO:0009914~hormone transport	4	0.394477	0.266276	93, 51167, 4067, 3064	772	17	7276	2.21762	1	0.974464	99.6374
GOTERM_BP_FAT	GO:0030073~insulin secretion	3	0.295858	0.328064	93, 51167, 3064	772	11	7276	2.57042	1	0.984799	99.9265
GOTERM_BP_FAT	GO:0003001~generation of a signal involved in cell-cell signaling	6	0.591716	0.398362	5027, 93, 51167, 6804, 4067, 3064	772	39	7276	1.44998	1	0.99032	99.9901
GOTERM_BP_FAT	GO:0030072~peptide hormone secretion	3	0.295858	0.445839	93, 51167, 3064	772	14	7276	2.01962	1	0.993208	99.9978
GOTERM_BP_FAT	GO:0002790~peptide secretion	3	0.295858	0.445839	93, 51167, 3064	772	14	7276	2.01962	1	0.993208	99.9978
GOTERM_BP_FAT	GO:0015833~peptide transport	3	0.295858	0.64163	93, 51167, 3064	772	20	7276	1.41373	1	0.999065	100
Annotation Cluster 130	Enrichment Score: 0.4730861617727859
Category	Term	Count	%	PValue	Genes	List Total	Pop Hits	Pop Total	Fold Enrichment	Bonferroni	Benjamini	FDR
INTERPRO	IPR011510:Sterile alpha motif homology 2	6	0.591716	0.131688	57620, 10256, 3937, 8500, 7161, 55095	914	26	8665	2.18776	1	0.997818	90.2994
INTERPRO	IPR001660:Sterile alpha motif SAM	8	0.788955	0.340784	57620, 10256, 3937, 8500, 7161, 55095, 22955, 1912	914	54	8665	1.40449	1	0.999748	99.8977
UP_SEQ_FEATURE	domain:SAM	7	0.690335	0.356245	57620, 10256, 3937, 7161, 55095, 22955, 1912	994	47	9620	1.44141	1	1	99.9598
SMART	SM00454:SAM	8	0.788955	0.387713	57620, 10256, 3937, 8500, 7161, 55095, 22955, 1912	520	54	4697	1.33818	1	0.978514	99.8442
INTERPRO	IPR013761:Sterile alpha motif-type	5	0.493097	0.695481	2114, 7161, 55095, 22955, 1912	914	44	8665	1.07731	1	0.999999	100
Annotation Cluster 131	Enrichment Score: 0.47073935070458556
Category	Term	Count	%	PValue	Genes	List Total	Pop Hits	Pop Total	Fold Enrichment	Bonferroni	Benjamini	FDR
GOTERM_BP_FAT	GO:0051960~regulation of nervous system development	14	1.38067	0.235481	2902, 8851, 9423, 3280, 4851, 5364, 60436, 7050, 28514, 745, 2247, 22809, 4067, 5818	772	98	7276	1.34641	1	0.966382	99.2353
GOTERM_BP_FAT	GO:0060284~regulation of cell development	15	1.47929	0.251133	2902, 8851, 9423, 3280, 4851, 581, 9759, 5364, 60436, 7050, 28514, 2247, 22809, 4067, 4092	772	108	7276	1.30901	1	0.971071	99.4746
GOTERM_BP_FAT	GO:0050767~regulation of neurogenesis	11	1.08481	0.443029	7050, 60436, 2902, 8851, 28514, 9423, 3280, 4851, 22809, 5364, 4067	772	87	7276	1.19165	1	0.993184	99.9976
GOTERM_BP_FAT	GO:0045664~regulation of neuron differentiation	9	0.887574	0.499748	7050, 60436, 2902, 8851, 28514, 9423, 3280, 4851, 5364	772	72	7276	1.17811	1	0.99601	99.9997
Annotation Cluster 132	Enrichment Score: 0.4668341602995765
Category	Term	Count	%	PValue	Genes	List Total	Pop Hits	Pop Total	Fold Enrichment	Bonferroni	Benjamini	FDR
INTERPRO	IPR000301:Tetraspanin, subgroup	4	0.394477	0.263436	340348, 7106, 81619, 23555	914	17	8665	2.23066	1	0.999598	99.3602
INTERPRO	IPR018499:Tetraspanin	4	0.394477	0.293405	340348, 7106, 81619, 23555	914	18	8665	2.10673	1	0.999525	99.6779
INTERPRO	IPR018503:Tetraspanin, conserved site	3	0.295858	0.514464	7106, 81619, 23555	914	16	8665	1.77756	1	0.999981	99.9993
Annotation Cluster 133	Enrichment Score: 0.46669617367998495
Category	Term	Count	%	PValue	Genes	List Total	Pop Hits	Pop Total	Fold Enrichment	Bonferroni	Benjamini	FDR
UP_SEQ_FEATURE	repeat:WD 2	25	2.46548	0.230511	56270, 22872, 24139, 8925, 8924, 26100, 57728, 54475, 124997, 7089, 84058, 1643, 10300, 49856, 57418, 11180, 23644, 10025, 55294, 92799, 222229, 23046, 7090, 79446, 84231	994	198	9620	1.22198	1	0.999998	99.0451
UP_SEQ_FEATURE	repeat:WD 1	25	2.46548	0.230511	56270, 22872, 24139, 8925, 8924, 26100, 57728, 54475, 124997, 7089, 84058, 1643, 10300, 49856, 57418, 11180, 23644, 10025, 55294, 92799, 222229, 23046, 7090, 79446, 84231	994	198	9620	1.22198	1	0.999998	99.0451
SP_PIR_KEYWORDS	wd repeat	25	2.46548	0.238795	56270, 22872, 24139, 8925, 8924, 26100, 57728, 54475, 124997, 7089, 84058, 1643, 10300, 49856, 57418, 11180, 23644, 10025, 55294, 92799, 222229, 23046, 7090, 79446, 84231	995	199	9626	1.21537	1	0.869844	98.1404
UP_SEQ_FEATURE	repeat:WD 4	23	2.26824	0.246716	22872, 24139, 11180, 8925, 23644, 8924, 57728, 54475, 10025, 124997, 7089, 55294, 92799, 222229, 84058, 1643, 23046, 10300, 49856, 7090, 79446, 57418, 84231	994	182	9620	1.22305	1	0.999999	99.3455
UP_SEQ_FEATURE	repeat:WD 3	24	2.36686	0.271053	22872, 24139, 11180, 8925, 23644, 8924, 26100, 57728, 54475, 10025, 124997, 7089, 55294, 92799, 222229, 84058, 1643, 23046, 10300, 49856, 7090, 79446, 57418, 84231	994	194	9620	1.19729	1	0.999999	99.6347
UP_SEQ_FEATURE	repeat:WD 5	21	2.07101	0.282715	22872, 24139, 11180, 8925, 8924, 57728, 54475, 10025, 124997, 7089, 55294, 92799, 222229, 1643, 10300, 23046, 49856, 7090, 79446, 57418, 84231	994	168	9620	1.20976	1	0.999999	99.7256
INTERPRO	IPR019775:WD40 repeat, conserved site	25	2.46548	0.287697	56270, 22872, 24139, 8925, 8924, 26100, 57728, 54475, 124997, 7089, 84058, 1643, 10300, 49856, 57418, 11180, 23644, 10025, 55294, 92799, 222229, 23046, 7090, 79446, 84231	914	201	8665	1.17914	1	0.999605	99.6321
INTERPRO	IPR001680:WD40 repeat	24	2.36686	0.296341	56270, 22872, 24139, 11180, 8925, 23644, 26100, 57728, 54475, 10025, 124997, 7089, 55294, 92799, 222229, 84058, 1643, 23046, 10300, 49856, 7090, 79446, 57418, 84231	914	193	8665	1.1789	1	0.999512	99.6993
INTERPRO	IPR015943:WD40/YVTN repeat-like	26	2.5641	0.321847	56270, 9924, 24139, 8925, 26100, 57728, 54475, 124997, 7089, 84058, 1643, 10300, 49856, 57418, 64218, 11180, 23644, 5364, 10025, 55294, 92799, 222229, 23046, 7090, 79446, 84231	914	214	8665	1.15181	1	0.999719	99.8366
SMART	SM00320:WD40	24	2.36686	0.381701	56270, 22872, 24139, 11180, 8925, 23644, 26100, 57728, 54475, 10025, 124997, 7089, 55294, 92799, 222229, 84058, 1643, 23046, 10300, 49856, 7090, 79446, 57418, 84231	520	193	4697	1.12324	1	0.981537	99.8228
UP_SEQ_FEATURE	repeat:WD 6	16	1.57791	0.445319	22872, 24139, 11180, 8925, 8924, 57728, 54475, 7089, 55294, 10300, 23046, 49856, 7090, 79446, 57418, 84231	994	137	9620	1.13029	1	1	99.9971
INTERPRO	IPR017986:WD40 repeat, region	20	1.97239	0.449846	22872, 24139, 11180, 8925, 23644, 57728, 54475, 10025, 124997, 7089, 55294, 222229, 84058, 10300, 23046, 1643, 7090, 79446, 57418, 84231	914	172	8665	1.10236	1	0.999946	99.9948
INTERPRO	IPR019781:WD40 repeat, subgroup	20	1.97239	0.502244	22872, 24139, 11180, 8925, 23644, 54475, 10025, 124997, 7089, 55294, 222229, 84058, 10300, 23046, 1643, 49856, 7090, 79446, 57418, 84231	914	177	8665	1.07122	1	0.999983	99.999
INTERPRO	IPR019782:WD40 repeat 2	19	1.87377	0.507509	22872, 24139, 11180, 8925, 23644, 54475, 10025, 124997, 7089, 55294, 222229, 84058, 10300, 23046, 1643, 7090, 79446, 57418, 84231	914	168	8665	1.07218	1	0.999984	99.9992
UP_SEQ_FEATURE	repeat:WD 7	10	0.986193	0.778669	54475, 55294, 22872, 23046, 24139, 11180, 8925, 7090, 79446, 84231	994	106	9620	0.913025	1	1	100
Annotation Cluster 134	Enrichment Score: 0.46413223938413256
Category	Term	Count	%	PValue	Genes	List Total	Pop Hits	Pop Total	Fold Enrichment	Bonferroni	Benjamini	FDR
GOTERM_CC_FAT	GO:0000786~nucleosome	9	0.887574	0.043862	3662, 8969, 3013, 128312, 3006, 8347, 8341, 3007, 3008	691	38	6466	2.21624	1	0.840424	47.4945
GOTERM_CC_FAT	GO:0032993~protein-DNA complex	10	0.986193	0.148677	3662, 8969, 23649, 3013, 128312, 3006, 8347, 8341, 3007, 3008	691	57	6466	1.64166	1	0.915397	90.0939
KEGG_PATHWAY	hsa05322:Systemic lupus erythematosus	10	0.986193	0.151324	8969, 3112, 3013, 128312, 7124, 720, 8347, 3108, 2212, 8341	349	50	2837	1.62579	1	0.789599	86.5165
GOTERM_CC_FAT	GO:0000785~chromatin	21	2.07101	0.158632	3725, 10320, 3662, 8969, 57658, 3619, 128312, 3006, 1104, 3159, 4734, 3727, 3007, 3008, 3013, 7421, 23466, 4221, 8347, 8341, 80714	691	148	6466	1.32775	1	0.911353	91.6338
PIR_SUPERFAMILY	PIRSF002050:histone H2B	3	0.295858	0.236807	128312, 8347, 8341	391	9	3772	3.21569	1	1	97.8081
INTERPRO	IPR000558:Histone H2B	3	0.295858	0.243709	128312, 8347, 8341	914	9	8665	3.1601	1	0.999306	99.0099
SP_PIR_KEYWORDS	nucleosome core	5	0.493097	0.254503	8969, 3013, 128312, 8347, 8341	995	25	9626	1.93487	1	0.875355	98.6286
SMART	SM00427:H2B	3	0.295858	0.261616	128312, 8347, 8341	520	9	4697	3.0109	1	0.968651	98.1626
GOTERM_BP_FAT	GO:0034728~nucleosome organization	9	0.887574	0.268704	8969, 3013, 128312, 3006, 8347, 3159, 8341, 3007, 3008	772	58	7276	1.46248	1	0.974774	99.6586
INTERPRO	IPR009072:Histone-fold	6	0.591716	0.285223	25841, 8969, 3013, 128312, 8347, 8341	914	34	8665	1.673	1	0.999623	99.6104
INTERPRO	IPR007125:Histone core	5	0.493097	0.290959	8969, 3013, 128312, 8347, 8341	914	26	8665	1.82314	1	0.999544	99.659
GOTERM_BP_FAT	GO:0006334~nucleosome assembly	8	0.788955	0.328316	8969, 3013, 128312, 3006, 8347, 8341, 3007, 3008	772	53	7276	1.42262	1	0.984651	99.927
GOTERM_BP_FAT	GO:0031497~chromatin assembly	8	0.788955	0.364164	8969, 3013, 128312, 3006, 8347, 8341, 3007, 3008	772	55	7276	1.37089	1	0.987818	99.973
GOTERM_BP_FAT	GO:0065004~protein-DNA complex assembly	8	0.788955	0.43635	8969, 3013, 128312, 3006, 8347, 8341, 3007, 3008	772	59	7276	1.27795	1	0.992649	99.997
SP_PIR_KEYWORDS	chromosomal protein	12	1.18343	0.473617	80152, 8969, 9212, 3013, 128312, 3006, 8347, 3159, 64946, 8341, 3007, 3008	995	101	9626	1.14943	1	0.946755	99.9915
GOTERM_BP_FAT	GO:0006333~chromatin assembly or disassembly	10	0.986193	0.553491	8969, 3013, 128312, 23466, 3006, 8347, 3159, 8341, 3007, 3008	772	85	7276	1.10881	1	0.997655	100
GOTERM_BP_FAT	GO:0006323~DNA packaging	9	0.887574	0.578801	8969, 3013, 128312, 113130, 3006, 8347, 8341, 3007, 3008	772	77	7276	1.10161	1	0.998169	100
GOTERM_BP_FAT	GO:0006325~chromatin organization	26	2.5641	0.700171	3662, 8969, 128312, 10856, 3006, 55257, 1786, 64754, 3007, 3008, 3013, 54971, 23466, 2879, 8347, 8341, 50943, 83903, 2908, 9759, 84444, 3159, 10498, 4221, 23338, 83933	772	256	7276	0.957213	1	0.999594	100
GOTERM_CC_FAT	GO:0044427~chromosomal part	30	2.95858	0.725727	3725, 3662, 10320, 8969, 57658, 128312, 113130, 3006, 1104, 4734, 64946, 3007, 3727, 3008, 10540, 3013, 7421, 23466, 5111, 8347, 10734, 8341, 80714, 2067, 3619, 23649, 3159, 9212, 80152, 4221	691	297	6466	0.945197	1	0.992729	100
GOTERM_BP_FAT	GO:0034622~cellular macromolecular complex assembly	21	2.07101	0.728652	7536, 8969, 7280, 128312, 7283, 10291, 2316, 3006, 2288, 57580, 3007, 3008, 8175, 51807, 3013, 25839, 2185, 8347, 9670, 8341, 55011	772	210	7276	0.942487	1	0.999736	100
GOTERM_BP_FAT	GO:0034621~cellular macromolecular complex subunit organization	24	2.36686	0.735985	7536, 8969, 7280, 128312, 7283, 10291, 2316, 3006, 3159, 64946, 2288, 57580, 3007, 3008, 8175, 51807, 3013, 25839, 4150, 2185, 8347, 9670, 8341, 55011	772	241	7276	0.938576	1	0.999759	100
SP_PIR_KEYWORDS	methylation	14	1.38067	0.816775	861, 8969, 59, 128312, 5881, 3006, 8761, 3159, 9363, 3008, 3013, 8347, 8341, 11273	995	154	9626	0.879488	1	0.99625	100
GOTERM_CC_FAT	GO:0005694~chromosome	32	3.15582	0.894239	3725, 3662, 10320, 8969, 57658, 128312, 113130, 3006, 1104, 4734, 23481, 64946, 3007, 3727, 3008, 10540, 3013, 7421, 23466, 5111, 8347, 10734, 8341, 80714, 2067, 3619, 23649, 7283, 3159, 9212, 80152, 4221	691	351	6466	0.853101	1	0.999029	100
Annotation Cluster 135	Enrichment Score: 0.46289656276844554
Category	Term	Count	%	PValue	Genes	List Total	Pop Hits	Pop Total	Fold Enrichment	Bonferroni	Benjamini	FDR
GOTERM_BP_FAT	GO:0042035~regulation of cytokine biosynthetic process	8	0.788955	0.258743	3662, 1051, 115650, 148022, 1054, 7124, 3552, 50943	772	49	7276	1.53875	1	0.973395	99.5635
GOTERM_BP_FAT	GO:0032663~regulation of interleukin-2 production	4	0.394477	0.387316	3662, 8767, 3552, 50943	772	21	7276	1.79521	1	0.989421	99.9862
GOTERM_BP_FAT	GO:0045076~regulation of interleukin-2 biosynthetic process	3	0.295858	0.407734	3662, 3552, 50943	772	13	7276	2.17497	1	0.990914	99.9926
Annotation Cluster 136	Enrichment Score: 0.4619827742474519
Category	Term	Count	%	PValue	Genes	List Total	Pop Hits	Pop Total	Fold Enrichment	Bonferroni	Benjamini	FDR
SP_PIR_KEYWORDS	microtubule	18	1.77515	0.14444	7280, 3619, 7283, 157922, 24139, 85378, 26586, 10540, 9702, 9181, 51807, 23271, 84056, 10300, 23046, 10749, 64837, 11337	995	125	9626	1.39311	1	0.791642	89.7537
GOTERM_CC_FAT	GO:0005874~microtubule	20	1.97239	0.294609	7280, 3619, 7283, 157922, 24139, 85378, 26586, 10540, 9702, 9181, 6676, 51807, 23271, 84056, 57787, 10300, 23046, 10749, 64837, 11337	691	155	6466	1.20741	1	0.931266	99.3349
GOTERM_CC_FAT	GO:0015630~microtubule cytoskeleton	40	3.94477	0.473574	81610, 157922, 5681, 24139, 85378, 10540, 57679, 9700, 667, 20, 10296, 23271, 51807, 84056, 57787, 5347, 90362, 10300, 23392, 654364, 3619, 7280, 11215, 55200, 7283, 23265, 26586, 9181, 9212, 9702, 4082, 6676, 83541, 23046, 10749, 9516, 10121, 64837, 144132, 11337	691	360	6466	1.03972	1	0.970983	99.9901
GOTERM_BP_FAT	GO:0007017~microtubule-based process	16	1.57791	0.704285	7280, 7283, 1104, 85378, 667, 10540, 9700, 51807, 57787, 23046, 10749, 64837, 144132, 11337, 89941, 3064	772	157	7276	0.960496	1	0.999623	100
Annotation Cluster 137	Enrichment Score: 0.4582485765660476
Category	Term	Count	%	PValue	Genes	List Total	Pop Hits	Pop Total	Fold Enrichment	Bonferroni	Benjamini	FDR
GOTERM_BP_FAT	GO:0001764~neuron migration	6	0.591716	0.150969	5830, 8851, 9423, 7026, 63973, 581	772	27	7276	2.09442	1	0.928392	94.8717
GOTERM_BP_FAT	GO:0006928~cell motion	29	2.85996	0.297599	5599, 1959, 7026, 23513, 7124, 7414, 10672, 949, 3383, 6338, 2247, 3678, 2596, 267, 8851, 9423, 581, 63973, 8609, 29116, 5364, 5467, 7431, 5830, 25970, 2185, 2530, 2118, 5818	772	237	7276	1.15325	1	0.979985	99.8357
GOTERM_BP_FAT	GO:0016477~cell migration	17	1.67653	0.425237	8851, 9423, 7026, 23513, 581, 63973, 7124, 949, 5364, 5467, 3383, 6338, 5830, 2247, 3678, 2185, 2530	772	141	7276	1.13633	1	0.992058	99.9957
GOTERM_BP_FAT	GO:0048870~cell motility	17	1.67653	0.517373	8851, 9423, 7026, 23513, 581, 63973, 7124, 949, 5364, 5467, 3383, 6338, 5830, 2247, 3678, 2185, 2530	772	149	7276	1.07532	1	0.996598	99.9998
GOTERM_BP_FAT	GO:0051674~localization of cell	17	1.67653	0.517373	8851, 9423, 7026, 23513, 581, 63973, 7124, 949, 5364, 5467, 3383, 6338, 5830, 2247, 3678, 2185, 2530	772	149	7276	1.07532	1	0.996598	99.9998
Annotation Cluster 138	Enrichment Score: 0.45797602092237144
Category	Term	Count	%	PValue	Genes	List Total	Pop Hits	Pop Total	Fold Enrichment	Bonferroni	Benjamini	FDR
UP_SEQ_FEATURE	DNA-binding region:ETS	4	0.394477	0.311929	2004, 2114, 2118, 2119	994	19	9620	2.03749	1	0.999999	99.8688
INTERPRO	IPR000418:Ets	4	0.394477	0.353741	2004, 2114, 2118, 2119	914	20	8665	1.89606	1	0.999786	99.9263
SMART	SM00413:ETS	4	0.394477	0.383116	2004, 2114, 2118, 2119	520	20	4697	1.80654	1	0.979616	99.8281
Annotation Cluster 139	Enrichment Score: 0.4441784303841824
Category	Term	Count	%	PValue	Genes	List Total	Pop Hits	Pop Total	Fold Enrichment	Bonferroni	Benjamini	FDR
INTERPRO	IPR000372:Leucine-rich repeat, cysteine-rich flanking region, N-terminal	4	0.394477	0.323573	121227, 633, 23046, 78999	914	19	8665	1.99585	1	0.9997	99.8434
SMART	SM00013:LRRNT	4	0.394477	0.351531	121227, 633, 23046, 78999	520	19	4697	1.90162	1	0.975492	99.6681
UP_SEQ_FEATURE	repeat:LRR 7	8	0.788955	0.408816	121227, 55367, 84859, 23513, 633, 23507, 23143, 78999	994	59	9620	1.31228	1	1	99.9911
Annotation Cluster 140	Enrichment Score: 0.43951743011180794
Category	Term	Count	%	PValue	Genes	List Total	Pop Hits	Pop Total	Fold Enrichment	Bonferroni	Benjamini	FDR
GOTERM_CC_FAT	GO:0044449~contractile fiber part	9	0.887574	0.100702	59, 9456, 226, 7414, 9759, 2317, 140465, 2023, 22954	691	45	6466	1.87149	1	0.88599	78.2285
GOTERM_BP_FAT	GO:0003012~muscle system process	9	0.887574	0.466877	59, 9456, 226, 9759, 2593, 23125, 3551, 6525, 140465	772	70	7276	1.21177	1	0.99439	99.9989
GOTERM_BP_FAT	GO:0006936~muscle contraction	7	0.690335	0.605478	59, 9456, 226, 2593, 3551, 6525, 140465	772	59	7276	1.1182	1	0.998539	100
GOTERM_BP_FAT	GO:0006941~striated muscle contraction	3	0.295858	0.613184	9456, 226, 3551	772	19	7276	1.48814	1	0.998672	100
Annotation Cluster 141	Enrichment Score: 0.43757857603178235
Category	Term	Count	%	PValue	Genes	List Total	Pop Hits	Pop Total	Fold Enrichment	Bonferroni	Benjamini	FDR
SP_PIR_KEYWORDS	palmitate	13	1.28205	0.238136	7414, 10672, 5681, 2870, 10652, 55824, 8484, 9170, 23180, 54923, 2596, 4067, 3055	995	92	9626	1.36703	1	0.872597	98.1168
UP_SEQ_FEATURE	lipid moiety-binding region:S-palmitoyl cysteine	11	1.08481	0.296107	10652, 55824, 8484, 9170, 23180, 54923, 2596, 10672, 5681, 2870, 4067	994	79	9620	1.34758	1	0.999999	99.8036
SP_PIR_KEYWORDS	lipoprotein	31	3.0572	0.690225	7026, 7414, 7124, 5681, 10672, 949, 9363, 4000, 1604, 8692, 10652, 8484, 5564, 2596, 9478, 63827, 3055, 1944, 115294, 29967, 5881, 285704, 3552, 2870, 55824, 4082, 9170, 23180, 54923, 4067, 10124	995	312	9626	0.961236	1	0.98819	100
Annotation Cluster 142	Enrichment Score: 0.432091676244639
Category	Term	Count	%	PValue	Genes	List Total	Pop Hits	Pop Total	Fold Enrichment	Bonferroni	Benjamini	FDR
GOTERM_CC_FAT	GO:0031968~organelle outer membrane	11	1.08481	0.234806	1717, 3099, 598, 3710, 54884, 1120, 581, 5298, 65018, 22877, 89941	691	72	6466	1.42961	1	0.935274	97.8594
GOTERM_CC_FAT	GO:0019867~outer membrane	11	1.08481	0.27565	1717, 3099, 598, 3710, 54884, 1120, 581, 5298, 65018, 22877, 89941	691	75	6466	1.37243	1	0.93169	99.0265
GOTERM_CC_FAT	GO:0005741~mitochondrial outer membrane	8	0.788955	0.497499	3099, 598, 1120, 581, 5298, 65018, 22877, 89941	691	62	6466	1.20741	1	0.972526	99.9949
SP_PIR_KEYWORDS	mitochondrion outer membrane	6	0.591716	0.58046	3099, 1120, 5298, 65018, 22877, 89941	995	49	9626	1.18462	1	0.97299	99.9997
Annotation Cluster 143	Enrichment Score: 0.4300413706227734
Category	Term	Count	%	PValue	Genes	List Total	Pop Hits	Pop Total	Fold Enrichment	Bonferroni	Benjamini	FDR
GOTERM_BP_FAT	GO:0022415~viral reproductive process	7	0.690335	0.263881	7392, 10488, 4734, 3159, 3665, 3383, 5818	772	41	7276	1.60912	1	0.974163	99.6153
GOTERM_BP_FAT	GO:0016032~viral reproduction	7	0.690335	0.340765	7392, 10488, 4734, 3159, 3665, 3383, 5818	772	45	7276	1.46609	1	0.986284	99.948
GOTERM_BP_FAT	GO:0019059~initiation of viral infection	3	0.295858	0.445839	3159, 3383, 5818	772	14	7276	2.01962	1	0.993208	99.9978
GOTERM_BP_FAT	GO:0019058~viral infectious cycle	4	0.394477	0.475109	7392, 3159, 3383, 5818	772	24	7276	1.57081	1	0.99493	99.9992
Annotation Cluster 144	Enrichment Score: 0.4284404046671883
Category	Term	Count	%	PValue	Genes	List Total	Pop Hits	Pop Total	Fold Enrichment	Bonferroni	Benjamini	FDR
GOTERM_BP_FAT	GO:0006289~nucleotide-excision repair	9	0.887574	0.118661	11284, 2067, 56949, 4913, 4968, 5425, 1643, 5111, 7508	772	47	7276	1.80476	1	0.903573	89.8993
GOTERM_MF_FAT	GO:0019104~DNA N-glycosylase activity	3	0.295858	0.327443	4913, 4968, 5111	723	11	6823	2.57375	1	0.995276	99.8141
GOTERM_BP_FAT	GO:0006284~base-excision repair	4	0.394477	0.475109	5428, 4913, 4968, 5111	772	24	7276	1.57081	1	0.99493	99.9992
GOTERM_MF_FAT	GO:0016799~hydrolase activity, hydrolyzing N-glycosyl compounds	3	0.295858	0.550429	4913, 4968, 5111	723	17	6823	1.66536	1	0.999296	99.9997
KEGG_PATHWAY	hsa03410:Base excision repair	4	0.394477	0.709349	4913, 4968, 5425, 5111	349	29	2837	1.12123	1	0.959295	100
Annotation Cluster 145	Enrichment Score: 0.4274779181107041
Category	Term	Count	%	PValue	Genes	List Total	Pop Hits	Pop Total	Fold Enrichment	Bonferroni	Benjamini	FDR
GOTERM_BP_FAT	GO:0030278~regulation of ossification	7	0.690335	0.245372	5027, 1959, 93, 4221, 2185, 3727, 6662	772	40	7276	1.64935	1	0.970681	99.3962
GOTERM_BP_FAT	GO:0048705~skeletal system morphogenesis	7	0.690335	0.399859	5027, 4209, 6939, 93, 4221, 3425, 6662	772	48	7276	1.37446	1	0.990286	99.9906
GOTERM_BP_FAT	GO:0070167~regulation of biomineral formation	3	0.295858	0.445839	5027, 93, 6662	772	14	7276	2.01962	1	0.993208	99.9978
GOTERM_BP_FAT	GO:0030500~regulation of bone mineralization	3	0.295858	0.445839	5027, 93, 6662	772	14	7276	2.01962	1	0.993208	99.9978
Annotation Cluster 146	Enrichment Score: 0.4271404603374049
Category	Term	Count	%	PValue	Genes	List Total	Pop Hits	Pop Total	Fold Enrichment	Bonferroni	Benjamini	FDR
GOTERM_BP_FAT	GO:0046902~regulation of mitochondrial membrane permeability	3	0.295858	0.28706	598, 581, 3064	772	10	7276	2.82746	1	0.979056	99.7848
GOTERM_BP_FAT	GO:0051881~regulation of mitochondrial membrane potential	3	0.295858	0.28706	598, 581, 3064	772	10	7276	2.82746	1	0.979056	99.7848
GOTERM_BP_FAT	GO:0043524~negative regulation of neuron apoptosis	6	0.591716	0.332583	2902, 2149, 598, 581, 7161, 3064	772	36	7276	1.57081	1	0.985042	99.935
GOTERM_BP_FAT	GO:0006839~mitochondrial transport	7	0.690335	0.458636	51312, 7351, 598, 10469, 1120, 581, 3064	772	51	7276	1.29361	1	0.993878	99.9985
GOTERM_BP_FAT	GO:0007006~mitochondrial membrane organization	4	0.394477	0.582084	5830, 598, 581, 3064	772	28	7276	1.34641	1	0.998195	100
Annotation Cluster 147	Enrichment Score: 0.4263056837712166
Category	Term	Count	%	PValue	Genes	List Total	Pop Hits	Pop Total	Fold Enrichment	Bonferroni	Benjamini	FDR
GOTERM_BP_FAT	GO:0010876~lipid localization	12	1.18343	0.248202	5027, 10347, 10999, 738, 1120, 5007, 3783, 7124, 114881, 949, 3931, 5467	772	82	7276	1.37925	1	0.970055	99.436
GOTERM_BP_FAT	GO:0006869~lipid transport	11	1.08481	0.282349	5027, 10347, 10999, 738, 1120, 5007, 3783, 114881, 949, 3931, 5467	772	76	7276	1.36413	1	0.978322	99.7574
SP_PIR_KEYWORDS	lipid transport	4	0.394477	0.750743	10999, 738, 5007, 114881	995	37	9626	1.04588	1	0.992736	100
Annotation Cluster 148	Enrichment Score: 0.42329026074027676
Category	Term	Count	%	PValue	Genes	List Total	Pop Hits	Pop Total	Fold Enrichment	Bonferroni	Benjamini	FDR
INTERPRO	IPR003006:Immunoglobulin/major histocompatibility complex, conserved site	6	0.591716	0.22321	3112, 3543, 6892, 57602, 3108, 63827	914	31	8665	1.8349	1	0.999047	98.4598
GOTERM_CC_FAT	GO:0042824~MHC class I peptide loading complex	3	0.295858	0.248389	3112, 6892, 3108	691	9	6466	3.11915	1	0.925448	98.3449
UP_SEQ_FEATURE	domain:Ig-like C1-type	4	0.394477	0.253258	3112, 3543, 6892, 3108	994	17	9620	2.27719	1	0.999999	99.4394
INTERPRO	IPR003597:Immunoglobulin C1-set	4	0.394477	0.353741	3112, 3543, 6892, 3108	914	20	8665	1.89606	1	0.999786	99.9263
GOTERM_MF_FAT	GO:0042288~MHC class I protein binding	3	0.295858	0.36773	3112, 6892, 3108	723	12	6823	2.35927	1	0.996993	99.9302
SMART	SM00407:IGc1	4	0.394477	0.383116	3112, 3543, 6892, 3108	520	20	4697	1.80654	1	0.979616	99.8281
GOTERM_MF_FAT	GO:0042287~MHC protein binding	3	0.295858	0.516916	3112, 6892, 3108	723	16	6823	1.76945	1	0.999066	99.999
KEGG_PATHWAY	hsa04612:Antigen processing and presentation	6	0.591716	0.600039	4049, 3112, 3303, 6892, 5993, 3108	349	42	2837	1.16128	1	0.945081	99.9986
GOTERM_BP_FAT	GO:0019882~antigen processing and presentation	4	0.394477	0.714222	3112, 6892, 3108, 3383	772	34	7276	1.10881	1	0.999672	100
Annotation Cluster 149	Enrichment Score: 0.4225746292096279
Category	Term	Count	%	PValue	Genes	List Total	Pop Hits	Pop Total	Fold Enrichment	Bonferroni	Benjamini	FDR
GOTERM_BP_FAT	GO:0043405~regulation of MAP kinase activity	15	1.47929	0.0972766	29969, 7124, 10221, 27250, 5027, 1844, 5998, 9170, 2247, 28951, 875, 7161, 2185, 161742, 57761	772	91	7276	1.55355	1	0.889002	84.3929
GOTERM_BP_FAT	GO:0043407~negative regulation of MAP kinase activity	5	0.493097	0.245543	1844, 5998, 7161, 27250, 161742	772	24	7276	1.96351	1	0.970362	99.3987
GOTERM_BP_FAT	GO:0006469~negative regulation of protein kinase activity	9	0.887574	0.383284	1844, 5998, 4221, 7161, 1026, 10221, 27250, 161742, 57761	772	65	7276	1.30498	1	0.989189	99.9845
GOTERM_BP_FAT	GO:0000188~inactivation of MAPK activity	3	0.295858	0.407734	1844, 5998, 161742	772	13	7276	2.17497	1	0.990914	99.9926
GOTERM_BP_FAT	GO:0033673~negative regulation of kinase activity	9	0.887574	0.433573	1844, 5998, 4221, 7161, 1026, 10221, 27250, 161742, 57761	772	68	7276	1.24741	1	0.99253	99.9967
GOTERM_BP_FAT	GO:0051348~negative regulation of transferase activity	9	0.887574	0.515959	1844, 5998, 4221, 7161, 1026, 10221, 27250, 161742, 57761	772	73	7276	1.16197	1	0.996661	99.9998
GOTERM_BP_FAT	GO:0044092~negative regulation of molecular function	26	2.5641	0.532995	4043, 113, 2316, 10221, 1026, 27250, 8484, 1844, 1054, 3399, 7161, 3656, 4092, 57761, 50943, 57620, 2550, 54583, 9759, 5702, 55806, 5998, 3164, 4221, 4792, 161742	772	236	7276	1.03833	1	0.997094	99.9999
GOTERM_BP_FAT	GO:0043086~negative regulation of catalytic activity	16	1.57791	0.935339	2550, 113, 2316, 5702, 1026, 10221, 27250, 8484, 1844, 5998, 3164, 4221, 7161, 161742, 4092, 57761	772	196	7276	0.769377	1	0.999999	100
Annotation Cluster 150	Enrichment Score: 0.42026171061337214
Category	Term	Count	%	PValue	Genes	List Total	Pop Hits	Pop Total	Fold Enrichment	Bonferroni	Benjamini	FDR
GOTERM_CC_FAT	GO:0044437~vacuolar part	8	0.788955	0.247533	20, 9114, 53, 7805, 3108, 27074, 11337, 4758	691	48	6466	1.55958	1	0.931805	98.3177
GOTERM_CC_FAT	GO:0005765~lysosomal membrane	4	0.394477	0.451177	20, 7805, 3108, 27074	691	23	6466	1.62738	1	0.966159	99.9819
GOTERM_CC_FAT	GO:0005774~vacuolar membrane	6	0.591716	0.491173	20, 9114, 7805, 3108, 27074, 11337	691	43	6466	1.30569	1	0.973892	99.9939
Annotation Cluster 151	Enrichment Score: 0.4184083681347834
Category	Term	Count	%	PValue	Genes	List Total	Pop Hits	Pop Total	Fold Enrichment	Bonferroni	Benjamini	FDR
INTERPRO	IPR013655:PAS fold-3	3	0.295858	0.243709	8864, 5187, 196	914	9	8665	3.1601	1	0.999306	99.0099
UP_SEQ_FEATURE	domain:PAS 2	3	0.295858	0.276391	8864, 5187, 196	994	10	9620	2.90342	1	0.999999	99.6793
UP_SEQ_FEATURE	domain:PAS 1	3	0.295858	0.276391	8864, 5187, 196	994	10	9620	2.90342	1	0.999999	99.6793
UP_SEQ_FEATURE	domain:PAC	3	0.295858	0.394431	8864, 5187, 196	994	13	9620	2.2334	1	1	99.9864
INTERPRO	IPR001610:PAC motif	3	0.295858	0.40483	8864, 5187, 196	914	13	8665	2.18776	1	0.999918	99.9811
SMART	SM00086:PAC	3	0.295858	0.429508	8864, 5187, 196	520	13	4697	2.08447	1	0.984335	99.9386
INTERPRO	IPR000014:PAS	3	0.295858	0.57975	8864, 5187, 196	914	18	8665	1.58005	1	0.999992	99.9999
SMART	SM00091:PAS	3	0.295858	0.607235	8864, 5187, 196	520	18	4697	1.50545	1	0.995179	99.9996
Annotation Cluster 152	Enrichment Score: 0.41720546795828983
Category	Term	Count	%	PValue	Genes	List Total	Pop Hits	Pop Total	Fold Enrichment	Bonferroni	Benjamini	FDR
GOTERM_CC_FAT	GO:0030141~secretory granule	11	1.08481	0.234806	1198, 7422, 2617, 5175, 6804, 7423, 4851, 410, 2162, 83854, 10959	691	72	6466	1.42961	1	0.935274	97.8594
GOTERM_CC_FAT	GO:0031091~platelet alpha granule	4	0.394477	0.391785	7422, 5175, 7423, 2162	691	21	6466	1.78237	1	0.954514	99.9209
GOTERM_CC_FAT	GO:0044433~cytoplasmic vesicle part	11	1.08481	0.609013	7422, 22872, 5175, 6804, 160, 8906, 7423, 2162, 63827, 10802, 10959	691	98	6466	1.05033	1	0.98545	99.9999
Annotation Cluster 153	Enrichment Score: 0.4169880320302419
Category	Term	Count	%	PValue	Genes	List Total	Pop Hits	Pop Total	Fold Enrichment	Bonferroni	Benjamini	FDR
GOTERM_MF_FAT	GO:0022884~macromolecule transmembrane transporter activity	3	0.295858	0.204313	55176, 10469, 29927	723	8	6823	3.5389	1	0.988018	97.3293
GOTERM_MF_FAT	GO:0015450~P-P-bond-hydrolysis-driven protein transmembrane transporter activity	3	0.295858	0.204313	55176, 10469, 29927	723	8	6823	3.5389	1	0.988018	97.3293
GOTERM_MF_FAT	GO:0008320~protein transmembrane transporter activity	3	0.295858	0.327443	55176, 10469, 29927	723	11	6823	2.57375	1	0.995276	99.8141
SP_PIR_KEYWORDS	translocation	6	0.591716	0.699507	55176, 64393, 10469, 9961, 9818, 29927	995	56	9626	1.03654	1	0.988807	100
GOTERM_MF_FAT	GO:0008565~protein transporter activity	6	0.591716	0.860085	55176, 10469, 160, 8906, 9670, 29927	723	68	6823	0.832682	1	0.999989	100
Annotation Cluster 154	Enrichment Score: 0.4136219305998083
Category	Term	Count	%	PValue	Genes	List Total	Pop Hits	Pop Total	Fold Enrichment	Bonferroni	Benjamini	FDR
PIR_SUPERFAMILY	PIRSF002337:Actin	3	0.295858	0.236807	59, 57180, 10121	391	9	3772	3.21569	1	1	97.8081
INTERPRO	IPR004000:Actin/actin-like	3	0.295858	0.479391	59, 57180, 10121	914	15	8665	1.89606	1	0.999973	99.9979
SMART	SM00268:ACTIN	3	0.295858	0.505882	59, 57180, 10121	520	15	4697	1.80654	1	0.98994	99.9908
Annotation Cluster 155	Enrichment Score: 0.40903420925783773
Category	Term	Count	%	PValue	Genes	List Total	Pop Hits	Pop Total	Fold Enrichment	Bonferroni	Benjamini	FDR
INTERPRO	IPR002048:Calcium-binding EF-hand	9	0.887574	0.263709	825, 828, 58513, 140465, 9478, 55033, 89941, 114789, 667	914	58	8665	1.47108	1	0.999543	99.3641
INTERPRO	IPR018248:EF hand	8	0.788955	0.288157	825, 828, 58513, 23140, 9478, 114789, 10125, 667	914	51	8665	1.48711	1	0.999559	99.636
UP_SEQ_FEATURE	calcium-binding region:1	8	0.788955	0.304283	825, 828, 9478, 55033, 89941, 114789, 10125, 667	994	53	9620	1.46084	1	1	99.8404
UP_SEQ_FEATURE	domain:EF-hand 2	9	0.887574	0.307277	825, 828, 140465, 9478, 55033, 89941, 114789, 10125, 667	994	62	9620	1.40488	1	0.999999	99.8522
SMART	SM00054:EFh	9	0.887574	0.307932	825, 828, 58513, 140465, 9478, 55033, 89941, 114789, 667	520	58	4697	1.40162	1	0.96912	99.2176
UP_SEQ_FEATURE	domain:EF-hand 1	9	0.887574	0.323155	825, 828, 140465, 9478, 55033, 89941, 114789, 10125, 667	994	63	9620	1.38258	1	0.999999	99.9021
INTERPRO	IPR018249:EF-HAND 2	11	1.08481	0.333074	825, 828, 58513, 23140, 140465, 9478, 55033, 89941, 114789, 10125, 667	914	80	8665	1.30354	1	0.999717	99.876
UP_SEQ_FEATURE	calcium-binding region:2	7	0.690335	0.394573	825, 828, 9478, 55033, 89941, 10125, 667	994	49	9620	1.38258	1	1	99.9865
UP_SEQ_FEATURE	domain:EF-hand 3	5	0.493097	0.517566	825, 828, 140465, 9478, 114789	994	36	9620	1.34418	1	1	99.9998
INTERPRO	IPR018247:EF-HAND 1	10	0.986193	0.531416	57620, 825, 828, 58513, 9478, 55033, 89941, 114789, 10125, 667	914	84	8665	1.12861	1	0.999979	99.9996
INTERPRO	IPR011992:EF-Hand type	10	0.986193	0.603545	825, 89958, 828, 58513, 6773, 140465, 9478, 114789, 10125, 667	914	89	8665	1.0652	1	0.999996	100
UP_SEQ_FEATURE	domain:EF-hand 4	3	0.295858	0.80054	825, 828, 9478	994	28	9620	1.03694	1	1	100
Annotation Cluster 156	Enrichment Score: 0.40547227748961684
Category	Term	Count	%	PValue	Genes	List Total	Pop Hits	Pop Total	Fold Enrichment	Bonferroni	Benjamini	FDR
KEGG_PATHWAY	hsa04930:Type II diabetes mellitus	8	0.788955	0.0560585	3099, 8835, 5293, 5599, 7124, 3551, 8651, 5594	349	29	2837	2.24247	0.999948	0.665839	50.5654
BIOCARTA	h_keratinocytePathway:Keratinocyte Differentiation	8	0.788955	0.0661999	3725, 355, 5599, 7124, 9020, 3551, 4792, 5594	123	29	952	2.13513	1	0.946683	58.0206
BIOCARTA	h_tollPathway:Toll-Like Receptor Pathway	6	0.591716	0.33739	3725, 8517, 5599, 9020, 3551, 4792	123	30	952	1.54797	1	0.978277	99.4569
KEGG_PATHWAY	hsa05221:Acute myeloid leukemia	8	0.788955	0.35276	861, 8517, 5293, 6199, 1978, 3551, 5467, 5594	349	47	2837	1.38365	1	0.902191	99.5071
KEGG_PATHWAY	hsa04620:Toll-like receptor signaling pathway	11	1.08481	0.370824	3725, 8517, 5293, 5599, 148022, 7124, 3551, 3663, 4792, 3665, 5594	349	71	2837	1.25941	1	0.90937	99.6512
KEGG_PATHWAY	hsa04660:T cell receptor signaling pathway	12	1.18343	0.407841	3725, 8517, 3937, 5293, 5163, 7124, 9020, 3551, 4792, 4794, 10125, 5594	349	81	2837	1.20429	1	0.911224	99.8336
KEGG_PATHWAY	hsa04621:NOD-like receptor signaling pathway	7	0.690335	0.458196	8517, 5599, 7124, 8767, 3551, 4792, 5594	349	44	2837	1.29324	1	0.931923	99.9438
KEGG_PATHWAY	hsa05212:Pancreatic cancer	9	0.887574	0.477999	8517, 5293, 5599, 7422, 598, 5881, 7423, 3551, 5594	349	61	2837	1.19935	1	0.933552	99.9643
KEGG_PATHWAY	hsa05220:Chronic myeloid leukemia	9	0.887574	0.553763	861, 8517, 1399, 5293, 598, 3551, 1026, 4792, 5594	349	65	2837	1.12555	1	0.936684	99.9947
KEGG_PATHWAY	hsa04662:B cell receptor signaling pathway	9	0.887574	0.607453	3725, 8517, 5293, 5881, 3551, 4792, 4067, 4794, 5594	349	68	2837	1.07589	1	0.945378	99.9989
KEGG_PATHWAY	hsa05200:Pathways in cancer	25	2.46548	0.701395	861, 3725, 8517, 5599, 1026, 7422, 2247, 27148, 7423, 81029, 1857, 5881, 598, 54583, 581, 3551, 5467, 355, 5293, 1399, 8312, 23604, 1612, 4792, 5594	349	212	2837	0.958601	1	0.958399	100
KEGG_PATHWAY	hsa05215:Prostate cancer	8	0.788955	0.76052	64764, 8517, 5293, 10488, 3551, 1026, 4792, 5594	349	69	2837	0.942486	1	0.964847	100
BIOCARTA	h_RacCycDPathway:Influence of Ras and Rho proteins on G1 to S Transition	3	0.295858	0.835122	1026, 4792, 5594	123	24	952	0.96748	1	0.999811	100
KEGG_PATHWAY	hsa05222:Small cell lung cancer	5	0.493097	0.960464	8517, 5293, 598, 3551, 4792	349	63	2837	0.645154	1	0.996227	100
Annotation Cluster 157	Enrichment Score: 0.4004973073756763
Category	Term	Count	%	PValue	Genes	List Total	Pop Hits	Pop Total	Fold Enrichment	Bonferroni	Benjamini	FDR
PIR_SUPERFAMILY	PIRSF002306:tubulin	3	0.295858	0.277034	7280, 51807, 7283	391	10	3772	2.89412	1	1	98.9805
INTERPRO	IPR000217:Tubulin	3	0.295858	0.284731	7280, 51807, 7283	914	10	8665	2.84409	1	0.999664	99.606
INTERPRO	IPR018316:Tubulin/FtsZ, 2-layer sandwich domain	3	0.295858	0.284731	7280, 51807, 7283	914	10	8665	2.84409	1	0.999664	99.606
INTERPRO	IPR017975:Tubulin, conserved site	3	0.295858	0.284731	7280, 51807, 7283	914	10	8665	2.84409	1	0.999664	99.606
INTERPRO	IPR003008:Tubulin/FtsZ, GTPase domain	3	0.295858	0.284731	7280, 51807, 7283	914	10	8665	2.84409	1	0.999664	99.606
GOTERM_BP_FAT	GO:0051258~protein polymerization	4	0.394477	0.41711	7280, 51807, 7283, 57580	772	22	7276	1.71361	1	0.991585	99.9944
GOTERM_BP_FAT	GO:0043623~cellular protein complex assembly	9	0.887574	0.829214	7280, 51807, 7283, 25839, 2316, 2185, 9670, 2288, 57580	772	98	7276	0.865549	1	0.999961	100
GOTERM_MF_FAT	GO:0003924~GTPase activity	8	0.788955	0.992728	7280, 2669, 51807, 5881, 7283, 2769, 10672, 9363	723	137	6823	0.55107	1	1	100
Annotation Cluster 158	Enrichment Score: 0.39749033805780604
Category	Term	Count	%	PValue	Genes	List Total	Pop Hits	Pop Total	Fold Enrichment	Bonferroni	Benjamini	FDR
GOTERM_BP_FAT	GO:0007281~germ cell development	8	0.788955	0.258743	2067, 9702, 147912, 598, 8312, 581, 2185, 10522	772	49	7276	1.53875	1	0.973395	99.5635
GOTERM_BP_FAT	GO:0048477~oogenesis	4	0.394477	0.357169	2067, 8312, 2185, 164091	772	20	7276	1.88497	1	0.987314	99.9671
GOTERM_BP_FAT	GO:0007292~female gamete generation	4	0.394477	0.694685	2067, 8312, 2185, 164091	772	33	7276	1.14241	1	0.999557	100
Annotation Cluster 159	Enrichment Score: 0.3939511249590487
Category	Term	Count	%	PValue	Genes	List Total	Pop Hits	Pop Total	Fold Enrichment	Bonferroni	Benjamini	FDR
GOTERM_BP_FAT	GO:0007018~microtubule-based movement	9	0.887574	0.316882	7280, 51807, 23046, 10749, 64837, 144132, 89941, 3064, 667	772	61	7276	1.39055	1	0.983761	99.9009
GOTERM_BP_FAT	GO:0008088~axon cargo transport	3	0.295858	0.407734	64837, 3064, 667	772	13	7276	2.17497	1	0.990914	99.9926
GOTERM_BP_FAT	GO:0010970~microtubule-based transport	4	0.394477	0.41711	64837, 89941, 3064, 667	772	22	7276	1.71361	1	0.991585	99.9944
GOTERM_BP_FAT	GO:0030705~cytoskeleton-dependent intracellular transport	5	0.493097	0.4928	140465, 64837, 89941, 3064, 667	772	34	7276	1.38601	1	0.995723	99.9996
Annotation Cluster 160	Enrichment Score: 0.39294190440922583
Category	Term	Count	%	PValue	Genes	List Total	Pop Hits	Pop Total	Fold Enrichment	Bonferroni	Benjamini	FDR
GOTERM_BP_FAT	GO:0000165~MAPKKK cascade	19	1.87377	0.0861031	5599, 29969, 2149, 9261, 7124, 10221, 5027, 1844, 83605, 1399, 5998, 9170, 2247, 4221, 2185, 55715, 161742, 84231, 5594	772	121	7276	1.47994	1	0.875948	80.4886
GOTERM_BP_FAT	GO:0043405~regulation of MAP kinase activity	15	1.47929	0.0972766	29969, 7124, 10221, 27250, 5027, 1844, 5998, 9170, 2247, 28951, 875, 7161, 2185, 161742, 57761	772	91	7276	1.55355	1	0.889002	84.3929
GOTERM_BP_FAT	GO:0042325~regulation of phosphorylation	37	3.64892	0.255353	3725, 8517, 113, 2149, 1609, 7124, 56848, 8651, 1026, 10221, 27250, 57679, 1844, 2247, 28951, 2596, 7161, 4092, 57761, 8851, 29969, 93, 581, 9088, 23529, 116496, 5027, 5998, 9170, 8312, 84687, 875, 4221, 2185, 4067, 161742, 84231	772	303	7276	1.15089	1	0.97226	99.5259
GOTERM_BP_FAT	GO:0032147~activation of protein kinase activity	10	0.986193	0.291219	8517, 93, 113, 2149, 2247, 2596, 1609, 2185, 56848, 84231	772	68	7276	1.38601	1	0.979021	99.8064
GOTERM_BP_FAT	GO:0051174~regulation of phosphorus metabolic process	37	3.64892	0.33251	3725, 8517, 113, 2149, 1609, 7124, 56848, 8651, 1026, 10221, 27250, 57679, 1844, 2247, 28951, 2596, 7161, 4092, 57761, 8851, 29969, 93, 581, 9088, 23529, 116496, 5027, 5998, 9170, 8312, 84687, 875, 4221, 2185, 4067, 161742, 84231	772	314	7276	1.11057	1	0.985228	99.9349
GOTERM_BP_FAT	GO:0019220~regulation of phosphate metabolic process	37	3.64892	0.33251	3725, 8517, 113, 2149, 1609, 7124, 56848, 8651, 1026, 10221, 27250, 57679, 1844, 2247, 28951, 2596, 7161, 4092, 57761, 8851, 29969, 93, 581, 9088, 23529, 116496, 5027, 5998, 9170, 8312, 84687, 875, 4221, 2185, 4067, 161742, 84231	772	314	7276	1.11057	1	0.985228	99.9349
GOTERM_BP_FAT	GO:0045859~regulation of protein kinase activity	28	2.76134	0.373977	8517, 113, 2149, 7124, 1609, 56848, 1026, 10221, 27250, 57679, 1844, 2247, 28951, 2596, 7161, 57761, 8851, 29969, 93, 9088, 5027, 5998, 9170, 875, 4221, 2185, 161742, 84231	772	237	7276	1.11349	1	0.988492	99.9797
GOTERM_BP_FAT	GO:0044093~positive regulation of molecular function	41	4.04339	0.429451	3662, 8517, 201176, 148022, 113, 9456, 2149, 23513, 2769, 1609, 8767, 7124, 10672, 56848, 949, 3383, 57679, 1054, 7421, 2247, 2208, 5347, 2596, 3656, 9973, 57620, 654364, 29969, 93, 581, 9759, 3551, 5702, 5027, 9170, 23476, 4221, 2185, 60401, 84231, 23786	772	364	7276	1.06159	1	0.992353	99.9962
GOTERM_BP_FAT	GO:0043549~regulation of kinase activity	28	2.76134	0.453508	8517, 113, 2149, 7124, 1609, 56848, 1026, 10221, 27250, 57679, 1844, 2247, 28951, 2596, 7161, 57761, 8851, 29969, 93, 9088, 5027, 5998, 9170, 875, 4221, 2185, 161742, 84231	772	246	7276	1.07275	1	0.993717	99.9983
GOTERM_BP_FAT	GO:0051338~regulation of transferase activity	28	2.76134	0.550274	8517, 113, 2149, 7124, 1609, 56848, 1026, 10221, 27250, 57679, 1844, 2247, 28951, 2596, 7161, 57761, 8851, 29969, 93, 9088, 5027, 5998, 9170, 875, 4221, 2185, 161742, 84231	772	257	7276	1.02683	1	0.997628	99.9999
GOTERM_BP_FAT	GO:0045860~positive regulation of protein kinase activity	15	1.47929	0.632726	8517, 29969, 93, 113, 2149, 1609, 7124, 56848, 57679, 5027, 9170, 2247, 2596, 2185, 84231	772	140	7276	1.00981	1	0.998958	100
GOTERM_BP_FAT	GO:0033674~positive regulation of kinase activity	15	1.47929	0.685081	8517, 29969, 93, 113, 2149, 1609, 7124, 56848, 57679, 5027, 9170, 2247, 2596, 2185, 84231	772	145	7276	0.974987	1	0.999491	100
GOTERM_BP_FAT	GO:0051347~positive regulation of transferase activity	15	1.47929	0.741848	8517, 29969, 93, 113, 2149, 1609, 7124, 56848, 57679, 5027, 9170, 2247, 2596, 2185, 84231	772	151	7276	0.936245	1	0.999773	100
GOTERM_BP_FAT	GO:0043406~positive regulation of MAP kinase activity	6	0.591716	0.811984	5027, 9170, 29969, 2247, 7124, 2185	772	63	7276	0.897607	1	0.999944	100
GOTERM_BP_FAT	GO:0000187~activation of MAPK activity	5	0.493097	0.827618	5027, 9170, 29969, 2247, 7124	772	53	7276	0.889139	1	0.99996	100
GOTERM_BP_FAT	GO:0043085~positive regulation of catalytic activity	29	2.85996	0.865685	201176, 8517, 9456, 113, 2149, 23513, 2769, 1609, 7124, 10672, 56848, 949, 57679, 7421, 2247, 2208, 5347, 2596, 9973, 29969, 93, 581, 5702, 5027, 9170, 4221, 2185, 23786, 84231	772	315	7276	0.867686	1	0.999986	100
Annotation Cluster 161	Enrichment Score: 0.3915873220532188
Category	Term	Count	%	PValue	Genes	List Total	Pop Hits	Pop Total	Fold Enrichment	Bonferroni	Benjamini	FDR
GOTERM_BP_FAT	GO:0030278~regulation of ossification	7	0.690335	0.245372	5027, 1959, 93, 4221, 2185, 3727, 6662	772	40	7276	1.64935	1	0.970681	99.3962
GOTERM_BP_FAT	GO:0045669~positive regulation of osteoblast differentiation	3	0.295858	0.407734	93, 4221, 3727	772	13	7276	2.17497	1	0.990914	99.9926
GOTERM_BP_FAT	GO:0045667~regulation of osteoblast differentiation	3	0.295858	0.6684	93, 4221, 3727	772	21	7276	1.34641	1	0.999366	100
Annotation Cluster 162	Enrichment Score: 0.3899490913928816
Category	Term	Count	%	PValue	Genes	List Total	Pop Hits	Pop Total	Fold Enrichment	Bonferroni	Benjamini	FDR
SP_PIR_KEYWORDS	protein kinase inhibitor	4	0.394477	0.169557	28951, 1026, 10221, 57761	995	14	9626	2.76411	1	0.809324	93.369
GOTERM_MF_FAT	GO:0004860~protein kinase inhibitor activity	5	0.493097	0.418769	28951, 8651, 1026, 10221, 57761	723	31	6823	1.52211	1	0.997941	99.9816
GOTERM_MF_FAT	GO:0019210~kinase inhibitor activity	5	0.493097	0.443427	28951, 8651, 1026, 10221, 57761	723	32	6823	1.47454	1	0.998331	99.9907
GOTERM_MF_FAT	GO:0019887~protein kinase regulator activity	7	0.690335	0.533107	8851, 28951, 8651, 1026, 10221, 57679, 57761	723	55	6823	1.20108	1	0.999124	99.9994
GOTERM_MF_FAT	GO:0019207~kinase regulator activity	7	0.690335	0.668848	8851, 28951, 8651, 1026, 10221, 57679, 57761	723	63	6823	1.04856	1	0.999696	100
Annotation Cluster 163	Enrichment Score: 0.38901010399602276
Category	Term	Count	%	PValue	Genes	List Total	Pop Hits	Pop Total	Fold Enrichment	Bonferroni	Benjamini	FDR
GOTERM_MF_FAT	GO:0042826~histone deacetylase binding	5	0.493097	0.175645	55806, 9759, 23125, 83933, 50943	723	21	6823	2.24692	1	0.98525	95.3195
GOTERM_CC_FAT	GO:0000118~histone deacetylase complex	5	0.493097	0.522102	55806, 9759, 83933, 8819, 54815	691	35	6466	1.33678	1	0.976185	99.9975
GOTERM_CC_FAT	GO:0016585~chromatin remodeling complex	6	0.591716	0.742297	55806, 9759, 83933, 8819, 8241, 54815	691	57	6466	0.984995	1	0.99355	100
Annotation Cluster 164	Enrichment Score: 0.3882418148016804
Category	Term	Count	%	PValue	Genes	List Total	Pop Hits	Pop Total	Fold Enrichment	Bonferroni	Benjamini	FDR
SP_PIR_KEYWORDS	Lectin	7	0.690335	0.337497	374378, 11226, 8455, 10960, 2208, 6614, 63827	995	46	9626	1.47219	1	0.918083	99.7553
INTERPRO	IPR016186:C-type lectin-like	4	0.394477	0.353741	8455, 2208, 80781, 63827	914	20	8665	1.89606	1	0.999786	99.9263
UP_SEQ_FEATURE	domain:C-type lectin	3	0.295858	0.394431	8455, 2208, 63827	994	13	9620	2.2334	1	1	99.9864
INTERPRO	IPR001304:C-type lectin	3	0.295858	0.442803	8455, 2208, 63827	914	14	8665	2.03149	1	0.999941	99.9936
SMART	SM00034:CLECT	3	0.295858	0.468514	8455, 2208, 63827	520	14	4697	1.93558	1	0.988213	99.9759
INTERPRO	IPR018378:C-type lectin, conserved site	3	0.295858	0.479391	8455, 2208, 63827	914	15	8665	1.89606	1	0.999973	99.9979
Annotation Cluster 165	Enrichment Score: 0.3844030783793824
Category	Term	Count	%	PValue	Genes	List Total	Pop Hits	Pop Total	Fold Enrichment	Bonferroni	Benjamini	FDR
GOTERM_BP_FAT	GO:0030182~neuron differentiation	29	2.85996	0.118152	1959, 3280, 4851, 8861, 4734, 667, 57679, 1687, 1051, 8775, 7422, 2596, 3399, 26227, 7161, 8851, 9423, 7280, 7832, 5881, 2016, 63973, 8609, 5830, 84687, 2185, 2118, 5818, 3064	772	210	7276	1.30153	1	0.905141	89.793
GOTERM_BP_FAT	GO:0007411~axon guidance	8	0.788955	0.194255	8851, 9423, 1959, 63973, 2596, 8609, 2118, 5818	772	45	7276	1.67553	1	0.952747	98.0162
GOTERM_BP_FAT	GO:0030030~cell projection organization	23	2.26824	0.287229	2054, 822, 8851, 9423, 1959, 5881, 4851, 63973, 8609, 7414, 4734, 57679, 667, 5027, 25970, 2596, 84687, 55971, 26227, 2185, 51474, 2118, 5818	772	182	7276	1.19106	1	0.978826	99.7857
GOTERM_BP_FAT	GO:0031175~neuron projection development	16	1.57791	0.333072	8851, 1959, 9423, 5881, 4851, 63973, 8609, 4734, 57679, 667, 2596, 84687, 26227, 2185, 2118, 5818	772	124	7276	1.21611	1	0.984953	99.9359
GOTERM_BP_FAT	GO:0048666~neuron development	20	1.97239	0.344372	8851, 9423, 1959, 5881, 3280, 4851, 63973, 8609, 4734, 57679, 667, 7422, 2596, 84687, 26227, 7161, 2185, 2118, 3064, 5818	772	161	7276	1.17079	1	0.986307	99.953
GOTERM_BP_FAT	GO:0000904~cell morphogenesis involved in differentiation	14	1.38067	0.381981	8851, 1959, 9423, 3280, 4851, 63973, 8609, 57679, 667, 2596, 80781, 2118, 5818, 6662	772	110	7276	1.19953	1	0.98926	99.9839
GOTERM_BP_FAT	GO:0048667~cell morphogenesis involved in neuron differentiation	12	1.18343	0.383321	8851, 9423, 1959, 3280, 63973, 2596, 4851, 8609, 2118, 57679, 667, 5818	772	92	7276	1.22933	1	0.989052	99.9845
GOTERM_BP_FAT	GO:0007409~axonogenesis	11	1.08481	0.413348	8851, 9423, 1959, 63973, 2596, 4851, 8609, 2118, 57679, 667, 5818	772	85	7276	1.21969	1	0.991207	99.9937
GOTERM_BP_FAT	GO:0048812~neuron projection morphogenesis	11	1.08481	0.61287	8851, 9423, 1959, 63973, 2596, 4851, 8609, 2118, 57679, 667, 5818	772	99	7276	1.04721	1	0.998683	100
GOTERM_BP_FAT	GO:0000902~cell morphogenesis	18	1.77515	0.72135	8851, 9423, 1959, 23513, 3280, 4851, 63973, 8609, 57679, 667, 5027, 9181, 2596, 3425, 80781, 2118, 5818, 6662	772	179	7276	0.947752	1	0.999698	100
GOTERM_BP_FAT	GO:0032989~cellular component morphogenesis	20	1.97239	0.759641	825, 8851, 9423, 1959, 23513, 3280, 4851, 581, 63973, 8609, 667, 57679, 5027, 9181, 2596, 3425, 80781, 2118, 5818, 6662	772	204	7276	0.924007	1	0.999836	100
GOTERM_BP_FAT	GO:0048858~cell projection morphogenesis	11	1.08481	0.807678	8851, 9423, 1959, 63973, 2596, 4851, 8609, 2118, 57679, 667, 5818	772	117	7276	0.886099	1	0.99994	100
GOTERM_BP_FAT	GO:0032990~cell part morphogenesis	12	1.18343	0.810718	8851, 9423, 1959, 63973, 2596, 581, 4851, 8609, 2118, 57679, 667, 5818	772	128	7276	0.883582	1	0.999943	100
Annotation Cluster 166	Enrichment Score: 0.38404584896705185
Category	Term	Count	%	PValue	Genes	List Total	Pop Hits	Pop Total	Fold Enrichment	Bonferroni	Benjamini	FDR
GOTERM_BP_FAT	GO:0048565~gut development	4	0.394477	0.207348	2054, 93, 4851, 100	772	15	7276	2.5133	1	0.956397	98.5265
GOTERM_BP_FAT	GO:0030324~lung development	7	0.690335	0.340765	1717, 7422, 93, 2247, 3280, 4851, 100	772	45	7276	1.46609	1	0.986284	99.948
GOTERM_BP_FAT	GO:0030323~respiratory tube development	7	0.690335	0.380132	1717, 7422, 93, 2247, 3280, 4851, 100	772	47	7276	1.4037	1	0.989098	99.983
GOTERM_BP_FAT	GO:0060541~respiratory system development	7	0.690335	0.399859	1717, 7422, 93, 2247, 3280, 4851, 100	772	48	7276	1.37446	1	0.990286	99.9906
GOTERM_BP_FAT	GO:0035295~tube development	12	1.18343	0.602446	1717, 7050, 7422, 93, 2247, 23513, 3280, 4851, 10672, 9620, 100, 10220	772	108	7276	1.04721	1	0.998544	100
GOTERM_BP_FAT	GO:0001889~liver development	4	0.394477	0.767026	1054, 3280, 4851, 100	772	37	7276	1.0189	1	0.99986	100
Annotation Cluster 167	Enrichment Score: 0.38180344211682393
Category	Term	Count	%	PValue	Genes	List Total	Pop Hits	Pop Total	Fold Enrichment	Bonferroni	Benjamini	FDR
INTERPRO	IPR001611:Leucine-rich repeat	12	1.18343	0.162029	121227, 114790, 55367, 11188, 84859, 23513, 222229, 633, 23507, 65999, 23143, 78999	914	75	8665	1.51685	1	0.998482	94.6101
INTERPRO	IPR003591:Leucine-rich repeat, typical subtype	7	0.690335	0.206013	121227, 55367, 23513, 222229, 23507, 23143, 78999	914	38	8665	1.74637	1	0.998819	97.7884
SMART	SM00369:LRR_TYP	7	0.690335	0.237952	121227, 55367, 23513, 222229, 23507, 23143, 78999	520	38	4697	1.66392	1	0.971149	97.2155
UP_SEQ_FEATURE	repeat:LRR 6	10	0.986193	0.30903	121227, 114790, 55367, 11188, 84859, 23513, 633, 23507, 23143, 78999	994	71	9620	1.36311	1	0.999999	99.8587
UP_SEQ_FEATURE	repeat:LRR 1	14	1.38067	0.345958	121227, 84859, 23513, 633, 65999, 23507, 23143, 78999, 55367, 114790, 11188, 388341, 222229, 10444	994	110	9620	1.23175	1	1	99.9467
UP_SEQ_FEATURE	repeat:LRR 2	14	1.38067	0.345958	121227, 84859, 23513, 633, 65999, 23507, 23143, 78999, 55367, 114790, 11188, 388341, 222229, 10444	994	110	9620	1.23175	1	1	99.9467
SP_PIR_KEYWORDS	leucine-rich repeat	14	1.38067	0.3712	121227, 84859, 23513, 633, 65999, 23507, 23143, 78999, 55367, 114790, 11188, 388341, 222229, 10444	995	112	9626	1.2093	1	0.921149	99.8859
UP_SEQ_FEATURE	repeat:LRR 7	8	0.788955	0.408816	121227, 55367, 84859, 23513, 633, 23507, 23143, 78999	994	59	9620	1.31228	1	1	99.9911
UP_SEQ_FEATURE	repeat:LRR 5	10	0.986193	0.414852	121227, 114790, 55367, 11188, 84859, 23513, 633, 23507, 23143, 78999	994	78	9620	1.24078	1	1	99.9926
UP_SEQ_FEATURE	repeat:LRR 9	6	0.591716	0.439927	121227, 84859, 23513, 633, 23507, 23143	994	42	9620	1.38258	1	1	99.9966
UP_SEQ_FEATURE	repeat:LRR 3	12	1.18343	0.459483	121227, 114790, 55367, 11188, 84859, 23513, 222229, 633, 23507, 23143, 78999, 10444	994	100	9620	1.16137	1	1	99.9982
UP_SEQ_FEATURE	repeat:LRR 8	6	0.591716	0.52208	121227, 84859, 23513, 633, 23507, 23143	994	46	9620	1.26236	1	1	99.9998
UP_SEQ_FEATURE	repeat:LRR 4	10	0.986193	0.563693	121227, 114790, 55367, 11188, 84859, 23513, 633, 23507, 23143, 78999	994	88	9620	1.09978	1	1	100
UP_SEQ_FEATURE	repeat:LRR 12	4	0.394477	0.655874	121227, 23513, 633, 23507	994	32	9620	1.20976	1	1	100
UP_SEQ_FEATURE	repeat:LRR 11	4	0.394477	0.715435	121227, 23513, 633, 23507	994	35	9620	1.10606	1	1	100
UP_SEQ_FEATURE	repeat:LRR 10	4	0.394477	0.766691	121227, 23513, 633, 23507	994	38	9620	1.01874	1	1	100
UP_SEQ_FEATURE	repeat:LRR 13	3	0.295858	0.816295	121227, 23513, 23507	994	29	9620	1.00118	1	1	100
Annotation Cluster 168	Enrichment Score: 0.37794566078125913
Category	Term	Count	%	PValue	Genes	List Total	Pop Hits	Pop Total	Fold Enrichment	Bonferroni	Benjamini	FDR
GOTERM_BP_FAT	GO:0015908~fatty acid transport	3	0.295858	0.407734	10999, 1120, 5467	772	13	7276	2.17497	1	0.990914	99.9926
GOTERM_BP_FAT	GO:0015718~monocarboxylic acid transport	4	0.394477	0.41711	10999, 1120, 6566, 5467	772	22	7276	1.71361	1	0.991585	99.9944
KEGG_PATHWAY	hsa03320:PPAR signaling pathway	6	0.591716	0.432052	10999, 6319, 5106, 1120, 5467, 9415	349	35	2837	1.39353	1	0.921587	99.9001
Annotation Cluster 169	Enrichment Score: 0.37275448081970314
Category	Term	Count	%	PValue	Genes	List Total	Pop Hits	Pop Total	Fold Enrichment	Bonferroni	Benjamini	FDR
INTERPRO	IPR001179:Peptidyl-prolyl cis-trans isomerase, FKBP-type	3	0.295858	0.284731	23770, 55033, 2288	914	10	8665	2.84409	1	0.999664	99.606
SP_PIR_KEYWORDS	Isomerase	11	1.08481	0.32433	4282, 4351, 4047, 7264, 5236, 5479, 23770, 55033, 1632, 2288, 2821	995	81	9626	1.3138	1	0.914879	99.6739
SP_PIR_KEYWORDS	Rotamase	4	0.394477	0.400327	5479, 23770, 55033, 2288	995	22	9626	1.75898	1	0.923525	99.9429
GOTERM_MF_FAT	GO:0003755~peptidyl-prolyl cis-trans isomerase activity	4	0.394477	0.416211	5479, 23770, 55033, 2288	723	22	6823	1.71583	1	0.99798	99.9803
GOTERM_MF_FAT	GO:0016859~cis-trans isomerase activity	4	0.394477	0.445492	5479, 23770, 55033, 2288	723	23	6823	1.64123	1	0.998045	99.9913
GOTERM_BP_FAT	GO:0006457~protein folding	11	1.08481	0.846216	4043, 10856, 27433, 10273, 5479, 23770, 55033, 3108, 7203, 10131, 2288	772	122	7276	0.849783	1	0.999976	100
Annotation Cluster 170	Enrichment Score: 0.37062911388730174
Category	Term	Count	%	PValue	Genes	List Total	Pop Hits	Pop Total	Fold Enrichment	Bonferroni	Benjamini	FDR
INTERPRO	IPR005834:Haloacid dehalogenase-like hydrolase	8	0.788955	0.0123661	84064, 2053, 493, 57026, 5723, 80724, 495, 489	914	25	8665	3.0337	1	0.971667	18.5832
PIR_SUPERFAMILY	PIRSF001297:Na(+)/K(+)-transporting ATPase alpha chain	3	0.295858	0.158045	493, 495, 489	391	7	3772	4.13445	1	1	91.2134
INTERPRO	IPR006068:ATPase, P-type cation-transporter, C-terminal	3	0.295858	0.163103	493, 495, 489	914	7	8665	4.06299	1	0.998295	94.7231
INTERPRO	IPR004014:ATPase, P-type cation-transporter, N-terminal	3	0.295858	0.163103	493, 495, 489	914	7	8665	4.06299	1	0.998295	94.7231
GOTERM_BP_FAT	GO:0009165~nucleotide biosynthetic process	18	1.77515	0.185657	654364, 10312, 113, 226, 200895, 5198, 161823, 55191, 495, 271, 489, 790, 493, 9114, 51727, 23475, 9605, 100	772	127	7276	1.33581	1	0.949242	97.5947
GOTERM_BP_FAT	GO:0009260~ribonucleotide biosynthetic process	13	1.28205	0.196055	654364, 10312, 226, 5198, 161823, 495, 271, 489, 493, 9114, 51727, 9605, 100	772	86	7276	1.42469	1	0.953597	98.0951
GOTERM_BP_FAT	GO:0009259~ribonucleotide metabolic process	15	1.47929	0.208542	654364, 10312, 226, 5198, 161823, 9361, 495, 271, 489, 493, 9114, 51727, 9583, 9605, 100	772	104	7276	1.35936	1	0.956709	98.5662
GOTERM_BP_FAT	GO:0009152~purine ribonucleotide biosynthetic process	12	1.18343	0.211366	493, 654364, 9114, 10312, 226, 5198, 161823, 9605, 271, 495, 489, 100	772	79	7276	1.43163	1	0.957636	98.6563
GOTERM_BP_FAT	GO:0034654~nucleobase, nucleoside, nucleotide and nucleic acid biosynthetic process	18	1.77515	0.231206	654364, 10312, 113, 226, 200895, 5198, 161823, 55191, 495, 271, 489, 790, 493, 9114, 51727, 23475, 9605, 100	772	132	7276	1.28521	1	0.964396	99.1538
GOTERM_BP_FAT	GO:0034404~nucleobase, nucleoside and nucleotide biosynthetic process	18	1.77515	0.231206	654364, 10312, 113, 226, 200895, 5198, 161823, 55191, 495, 271, 489, 790, 493, 9114, 51727, 23475, 9605, 100	772	132	7276	1.28521	1	0.964396	99.1538
GOTERM_MF_FAT	GO:0015399~primary active transmembrane transporter activity	11	1.08481	0.267033	10057, 89845, 55176, 20, 493, 9114, 10469, 6892, 29927, 495, 489	723	75	6823	1.3841	1	0.992008	99.2732
GOTERM_MF_FAT	GO:0015405~P-P-bond-hydrolysis-driven transmembrane transporter activity	11	1.08481	0.267033	10057, 89845, 55176, 20, 493, 9114, 10469, 6892, 29927, 495, 489	723	75	6823	1.3841	1	0.992008	99.2732
GOTERM_BP_FAT	GO:0044271~nitrogen compound biosynthetic process	26	2.5641	0.288899	113, 200895, 56848, 489, 51727, 26227, 100, 654364, 10312, 226, 5723, 5198, 161823, 55191, 271, 495, 790, 493, 440, 9114, 23475, 875, 1491, 586, 9605, 3064	772	209	7276	1.17247	1	0.978814	99.7946
GOTERM_BP_FAT	GO:0009150~purine ribonucleotide metabolic process	13	1.28205	0.303733	654364, 10312, 226, 5198, 161823, 9361, 495, 271, 489, 493, 9114, 9605, 100	772	95	7276	1.28972	1	0.980822	99.8599
GOTERM_BP_FAT	GO:0006163~purine nucleotide metabolic process	16	1.57791	0.321519	654364, 10312, 113, 226, 5198, 161823, 9361, 495, 271, 489, 493, 9114, 4968, 1716, 9605, 100	772	123	7276	1.226	1	0.98427	99.9124
GOTERM_BP_FAT	GO:0006164~purine nucleotide biosynthetic process	13	1.28205	0.329661	654364, 113, 10312, 226, 5198, 161823, 495, 271, 489, 493, 9114, 9605, 100	772	97	7276	1.26313	1	0.984764	99.9296
GOTERM_BP_FAT	GO:0009144~purine nucleoside triphosphate metabolic process	11	1.08481	0.33954	493, 654364, 9114, 10312, 226, 1716, 9361, 9605, 495, 489, 100	772	80	7276	1.29592	1	0.98621	99.9463
GOTERM_BP_FAT	GO:0009141~nucleoside triphosphate metabolic process	11	1.08481	0.398499	493, 654364, 9114, 10312, 226, 1716, 9361, 9605, 495, 489, 100	772	84	7276	1.23421	1	0.990212	99.9902
GOTERM_CC_FAT	GO:0016324~apical plasma membrane	8	0.788955	0.42573	91703, 6338, 2054, 10347, 9114, 10312, 309, 495	691	58	6466	1.29068	1	0.960918	99.9653
GOTERM_BP_FAT	GO:0009206~purine ribonucleoside triphosphate biosynthetic process	8	0.788955	0.48975	493, 654364, 9114, 10312, 226, 9605, 495, 489	772	62	7276	1.21611	1	0.995572	99.9995
GOTERM_BP_FAT	GO:0009201~ribonucleoside triphosphate biosynthetic process	8	0.788955	0.507233	493, 654364, 9114, 10312, 226, 9605, 495, 489	772	63	7276	1.19681	1	0.996312	99.9997
GOTERM_BP_FAT	GO:0009145~purine nucleoside triphosphate biosynthetic process	8	0.788955	0.507233	493, 654364, 9114, 10312, 226, 9605, 495, 489	772	63	7276	1.19681	1	0.996312	99.9997
GOTERM_BP_FAT	GO:0009142~nucleoside triphosphate biosynthetic process	8	0.788955	0.541554	493, 654364, 9114, 10312, 226, 9605, 495, 489	772	65	7276	1.15998	1	0.99737	99.9999
GOTERM_BP_FAT	GO:0009205~purine ribonucleoside triphosphate metabolic process	9	0.887574	0.54782	493, 654364, 9114, 10312, 226, 9361, 9605, 495, 489	772	75	7276	1.13098	1	0.997563	99.9999
INTERPRO	IPR008250:ATPase, P-type, ATPase-associated region	3	0.295858	0.547934	493, 495, 489	914	17	8665	1.673	1	0.999984	99.9998
INTERPRO	IPR018303:ATPase, P-type phosphorylation site	3	0.295858	0.547934	493, 495, 489	914	17	8665	1.673	1	0.999984	99.9998
INTERPRO	IPR001757:ATPase, P-type, K/Mg/Cd/Cu/Zn/Na/Ca/Na/H-transporter	3	0.295858	0.547934	493, 495, 489	914	17	8665	1.673	1	0.999984	99.9998
GOTERM_BP_FAT	GO:0006754~ATP biosynthetic process	7	0.690335	0.55276	493, 9114, 10312, 226, 9605, 495, 489	772	56	7276	1.17811	1	0.99766	100
GOTERM_BP_FAT	GO:0009199~ribonucleoside triphosphate metabolic process	9	0.887574	0.56343	493, 654364, 9114, 10312, 226, 9361, 9605, 495, 489	772	76	7276	1.1161	1	0.997843	100
GOTERM_MF_FAT	GO:0022890~inorganic cation transmembrane transporter activity	10	0.986193	0.566451	51312, 493, 9114, 10312, 1318, 23516, 9167, 9973, 495, 489	723	86	6823	1.09733	1	0.999384	99.9998
GOTERM_MF_FAT	GO:0016820~hydrolase activity, acting on acid anhydrides, catalyzing transmembrane movement of substances	8	0.788955	0.573373	10057, 89845, 20, 493, 9114, 6892, 495, 489	723	67	6823	1.12681	1	0.999393	99.9999
GOTERM_MF_FAT	GO:0042626~ATPase activity, coupled to transmembrane movement of substances	8	0.788955	0.573373	10057, 89845, 20, 493, 9114, 6892, 495, 489	723	67	6823	1.12681	1	0.999393	99.9999
GOTERM_BP_FAT	GO:0046034~ATP metabolic process	8	0.788955	0.574853	493, 9114, 10312, 226, 9361, 9605, 495, 489	772	67	7276	1.12536	1	0.998122	100
GOTERM_MF_FAT	GO:0043492~ATPase activity, coupled to movement of substances	8	0.788955	0.589596	10057, 89845, 20, 493, 9114, 6892, 495, 489	723	68	6823	1.11024	1	0.999406	99.9999
UP_SEQ_FEATURE	active site:4-aspartylphosphate intermediate	3	0.295858	0.598097	493, 495, 489	994	19	9620	1.52812	1	1	100
GOTERM_MF_FAT	GO:0015662~ATPase activity, coupled to transmembrane movement of ions, phosphorylative mechanism	4	0.394477	0.605626	493, 9114, 495, 489	723	29	6823	1.30166	1	0.999518	100
GOTERM_BP_FAT	GO:0015992~proton transport	5	0.493097	0.644863	9114, 7351, 10312, 9605, 495	772	41	7276	1.14937	1	0.999108	100
GOTERM_BP_FAT	GO:0006818~hydrogen transport	5	0.493097	0.66396	9114, 7351, 10312, 9605, 495	772	42	7276	1.12201	1	0.999318	100
GOTERM_BP_FAT	GO:0034220~ion transmembrane transport	4	0.394477	0.714222	9114, 10312, 9605, 495	772	34	7276	1.10881	1	0.999672	100
GOTERM_MF_FAT	GO:0042623~ATPase activity, coupled	19	1.87377	0.743403	10057, 90957, 10973, 51750, 10856, 10212, 6892, 9361, 495, 489, 89845, 20, 493, 9114, 84056, 84893, 6499, 10300, 64794	723	192	6823	0.933876	1	0.999897	100
GOTERM_MF_FAT	GO:0016887~ATPase activity	22	2.16963	0.763166	10057, 10347, 90957, 10973, 51750, 55729, 10856, 10212, 6892, 9361, 495, 489, 89845, 56897, 20, 493, 9114, 84056, 84893, 6499, 10300, 64794	723	225	6823	0.922736	1	0.999928	100
GOTERM_BP_FAT	GO:0015985~energy coupled proton transport, down electrochemical gradient	3	0.295858	0.855461	9114, 10312, 9605	772	31	7276	0.912084	1	0.999981	100
GOTERM_BP_FAT	GO:0015986~ATP synthesis coupled proton transport	3	0.295858	0.855461	9114, 10312, 9605	772	31	7276	0.912084	1	0.999981	100
GOTERM_MF_FAT	GO:0042625~ATPase activity, coupled to transmembrane movement of ions	4	0.394477	0.887729	493, 9114, 495, 489	723	47	6823	0.803155	1	0.999995	100
SP_PIR_KEYWORDS	Hydrogen ion transport	3	0.295858	0.889549	9114, 10312, 495	995	35	9626	0.829232	1	0.998851	100
GOTERM_MF_FAT	GO:0015078~hydrogen ion transmembrane transporter activity	4	0.394477	0.957129	9114, 10312, 9167, 495	723	59	6823	0.639801	1	1	100
GOTERM_MF_FAT	GO:0015077~monovalent inorganic cation transmembrane transporter activity	4	0.394477	0.966663	9114, 10312, 9167, 495	723	62	6823	0.608843	1	1	100
GOTERM_BP_FAT	GO:0006119~oxidative phosphorylation	3	0.295858	0.998248	9114, 10312, 9605	772	77	7276	0.367203	1	1	100
KEGG_PATHWAY	hsa00190:Oxidative phosphorylation	4	0.394477	0.999654	9114, 10312, 9167, 495	349	95	2837	0.342271	1	0.999997	100
Annotation Cluster 171	Enrichment Score: 0.3621104451551594
Category	Term	Count	%	PValue	Genes	List Total	Pop Hits	Pop Total	Fold Enrichment	Bonferroni	Benjamini	FDR
GOTERM_CC_FAT	GO:0031091~platelet alpha granule	4	0.394477	0.391785	7422, 5175, 7423, 2162	691	21	6466	1.78237	1	0.954514	99.9209
GOTERM_CC_FAT	GO:0060205~cytoplasmic membrane-bounded vesicle lumen	3	0.295858	0.449611	7422, 7423, 2162	691	14	6466	2.00517	1	0.966932	99.9812
GOTERM_CC_FAT	GO:0031983~vesicle lumen	3	0.295858	0.449611	7422, 7423, 2162	691	14	6466	2.00517	1	0.966932	99.9812
GOTERM_CC_FAT	GO:0031093~platelet alpha granule lumen	3	0.295858	0.449611	7422, 7423, 2162	691	14	6466	2.00517	1	0.966932	99.9812
Annotation Cluster 172	Enrichment Score: 0.36205479926815326
Category	Term	Count	%	PValue	Genes	List Total	Pop Hits	Pop Total	Fold Enrichment	Bonferroni	Benjamini	FDR
GOTERM_BP_FAT	GO:0050890~cognition	25	2.46548	0.341687	3725, 1959, 1958, 5147, 4125, 1690, 24139, 9094, 1687, 8484, 6338, 286204, 3678, 80781, 64218, 2902, 3710, 409, 5027, 54982, 8312, 10594, 29767, 5594, 3064	772	206	7276	1.14379	1	0.986294	99.9494
GOTERM_BP_FAT	GO:0050877~neurological system process	38	3.74753	0.39647	3725, 1959, 1958, 5147, 9456, 4125, 6804, 1690, 24139, 57679, 9094, 1687, 6338, 8484, 286204, 745, 2247, 3678, 80781, 64218, 2902, 5881, 3710, 5467, 1960, 409, 5027, 5830, 6939, 1200, 54982, 8312, 10594, 29767, 11337, 3064, 5594, 5818	772	332	7276	1.07875	1	0.990168	99.9895
GOTERM_BP_FAT	GO:0007600~sensory perception	17	1.67653	0.605337	2902, 5147, 3710, 1690, 24139, 9094, 1687, 409, 6338, 5027, 286204, 54982, 8312, 10594, 80781, 64218, 5594	772	157	7276	1.02053	1	0.998556	100
Annotation Cluster 173	Enrichment Score: 0.3609515490409545
Category	Term	Count	%	PValue	Genes	List Total	Pop Hits	Pop Total	Fold Enrichment	Bonferroni	Benjamini	FDR
GOTERM_MF_FAT	GO:0016564~transcription repressor activity	32	3.15582	0.0551547	10320, 10346, 7536, 2004, 7026, 9242, 9572, 3280, 55729, 8861, 53335, 22955, 55509, 3399, 122953, 22809, 8819, 57761, 54815, 50943, 4863, 10848, 10865, 9759, 5702, 5467, 55806, 7050, 4601, 2023, 83933, 3064	723	219	6823	1.37893	1	0.96742	59.3151
GOTERM_BP_FAT	GO:0010629~negative regulation of gene expression	39	3.84615	0.358542	84838, 10320, 1958, 2004, 7026, 3280, 8861, 55729, 5187, 7124, 5993, 4734, 1786, 665, 27250, 22955, 8739, 7421, 2247, 3399, 122953, 29890, 8819, 4092, 6662, 54815, 50943, 598, 10865, 581, 84662, 9759, 5467, 55806, 7050, 4221, 2023, 83933, 3665	772	336	7276	1.09396	1	0.987411	99.9684
GOTERM_BP_FAT	GO:0000122~negative regulation of transcription from RNA polymerase II promoter	22	2.16963	0.363143	10320, 84838, 1958, 7026, 3280, 55729, 7124, 9759, 5993, 4734, 1786, 5467, 7050, 7421, 3399, 4221, 122953, 2023, 83933, 8819, 3665, 4092	772	181	7276	1.14556	1	0.987952	99.9722
GOTERM_BP_FAT	GO:0045892~negative regulation of transcription, DNA-dependent	28	2.76134	0.391492	84838, 10320, 1958, 7026, 3280, 55729, 8861, 7124, 5993, 4734, 1786, 2247, 7421, 3399, 122953, 8819, 4092, 6662, 54815, 50943, 10865, 9759, 5467, 7050, 4221, 2023, 83933, 3665	772	239	7276	1.10417	1	0.989806	99.9879
GOTERM_BP_FAT	GO:0051253~negative regulation of RNA metabolic process	28	2.76134	0.409128	84838, 10320, 1958, 7026, 3280, 55729, 8861, 7124, 5993, 4734, 1786, 2247, 7421, 3399, 122953, 8819, 4092, 6662, 54815, 50943, 10865, 9759, 5467, 7050, 4221, 2023, 83933, 3665	772	241	7276	1.09501	1	0.990869	99.9929
GOTERM_BP_FAT	GO:0016481~negative regulation of transcription	35	3.45168	0.412014	84838, 10320, 1958, 2004, 7026, 3280, 55729, 8861, 5187, 7124, 5993, 4734, 1786, 22955, 27250, 2247, 7421, 3399, 122953, 29890, 8819, 4092, 6662, 54815, 50943, 10865, 84662, 9759, 5467, 55806, 7050, 4221, 2023, 83933, 3665	772	306	7276	1.07801	1	0.991144	99.9935
GOTERM_BP_FAT	GO:0045934~negative regulation of nucleobase, nucleoside, nucleotide and nucleic acid metabolic process	37	3.64892	0.516347	84838, 10320, 1958, 2004, 7026, 3280, 8861, 55729, 5187, 7124, 5993, 4734, 1786, 27250, 22955, 7421, 2247, 3399, 122953, 29890, 8819, 4092, 6662, 54815, 50943, 2067, 81620, 10865, 84662, 9759, 5467, 55806, 7050, 4221, 2023, 83933, 3665	772	338	7276	1.03172	1	0.996589	99.9998
GOTERM_BP_FAT	GO:0051172~negative regulation of nitrogen compound metabolic process	37	3.64892	0.559581	84838, 10320, 1958, 2004, 7026, 3280, 8861, 55729, 5187, 7124, 5993, 4734, 1786, 27250, 22955, 7421, 2247, 3399, 122953, 29890, 8819, 4092, 6662, 54815, 50943, 2067, 81620, 10865, 84662, 9759, 5467, 55806, 7050, 4221, 2023, 83933, 3665	772	344	7276	1.01372	1	0.997793	100
GOTERM_BP_FAT	GO:0010558~negative regulation of macromolecule biosynthetic process	37	3.64892	0.711594	84838, 10320, 1958, 2004, 7026, 3280, 8861, 55729, 5187, 7124, 5993, 4734, 1786, 22955, 27250, 7421, 2247, 3399, 1978, 122953, 29890, 8819, 4092, 6662, 54815, 50943, 81620, 10865, 84662, 9759, 5467, 55806, 7050, 4221, 2023, 83933, 3665	772	366	7276	0.952787	1	0.999663	100
GOTERM_BP_FAT	GO:0031327~negative regulation of cellular biosynthetic process	37	3.64892	0.717763	84838, 10320, 1958, 2004, 7026, 3280, 8861, 55729, 5187, 7124, 5993, 4734, 1786, 22955, 27250, 7421, 2247, 3399, 1978, 122953, 29890, 8819, 4092, 6662, 54815, 50943, 81620, 10865, 84662, 9759, 5467, 55806, 7050, 4221, 2023, 83933, 3665	772	367	7276	0.950191	1	0.999683	100
GOTERM_BP_FAT	GO:0009890~negative regulation of biosynthetic process	37	3.64892	0.780494	84838, 10320, 1958, 2004, 7026, 3280, 8861, 55729, 5187, 7124, 5993, 4734, 1786, 22955, 27250, 7421, 2247, 3399, 1978, 122953, 29890, 8819, 4092, 6662, 54815, 50943, 81620, 10865, 84662, 9759, 5467, 55806, 7050, 4221, 2023, 83933, 3665	772	378	7276	0.92254	1	0.999894	100
GOTERM_BP_FAT	GO:0010605~negative regulation of macromolecule metabolic process	47	4.63511	0.854076	3725, 84838, 10320, 1958, 2004, 7026, 3280, 8861, 55729, 5187, 2316, 7124, 5993, 8651, 4734, 1786, 665, 27250, 22955, 8739, 7421, 2247, 3399, 1978, 122953, 29890, 8819, 4092, 6662, 54815, 50943, 2067, 81620, 598, 10865, 581, 84662, 9759, 5702, 5467, 116496, 55806, 7050, 4221, 2023, 83933, 3665	772	495	7276	0.894887	1	0.99998	100
Annotation Cluster 174	Enrichment Score: 0.3601301739464701
Category	Term	Count	%	PValue	Genes	List Total	Pop Hits	Pop Total	Fold Enrichment	Bonferroni	Benjamini	FDR
GOTERM_CC_FAT	GO:0005856~cytoskeleton	88	8.6785	0.164852	54518, 9456, 5681, 85378, 7791, 24139, 7297, 10397, 4000, 57679, 9700, 10540, 10296, 23271, 3927, 23406, 10300, 2995, 57763, 2902, 10160, 654364, 7280, 3619, 5881, 7283, 636, 230, 140465, 23265, 3718, 9212, 4082, 9702, 8727, 84687, 64837, 7203, 144132, 1612, 51474, 11337, 5594, 81610, 822, 59, 6804, 157922, 1609, 2316, 7414, 2317, 667, 22954, 20, 3459, 51807, 84056, 57787, 28951, 5347, 90362, 947…	691	739	6466	1.11428	1	0.914308	92.4797
GOTERM_CC_FAT	GO:0044430~cytoskeletal part	59	5.81854	0.332395	9456, 5681, 85378, 7791, 24139, 4000, 57679, 10540, 9700, 10296, 23271, 3927, 10300, 2902, 654364, 3619, 7280, 5881, 7283, 140465, 23265, 4082, 9702, 9212, 84687, 64837, 144132, 51474, 11337, 822, 81610, 6804, 157922, 22954, 20, 3459, 51807, 84056, 57787, 90362, 5347, 9478, 51517, 23392, 11215, 55200, 26586, 7431, 10603, 9181, 6676, 83541, 23046, 9516, 2185, 10749, 79778, 10121, 4067	691	512	6466	1.0783	1	0.93884	99.6984
SP_PIR_KEYWORDS	cytoskeleton	43	4.24063	0.33419	81610, 59, 54518, 1609, 2316, 7414, 5681, 2317, 85378, 7791, 10540, 667, 10296, 3927, 23406, 28951, 90362, 10300, 9478, 23392, 57763, 3619, 11215, 55200, 7283, 6525, 26586, 9181, 10602, 9212, 9702, 4082, 57180, 8727, 6676, 83541, 84687, 29767, 10121, 79778, 56907, 11337, 51474	995	379	9626	1.09762	1	0.917854	99.7369
GOTERM_CC_FAT	GO:0015630~microtubule cytoskeleton	40	3.94477	0.473574	81610, 157922, 5681, 24139, 85378, 10540, 57679, 9700, 667, 20, 10296, 23271, 51807, 84056, 57787, 5347, 90362, 10300, 23392, 654364, 3619, 7280, 11215, 55200, 7283, 23265, 26586, 9181, 9212, 9702, 4082, 6676, 83541, 23046, 10749, 9516, 10121, 64837, 144132, 11337	691	360	6466	1.03972	1	0.970983	99.9901
GOTERM_CC_FAT	GO:0043228~non-membrane-bounded organelle	159	15.6805	0.892369	3725, 7536, 4209, 8882, 5164, 2004, 54518, 128312, 9456, 10291, 3006, 1104, 7297, 64946, 2288, 3727, 3007, 57679, 10540, 3008, 10296, 3013, 23271, 3927, 64393, 23466, 57763, 57761, 54815, 10160, 26156, 654364, 7280, 23649, 7283, 3710, 140465, 23265, 3718, 11284, 79897, 8727, 23476, 84687, 4221, 875, 56926, 7203, 11337, 1612, 4794, 10320, 822, 81610, 6804, 113130, 7414, 2316, 2317, 9361, 23481, 61…	691	1600	6466	0.929897	1	0.999019	100
GOTERM_CC_FAT	GO:0043232~intracellular non-membrane-bounded organelle	159	15.6805	0.892369	3725, 7536, 4209, 8882, 5164, 2004, 54518, 128312, 9456, 10291, 3006, 1104, 7297, 64946, 2288, 3727, 3007, 57679, 10540, 3008, 10296, 3013, 23271, 3927, 64393, 23466, 57763, 57761, 54815, 10160, 26156, 654364, 7280, 23649, 7283, 3710, 140465, 23265, 3718, 11284, 79897, 8727, 23476, 84687, 4221, 875, 56926, 7203, 11337, 1612, 4794, 10320, 822, 81610, 6804, 113130, 7414, 2316, 2317, 9361, 23481, 61…	691	1600	6466	0.929897	1	0.999019	100
Annotation Cluster 175	Enrichment Score: 0.35896898409110684
Category	Term	Count	%	PValue	Genes	List Total	Pop Hits	Pop Total	Fold Enrichment	Bonferroni	Benjamini	FDR
GOTERM_MF_FAT	GO:0015370~solute:sodium symporter activity	5	0.493097	0.221005	6510, 8273, 6536, 6574, 28968	723	23	6823	2.05154	1	0.988841	98.0916
GOTERM_MF_FAT	GO:0005343~organic acid:sodium symporter activity	3	0.295858	0.327443	6510, 8273, 6536	723	11	6823	2.57375	1	0.995276	99.8141
SP_PIR_KEYWORDS	Symport	6	0.591716	0.58046	6510, 8273, 6536, 6566, 6574, 28968	995	49	9626	1.18462	1	0.97299	99.9997
GOTERM_MF_FAT	GO:0015294~solute:cation symporter activity	6	0.591716	0.584418	6510, 8273, 6536, 66035, 6574, 28968	723	48	6823	1.17963	1	0.999379	99.9999
GOTERM_MF_FAT	GO:0015293~symporter activity	7	0.690335	0.653314	6510, 8273, 6536, 66035, 6566, 6574, 28968	723	62	6823	1.06548	1	0.999662	100
Annotation Cluster 176	Enrichment Score: 0.35571076011082264
Category	Term	Count	%	PValue	Genes	List Total	Pop Hits	Pop Total	Fold Enrichment	Bonferroni	Benjamini	FDR
GOTERM_BP_FAT	GO:0048545~response to steroid hormone stimulus	14	1.38067	0.213438	2625, 7124, 8651, 1026, 1843, 20, 8835, 355, 2879, 410, 2026, 3931, 411, 5594	772	96	7276	1.37446	1	0.958009	98.719
GOTERM_BP_FAT	GO:0051384~response to glucocorticoid stimulus	5	0.493097	0.60458	1843, 355, 7124, 1026, 3931	772	39	7276	1.20832	1	0.998557	100
GOTERM_BP_FAT	GO:0031960~response to corticosteroid stimulus	5	0.493097	0.66396	1843, 355, 7124, 1026, 3931	772	42	7276	1.12201	1	0.999318	100
Annotation Cluster 177	Enrichment Score: 0.3511045030976513
Category	Term	Count	%	PValue	Genes	List Total	Pop Hits	Pop Total	Fold Enrichment	Bonferroni	Benjamini	FDR
GOTERM_BP_FAT	GO:0016192~vesicle-mediated transport	44	4.33925	0.379755	9382, 4043, 10066, 2054, 10347, 201176, 22872, 6804, 2316, 6892, 4734, 8677, 949, 10959, 57679, 57728, 10652, 51614, 8775, 58513, 8906, 8878, 3055, 10802, 654364, 29967, 6455, 2617, 23265, 409, 8729, 5027, 126003, 2495, 25839, 200081, 160, 5298, 10749, 8867, 10121, 79778, 4067, 3064	772	385	7276	1.07713	1	0.98918	99.9828
GOTERM_BP_FAT	GO:0006897~endocytosis	15	1.47929	0.443105	10347, 29967, 201176, 654364, 6455, 4734, 949, 409, 5027, 58513, 160, 5298, 8867, 79778, 3055	772	124	7276	1.14011	1	0.993102	99.9976
GOTERM_BP_FAT	GO:0010324~membrane invagination	15	1.47929	0.443105	10347, 29967, 201176, 654364, 6455, 4734, 949, 409, 5027, 58513, 160, 5298, 8867, 79778, 3055	772	124	7276	1.14011	1	0.993102	99.9976
GOTERM_BP_FAT	GO:0016044~membrane organization	27	2.66272	0.528525	10347, 2054, 201176, 22872, 3783, 4734, 949, 4000, 8775, 58513, 10802, 3055, 29967, 654364, 598, 6455, 581, 409, 8729, 5027, 5830, 2495, 160, 5298, 8867, 79778, 3064	772	245	7276	1.03866	1	0.997001	99.9999
Annotation Cluster 178	Enrichment Score: 0.34475163030225536
Category	Term	Count	%	PValue	Genes	List Total	Pop Hits	Pop Total	Fold Enrichment	Bonferroni	Benjamini	FDR
GOTERM_BP_FAT	GO:0002824~positive regulation of adaptive immune response based on somatic recombination of immune receptors built from immunoglobulin superfamily domains	5	0.493097	0.198623	5027, 115650, 2208, 100, 9466	772	22	7276	2.14202	1	0.953816	98.2026
GOTERM_BP_FAT	GO:0002821~positive regulation of adaptive immune response	5	0.493097	0.221754	5027, 115650, 2208, 100, 9466	772	23	7276	2.04888	1	0.962512	98.9437
GOTERM_BP_FAT	GO:0043900~regulation of multi-organism process	4	0.394477	0.357169	5027, 160, 2208, 100	772	20	7276	1.88497	1	0.987314	99.9671
GOTERM_BP_FAT	GO:0002822~regulation of adaptive immune response based on somatic recombination of immune receptors built from immunoglobulin superfamily domains	6	0.591716	0.376426	5027, 115650, 2208, 100, 9466, 50943	772	38	7276	1.48814	1	0.988766	99.9811
GOTERM_BP_FAT	GO:0002819~regulation of adaptive immune response	6	0.591716	0.398362	5027, 115650, 2208, 100, 9466, 50943	772	39	7276	1.44998	1	0.99032	99.9901
GOTERM_BP_FAT	GO:0048585~negative regulation of response to stimulus	6	0.591716	0.505662	2902, 4221, 8651, 100, 9466, 50943	772	44	7276	1.28521	1	0.996269	99.9997
GOTERM_BP_FAT	GO:0002697~regulation of immune effector process	7	0.690335	0.654617	5027, 160, 2208, 7124, 3383, 9466, 50943	772	62	7276	1.0641	1	0.999216	100
GOTERM_BP_FAT	GO:0002706~regulation of lymphocyte mediated immunity	4	0.394477	0.750373	5027, 2208, 9466, 50943	772	36	7276	1.04721	1	0.999806	100
GOTERM_BP_FAT	GO:0002683~negative regulation of immune system process	5	0.493097	0.763546	55824, 355, 100, 9466, 50943	772	48	7276	0.981757	1	0.999849	100
GOTERM_BP_FAT	GO:0002703~regulation of leukocyte mediated immunity	4	0.394477	0.797612	5027, 2208, 9466, 50943	772	39	7276	0.966653	1	0.999926	100
Annotation Cluster 179	Enrichment Score: 0.34351910172016936
Category	Term	Count	%	PValue	Genes	List Total	Pop Hits	Pop Total	Fold Enrichment	Bonferroni	Benjamini	FDR
GOTERM_BP_FAT	GO:0043029~T cell homeostasis	5	0.493097	0.154871	5027, 355, 581, 8740, 50943	772	20	7276	2.35622	1	0.931706	95.2831
GOTERM_BP_FAT	GO:0042098~T cell proliferation	4	0.394477	0.41711	5027, 581, 8767, 8740	772	22	7276	1.71361	1	0.991585	99.9944
GOTERM_BP_FAT	GO:0046651~lymphocyte proliferation	4	0.394477	0.652625	5027, 581, 8767, 8740	772	31	7276	1.21611	1	0.999197	100
GOTERM_BP_FAT	GO:0032943~mononuclear cell proliferation	4	0.394477	0.674155	5027, 581, 8767, 8740	772	32	7276	1.17811	1	0.999418	100
GOTERM_BP_FAT	GO:0070661~leukocyte proliferation	4	0.394477	0.674155	5027, 581, 8767, 8740	772	32	7276	1.17811	1	0.999418	100
Annotation Cluster 180	Enrichment Score: 0.33595478173730564
Category	Term	Count	%	PValue	Genes	List Total	Pop Hits	Pop Total	Fold Enrichment	Bonferroni	Benjamini	FDR
GOTERM_BP_FAT	GO:0001649~osteoblast differentiation	4	0.394477	0.326824	4209, 2550, 4221, 3727	772	19	7276	1.98418	1	0.98492	99.924
GOTERM_BP_FAT	GO:0060348~bone development	7	0.690335	0.497048	4209, 2550, 5599, 4221, 3727, 6662, 8600	772	53	7276	1.24479	1	0.995947	99.9996
GOTERM_BP_FAT	GO:0001503~ossification	6	0.591716	0.604538	4209, 2550, 5599, 4221, 3727, 8600	772	49	7276	1.15407	1	0.998577	100
Annotation Cluster 181	Enrichment Score: 0.3357806790334334
Category	Term	Count	%	PValue	Genes	List Total	Pop Hits	Pop Total	Fold Enrichment	Bonferroni	Benjamini	FDR
GOTERM_BP_FAT	GO:0046425~regulation of JAK-STAT cascade	4	0.394477	0.266276	2149, 8651, 23529, 4067	772	17	7276	2.21762	1	0.974464	99.6374
GOTERM_BP_FAT	GO:0042509~regulation of tyrosine phosphorylation of STAT protein	3	0.295858	0.445839	8651, 23529, 4067	772	14	7276	2.01962	1	0.993208	99.9978
GOTERM_BP_FAT	GO:0050730~regulation of peptidyl-tyrosine phosphorylation	3	0.295858	0.828223	8651, 23529, 4067	772	29	7276	0.974987	1	0.99996	100
Annotation Cluster 182	Enrichment Score: 0.3338935666418156
Category	Term	Count	%	PValue	Genes	List Total	Pop Hits	Pop Total	Fold Enrichment	Bonferroni	Benjamini	FDR
GOTERM_BP_FAT	GO:0006289~nucleotide-excision repair	9	0.887574	0.118661	11284, 2067, 56949, 4913, 4968, 5425, 1643, 5111, 7508	772	47	7276	1.80476	1	0.903573	89.8993
GOTERM_MF_FAT	GO:0003684~damaged DNA binding	7	0.690335	0.244345	11284, 2067, 11201, 4968, 10856, 1643, 7508	723	40	6823	1.65149	1	0.991695	98.8217
GOTERM_BP_FAT	GO:0033554~cellular response to stress	52	5.12821	0.288882	3725, 10856, 7124, 8678, 8739, 55544, 23612, 3638, 4968, 64393, 25824, 7161, 2067, 7832, 581, 7508, 116496, 11284, 56897, 83605, 440, 4221, 84893, 2119, 5594, 56949, 11201, 5599, 51750, 4734, 51499, 9361, 1026, 10221, 27141, 2879, 1643, 5111, 1509, 267, 8445, 5428, 29969, 83734, 5425, 27244, 4913, 1399, 6720, 81570, 4067, 3665	772	444	7276	1.10381	1	0.979094	99.7945
GOTERM_BP_FAT	GO:0000718~nucleotide-excision repair, DNA damage removal	4	0.394477	0.29646	11284, 2067, 1643, 7508	772	18	7276	2.09442	1	0.979894	99.8308
GOTERM_BP_FAT	GO:0006308~DNA catabolic process	7	0.690335	0.360417	11284, 2067, 4913, 4968, 581, 1643, 7508	772	46	7276	1.43422	1	0.987604	99.97
KEGG_PATHWAY	hsa03420:Nucleotide excision repair	5	0.493097	0.682612	2067, 5425, 1643, 5111, 7508	349	37	2837	1.09851	1	0.957796	99.9999
GOTERM_BP_FAT	GO:0006974~response to DNA damage stimulus	30	2.95858	0.802828	56949, 11201, 51750, 10856, 51499, 1026, 27141, 23612, 55544, 4968, 64393, 1643, 7161, 5111, 8445, 2067, 5428, 7832, 5425, 581, 27244, 7508, 11284, 56897, 4913, 4221, 84893, 4067, 3665, 5594	772	312	7276	0.906238	1	0.999933	100
GOTERM_BP_FAT	GO:0006281~DNA repair	18	1.77515	0.971601	2067, 5428, 56949, 11201, 7832, 51750, 5425, 10856, 7508, 11284, 56897, 4913, 4968, 4221, 84893, 1643, 7161, 5111	772	236	7276	0.718846	1	1	100
SP_PIR_KEYWORDS	dna repair	11	1.08481	0.97812	11284, 2067, 56949, 4913, 11201, 4968, 51750, 5425, 1643, 51550, 7508	995	163	9626	0.652872	1	0.999968	100
SP_PIR_KEYWORDS	DNA damage	12	1.18343	0.983071	11284, 2067, 56949, 56897, 4913, 11201, 64393, 4968, 51750, 1643, 51550, 7508	995	180	9626	0.644958	1	0.999981	100
Annotation Cluster 183	Enrichment Score: 0.33299723001865283
Category	Term	Count	%	PValue	Genes	List Total	Pop Hits	Pop Total	Fold Enrichment	Bonferroni	Benjamini	FDR
GOTERM_BP_FAT	GO:0010518~positive regulation of phospholipase activity	5	0.493097	0.319531	9170, 2149, 9456, 2769, 10672	772	27	7276	1.74535	1	0.984211	99.9076
GOTERM_BP_FAT	GO:0010517~regulation of phospholipase activity	5	0.493097	0.344652	9170, 2149, 9456, 2769, 10672	772	28	7276	1.68301	1	0.986181	99.9533
GOTERM_BP_FAT	GO:0060193~positive regulation of lipase activity	5	0.493097	0.394902	9170, 2149, 9456, 2769, 10672	772	30	7276	1.57081	1	0.990063	99.989
GOTERM_BP_FAT	GO:0007202~activation of phospholipase C activity	4	0.394477	0.503098	9170, 2149, 9456, 2769	772	25	7276	1.50798	1	0.996166	99.9997
GOTERM_BP_FAT	GO:0010863~positive regulation of phospholipase C activity	4	0.394477	0.503098	9170, 2149, 9456, 2769	772	25	7276	1.50798	1	0.996166	99.9997
GOTERM_BP_FAT	GO:0048015~phosphoinositide-mediated signaling	6	0.591716	0.546501	5293, 2149, 9456, 2769, 5298, 5111	772	46	7276	1.22933	1	0.997544	99.9999
GOTERM_BP_FAT	GO:0060191~regulation of lipase activity	5	0.493097	0.56164	9170, 2149, 9456, 2769, 10672	772	37	7276	1.27363	1	0.997807	100
GOTERM_BP_FAT	GO:0007200~activation of phospholipase C activity by G-protein coupled receptor protein signaling pathway coupled to IP3 second messenger	3	0.295858	0.64163	2149, 9456, 2769	772	20	7276	1.41373	1	0.999065	100
Annotation Cluster 184	Enrichment Score: 0.3327839495676188
Category	Term	Count	%	PValue	Genes	List Total	Pop Hits	Pop Total	Fold Enrichment	Bonferroni	Benjamini	FDR
GOTERM_BP_FAT	GO:0003001~generation of a signal involved in cell-cell signaling	6	0.591716	0.398362	5027, 93, 51167, 6804, 4067, 3064	772	39	7276	1.44998	1	0.99032	99.9901
GOTERM_BP_FAT	GO:0032940~secretion by cell	14	1.38067	0.433563	2054, 93, 2617, 6804, 23265, 10652, 55176, 5027, 3937, 11188, 51167, 200081, 4067, 3064	772	114	7276	1.15744	1	0.992626	99.9967
GOTERM_BP_FAT	GO:0046903~secretion	18	1.77515	0.433886	2054, 93, 2617, 6804, 3783, 23265, 10652, 55176, 6338, 5027, 3937, 11188, 51167, 81693, 200081, 7161, 4067, 3064	772	151	7276	1.12349	1	0.992467	99.9967
GOTERM_BP_FAT	GO:0006887~exocytosis	8	0.788955	0.622527	10652, 2054, 5027, 2617, 6804, 200081, 23265, 4067	772	70	7276	1.07713	1	0.998864	100
Annotation Cluster 185	Enrichment Score: 0.3233429232300245
Category	Term	Count	%	PValue	Genes	List Total	Pop Hits	Pop Total	Fold Enrichment	Bonferroni	Benjamini	FDR
GOTERM_BP_FAT	GO:0009119~ribonucleoside metabolic process	6	0.591716	0.332583	654364, 10400, 53354, 1716, 9583, 100	772	36	7276	1.57081	1	0.985042	99.935
GOTERM_BP_FAT	GO:0046128~purine ribonucleoside metabolic process	4	0.394477	0.503098	10400, 53354, 1716, 100	772	25	7276	1.50798	1	0.996166	99.9997
GOTERM_BP_FAT	GO:0042278~purine nucleoside metabolic process	4	0.394477	0.503098	10400, 53354, 1716, 100	772	25	7276	1.50798	1	0.996166	99.9997
GOTERM_BP_FAT	GO:0009116~nucleoside metabolic process	6	0.591716	0.604538	654364, 10400, 53354, 1716, 9583, 100	772	49	7276	1.15407	1	0.998577	100
Annotation Cluster 186	Enrichment Score: 0.3226070172191155
Category	Term	Count	%	PValue	Genes	List Total	Pop Hits	Pop Total	Fold Enrichment	Bonferroni	Benjamini	FDR
GOTERM_CC_FAT	GO:0005813~centrosome	19	1.87377	0.432352	654364, 11215, 7283, 5681, 85378, 23265, 57679, 10540, 9700, 9702, 4082, 83541, 57787, 5347, 90362, 10300, 9516, 10121, 23392	691	159	6466	1.11819	1	0.96203	99.9706
GOTERM_CC_FAT	GO:0015630~microtubule cytoskeleton	40	3.94477	0.473574	81610, 157922, 5681, 24139, 85378, 10540, 57679, 9700, 667, 20, 10296, 23271, 51807, 84056, 57787, 5347, 90362, 10300, 23392, 654364, 3619, 7280, 11215, 55200, 7283, 23265, 26586, 9181, 9212, 9702, 4082, 6676, 83541, 23046, 10749, 9516, 10121, 64837, 144132, 11337	691	360	6466	1.03972	1	0.970983	99.9901
GOTERM_CC_FAT	GO:0005815~microtubule organizing center	20	1.97239	0.52596	654364, 11215, 7283, 5681, 85378, 23265, 9700, 57679, 10540, 20, 9702, 4082, 83541, 57787, 5347, 90362, 10300, 9516, 10121, 23392	691	177	6466	1.05734	1	0.97533	99.9978
Annotation Cluster 187	Enrichment Score: 0.32104163752029946
Category	Term	Count	%	PValue	Genes	List Total	Pop Hits	Pop Total	Fold Enrichment	Bonferroni	Benjamini	FDR
GOTERM_BP_FAT	GO:0048609~reproductive process in a multicellular organism	26	2.5641	0.386059	6721, 4851, 8924, 4000, 10522, 7392, 7422, 2879, 3099, 2902, 2067, 5050, 654364, 598, 581, 2593, 164091, 144195, 9702, 6676, 147912, 8312, 6305, 4221, 2185, 3064	772	220	7276	1.11385	1	0.989358	99.9857
GOTERM_BP_FAT	GO:0032504~multicellular organism reproduction	26	2.5641	0.386059	6721, 4851, 8924, 4000, 10522, 7392, 7422, 2879, 3099, 2902, 2067, 5050, 654364, 598, 581, 2593, 164091, 144195, 9702, 6676, 147912, 8312, 6305, 4221, 2185, 3064	772	220	7276	1.11385	1	0.989358	99.9857
GOTERM_BP_FAT	GO:0048232~male gamete generation	16	1.57791	0.475769	6721, 2067, 5050, 598, 4851, 581, 2593, 8924, 4000, 9702, 144195, 6676, 147912, 6305, 2879, 3064	772	136	7276	1.10881	1	0.994914	99.9992
GOTERM_BP_FAT	GO:0007283~spermatogenesis	16	1.57791	0.475769	6721, 2067, 5050, 598, 4851, 581, 2593, 8924, 4000, 9702, 144195, 6676, 147912, 6305, 2879, 3064	772	136	7276	1.10881	1	0.994914	99.9992
GOTERM_BP_FAT	GO:0019953~sexual reproduction	22	2.16963	0.591147	6721, 2054, 2067, 5050, 598, 4851, 581, 2593, 8924, 4000, 10522, 164091, 9702, 144195, 6676, 147912, 8312, 6305, 2879, 410, 2185, 3064	772	204	7276	1.01641	1	0.998297	100
GOTERM_BP_FAT	GO:0007276~gamete generation	20	1.97239	0.59423	6721, 2067, 5050, 598, 4851, 581, 2593, 8924, 4000, 10522, 164091, 9702, 144195, 6676, 147912, 8312, 6305, 2879, 2185, 3064	772	185	7276	1.0189	1	0.99834	100
Annotation Cluster 188	Enrichment Score: 0.31521095747492656
Category	Term	Count	%	PValue	Genes	List Total	Pop Hits	Pop Total	Fold Enrichment	Bonferroni	Benjamini	FDR
GOTERM_BP_FAT	GO:0006220~pyrimidine nucleotide metabolic process	5	0.493097	0.344652	790, 4913, 654364, 51727, 9583	772	28	7276	1.68301	1	0.986181	99.9533
GOTERM_BP_FAT	GO:0009218~pyrimidine ribonucleotide metabolic process	3	0.295858	0.368395	654364, 51727, 9583	772	12	7276	2.35622	1	0.988273	99.9761
GOTERM_BP_FAT	GO:0006221~pyrimidine nucleotide biosynthetic process	3	0.295858	0.551198	790, 654364, 51727	772	17	7276	1.66321	1	0.997631	100
KEGG_PATHWAY	hsa00240:Pyrimidine metabolism	9	0.887574	0.783707	790, 654364, 5434, 64425, 23649, 5425, 51727, 661, 9583	349	80	2837	0.914506	1	0.96515	100
Annotation Cluster 189	Enrichment Score: 0.3137561966946048
Category	Term	Count	%	PValue	Genes	List Total	Pop Hits	Pop Total	Fold Enrichment	Bonferroni	Benjamini	FDR
INTERPRO	IPR002165:Plexin	4	0.394477	0.323573	8455, 1954, 5364, 64218	914	19	8665	1.99585	1	0.9997	99.8434
INTERPRO	IPR003659:Plexin/semaphorin/integrin	4	0.394477	0.57799	8455, 1954, 5364, 64218	914	28	8665	1.35433	1	0.999993	99.9999
SMART	SM00423:PSI	4	0.394477	0.612123	8455, 1954, 5364, 64218	520	28	4697	1.29038	1	0.994988	99.9996
Annotation Cluster 190	Enrichment Score: 0.3127711448716247
Category	Term	Count	%	PValue	Genes	List Total	Pop Hits	Pop Total	Fold Enrichment	Bonferroni	Benjamini	FDR
GOTERM_BP_FAT	GO:0009151~purine deoxyribonucleotide metabolic process	3	0.295858	0.20476	4968, 1716, 100	772	8	7276	3.53433	1	0.956192	98.4366
GOTERM_BP_FAT	GO:0009394~2'-deoxyribonucleotide metabolic process	4	0.394477	0.29646	4913, 4968, 1716, 100	772	18	7276	2.09442	1	0.979894	99.8308
GOTERM_BP_FAT	GO:0009264~deoxyribonucleotide catabolic process	3	0.295858	0.445839	4913, 4968, 100	772	14	7276	2.01962	1	0.993208	99.9978
GOTERM_BP_FAT	GO:0009262~deoxyribonucleotide metabolic process	4	0.394477	0.475109	4913, 4968, 1716, 100	772	24	7276	1.57081	1	0.99493	99.9992
GOTERM_BP_FAT	GO:0009166~nucleotide catabolic process	5	0.493097	0.516281	4913, 4968, 9583, 9361, 100	772	35	7276	1.34641	1	0.996632	99.9998
GOTERM_BP_FAT	GO:0044270~nitrogen compound catabolic process	6	0.591716	0.546501	4913, 4968, 4357, 9583, 9361, 100	772	46	7276	1.22933	1	0.997544	99.9999
GOTERM_BP_FAT	GO:0034655~nucleobase, nucleoside, nucleotide and nucleic acid catabolic process	5	0.493097	0.625065	4913, 4968, 9583, 9361, 100	772	40	7276	1.17811	1	0.998867	100
GOTERM_BP_FAT	GO:0034656~nucleobase, nucleoside and nucleotide catabolic process	5	0.493097	0.625065	4913, 4968, 9583, 9361, 100	772	40	7276	1.17811	1	0.998867	100
GOTERM_BP_FAT	GO:0006195~purine nucleotide catabolic process	3	0.295858	0.717064	4968, 9361, 100	772	23	7276	1.22933	1	0.999683	100
GOTERM_BP_FAT	GO:0046700~heterocycle catabolic process	5	0.493097	0.733198	4913, 4968, 9583, 9361, 100	772	46	7276	1.02444	1	0.999751	100
Annotation Cluster 191	Enrichment Score: 0.3119368335323271
Category	Term	Count	%	PValue	Genes	List Total	Pop Hits	Pop Total	Fold Enrichment	Bonferroni	Benjamini	FDR
SP_PIR_KEYWORDS	hormone	4	0.394477	0.253446	79924, 27433, 83729, 8614	995	17	9626	2.27632	1	0.877439	98.5999
GOTERM_MF_FAT	GO:0005179~hormone activity	4	0.394477	0.605626	79924, 27433, 83729, 8614	723	29	6823	1.30166	1	0.999518	100
SP_PIR_KEYWORDS	cleavage on pair of basic residues	7	0.690335	0.755266	79924, 3678, 27433, 83729, 720, 81792, 10220	995	71	9626	0.953811	1	0.992748	100
Annotation Cluster 192	Enrichment Score: 0.3073112532570855
Category	Term	Count	%	PValue	Genes	List Total	Pop Hits	Pop Total	Fold Enrichment	Bonferroni	Benjamini	FDR
INTERPRO	IPR000488:Death	4	0.394477	0.442582	55367, 355, 3656, 1612	914	23	8665	1.64875	1	0.999947	99.9936
SMART	SM00005:DEATH	4	0.394477	0.475081	55367, 355, 3656, 1612	520	23	4697	1.5709	1	0.987904	99.9795
UP_SEQ_FEATURE	domain:Death	4	0.394477	0.484804	55367, 355, 3656, 1612	994	25	9620	1.54849	1	1	99.9992
INTERPRO	IPR011029:DEATH-like	5	0.493097	0.578665	55367, 355, 8767, 3656, 1612	914	38	8665	1.24741	1	0.999992	99.9999
Annotation Cluster 193	Enrichment Score: 0.30652615911633285
Category	Term	Count	%	PValue	Genes	List Total	Pop Hits	Pop Total	Fold Enrichment	Bonferroni	Benjamini	FDR
BIOCARTA	h_hesPathway:Segmentation Clock	3	0.295858	0.373571	28514, 3280, 4851	123	10	952	2.32195	1	0.981752	99.7334
GOTERM_BP_FAT	GO:0045664~regulation of neuron differentiation	9	0.887574	0.499748	7050, 60436, 2902, 8851, 28514, 9423, 3280, 4851, 5364	772	72	7276	1.17811	1	0.99601	99.9997
GOTERM_BP_FAT	GO:0045665~negative regulation of neuron differentiation	3	0.295858	0.517678	28514, 3280, 4851	772	16	7276	1.76716	1	0.996568	99.9998
KEGG_PATHWAY	hsa04330:Notch signaling pathway	5	0.493097	0.614769	1857, 28514, 3280, 4851, 4242	349	34	2837	1.19543	1	0.945679	99.9991
Annotation Cluster 194	Enrichment Score: 0.30562058558764055
Category	Term	Count	%	PValue	Genes	List Total	Pop Hits	Pop Total	Fold Enrichment	Bonferroni	Benjamini	FDR
GOTERM_BP_FAT	GO:0046470~phosphatidylcholine metabolic process	4	0.394477	0.102539	10400, 1120, 3931, 10908	772	11	7276	3.42723	1	0.894482	85.9643
GOTERM_BP_FAT	GO:0042439~ethanolamine and derivative metabolic process	4	0.394477	0.236492	10400, 1120, 3931, 10908	772	16	7276	2.35622	1	0.966496	99.2534
GOTERM_BP_FAT	GO:0006656~phosphatidylcholine biosynthetic process	3	0.295858	0.28706	10400, 1120, 3931	772	10	7276	2.82746	1	0.979056	99.7848
KEGG_PATHWAY	hsa00564:Glycerophospholipid metabolism	7	0.690335	0.342934	10400, 10555, 23761, 1120, 1609, 81490, 3931	349	39	2837	1.45904	1	0.915953	99.4075
SP_PIR_KEYWORDS	phospholipid biosynthesis	5	0.493097	0.375691	10400, 10555, 23761, 1120, 81490	995	30	9626	1.6124	1	0.918327	99.8972
GOTERM_BP_FAT	GO:0006575~cellular amino acid derivative metabolic process	11	1.08481	0.413348	10400, 1120, 1725, 2879, 1491, 26227, 2593, 3931, 10908, 883, 3064	772	85	7276	1.21969	1	0.991207	99.9937
GOTERM_BP_FAT	GO:0046474~glycerophospholipid biosynthetic process	6	0.591716	0.658091	10400, 10555, 1120, 5298, 81490, 3931	772	52	7276	1.08749	1	0.999256	100
GOTERM_BP_FAT	GO:0006576~biogenic amine metabolic process	5	0.493097	0.66396	10400, 1120, 1725, 3931, 10908	772	42	7276	1.12201	1	0.999318	100
GOTERM_MF_FAT	GO:0008374~O-acyltransferase activity	3	0.295858	0.667651	10555, 1120, 3931	723	21	6823	1.34815	1	0.999706	100
GOTERM_BP_FAT	GO:0006650~glycerophospholipid metabolic process	8	0.788955	0.708291	5293, 10400, 10555, 1120, 5298, 81490, 3931, 10908	772	76	7276	0.992092	1	0.999643	100
GOTERM_BP_FAT	GO:0008654~phospholipid biosynthetic process	8	0.788955	0.72124	10400, 10555, 23761, 1120, 5298, 56848, 81490, 3931	772	77	7276	0.979207	1	0.999702	100
GOTERM_BP_FAT	GO:0045017~glycerolipid biosynthetic process	6	0.591716	0.736377	10400, 10555, 1120, 5298, 81490, 3931	772	57	7276	0.992092	1	0.999758	100
GOTERM_BP_FAT	GO:0006644~phospholipid metabolic process	11	1.08481	0.831587	5293, 10400, 10555, 23761, 1120, 2879, 5298, 56848, 81490, 3931, 10908	772	120	7276	0.863946	1	0.999963	100
GOTERM_BP_FAT	GO:0019637~organophosphate metabolic process	11	1.08481	0.859833	5293, 10400, 10555, 23761, 1120, 2879, 5298, 56848, 81490, 3931, 10908	772	124	7276	0.836077	1	0.999983	100
GOTERM_BP_FAT	GO:0046486~glycerolipid metabolic process	8	0.788955	0.89529	5293, 10400, 10555, 1120, 5298, 81490, 3931, 10908	772	96	7276	0.785406	1	0.999996	100
Annotation Cluster 195	Enrichment Score: 0.30371585986690763
Category	Term	Count	%	PValue	Genes	List Total	Pop Hits	Pop Total	Fold Enrichment	Bonferroni	Benjamini	FDR
GOTERM_BP_FAT	GO:0051259~protein oligomerization	17	1.67653	0.132005	10346, 3710, 581, 230, 9361, 5211, 4282, 55806, 5830, 5027, 355, 5564, 23475, 1491, 5214, 267, 8600	772	112	7276	1.43056	1	0.913909	92.3424
GOTERM_BP_FAT	GO:0065003~macromolecular complex assembly	49	4.83235	0.557312	10346, 7536, 5434, 8969, 128312, 10291, 3006, 2288, 3007, 57580, 3008, 3013, 4150, 3108, 8600, 7280, 7283, 3710, 581, 230, 9404, 55806, 5830, 5027, 9057, 23475, 25839, 1491, 5214, 822, 2316, 6892, 9361, 5211, 51807, 5564, 8347, 9670, 267, 8341, 3159, 4282, 355, 8175, 10025, 2185, 7106, 3665, 55011	772	458	7276	1.00834	1	0.997739	100
GOTERM_BP_FAT	GO:0043933~macromolecular complex subunit organization	52	5.12821	0.560176	10346, 7536, 8969, 5434, 128312, 10291, 3006, 949, 2288, 64946, 57580, 3007, 3008, 3013, 4150, 3108, 8600, 7280, 7283, 3710, 581, 230, 9404, 55806, 5830, 5027, 9057, 23475, 25839, 1491, 5214, 822, 2316, 6892, 9361, 5211, 51807, 5564, 8347, 9670, 267, 8341, 3159, 4282, 355, 8175, 10025, 2185, 7106, 3931, 3665, 55011	772	487	7276	1.00635	1	0.997784	100
GOTERM_BP_FAT	GO:0070271~protein complex biogenesis	37	3.64892	0.581826	10346, 5434, 822, 2316, 6892, 9361, 2288, 57580, 5211, 51807, 5564, 4150, 9670, 3108, 267, 8600, 7280, 3710, 7283, 581, 230, 3159, 9404, 4282, 55806, 5027, 5830, 355, 10025, 9057, 23475, 25839, 1491, 7106, 2185, 5214, 3665	772	347	7276	1.00496	1	0.998212	100
GOTERM_BP_FAT	GO:0006461~protein complex assembly	37	3.64892	0.581826	10346, 5434, 822, 2316, 6892, 9361, 2288, 57580, 5211, 51807, 5564, 4150, 9670, 3108, 267, 8600, 7280, 3710, 7283, 581, 230, 3159, 9404, 4282, 55806, 5027, 5830, 355, 10025, 9057, 23475, 25839, 1491, 7106, 2185, 5214, 3665	772	347	7276	1.00496	1	0.998212	100
GOTERM_BP_FAT	GO:0034622~cellular macromolecular complex assembly	21	2.07101	0.728652	7536, 8969, 7280, 128312, 7283, 10291, 2316, 3006, 2288, 57580, 3007, 3008, 8175, 51807, 3013, 25839, 2185, 8347, 9670, 8341, 55011	772	210	7276	0.942487	1	0.999736	100
GOTERM_BP_FAT	GO:0034621~cellular macromolecular complex subunit organization	24	2.36686	0.735985	7536, 8969, 7280, 128312, 7283, 10291, 2316, 3006, 3159, 64946, 2288, 57580, 3007, 3008, 8175, 51807, 3013, 25839, 4150, 2185, 8347, 9670, 8341, 55011	772	241	7276	0.938576	1	0.999759	100
Annotation Cluster 196	Enrichment Score: 0.30228650959209274
Category	Term	Count	%	PValue	Genes	List Total	Pop Hits	Pop Total	Fold Enrichment	Bonferroni	Benjamini	FDR
GOTERM_BP_FAT	GO:0046907~intracellular transport	60	5.91716	0.1798	3725, 9382, 10066, 2054, 2149, 22872, 7124, 8677, 84572, 8924, 22877, 57728, 57679, 10652, 8775, 7351, 2247, 8878, 10300, 29890, 9973, 89941, 23649, 581, 140465, 5830, 8729, 9702, 160, 25839, 64837, 11337, 4792, 5594, 6804, 2316, 6892, 4734, 667, 10469, 8906, 6748, 5111, 9670, 51517, 411, 10802, 10514, 598, 10254, 10212, 55176, 51312, 9181, 5476, 2495, 1120, 10749, 29927, 3064	772	495	7276	1.14241	1	0.945855	97.2606
GOTERM_BP_FAT	GO:0070727~cellular macromolecule localization	37	3.64892	0.325132	3725, 2054, 2149, 6804, 7124, 2316, 8677, 4734, 84572, 8924, 57728, 8775, 2247, 10469, 8906, 10300, 6748, 5111, 9670, 51517, 10802, 23649, 636, 581, 10254, 55176, 5830, 9181, 9212, 9702, 5476, 160, 11337, 4792, 29927, 3064, 5594	772	313	7276	1.11412	1	0.984725	99.9205
GOTERM_BP_FAT	GO:0017038~protein import	13	1.28205	0.342802	3725, 23649, 2149, 7124, 5830, 9702, 2247, 10469, 9670, 51517, 4792, 3064, 5594	772	98	7276	1.25024	1	0.986345	99.9509
GOTERM_BP_FAT	GO:0034613~cellular protein localization	36	3.5503	0.37109	3725, 2054, 2149, 6804, 7124, 2316, 8677, 4734, 84572, 8924, 57728, 8775, 2247, 10469, 8906, 10300, 6748, 5111, 9670, 51517, 10802, 23649, 581, 10254, 55176, 5830, 9181, 9212, 9702, 5476, 160, 11337, 4792, 29927, 3064, 5594	772	310	7276	1.0945	1	0.988289	99.9779
GOTERM_BP_FAT	GO:0006886~intracellular protein transport	33	3.25444	0.390753	3725, 2054, 2149, 6804, 7124, 8677, 4734, 84572, 8924, 57728, 8775, 2247, 10469, 8906, 10300, 6748, 5111, 9670, 51517, 10802, 23649, 10254, 55176, 5830, 9181, 9702, 5476, 160, 11337, 4792, 29927, 3064, 5594	772	285	7276	1.0913	1	0.989826	99.9876
GOTERM_BP_FAT	GO:0033365~protein localization in organelle	13	1.28205	0.450025	3725, 23649, 2149, 7124, 9702, 2247, 10469, 9670, 51517, 4792, 29927, 3064, 5594	772	106	7276	1.15588	1	0.993459	99.9981
GOTERM_BP_FAT	GO:0006605~protein targeting	18	1.77515	0.576998	3725, 23649, 2149, 7124, 84572, 4734, 5830, 9702, 2247, 10469, 10300, 9670, 51517, 29927, 11337, 4792, 3064, 5594	772	164	7276	1.03444	1	0.998164	100
GOTERM_BP_FAT	GO:0008104~protein localization	62	6.1144	0.823261	3725, 9382, 10066, 2054, 2149, 22872, 7124, 8677, 84572, 8924, 10959, 57728, 57679, 10652, 29916, 8775, 64393, 2247, 8878, 10300, 3108, 23649, 10960, 581, 9818, 23265, 5830, 9702, 9212, 738, 4601, 81693, 160, 25839, 9961, 4792, 11337, 5594, 4794, 6804, 2316, 2317, 4734, 9363, 10469, 23423, 8906, 6748, 5111, 9670, 51517, 10802, 83734, 10254, 158056, 55176, 3937, 5476, 9181, 4067, 29927, 3064	772	636	7276	0.918777	1	0.999956	100
GOTERM_BP_FAT	GO:0045184~establishment of protein localization	54	5.32544	0.866457	3725, 9382, 10066, 2054, 2149, 22872, 7124, 8677, 84572, 8924, 57728, 10959, 10652, 29916, 8775, 2247, 64393, 10300, 3108, 23649, 10960, 9818, 23265, 5830, 9702, 738, 160, 25839, 9961, 4792, 11337, 5594, 6804, 2316, 4734, 9363, 23423, 10469, 8906, 6748, 5111, 9670, 51517, 10802, 83734, 10254, 158056, 55176, 9181, 3937, 5476, 29927, 4067, 3064	772	569	7276	0.894452	1	0.999986	100
GOTERM_BP_FAT	GO:0015031~protein transport	53	5.22682	0.890295	3725, 9382, 10066, 2054, 2149, 22872, 7124, 8677, 84572, 8924, 57728, 10959, 10652, 29916, 8775, 2247, 64393, 10300, 3108, 23649, 10960, 9818, 23265, 5830, 9702, 738, 160, 25839, 9961, 4792, 11337, 5594, 6804, 4734, 9363, 23423, 10469, 8906, 6748, 5111, 9670, 51517, 10802, 83734, 10254, 158056, 55176, 9181, 3937, 5476, 29927, 4067, 3064	772	567	7276	0.880984	1	0.999995	100
SP_PIR_KEYWORDS	protein transport	29	2.85996	0.987063	10066, 9382, 22872, 8677, 10959, 10652, 29916, 8775, 64393, 23423, 10469, 8906, 9670, 10802, 83734, 10254, 10960, 9818, 158056, 23265, 55176, 409, 5830, 738, 160, 25839, 9961, 11337, 29927	995	388	9626	0.723084	1	0.99999	100
Annotation Cluster 197	Enrichment Score: 0.30218877868609834
Category	Term	Count	%	PValue	Genes	List Total	Pop Hits	Pop Total	Fold Enrichment	Bonferroni	Benjamini	FDR
GOTERM_MF_FAT	GO:0003887~DNA-directed DNA polymerase activity	5	0.493097	0.244741	5428, 10514, 11201, 23649, 5425	723	24	6823	1.96606	1	0.991095	98.8314
GOTERM_MF_FAT	GO:0034061~DNA polymerase activity	5	0.493097	0.318593	5428, 10514, 11201, 23649, 5425	723	27	6823	1.74761	1	0.9951	99.7713
SP_PIR_KEYWORDS	dna replication	9	0.887574	0.485457	5428, 56897, 81620, 11201, 23649, 5425, 63922, 5111, 51550	995	73	9626	1.19273	1	0.947115	99.9939
SP_PIR_KEYWORDS	dna-directed dna polymerase	3	0.295858	0.598316	5428, 11201, 5425	995	19	9626	1.52753	1	0.975491	99.9998
GOTERM_MF_FAT	GO:0016779~nucleotidyltransferase activity	9	0.887574	0.771626	5428, 5434, 10514, 64425, 11201, 23649, 5425, 661, 91373	723	92	6823	0.923191	1	0.999939	100
SP_PIR_KEYWORDS	nucleotidyltransferase	5	0.493097	0.879906	5428, 5434, 11201, 5425, 91373	995	60	9626	0.806198	1	0.998567	100
Annotation Cluster 198	Enrichment Score: 0.29959519588203826
Category	Term	Count	%	PValue	Genes	List Total	Pop Hits	Pop Total	Fold Enrichment	Bonferroni	Benjamini	FDR
GOTERM_BP_FAT	GO:0030308~negative regulation of cell growth	8	0.788955	0.328316	9423, 2247, 84687, 1491, 2023, 7161, 1026, 6494	772	53	7276	1.42262	1	0.984651	99.927
GOTERM_BP_FAT	GO:0045926~negative regulation of growth	9	0.887574	0.383284	9423, 2247, 84687, 4221, 1491, 2023, 7161, 1026, 6494	772	65	7276	1.30498	1	0.989189	99.9845
GOTERM_BP_FAT	GO:0045792~negative regulation of cell size	8	0.788955	0.400279	9423, 2247, 84687, 1491, 2023, 7161, 1026, 6494	772	57	7276	1.32279	1	0.990221	99.9907
GOTERM_BP_FAT	GO:0001558~regulation of cell growth	14	1.38067	0.420646	9423, 3489, 3487, 1026, 25841, 8835, 2247, 7423, 84687, 1491, 7161, 2023, 2185, 6494	772	113	7276	1.16768	1	0.991596	99.995
GOTERM_BP_FAT	GO:0032535~regulation of cellular component size	14	1.38067	0.844445	822, 9423, 10493, 1026, 57679, 57180, 2247, 84687, 1491, 7161, 2023, 2185, 51474, 6494	772	154	7276	0.856806	1	0.999974	100
GOTERM_BP_FAT	GO:0008361~regulation of cell size	10	0.986193	0.89077	9423, 2247, 84687, 1491, 2023, 2185, 7161, 10493, 1026, 6494	772	118	7276	0.798718	1	0.999995	100
Annotation Cluster 199	Enrichment Score: 0.2985330228638692
Category	Term	Count	%	PValue	Genes	List Total	Pop Hits	Pop Total	Fold Enrichment	Bonferroni	Benjamini	FDR
GOTERM_BP_FAT	GO:0001890~placenta development	6	0.591716	0.267992	1051, 6692, 7421, 54583, 5467, 100	772	33	7276	1.71361	1	0.974824	99.6525
GOTERM_BP_FAT	GO:0001892~embryonic placenta development	3	0.295858	0.517678	1051, 6692, 54583	772	16	7276	1.76716	1	0.996568	99.9998
GOTERM_BP_FAT	GO:0048568~embryonic organ development	6	0.591716	0.916683	1051, 6692, 7422, 54583, 4221, 100	772	76	7276	0.744069	1	0.999998	100
Annotation Cluster 200	Enrichment Score: 0.291741646708469
Category	Term	Count	%	PValue	Genes	List Total	Pop Hits	Pop Total	Fold Enrichment	Bonferroni	Benjamini	FDR
INTERPRO	IPR001412:Aminoacyl-tRNA synthetase, class I, conserved site	6	0.591716	0.166051	25771, 4063, 51520, 124454, 4141, 51310	914	28	8665	2.03149	1	0.998239	95.022
INTERPRO	IPR014729:Rossmann-like alpha/beta/alpha sandwich fold	6	0.591716	0.203511	2109, 440, 51520, 55191, 124454, 4141	914	30	8665	1.89606	1	0.998873	97.6704
SP_PIR_KEYWORDS	Aminoacyl-tRNA synthetase	6	0.591716	0.355208	79731, 2617, 51520, 124454, 4141, 10667	995	38	9626	1.52753	1	0.920168	99.8353
UP_SEQ_FEATURE	short sequence motif:"KMSKS" region	3	0.295858	0.468154	51520, 124454, 4141	994	15	9620	1.93561	1	1	99.9986
GOTERM_BP_FAT	GO:0006418~tRNA aminoacylation for protein translation	6	0.591716	0.484704	79731, 2617, 51520, 124454, 4141, 10667	772	43	7276	1.3151	1	0.995271	99.9994
GOTERM_BP_FAT	GO:0043038~amino acid activation	6	0.591716	0.484704	79731, 2617, 51520, 124454, 4141, 10667	772	43	7276	1.3151	1	0.995271	99.9994
GOTERM_BP_FAT	GO:0043039~tRNA aminoacylation	6	0.591716	0.484704	79731, 2617, 51520, 124454, 4141, 10667	772	43	7276	1.3151	1	0.995271	99.9994
GOTERM_MF_FAT	GO:0016875~ligase activity, forming carbon-oxygen bonds	6	0.591716	0.525021	79731, 2617, 51520, 124454, 4141, 10667	723	45	6823	1.25828	1	0.999152	99.9993
GOTERM_MF_FAT	GO:0016876~ligase activity, forming aminoacyl-tRNA and related compounds	6	0.591716	0.525021	79731, 2617, 51520, 124454, 4141, 10667	723	45	6823	1.25828	1	0.999152	99.9993
GOTERM_MF_FAT	GO:0004812~aminoacyl-tRNA ligase activity	6	0.591716	0.525021	79731, 2617, 51520, 124454, 4141, 10667	723	45	6823	1.25828	1	0.999152	99.9993
KEGG_PATHWAY	hsa00970:Aminoacyl-tRNA biosynthesis	6	0.591716	0.531106	79731, 2617, 51520, 124454, 4141, 10667	349	39	2837	1.25061	1	0.932671	99.9904
UP_SEQ_FEATURE	short sequence motif:"HIGH" region	3	0.295858	0.536251	51520, 124454, 4141	994	17	9620	1.70789	1	1	99.9999
INTERPRO	IPR006195:Aminoacyl-tRNA synthetase, class II, conserved region	3	0.295858	0.547934	79731, 2617, 10667	914	17	8665	1.673	1	0.999984	99.9998
GOTERM_BP_FAT	GO:0006399~tRNA metabolic process	10	0.986193	0.804907	79897, 10248, 79731, 2617, 51520, 60528, 81605, 124454, 4141, 10667	772	106	7276	0.889139	1	0.999936	100
SP_PIR_KEYWORDS	protein biosynthesis	9	0.887574	0.965265	1981, 79731, 2617, 51520, 8666, 124454, 4141, 10667, 6187	995	130	9626	0.669764	1	0.999916	100
GOTERM_BP_FAT	GO:0006412~translation	16	1.57791	0.987095	26156, 79731, 2617, 51520, 51116, 8761, 8666, 6187, 29904, 1981, 6199, 1801, 1725, 124454, 4141, 10667	772	228	7276	0.661394	1	1	100
GOTERM_BP_FAT	GO:0034660~ncRNA metabolic process	12	1.18343	0.990152	79897, 10248, 79731, 2617, 51520, 60528, 81605, 23481, 92856, 124454, 4141, 10667	772	184	7276	0.614665	1	1	100
Annotation Cluster 201	Enrichment Score: 0.29163396202866493
Category	Term	Count	%	PValue	Genes	List Total	Pop Hits	Pop Total	Fold Enrichment	Bonferroni	Benjamini	FDR
UP_SEQ_FEATURE	domain:HECT	4	0.394477	0.428866	79654, 4734, 8925, 8924	994	23	9620	1.68314	1	1	99.9952
INTERPRO	IPR000569:HECT	4	0.394477	0.442582	79654, 4734, 8925, 8924	914	23	8665	1.64875	1	0.999947	99.9936
SMART	SM00119:HECTc	4	0.394477	0.475081	79654, 4734, 8925, 8924	520	23	4697	1.5709	1	0.987904	99.9795
UP_SEQ_FEATURE	active site:Glycyl thioester intermediate	6	0.591716	0.755755	997, 79654, 63893, 4734, 8925, 8924	994	60	9620	0.967807	1	1	100
Annotation Cluster 202	Enrichment Score: 0.2872717186775272
Category	Term	Count	%	PValue	Genes	List Total	Pop Hits	Pop Total	Fold Enrichment	Bonferroni	Benjamini	FDR
UP_SEQ_FEATURE	domain:Cytochrome b5 heme-binding	3	0.295858	0.355832	51167, 8924, 9415	994	12	9620	2.41952	1	1	99.9593
INTERPRO	IPR001199:Cytochrome b5	3	0.295858	0.365652	51167, 8924, 9415	914	12	8665	2.37008	1	0.999832	99.9458
SP_PIR_KEYWORDS	heme	7	0.690335	0.394933	29785, 3049, 51167, 875, 11068, 220002, 9415	995	49	9626	1.38205	1	0.927277	99.9349
GOTERM_MF_FAT	GO:0046906~tetrapyrrole binding	7	0.690335	0.437812	29785, 3049, 51167, 875, 25974, 8924, 9415	723	50	6823	1.32119	1	0.99826	99.9892
INTERPRO	IPR018506:Cytochrome b5, heme-binding site	3	0.295858	0.442803	51167, 8924, 9415	914	14	8665	2.03149	1	0.999941	99.9936
GOTERM_MF_FAT	GO:0020037~heme binding	6	0.591716	0.525021	29785, 3049, 51167, 875, 8924, 9415	723	45	6823	1.25828	1	0.999152	99.9993
UP_SEQ_FEATURE	metal ion-binding site:Iron (heme axial ligand)	5	0.493097	0.582811	29785, 51167, 875, 11068, 220002	994	39	9620	1.24078	1	1	100
SP_PIR_KEYWORDS	metalloprotein	5	0.493097	0.744685	29785, 3049, 2495, 100, 9415	995	48	9626	1.00775	1	0.992333	100
SP_PIR_KEYWORDS	iron	14	1.38067	0.762811	29785, 3049, 51750, 54583, 220002, 9415, 51312, 4913, 6319, 51167, 2495, 11068, 875, 64175	995	147	9626	0.921369	1	0.993292	100
GOTERM_MF_FAT	GO:0005506~iron ion binding	15	1.47929	0.774201	29785, 3049, 51750, 54583, 220002, 8924, 9415, 51312, 4913, 6319, 51167, 2495, 875, 11068, 64175	723	155	6823	0.913265	1	0.99994	100
Annotation Cluster 203	Enrichment Score: 0.2865828445587337
Category	Term	Count	%	PValue	Genes	List Total	Pop Hits	Pop Total	Fold Enrichment	Bonferroni	Benjamini	FDR
PIR_SUPERFAMILY	PIRSF000939:MAPK_Ptase	3	0.295858	0.120878	1843, 1844, 1849	391	6	3772	4.82353	1	1	83.8179
PIR_SUPERFAMILY	PIRSF000939:dual specificity protein phosphatase (MAP kinase phosphatase)	3	0.295858	0.120878	1843, 1844, 1849	391	6	3772	4.82353	1	1	83.8179
INTERPRO	IPR014393:Dual specificity protein phosphatase (MAP kinase phosphatase)	3	0.295858	0.124926	1843, 1844, 1849	914	6	8665	4.74015	1	0.998288	88.973
INTERPRO	IPR008343:MAP kinase phosphatase	3	0.295858	0.202956	1843, 1844, 1849	914	8	8665	3.55511	1	0.999004	97.6434
GOTERM_MF_FAT	GO:0033549~MAP kinase phosphatase activity	3	0.295858	0.286489	1843, 1844, 1849	723	10	6823	2.83112	1	0.993391	99.5255
GOTERM_MF_FAT	GO:0017017~MAP kinase tyrosine/serine/threonine phosphatase activity	3	0.295858	0.286489	1843, 1844, 1849	723	10	6823	2.83112	1	0.993391	99.5255
INTERPRO	IPR001763:Rhodanese-like	4	0.394477	0.293405	1843, 1844, 4357, 1849	914	18	8665	2.10673	1	0.999525	99.6779
SMART	SM00450:RHOD	4	0.394477	0.319768	1843, 1844, 4357, 1849	520	18	4697	2.00726	1	0.970379	99.3767
UP_SEQ_FEATURE	domain:Rhodanese	3	0.295858	0.502958	1843, 1844, 1849	994	16	9620	1.81464	1	1	99.9996
SMART	SM00195:DSPc	3	0.295858	0.541499	1843, 1844, 1849	520	16	4697	1.69363	1	0.993049	99.9966
GOTERM_MF_FAT	GO:0008138~protein tyrosine/serine/threonine phosphatase activity	4	0.394477	0.581127	1843, 1844, 6305, 1849	723	28	6823	1.34815	1	0.999448	99.9999
INTERPRO	IPR000340:Protein-tyrosine phosphatase, dual specificity	3	0.295858	0.690327	1843, 1844, 1849	914	22	8665	1.29277	1	0.999999	100
INTERPRO	IPR000340:Dual specificity phosphatase, catalytic domain	3	0.295858	0.735989	1843, 1844, 1849	914	24	8665	1.18504	1	1	100
UP_SEQ_FEATURE	domain:Tyrosine-protein phosphatase	3	0.295858	0.868713	1843, 1844, 1849	994	33	9620	0.879824	1	1	100
GOTERM_MF_FAT	GO:0016791~phosphatase activity	13	1.28205	0.907078	2053, 5723, 5210, 1843, 1844, 11284, 57026, 29085, 5209, 6305, 1849, 53, 8867	723	155	6823	0.791496	1	0.999997	100
GOTERM_BP_FAT	GO:0016311~dephosphorylation	7	0.690335	0.930592	1843, 11284, 1844, 29085, 6305, 8867, 1849	772	91	7276	0.72499	1	0.999999	100
UP_SEQ_FEATURE	active site:Phosphocysteine intermediate	3	0.295858	0.945427	1843, 1844, 1849	994	43	9620	0.675214	1	1	100
INTERPRO	IPR000387:Protein-tyrosine phosphatase	3	0.295858	0.949864	1843, 1844, 1849	914	43	8665	0.661417	1	1	100
INTERPRO	IPR000387:Dual-specific/protein-tyrosine phosphatase, conserved region	3	0.295858	0.954296	1843, 1844, 1849	914	44	8665	0.646385	1	1	100
INTERPRO	IPR016130:Protein-tyrosine phosphatase, active site	3	0.295858	0.968554	1843, 1844, 1849	914	48	8665	0.592519	1	1	100
GOTERM_MF_FAT	GO:0004721~phosphoprotein phosphatase activity	6	0.591716	0.983811	1843, 1844, 29085, 6305, 53, 1849	723	99	6823	0.571944	1	1	100
GOTERM_MF_FAT	GO:0004725~protein tyrosine phosphatase activity	3	0.295858	0.984294	1843, 1844, 1849	723	55	6823	0.514749	1	1	100
GOTERM_BP_FAT	GO:0006470~protein amino acid dephosphorylation	4	0.394477	0.989304	1843, 1844, 6305, 1849	772	75	7276	0.50266	1	1	100
SP_PIR_KEYWORDS	protein phosphatase	4	0.394477	0.990091	1843, 1844, 29085, 1849	995	78	9626	0.496122	1	0.999994	100
Annotation Cluster 204	Enrichment Score: 0.2847832321171405
Category	Term	Count	%	PValue	Genes	List Total	Pop Hits	Pop Total	Fold Enrichment	Bonferroni	Benjamini	FDR
GOTERM_CC_FAT	GO:0044420~extracellular matrix part	8	0.788955	0.18369	9423, 7422, 4811, 1298, 89932, 255631, 80781, 667	691	44	6466	1.70136	1	0.912015	94.581
GOTERM_CC_FAT	GO:0005581~collagen	3	0.295858	0.486424	1298, 255631, 80781	691	15	6466	1.87149	1	0.973625	99.993
GOTERM_MF_FAT	GO:0005201~extracellular matrix structural constituent	4	0.394477	0.555686	1298, 633, 255631, 80781	723	27	6823	1.39808	1	0.999325	99.9997
INTERPRO	IPR008160:Collagen triple helix repeat	3	0.295858	0.853066	1298, 255631, 80781	914	31	8665	0.917449	1	1	100
SP_PIR_KEYWORDS	collagen	3	0.295858	0.889549	1298, 255631, 80781	995	35	9626	0.829232	1	0.998851	100
Annotation Cluster 205	Enrichment Score: 0.28463520908840856
Category	Term	Count	%	PValue	Genes	List Total	Pop Hits	Pop Total	Fold Enrichment	Bonferroni	Benjamini	FDR
SP_PIR_KEYWORDS	chloride channel	3	0.295858	0.356014	1185, 54102, 94015	995	12	9626	2.41859	1	0.918642	99.8383
SP_PIR_KEYWORDS	chloride	4	0.394477	0.371139	861, 1185, 54102, 94015	995	21	9626	1.84274	1	0.923086	99.8857
GOTERM_MF_FAT	GO:0031404~chloride ion binding	4	0.394477	0.386445	861, 1185, 54102, 94015	723	21	6823	1.79754	1	0.99725	99.9566
GOTERM_MF_FAT	GO:0043168~anion binding	4	0.394477	0.629155	861, 1185, 54102, 94015	723	30	6823	1.25828	1	0.999552	100
GOTERM_MF_FAT	GO:0005254~chloride channel activity	3	0.295858	0.64087	1185, 54102, 94015	723	20	6823	1.41556	1	0.999607	100
GOTERM_MF_FAT	GO:0008509~anion transmembrane transporter activity	6	0.591716	0.689939	10057, 1185, 6510, 54102, 94015, 6574	723	54	6823	1.04856	1	0.999775	100
GOTERM_MF_FAT	GO:0005253~anion channel activity	3	0.295858	0.716348	1185, 54102, 94015	723	23	6823	1.23092	1	0.999839	100
Annotation Cluster 206	Enrichment Score: 0.2748824887929925
Category	Term	Count	%	PValue	Genes	List Total	Pop Hits	Pop Total	Fold Enrichment	Bonferroni	Benjamini	FDR
UP_SEQ_FEATURE	repeat:ANK 1	15	1.47929	0.331966	55139, 10848, 124930, 4851, 27165, 28964, 353322, 25841, 23125, 4792, 57182, 1612, 57763, 81570, 4794	994	118	9620	1.23026	1	0.999999	99.9224
UP_SEQ_FEATURE	repeat:ANK 2	15	1.47929	0.3437	55139, 10848, 124930, 4851, 27165, 28964, 353322, 25841, 23125, 4792, 57182, 1612, 57763, 81570, 4794	994	119	9620	1.21992	1	1	99.9433
SP_PIR_KEYWORDS	ank repeat	15	1.47929	0.367953	55139, 10848, 124930, 4851, 27165, 28964, 353322, 25841, 23125, 4792, 57182, 1612, 57763, 81570, 4794	995	121	9626	1.1993	1	0.922907	99.8769
INTERPRO	IPR002110:Ankyrin	15	1.47929	0.385158	55139, 10848, 124930, 4851, 27165, 28964, 353322, 25841, 23125, 4792, 57182, 1612, 57763, 81570, 4794	914	120	8665	1.18504	1	0.999868	99.9676
SMART	SM00248:ANK	15	1.47929	0.457277	55139, 10848, 124930, 4851, 27165, 28964, 353322, 25841, 23125, 4792, 57182, 1612, 57763, 81570, 4794	520	120	4697	1.12909	1	0.987805	99.9682
UP_SEQ_FEATURE	repeat:ANK 3	11	1.08481	0.617034	353322, 25841, 4851, 23125, 28964, 4792, 1612, 81570, 57763, 57182, 4794	994	102	9620	1.04371	1	1	100
UP_SEQ_FEATURE	repeat:ANK 4	7	0.690335	0.846843	25841, 4851, 4792, 1612, 81570, 57182, 4794	994	80	9620	0.846831	1	1	100
UP_SEQ_FEATURE	repeat:ANK 5	5	0.493097	0.89487	4851, 4792, 1612, 57182, 4794	994	62	9620	0.780489	1	1	100
UP_SEQ_FEATURE	repeat:ANK 6	3	0.295858	0.971187	1612, 57182, 4794	994	50	9620	0.580684	1	1	100
Annotation Cluster 207	Enrichment Score: 0.2729550645087532
[truncated: 860 more rows]

## Sheet: Positive nPI-MEM (DAVID)
DAVID Bioinformatics (http://david.abcc.ncifcrf.gov/) enrichment results
for genes with significant positive nPI-MEM values (as defined by Im et al.)
Annotation Cluster 1	Enrichment Score: 12.872257454278467
Category	Term	Count	%	PValue	Genes	List Total	Pop Hits	Pop Total	Fold Enrichment	Bonferroni	Benjamini	FDR
GOTERM_CC_FAT	GO:0070013~intracellular organelle lumen	268	15.2794	6.15519e-18	4208, 8880, 51574, 79800, 1476, 6774, 55840, 79707, 23515, 90390, 64395, 34, 10482, 51082, 38, 11329, 10618, 63915, 2957, 56916, 10714, 11325, 51562, 56919, 55226, 8732, 3295, 8731, 51567, 3717, 6879, 51096, 30, 10625, 545, 6602, 6601, 4790, 55656, 55215, 54881, 11340, 217, 1073, 92140, 7041, 2976, 22926, 2972, 4090, 6749, 7184, 1845, 811, 813, 3837, 10885, 284695, 51684, 134266, 54487, 25913, 56…	1182	1779	12782	1.62907	3.60694e-15	3.60694e-15	9.06137e-15
GOTERM_CC_FAT	GO:0031974~membrane-enclosed lumen	275	15.6784	1.8811e-17	4208, 8880, 51574, 79800, 1476, 6774, 55840, 79707, 23515, 90390, 3479, 64395, 34, 10482, 51082, 38, 11329, 10618, 63915, 2957, 56916, 10714, 11325, 204, 51562, 56919, 55226, 8732, 3295, 8731, 51567, 3717, 6879, 51096, 30, 10625, 545, 6602, 6601, 4790, 55656, 55215, 54881, 11340, 217, 1073, 92140, 7041, 2976, 22926, 2972, 4090, 6749, 7184, 1845, 811, 813, 3837, 10885, 284695, 51684, 134266, 54487…	1182	1856	12782	1.60227	1.10232e-14	5.51161e-15	2.76926e-14
GOTERM_CC_FAT	GO:0043233~organelle lumen	269	15.3364	1.7756e-16	4208, 8880, 51574, 79800, 1476, 6774, 55840, 79707, 23515, 90390, 3479, 64395, 34, 10482, 51082, 38, 11329, 10618, 63915, 2957, 56916, 10714, 11325, 51562, 56919, 55226, 8732, 3295, 8731, 51567, 3717, 6879, 51096, 30, 10625, 545, 6602, 6601, 4790, 55656, 55215, 54881, 11340, 217, 1073, 92140, 7041, 2976, 22926, 2972, 4090, 6749, 7184, 1845, 811, 813, 3837, 10885, 284695, 51684, 134266, 54487, 259…	1182	1820	12782	1.59831	1.30118e-13	4.34097e-14	3.21965e-13
GOTERM_CC_FAT	GO:0031981~nuclear lumen	216	12.3147	1.67839e-13	4208, 8880, 51574, 79800, 1476, 6774, 79707, 55840, 23515, 90390, 64395, 10482, 51082, 11329, 10618, 2957, 56916, 10714, 11325, 51562, 55226, 56919, 8732, 8731, 51567, 3717, 6879, 51096, 10625, 545, 6602, 6601, 4790, 55656, 55215, 54881, 11340, 1073, 92140, 7041, 2976, 22926, 2972, 4090, 6749, 1845, 3837, 10885, 284695, 51684, 54487, 25913, 56902, 9188, 2967, 56904, 63967, 51538, 840, 5917, 7456,…	1182	1450	12782	1.61089	9.83693e-11	2.45923e-11	2.47125e-10
GOTERM_CC_FAT	GO:0005730~nucleolus	115	6.55644	6.70384e-10	8880, 5437, 26168, 9349, 1476, 79800, 2091, 6774, 112942, 3148, 79707, 22974, 51082, 10618, 10923, 56916, 2957, 9444, 51562, 55226, 56919, 6294, 4193, 79697, 22985, 6879, 51096, 6602, 6601, 23064, 4691, 54881, 11340, 117246, 51203, 57050, 7415, 84128, 9575, 9221, 92140, 5822, 9219, 6949, 10940, 4809, 8568, 10181, 10885, 51684, 6675, 54487, 27309, 6672, 56902, 55015, 9188, 55014, 10124, 114034, 56…	1182	698	12782	1.78166	3.92845e-07	7.8569e-08	9.86907e-07
GOTERM_CC_FAT	GO:0005654~nucleoplasm	123	7.01254	2.52488e-06	4208, 5437, 26168, 51574, 79800, 3148, 55840, 23515, 90390, 27332, 10482, 1390, 51082, 11329, 10923, 2957, 10714, 11325, 4686, 8732, 23451, 4193, 8731, 51567, 8932, 79697, 6879, 10625, 545, 6602, 6601, 9439, 23064, 4790, 4691, 55656, 55215, 5557, 2072, 9575, 2976, 9775, 9219, 2972, 22926, 4090, 58517, 6749, 10112, 1845, 1642, 890, 3837, 79577, 129685, 995, 51319, 6672, 25913, 5431, 898, 2967, 114…	1182	882	12782	1.50806	0.00147849	0.000134498	0.00371694
Annotation Cluster 2	Enrichment Score: 10.320379591688123
Category	Term	Count	%	PValue	Genes	List Total	Pop Hits	Pop Total	Fold Enrichment	Bonferroni	Benjamini	FDR
SP_PIR_KEYWORDS	cell cycle	92	5.24515	3.26259e-13	63967, 55749, 147841, 64151, 29127, 7027, 7844, 51530, 4752, 983, 1389, 10615, 10197, 7803, 701, 5885, 259266, 8872, 8493, 4292, 25936, 5925, 632, 9918, 9874, 9821, 23741, 11004, 25836, 91768, 84897, 5501, 4751, 23607, 5597, 9055, 55320, 4085, 11044, 10051, 55215, 23637, 8556, 51652, 4683, 23397, 51203, 116840, 6790, 1032, 3070, 127829, 1033, 55165, 23157, 6683, 1649, 83461, 55355, 10735, 85444, …	1721	461	19235	2.23048	1.97082e-10	4.92705e-11	4.82347e-10
GOTERM_BP_FAT	GO:0007049~cell cycle	137	7.81072	1.78461e-12	55749, 29127, 9861, 22974, 5536, 1389, 10615, 7803, 8872, 8493, 56992, 4292, 4193, 9918, 55193, 9874, 1982, 11004, 25836, 84897, 91768, 545, 9055, 55215, 23637, 8556, 23397, 51203, 9221, 55165, 6683, 1649, 83461, 51512, 58480, 85444, 9770, 10735, 811, 84722, 890, 55872, 699, 79577, 2305, 3835, 1062, 151648, 9232, 60561, 995, 9039, 83540, 5810, 898, 8558, 63967, 147841, 64151, 7027, 7844, 51530, 4…	1307	776	13528	1.82733	6.21388e-09	6.21388e-09	3.26674e-09
GOTERM_BP_FAT	GO:0000278~mitotic cell cycle	81	4.61802	2.62043e-12	147841, 64151, 51530, 9861, 4752, 22974, 5536, 983, 10615, 10197, 701, 5885, 259266, 8872, 8493, 56992, 5708, 5707, 5604, 5705, 25936, 2672, 4193, 5925, 5692, 632, 9918, 55193, 11004, 25836, 8453, 8452, 4751, 23607, 9055, 55320, 4085, 11044, 10051, 5717, 23397, 51203, 9221, 6790, 5716, 1032, 3070, 1033, 55165, 83461, 51512, 7272, 58480, 10735, 85444, 22897, 55143, 8089, 10982, 55872, 890, 11065, …	1307	370	13528	2.2659	9.12444e-09	4.56222e-09	4.79687e-09
SP_PIR_KEYWORDS	cell division	62	3.53478	3.10166e-12	147841, 64151, 29127, 7844, 51530, 4752, 983, 10615, 701, 5885, 259266, 8872, 25936, 632, 9918, 11004, 91768, 5501, 4751, 23607, 9055, 55320, 4085, 11044, 10051, 51652, 8556, 23397, 51203, 116840, 127829, 3070, 55165, 23157, 6683, 83461, 10735, 85444, 22897, 55143, 10982, 890, 11065, 699, 1731, 1017, 1062, 151648, 11113, 54443, 9232, 3981, 9134, 995, 91754, 10459, 83540, 905, 56288, 81929, 898, 8…	1721	264	19235	2.62482	1.87338e-09	2.67626e-10	4.58504e-09
GOTERM_BP_FAT	GO:0007067~mitosis	57	3.24971	6.85055e-12	147841, 64151, 51530, 4752, 22974, 5536, 983, 10615, 701, 5885, 259266, 56992, 5604, 25936, 632, 9918, 55193, 11004, 25836, 4751, 23607, 55320, 4085, 11044, 10051, 23397, 51203, 9221, 6790, 3070, 55165, 83461, 10735, 85444, 22897, 55143, 8089, 10982, 890, 11065, 55872, 699, 81930, 1017, 3835, 27436, 1062, 151648, 11113, 54443, 9232, 995, 91754, 10459, 83540, 81929, 901	1307	220	13528	2.6817	2.38535e-08	7.95117e-09	1.25402e-08
GOTERM_BP_FAT	GO:0000280~nuclear division	57	3.24971	6.85055e-12	147841, 64151, 51530, 4752, 22974, 5536, 983, 10615, 701, 5885, 259266, 56992, 5604, 25936, 632, 9918, 55193, 11004, 25836, 4751, 23607, 55320, 4085, 11044, 10051, 23397, 51203, 9221, 6790, 3070, 55165, 83461, 10735, 85444, 22897, 55143, 8089, 10982, 890, 11065, 55872, 699, 81930, 1017, 3835, 27436, 1062, 151648, 11113, 54443, 9232, 995, 91754, 10459, 83540, 81929, 901	1307	220	13528	2.6817	2.38535e-08	7.95117e-09	1.25402e-08
GOTERM_BP_FAT	GO:0048285~organelle fission	58	3.30673	1.1819e-11	147841, 64151, 51530, 4752, 22974, 5536, 983, 10615, 701, 5885, 259266, 56992, 5604, 25936, 632, 9918, 55193, 11004, 25836, 4751, 23607, 55320, 4085, 11044, 10051, 23397, 51203, 9221, 6790, 3070, 8799, 55165, 83461, 10735, 85444, 22897, 55143, 8089, 10982, 890, 11065, 55872, 699, 81930, 1017, 3835, 27436, 1062, 151648, 11113, 54443, 9232, 995, 91754, 10459, 83540, 81929, 901	1307	229	13528	2.6215	4.11537e-08	1.02884e-08	2.16352e-08
GOTERM_BP_FAT	GO:0000087~M phase of mitotic cell cycle	57	3.24971	1.48767e-11	147841, 64151, 51530, 4752, 22974, 5536, 983, 10615, 701, 5885, 259266, 56992, 5604, 25936, 632, 9918, 55193, 11004, 25836, 4751, 23607, 55320, 4085, 11044, 10051, 23397, 51203, 9221, 6790, 3070, 55165, 83461, 10735, 85444, 22897, 55143, 8089, 10982, 890, 11065, 55872, 699, 81930, 1017, 3835, 27436, 1062, 151648, 11113, 54443, 9232, 995, 91754, 10459, 83540, 81929, 901	1307	224	13528	2.63381	5.18005e-08	1.03601e-08	2.72324e-08
GOTERM_BP_FAT	GO:0022402~cell cycle process	102	5.81528	5.13651e-10	29127, 9861, 22974, 5536, 10615, 8872, 56992, 8493, 4292, 4193, 9918, 55193, 1982, 11004, 25836, 84897, 9055, 23397, 51203, 9221, 55165, 1649, 83461, 51512, 58480, 10735, 85444, 811, 55872, 890, 699, 3835, 1062, 151648, 9232, 995, 83540, 5810, 898, 8558, 147841, 64151, 51530, 4752, 983, 10197, 701, 5885, 259266, 3593, 4361, 5708, 5604, 5707, 5705, 25936, 2672, 5925, 5692, 632, 5608, 94241, 57325,…	1307	565	13528	1.86857	1.78853e-06	2.98089e-07	9.40261e-07
SP_PIR_KEYWORDS	mitosis	45	2.56556	8.5755e-10	147841, 64151, 23397, 51203, 51530, 4752, 983, 3070, 127829, 55165, 10615, 83461, 701, 5885, 10735, 85444, 22897, 259266, 55143, 10982, 11065, 890, 699, 1017, 25936, 632, 1062, 9918, 151648, 11113, 54443, 9232, 11004, 995, 91754, 83540, 10459, 4751, 23607, 81929, 4085, 55320, 11044, 10051, 901	1721	183	19235	2.74835	5.1796e-07	5.1796e-08	1.26769e-06
GOTERM_BP_FAT	GO:0051301~cell division	63	3.59179	2.58909e-09	147841, 64151, 29127, 7844, 51530, 4752, 983, 10615, 701, 5885, 259266, 8872, 25936, 5925, 632, 9918, 5921, 91768, 5501, 4751, 23607, 9055, 55320, 4085, 11044, 10051, 51652, 8556, 23397, 51203, 116840, 3070, 55165, 23157, 6683, 83461, 10735, 85444, 22897, 55143, 10982, 890, 11065, 699, 1731, 1017, 1062, 151648, 11113, 54443, 9232, 3981, 5291, 9134, 995, 91754, 10459, 83540, 905, 56288, 81929, 898…	1307	295	13528	2.21043	9.01518e-06	1.28789e-06	4.73946e-06
GOTERM_BP_FAT	GO:0022403~cell cycle phase	78	4.44698	1.084e-08	147841, 64151, 51530, 4752, 22974, 5536, 983, 10615, 701, 5885, 259266, 8872, 8493, 56992, 4361, 4292, 5604, 25936, 2672, 4193, 5925, 632, 9918, 55193, 11004, 25836, 8453, 8452, 4751, 23607, 9055, 55320, 4085, 11044, 10051, 23397, 4683, 51203, 9221, 6790, 1032, 3070, 1033, 55165, 84057, 83461, 51512, 7272, 58480, 10735, 85444, 22897, 55143, 8089, 10982, 55872, 890, 11065, 699, 81930, 1017, 3835, …	1307	414	13528	1.95008	3.77443e-05	4.71812e-06	1.98432e-05
GOTERM_BP_FAT	GO:0000279~M phase	66	3.76283	1.41693e-08	147841, 64151, 51530, 4752, 22974, 5536, 983, 10615, 701, 5885, 259266, 56992, 4361, 4292, 5604, 25936, 5925, 632, 9918, 55193, 11004, 25836, 4751, 23607, 9055, 55320, 4085, 11044, 10051, 23397, 4683, 51203, 9221, 6790, 3070, 55165, 84057, 83461, 7272, 10735, 85444, 22897, 55143, 8089, 10982, 890, 11065, 55872, 699, 81930, 1017, 3835, 27436, 1062, 151648, 11113, 54443, 9232, 995, 91754, 10459, 83…	1307	329	13528	2.07638	4.93364e-05	5.48195e-06	2.59376e-05
Annotation Cluster 3	Enrichment Score: 9.747125385431172
Category	Term	Count	%	PValue	Genes	List Total	Pop Hits	Pop Total	Fold Enrichment	Bonferroni	Benjamini	FDR
SP_PIR_KEYWORDS	atp-binding	196	11.1745	8.84492e-13	5230, 8886, 57205, 60625, 157, 156, 11329, 1974, 8737, 56916, 11325, 256356, 4217, 204, 1184, 84284, 55226, 56919, 2321, 3717, 9874, 10096, 92797, 545, 374868, 440275, 1456, 7326, 16, 6890, 7184, 83732, 55872, 79837, 3835, 1062, 7319, 6897, 523, 908, 10606, 9188, 64895, 83931, 253430, 5917, 6596, 55278, 4752, 983, 10588, 8833, 55500, 701, 439, 63979, 10054, 5606, 30849, 5604, 27032, 5705, 9061, 5…	1721	1326	19235	1.65205	5.34247e-10	1.06849e-10	1.30755e-09
GOTERM_MF_FAT	GO:0030554~adenyl nucleotide binding	232	13.2269	2.76729e-12	5230, 8886, 23515, 57205, 34, 60625, 157, 156, 11329, 1974, 8737, 56916, 11325, 256356, 4217, 204, 1184, 84284, 55226, 56919, 2321, 3717, 9874, 8310, 10096, 92797, 545, 374868, 440275, 1456, 7326, 16, 6890, 7184, 83732, 55872, 79837, 3835, 1062, 55106, 7319, 6897, 523, 7052, 134266, 908, 10606, 9188, 64895, 83931, 253430, 5917, 2110, 6596, 55278, 4752, 983, 10588, 8833, 55500, 701, 3109, 29959, 5…	1242	1577	12983	1.53784	3.36232e-09	3.36232e-09	4.48079e-09
GOTERM_MF_FAT	GO:0001882~nucleoside binding	236	13.455	2.7685e-12	5230, 8886, 23515, 57205, 34, 60625, 157, 156, 11329, 1974, 8737, 56916, 11325, 256356, 4217, 204, 1184, 84284, 55226, 56919, 2321, 3717, 9874, 8310, 10096, 92797, 545, 374868, 440275, 1456, 7326, 16, 6890, 7184, 83732, 55872, 79837, 3835, 1062, 55106, 7319, 6897, 523, 7052, 134266, 908, 10606, 9188, 64895, 83931, 253430, 5917, 2110, 6596, 55278, 4752, 983, 10588, 8833, 84172, 55500, 29959, 701, …	1242	1612	12983	1.53038	3.36367e-09	1.68183e-09	4.48259e-09
GOTERM_MF_FAT	GO:0001883~purine nucleoside binding	233	13.2839	7.44945e-12	5230, 8886, 23515, 57205, 34, 60625, 157, 156, 11329, 1974, 8737, 56916, 11325, 256356, 4217, 204, 1184, 84284, 55226, 56919, 2321, 3717, 9874, 8310, 10096, 92797, 545, 374868, 440275, 1456, 7326, 16, 6890, 7184, 83732, 55872, 79837, 3835, 1062, 55106, 7319, 6897, 523, 7052, 134266, 908, 10606, 9188, 64895, 83931, 253430, 5917, 2110, 6596, 55278, 4752, 983, 10588, 8833, 55500, 701, 3109, 29959, 5…	1242	1601	12983	1.52131	9.05112e-09	3.01704e-09	1.2062e-08
GOTERM_MF_FAT	GO:0000166~nucleotide binding	305	17.3888	8.12496e-12	51574, 139818, 5230, 8886, 23515, 140890, 57205, 60625, 34, 157, 156, 10482, 55647, 11329, 1974, 8737, 56916, 11325, 256356, 4217, 79811, 204, 1184, 84284, 56919, 55226, 8732, 2321, 9874, 3717, 8310, 129831, 7072, 10096, 92797, 545, 85476, 374868, 115024, 440275, 1456, 23530, 7326, 16, 6890, 7184, 58480, 23112, 83732, 9991, 55872, 79837, 3835, 1062, 55106, 7319, 6897, 523, 134266, 7052, 10495, 90…	1242	2245	12983	1.42016	9.87181e-09	2.46795e-09	1.31556e-08
GOTERM_MF_FAT	GO:0032559~adenyl ribonucleotide binding	220	12.5428	1.32263e-11	5230, 8886, 23515, 57205, 60625, 157, 156, 11329, 1974, 8737, 56916, 11325, 256356, 4217, 204, 1184, 84284, 55226, 56919, 2321, 3717, 9874, 10096, 92797, 545, 374868, 440275, 1456, 7326, 16, 6890, 7184, 83732, 55872, 79837, 3835, 1062, 55106, 7319, 6897, 7052, 523, 908, 10606, 9188, 64895, 83931, 253430, 5917, 6596, 55278, 4752, 983, 10588, 8833, 55500, 701, 3109, 29959, 439, 63979, 10054, 55915,…	1242	1497	12983	1.53622	1.607e-08	3.21399e-09	2.14156e-08
GOTERM_MF_FAT	GO:0005524~ATP binding	217	12.3717	2.00852e-11	5230, 8886, 23515, 57205, 60625, 157, 156, 11329, 1974, 8737, 56916, 11325, 256356, 4217, 204, 1184, 84284, 55226, 56919, 2321, 3717, 9874, 10096, 92797, 545, 374868, 440275, 1456, 7326, 16, 6890, 7184, 83732, 55872, 79837, 3835, 1062, 55106, 7319, 6897, 7052, 523, 908, 10606, 9188, 64895, 83931, 253430, 5917, 6596, 55278, 4752, 983, 10588, 8833, 55500, 701, 3109, 29959, 439, 63979, 10054, 55915,…	1242	1477	12983	1.53579	2.44036e-08	4.06727e-09	3.25214e-08
SP_PIR_KEYWORDS	nucleotide-binding	229	13.0559	4.69633e-11	5230, 8886, 57205, 60625, 157, 156, 55647, 11329, 1974, 8737, 56916, 11325, 256356, 4217, 204, 1184, 84284, 55226, 56919, 8732, 2321, 3717, 9874, 10096, 92797, 545, 85476, 374868, 115024, 440275, 1456, 7326, 16, 6890, 7184, 58480, 83732, 55872, 79837, 3835, 1062, 7319, 6897, 523, 908, 10606, 9188, 64895, 83931, 253430, 5917, 6596, 55278, 5911, 4752, 983, 10588, 8833, 55500, 701, 439, 63979, 10054…	1721	1686	19235	1.51806	2.83658e-08	3.15175e-09	6.94242e-08
GOTERM_MF_FAT	GO:0017076~purine nucleotide binding	262	14.9373	2.4834e-10	139818, 5230, 8886, 23515, 57205, 60625, 34, 157, 156, 55647, 11329, 1974, 8737, 56916, 11325, 256356, 4217, 204, 1184, 84284, 56919, 55226, 8732, 2321, 3717, 9874, 8310, 10096, 92797, 545, 85476, 374868, 440275, 1456, 7326, 16, 6890, 7184, 58480, 83732, 55872, 79837, 3835, 1062, 55106, 7319, 6897, 523, 7052, 134266, 908, 10606, 9188, 64895, 83931, 5917, 253430, 2110, 6596, 55278, 5911, 4752, 983…	1242	1918	12983	1.42793	3.01733e-07	4.31047e-08	4.02104e-07
UP_SEQ_FEATURE	nucleotide phosphate-binding region:ATP	145	8.26682	4.66062e-10	7294, 5230, 5165, 8886, 9344, 1106, 254394, 57205, 9557, 60625, 157, 156, 9928, 6416, 11329, 1974, 8737, 56916, 11325, 256356, 23303, 4217, 8491, 204, 56992, 1184, 84284, 55226, 56919, 53944, 2321, 64127, 9874, 3717, 414328, 10000, 11004, 23064, 440275, 1456, 83752, 170506, 6301, 7415, 22858, 6890, 57696, 23195, 6687, 11035, 9775, 6683, 5965, 10112, 10114, 57551, 3799, 695, 57143, 55872, 699, 100…	1719	962	19113	1.67589	1.79154e-06	5.97181e-07	8.62389e-07
GOTERM_MF_FAT	GO:0032553~ribonucleotide binding	250	14.2531	1.09088e-09	139818, 5230, 8886, 23515, 57205, 60625, 157, 156, 55647, 11329, 1974, 8737, 56916, 11325, 256356, 4217, 204, 1184, 84284, 56919, 55226, 8732, 2321, 3717, 9874, 10096, 92797, 545, 85476, 374868, 440275, 1456, 7326, 16, 6890, 7184, 58480, 83732, 55872, 79837, 3835, 1062, 55106, 7319, 6897, 523, 7052, 908, 10606, 9188, 64895, 83931, 5917, 253430, 6596, 55278, 5911, 4752, 983, 10588, 8833, 55500, 29…	1242	1836	12983	1.42338	1.32542e-06	1.47269e-07	1.76632e-06
GOTERM_MF_FAT	GO:0032555~purine ribonucleotide binding	250	14.2531	1.09088e-09	139818, 5230, 8886, 23515, 57205, 60625, 157, 156, 55647, 11329, 1974, 8737, 56916, 11325, 256356, 4217, 204, 1184, 84284, 56919, 55226, 8732, 2321, 3717, 9874, 10096, 92797, 545, 85476, 374868, 440275, 1456, 7326, 16, 6890, 7184, 58480, 83732, 55872, 79837, 3835, 1062, 55106, 7319, 6897, 523, 7052, 908, 10606, 9188, 64895, 83931, 5917, 253430, 6596, 55278, 5911, 4752, 983, 10588, 8833, 55500, 29…	1242	1836	12983	1.42338	1.32542e-06	1.47269e-07	1.76632e-06
SP_PIR_KEYWORDS	kinase	98	5.58723	4.19298e-06	7294, 5165, 5230, 9344, 157, 156, 6416, 11329, 8737, 9043, 256356, 8491, 4217, 204, 53944, 2321, 9917, 3717, 8395, 9874, 414328, 4833, 10000, 4830, 545, 440275, 1456, 5257, 22858, 11035, 92597, 10114, 57551, 83732, 57143, 695, 55872, 699, 10020, 5566, 79837, 5567, 5058, 5571, 5573, 5576, 9031, 8558, 83931, 79646, 1147, 253430, 4752, 983, 6259, 55500, 701, 11252, 2047, 1859, 22848, 5606, 30849, 56…	1721	688	19235	1.59202	0.00252936	0.000168824	0.00619817
UP_SEQ_FEATURE	binding site:ATP	80	4.561	1.17398e-05	7294, 1147, 5165, 5230, 9344, 4752, 157, 156, 983, 10588, 6416, 11329, 6259, 8737, 701, 439, 2047, 256356, 1859, 4217, 8491, 22848, 5606, 30849, 53944, 5604, 2321, 2264, 5608, 833, 7444, 2260, 3717, 9874, 4833, 11004, 10000, 4830, 4751, 5597, 2058, 440275, 1456, 3705, 2932, 22858, 9262, 6790, 3985, 6687, 11035, 6789, 9775, 6788, 7371, 7272, 10114, 7184, 57551, 83732, 7016, 659, 695, 57143, 55872,…	1719	542	19113	1.64113	0.044125	0.00642614	0.0217208
Annotation Cluster 4	Enrichment Score: 5.456835889419878
Category	Term	Count	%	PValue	Genes	List Total	Pop Hits	Pop Total	Fold Enrichment	Bonferroni	Benjamini	FDR
GOTERM_CC_FAT	GO:0043232~intracellular non-membrane-bounded organelle	316	18.016	1.91026e-08	8880, 1476, 79800, 6774, 79707, 29127, 51082, 9857, 1729, 10618, 63916, 10615, 2957, 56916, 85464, 10714, 64098, 51562, 317772, 56919, 55226, 3717, 10092, 6879, 9867, 51096, 10625, 10096, 92797, 545, 6602, 6601, 440275, 55215, 54881, 23637, 11340, 23397, 57223, 1073, 92140, 7041, 7728, 6749, 58480, 10735, 85444, 10885, 6760, 51684, 3835, 1062, 3831, 7319, 10495, 54487, 6386, 25913, 56902, 9188, 5…	1182	2596	12782	1.31633	1.1194e-05	1.59916e-06	2.81219e-05
GOTERM_CC_FAT	GO:0043228~non-membrane-bounded organelle	316	18.016	1.91026e-08	8880, 1476, 79800, 6774, 79707, 29127, 51082, 9857, 1729, 10618, 63916, 10615, 2957, 56916, 85464, 10714, 64098, 51562, 317772, 56919, 55226, 3717, 10092, 6879, 9867, 51096, 10625, 10096, 92797, 545, 6602, 6601, 440275, 55215, 54881, 23637, 11340, 23397, 57223, 1073, 92140, 7041, 7728, 6749, 58480, 10735, 85444, 10885, 6760, 51684, 3835, 1062, 3831, 7319, 10495, 54487, 6386, 25913, 56902, 9188, 5…	1182	2596	12782	1.31633	1.1194e-05	1.59916e-06	2.81219e-05
GOTERM_CC_FAT	GO:0005856~cytoskeleton	141	8.03877	0.116764	9454, 115201, 29127, 282991, 22974, 9928, 10409, 9857, 286, 1729, 63916, 10615, 27130, 85464, 7803, 64098, 23303, 56992, 57669, 54521, 1794, 3717, 10092, 9867, 11004, 4830, 10096, 10625, 9050, 84333, 57560, 9055, 23580, 23637, 6801, 8556, 26146, 51203, 2622, 10671, 10426, 57223, 1073, 8655, 7041, 55165, 9218, 6683, 4430, 7728, 51512, 10806, 10112, 102, 58480, 84516, 85444, 3799, 10735, 84722, 699…	1182	1381	12782	1.1041	1	0.597272	83.9244
Annotation Cluster 5	Enrichment Score: 4.323681985349788
Category	Term	Count	%	PValue	Genes	List Total	Pop Hits	Pop Total	Fold Enrichment	Bonferroni	Benjamini	FDR
GOTERM_CC_FAT	GO:0005694~chromosome	72	4.1049	9.93507e-06	63967, 7290, 7703, 3148, 147841, 64151, 1106, 92815, 10615, 701, 5885, 10714, 317772, 4292, 27033, 25936, 5925, 5982, 632, 9918, 401541, 8932, 55193, 5978, 11004, 92797, 545, 4751, 23063, 6601, 79019, 8359, 55320, 4085, 10051, 55215, 23397, 4683, 5557, 2072, 5663, 3070, 11177, 6749, 55355, 8342, 8341, 9324, 10735, 22897, 55143, 699, 7011, 1017, 51742, 3018, 3835, 1062, 151648, 7319, 3981, 4998, 8…	1182	460	12782	1.69261	0.00580507	0.000447744	0.0146249
GOTERM_CC_FAT	GO:0044427~chromosomal part	61	3.47777	3.90268e-05	7290, 7703, 147841, 64151, 1106, 92815, 10615, 701, 10714, 317772, 4292, 25936, 5925, 5982, 632, 9918, 401541, 8932, 55193, 5978, 11004, 92797, 545, 79019, 6601, 23063, 8359, 55320, 4085, 10051, 23397, 4683, 5557, 2072, 5663, 3070, 55355, 8342, 8341, 9324, 10735, 55143, 699, 7011, 3018, 51742, 1017, 3835, 1062, 151648, 7319, 4998, 83540, 4288, 27309, 25913, 54840, 8334, 9031, 81929, 50809	1182	386	12782	1.70893	0.0226106	0.00163225	0.0574379
GOTERM_CC_FAT	GO:0000793~condensed chromosome	26	1.48233	0.00027569	3148, 147841, 64151, 23397, 10615, 55355, 701, 699, 4292, 1017, 25936, 632, 1062, 151648, 9918, 3981, 11004, 83540, 4288, 4751, 79019, 23063, 9031, 81929, 4085, 10051	1182	129	12782	2.17954	0.149198	0.00945947	0.40509
Annotation Cluster 6	Enrichment Score: 3.9385430238829655
Category	Term	Count	%	PValue	Genes	List Total	Pop Hits	Pop Total	Fold Enrichment	Bonferroni	Benjamini	FDR
GOTERM_BP_FAT	GO:0044265~cellular macromolecule catabolic process	105	5.98632	2.05182e-05	26168, 115201, 64395, 159195, 9861, 162517, 9140, 10489, 54708, 7353, 339745, 55230, 54894, 55030, 9354, 4292, 22882, 10535, 4686, 4193, 9870, 51366, 9867, 54926, 4790, 283450, 2072, 80267, 7415, 7326, 9887, 3949, 7041, 9775, 83461, 84196, 92591, 55666, 102, 7184, 10940, 1642, 29761, 7428, 80204, 7319, 9039, 23385, 83737, 2967, 54941, 64839, 6596, 57534, 51530, 10193, 10956, 286053, 55585, 983, 5…	1307	725	13528	1.49903	0.0689527	0.00445537	0.0375529
GOTERM_BP_FAT	GO:0051603~proteolysis involved in cellular protein catabolic process	90	5.13113	2.31677e-05	26168, 115201, 64839, 6596, 57534, 64395, 10956, 10193, 159195, 51530, 9861, 286053, 162517, 55585, 983, 57337, 9140, 9101, 10489, 7353, 54708, 10197, 26190, 197131, 11059, 701, 339745, 5886, 55230, 64844, 51465, 54894, 10054, 5708, 9354, 55030, 5707, 5705, 4193, 5692, 9870, 23219, 51366, 9867, 54926, 55293, 8453, 8452, 8450, 23607, 4790, 4085, 5717, 8078, 64750, 10269, 5664, 283450, 80267, 7415,…	1307	600	13528	1.55256	0.0775026	0.0047341	0.042401
GOTERM_BP_FAT	GO:0044257~cellular protein catabolic process	90	5.13113	2.80105e-05	26168, 115201, 64839, 6596, 57534, 64395, 10956, 10193, 159195, 51530, 9861, 286053, 162517, 55585, 983, 57337, 9140, 9101, 10489, 7353, 54708, 10197, 26190, 197131, 11059, 701, 339745, 5886, 55230, 64844, 51465, 54894, 10054, 5708, 9354, 55030, 5707, 5705, 4193, 5692, 9870, 23219, 51366, 9867, 54926, 55293, 8453, 8452, 8450, 23607, 4790, 4085, 5717, 8078, 64750, 10269, 5664, 283450, 80267, 7415,…	1307	603	13528	1.54484	0.0929285	0.00512022	0.0512621
GOTERM_BP_FAT	GO:0030163~protein catabolic process	92	5.24515	3.26015e-05	26168, 115201, 64839, 6596, 57534, 64395, 10956, 10193, 159195, 51530, 9861, 286053, 162517, 55585, 983, 57337, 9140, 9101, 10489, 7353, 54708, 10197, 26190, 197131, 11059, 701, 339745, 5886, 55230, 64844, 51465, 54894, 10054, 5708, 9354, 55030, 5707, 5705, 4193, 5692, 9870, 23219, 51366, 9867, 54926, 55293, 8453, 8452, 8450, 23607, 4790, 4085, 5717, 8078, 64750, 10269, 5664, 283450, 80267, 7415,…	1307	622	13528	1.53093	0.107314	0.00565994	0.0596618
GOTERM_BP_FAT	GO:0043632~modification-dependent macromolecule catabolic process	85	4.84607	6.38183e-05	26168, 115201, 64839, 6596, 57534, 64395, 10956, 10193, 159195, 51530, 9861, 286053, 162517, 55585, 983, 57337, 9140, 9101, 10489, 7353, 54708, 10197, 26190, 197131, 11059, 701, 339745, 5886, 55230, 64844, 51465, 54894, 10054, 5708, 9354, 55030, 5707, 5705, 4193, 5692, 9870, 23219, 51366, 9867, 54926, 55293, 8453, 8452, 8450, 23607, 4085, 5717, 8078, 64750, 10269, 283450, 80267, 7415, 7326, 868, …	1307	574	13528	1.53273	0.199263	0.00961532	0.116758
GOTERM_BP_FAT	GO:0019941~modification-dependent protein catabolic process	85	4.84607	6.38183e-05	26168, 115201, 64839, 6596, 57534, 64395, 10956, 10193, 159195, 51530, 9861, 286053, 162517, 55585, 983, 57337, 9140, 9101, 10489, 7353, 54708, 10197, 26190, 197131, 11059, 701, 339745, 5886, 55230, 64844, 51465, 54894, 10054, 5708, 9354, 55030, 5707, 5705, 4193, 5692, 9870, 23219, 51366, 9867, 54926, 55293, 8453, 8452, 8450, 23607, 4085, 5717, 8078, 64750, 10269, 283450, 80267, 7415, 7326, 868, …	1307	574	13528	1.53273	0.199263	0.00961532	0.116758
GOTERM_BP_FAT	GO:0009057~macromolecule catabolic process	109	6.21437	6.71678e-05	26168, 115201, 64395, 159195, 9861, 162517, 9140, 10489, 54708, 7353, 339745, 55230, 54894, 55030, 9354, 4292, 22882, 10535, 4686, 4193, 9870, 51366, 9867, 54926, 10724, 4790, 283450, 2072, 80267, 7415, 7326, 9887, 6687, 3949, 7041, 9775, 83461, 84196, 92591, 55666, 102, 7184, 10940, 1642, 29761, 7428, 2799, 80204, 7319, 9039, 23385, 83737, 2967, 54941, 64839, 6596, 57534, 51530, 10193, 10956, 28…	1307	781	13528	1.44455	0.208548	0.00969793	0.122882
GOTERM_BP_FAT	GO:0006511~ubiquitin-dependent protein catabolic process	41	2.33751	0.000500621	5717, 8078, 64750, 80267, 7415, 7326, 159195, 10956, 9861, 5716, 983, 7041, 9101, 7353, 84196, 10197, 197131, 701, 55666, 5886, 55230, 7184, 1642, 29761, 11065, 5708, 9354, 5707, 5705, 4193, 5692, 11160, 51366, 80204, 7319, 8453, 8452, 8450, 23607, 83737, 4085	1307	242	13528	1.75358	0.82511	0.0485966	0.912451
SP_PIR_KEYWORDS	ubl conjugation pathway	69	3.93387	0.000524215	26168, 115201, 64839, 7706, 6596, 57534, 64395, 10193, 51530, 286053, 162517, 55585, 57337, 9140, 9101, 10489, 54708, 7353, 26190, 197131, 11059, 339745, 55230, 64844, 51465, 54894, 55128, 10054, 9354, 55030, 4193, 9870, 23219, 51366, 9867, 54926, 4591, 55293, 8453, 8452, 23608, 8450, 8078, 64750, 283450, 868, 7326, 7415, 83461, 84196, 92591, 55666, 1642, 11060, 26091, 29761, 11065, 220972, 7428,…	1721	509	19235	1.5151	0.271457	0.0101644	0.772136
GOTERM_BP_FAT	GO:0006508~proteolysis	124	7.06956	0.0132105	26168, 115201, 64395, 159195, 10406, 9861, 162517, 9140, 10489, 54708, 59342, 7353, 7804, 10159, 339745, 55230, 54894, 84284, 55030, 9354, 23473, 4193, 9870, 51366, 54926, 9867, 4790, 1519, 83752, 826, 80267, 283450, 7415, 7326, 6687, 7041, 5822, 84196, 83461, 92591, 55666, 60559, 102, 7184, 1642, 29761, 23287, 51684, 8751, 7428, 80204, 7319, 10026, 9039, 23335, 23385, 83737, 54941, 23203, 840, 6…	1307	1054	13528	1.2177	1	0.423773	21.607
Annotation Cluster 7	Enrichment Score: 3.722645809895314
Category	Term	Count	%	PValue	Genes	List Total	Pop Hits	Pop Total	Fold Enrichment	Bonferroni	Benjamini	FDR
SP_PIR_KEYWORDS	endoplasmic reticulum	96	5.4732	5.05674e-05	987, 10956, 1861, 9926, 9746, 11196, 222068, 54499, 28972, 63915, 92579, 3156, 7803, 439, 51465, 29956, 10134, 54894, 57491, 84287, 10330, 10237, 124583, 51726, 8624, 30001, 23509, 4259, 10768, 9867, 51128, 5277, 3140, 10269, 9367, 56983, 3709, 5664, 80267, 51399, 1595, 5663, 6890, 5611, 3992, 6185, 92140, 6238, 51061, 256987, 2222, 81562, 94101, 9852, 6683, 23193, 22926, 55666, 84803, 60559, 674…	1721	713	19235	1.50485	0.0300817	0.0013271	0.0747261
GOTERM_CC_FAT	GO:0005783~endoplasmic reticulum	123	7.01254	0.000133029	9926, 9746, 54499, 286, 63915, 92579, 3156, 206358, 7803, 10134, 54894, 84287, 10330, 124583, 23509, 9867, 3140, 9367, 56983, 80267, 51399, 7415, 1595, 6890, 5611, 6185, 92140, 256987, 81562, 9218, 6683, 23193, 22926, 55666, 60559, 7184, 6745, 412, 25800, 811, 813, 84720, 224, 54872, 27095, 7428, 9562, 6272, 122553, 81573, 80055, 60561, 79966, 10026, 29095, 6386, 5337, 51283, 23385, 84216, 5955, …	1182	960	12782	1.38553	0.0749989	0.00518387	0.195661
GOTERM_CC_FAT	GO:0044432~endoplasmic reticulum part	51	2.90764	0.00100982	840, 10956, 1861, 9746, 9697, 28972, 63915, 3156, 3109, 5130, 10134, 51726, 30001, 5277, 9367, 56983, 3709, 80267, 1595, 6890, 6185, 1603, 6238, 81562, 2222, 94101, 9218, 22926, 9526, 50814, 60559, 84803, 7184, 6745, 412, 55151, 811, 84720, 813, 54872, 79070, 79071, 9562, 11160, 1739, 80055, 10026, 120227, 2531, 5955, 51141	1182	347	12782	1.58936	0.446811	0.0265527	1.47636
Annotation Cluster 8	Enrichment Score: 3.6068021150657095
Category	Term	Count	%	PValue	Genes	List Total	Pop Hits	Pop Total	Fold Enrichment	Bonferroni	Benjamini	FDR
UP_SEQ_FEATURE	nucleotide phosphate-binding region:ATP	145	8.26682	4.66062e-10	7294, 5230, 5165, 8886, 9344, 1106, 254394, 57205, 9557, 60625, 157, 156, 9928, 6416, 11329, 1974, 8737, 56916, 11325, 256356, 23303, 4217, 8491, 204, 56992, 1184, 84284, 55226, 56919, 53944, 2321, 64127, 9874, 3717, 414328, 10000, 11004, 23064, 440275, 1456, 83752, 170506, 6301, 7415, 22858, 6890, 57696, 23195, 6687, 11035, 9775, 6683, 5965, 10112, 10114, 57551, 3799, 695, 57143, 55872, 699, 100…	1719	962	19113	1.67589	1.79154e-06	5.97181e-07	8.62389e-07
SP_PIR_KEYWORDS	transferase	178	10.1482	7.33406e-07	127253, 2091, 7294, 5230, 5165, 9344, 157, 9926, 156, 38, 6416, 11329, 8737, 63917, 10135, 10714, 9653, 256356, 4217, 8491, 56994, 8540, 204, 84287, 2651, 55226, 53944, 2321, 8732, 8731, 25976, 93010, 9874, 3717, 8395, 23509, 4833, 414328, 4507, 79158, 10000, 165631, 1376, 30, 4830, 471, 545, 10724, 64324, 9054, 115024, 440275, 1456, 117246, 10678, 5257, 5557, 2628, 22858, 15, 131965, 9575, 79829…	1721	1394	19235	1.42715	0.000442879	3.40746e-05	0.00108416
SP_PIR_KEYWORDS	kinase	98	5.58723	4.19298e-06	7294, 5165, 5230, 9344, 157, 156, 6416, 11329, 8737, 9043, 256356, 8491, 4217, 204, 53944, 2321, 9917, 3717, 8395, 9874, 414328, 4833, 10000, 4830, 545, 440275, 1456, 5257, 22858, 11035, 92597, 10114, 57551, 83732, 57143, 695, 55872, 699, 10020, 5566, 79837, 5567, 5058, 5571, 5573, 5576, 9031, 8558, 83931, 79646, 1147, 253430, 4752, 983, 6259, 55500, 701, 11252, 2047, 1859, 22848, 5606, 30849, 56…	1721	688	19235	1.59202	0.00252936	0.000168824	0.00619817
UP_SEQ_FEATURE	binding site:ATP	80	4.561	1.17398e-05	7294, 1147, 5165, 5230, 9344, 4752, 157, 156, 983, 10588, 6416, 11329, 6259, 8737, 701, 439, 2047, 256356, 1859, 4217, 8491, 22848, 5606, 30849, 53944, 5604, 2321, 2264, 5608, 833, 7444, 2260, 3717, 9874, 4833, 11004, 10000, 4830, 4751, 5597, 2058, 440275, 1456, 3705, 2932, 22858, 9262, 6790, 3985, 6687, 11035, 6789, 9775, 6788, 7371, 7272, 10114, 7184, 57551, 83732, 7016, 659, 695, 57143, 55872,…	1719	542	19113	1.64113	0.044125	0.00642614	0.0217208
GOTERM_BP_FAT	GO:0006793~phosphorus metabolic process	133	7.58267	2.60932e-05	5168, 10818, 7294, 5165, 5230, 9344, 23515, 157, 5536, 156, 4616, 6416, 11329, 8737, 92579, 7803, 85464, 9043, 256356, 4217, 8491, 8493, 53944, 2321, 8732, 9874, 3717, 8395, 79158, 10000, 80824, 4830, 545, 440275, 1456, 8556, 22858, 11035, 92597, 102, 10114, 8446, 1845, 57551, 695, 57143, 55872, 699, 57546, 5566, 5567, 5058, 9562, 498, 995, 5571, 523, 51319, 9031, 83931, 8558, 528, 2820, 5782, 36…	1307	973	13528	1.41481	0.0868524	0.00503493	0.047754
GOTERM_BP_FAT	GO:0006796~phosphate metabolic process	133	7.58267	2.60932e-05	5168, 10818, 7294, 5165, 5230, 9344, 23515, 157, 5536, 156, 4616, 6416, 11329, 8737, 92579, 7803, 85464, 9043, 256356, 4217, 8491, 8493, 53944, 2321, 8732, 9874, 3717, 8395, 79158, 10000, 80824, 4830, 545, 440275, 1456, 8556, 22858, 11035, 92597, 102, 10114, 8446, 1845, 57551, 695, 57143, 55872, 699, 57546, 5566, 5567, 5058, 9562, 498, 995, 5571, 523, 51319, 9031, 83931, 8558, 528, 2820, 5782, 36…	1307	973	13528	1.41481	0.0868524	0.00503493	0.047754
SP_PIR_KEYWORDS	serine/threonine-protein kinase	55	3.13569	0.000472223	1147, 9344, 4752, 157, 156, 983, 6416, 11329, 8737, 701, 1859, 8491, 4217, 22848, 5606, 30849, 5604, 53944, 5608, 9874, 7444, 10000, 4751, 545, 5597, 440275, 1456, 2932, 22858, 9262, 6790, 3985, 11035, 6789, 6788, 7272, 10114, 57551, 659, 7016, 83732, 57143, 55872, 699, 5566, 1017, 5567, 5058, 127933, 11113, 389840, 91754, 2869, 8558, 83931	1721	381	19235	1.61343	0.248204	0.00946459	0.695804
UP_SEQ_FEATURE	domain:Protein kinase	64	3.6488	0.000822661	7294, 1147, 9344, 4752, 157, 156, 983, 6416, 11329, 6259, 8737, 701, 29959, 2047, 55681, 1859, 4217, 8491, 22848, 5606, 30849, 53944, 5604, 2321, 5608, 2264, 7444, 9874, 2260, 10000, 4751, 5597, 1456, 2932, 22858, 9262, 6790, 3985, 11035, 6789, 6788, 197259, 7272, 10114, 57551, 659, 7016, 83732, 695, 57143, 55872, 699, 5566, 1017, 5567, 5058, 127933, 11113, 2242, 389840, 91754, 2869, 8558, 83931	1719	469	19113	1.51726	0.957727	0.271204	1.51132
GOTERM_BP_FAT	GO:0016310~phosphorylation	105	5.98632	0.000893741	10818, 7294, 5165, 5230, 9344, 23515, 157, 156, 4616, 6416, 11329, 8737, 9043, 4217, 8491, 53944, 2321, 9874, 3717, 8395, 79158, 10000, 4830, 545, 440275, 1456, 22858, 11035, 92597, 102, 10114, 57551, 695, 57143, 55872, 699, 5566, 5567, 5058, 498, 5571, 523, 51319, 9031, 83931, 8558, 528, 1147, 253430, 60675, 83939, 4752, 983, 6259, 29959, 2047, 55681, 1859, 3594, 22848, 5606, 30849, 5604, 5608, …	1307	800	13528	1.35849	0.95555	0.0767273	1.62344
GOTERM_MF_FAT	GO:0004674~protein serine/threonine kinase activity	62	3.53478	0.00106011	1147, 9344, 4752, 157, 156, 983, 6416, 11329, 8737, 701, 1859, 4217, 8491, 22848, 5606, 30849, 53944, 5604, 5608, 7444, 91419, 9874, 10000, 4751, 545, 5597, 440275, 1456, 5257, 2932, 22858, 9262, 6790, 3985, 11035, 6789, 6046, 6788, 7272, 8895, 10114, 57551, 659, 7016, 83732, 57143, 55872, 699, 5566, 1017, 5567, 5058, 127933, 11113, 5571, 389840, 91754, 2869, 8558, 902, 83931, 2967	1242	430	12983	1.50722	0.724374	0.0773861	1.70273
GOTERM_MF_FAT	GO:0004672~protein kinase activity	81	4.61802	0.0017073	5437, 7294, 1147, 5165, 9344, 4752, 157, 156, 983, 6416, 11329, 6259, 8737, 701, 29959, 2047, 55681, 1859, 4217, 8491, 22848, 5606, 30849, 53944, 5604, 2321, 2264, 5608, 51232, 7444, 2260, 3717, 91419, 9874, 10000, 545, 4751, 5597, 440275, 1456, 5257, 2932, 22858, 9262, 6790, 3985, 11035, 6789, 6046, 6788, 197259, 7272, 10114, 8895, 57551, 83732, 7016, 659, 695, 57143, 79675, 55872, 699, 1017, 55…	1242	606	12983	1.39722	0.874586	0.114963	2.72884
INTERPRO	IPR008271:Serine/threonine protein kinase, active site	51	2.90764	0.00197869	1147, 9344, 4752, 157, 156, 983, 6416, 11329, 8737, 701, 1859, 8491, 4217, 22848, 5606, 30849, 5604, 53944, 5608, 9874, 7444, 10000, 4751, 5597, 440275, 1456, 2932, 9262, 22858, 6790, 3985, 11035, 6789, 6788, 7272, 10114, 57551, 659, 55872, 699, 5566, 1017, 5567, 5058, 127933, 11113, 389840, 91754, 2869, 8558, 83931	1555	354	16659	1.54342	0.982994	0.441235	3.35884
UP_SEQ_FEATURE	active site:Proton acceptor	82	4.67503	0.00228329	7294, 1147, 9344, 4752, 34, 157, 156, 38, 983, 6416, 11329, 6259, 1666, 8737, 701, 2047, 1859, 4217, 8491, 22848, 5606, 30849, 53944, 5604, 3295, 2321, 4190, 2264, 5608, 51567, 7444, 2260, 3717, 9874, 10000, 1376, 30, 471, 4751, 5597, 440275, 23411, 1456, 2932, 22858, 9262, 217, 6790, 11035, 6789, 6788, 50814, 7272, 10114, 57551, 83732, 7016, 659, 695, 57143, 4200, 55872, 699, 130589, 1017, 1738,…	1719	658	19113	1.38561	0.999847	0.44334	4.14156
INTERPRO	IPR017441:Protein kinase, ATP binding site	62	3.53478	0.00243229	7294, 1147, 9344, 4752, 157, 156, 983, 6416, 11329, 6259, 701, 2047, 1859, 4217, 8491, 22848, 5606, 30849, 53944, 5604, 2321, 5608, 2264, 7444, 3717, 9874, 2260, 10000, 4751, 5597, 11046, 440275, 1456, 2932, 22858, 9262, 6790, 3985, 11035, 6789, 6788, 7272, 10114, 57551, 659, 7016, 695, 57143, 55872, 699, 5566, 1017, 5567, 5058, 127933, 11113, 2242, 389840, 91754, 2869, 8558, 83931	1555	455	16659	1.45982	0.993324	0.394034	4.11371
INTERPRO	IPR017442:Serine/threonine protein kinase-related	50	2.85063	0.00435767	1147, 9344, 4752, 157, 156, 983, 6416, 11329, 8737, 29959, 55681, 1859, 8491, 4217, 22848, 5606, 5604, 53944, 5608, 9874, 10000, 4751, 5597, 440275, 1456, 2932, 9262, 22858, 6790, 3985, 11035, 6789, 6788, 7272, 10114, 57551, 659, 7016, 55872, 5566, 1017, 5567, 5058, 127933, 11113, 389840, 91754, 2869, 8558, 83931	1555	359	16659	1.49209	0.999875	0.526976	7.25648
INTERPRO	IPR000719:Protein kinase, core	63	3.59179	0.00438045	7294, 1147, 9344, 4752, 157, 156, 983, 6416, 11329, 6259, 8737, 29959, 2047, 55681, 1859, 4217, 8491, 22848, 5606, 30849, 53944, 5604, 2321, 5608, 2264, 7444, 3717, 9874, 2260, 10000, 4751, 5597, 440275, 1456, 2932, 22858, 9262, 6790, 3985, 11035, 6789, 6788, 197259, 7272, 10114, 57551, 659, 7016, 695, 55872, 699, 5566, 1017, 5567, 5058, 127933, 11113, 2242, 389840, 91754, 2869, 8558, 83931	1555	476	16659	1.41792	0.99988	0.500748	7.29308
GOTERM_BP_FAT	GO:0006468~protein amino acid phosphorylation	85	4.84607	0.00638869	10818, 7294, 1147, 5165, 60675, 9344, 23515, 83939, 4752, 157, 156, 983, 4616, 6416, 11329, 6259, 8737, 29959, 2047, 55681, 9043, 1859, 4217, 3594, 8491, 22848, 5606, 30849, 53944, 5604, 2321, 2264, 5608, 28988, 7444, 2260, 3717, 9874, 10000, 545, 4751, 5597, 5786, 440275, 5788, 1456, 2932, 22858, 9262, 5663, 6790, 3985, 11035, 6789, 92597, 6788, 197259, 7272, 102, 10114, 57551, 7016, 659, 695, 5…	1307	667	13528	1.31902	1	0.2869	11.0702
INTERPRO	IPR002290:Serine/threonine protein kinase	36	2.05245	0.0164389	1147, 9344, 2932, 22858, 9262, 4752, 157, 156, 983, 6790, 6416, 11329, 6789, 6788, 7272, 10114, 57551, 1859, 8491, 4217, 5606, 5604, 1017, 5566, 5567, 5058, 5608, 11113, 9874, 10000, 389840, 91754, 4751, 5597, 2869, 8558	1555	259	16659	1.48909	1	0.730552	24.8679
SMART	SM00220:S_TKc	36	2.05245	0.0186416	1147, 9344, 2932, 22858, 9262, 4752, 157, 156, 983, 6790, 6416, 11329, 6789, 6788, 7272, 10114, 57551, 1859, 8491, 4217, 5606, 5604, 1017, 5566, 5567, 5058, 5608, 11113, 9874, 10000, 389840, 91754, 4751, 5597, 2869, 8558	858	259	9079	1.4708	0.997664	0.531119	22.4441
Annotation Cluster 9	Enrichment Score: 3.527417889364064
Category	Term	Count	%	PValue	Genes	List Total	Pop Hits	Pop Total	Fold Enrichment	Bonferroni	Benjamini	FDR
UP_SEQ_FEATURE	domain:Helicase C-terminal	26	1.48233	4.78015e-06	79665, 64135, 170506, 8886, 6596, 1106, 9557, 60625, 57696, 3070, 1662, 9775, 1974, 5965, 56916, 54505, 11056, 11325, 56919, 1660, 6832, 1656, 1655, 83479, 9188, 1659	1719	105	19113	2.7532	0.0182072	0.00366825	0.00884469
SP_PIR_KEYWORDS	helicase	30	1.71038	5.99672e-06	79665, 64135, 56652, 170506, 8886, 6596, 1106, 60625, 9557, 57696, 3070, 1662, 9775, 1974, 5965, 56916, 54505, 11056, 11325, 56919, 1660, 6832, 1656, 1655, 92797, 83479, 10146, 1659, 23064, 9188	1721	134	19235	2.50223	0.00361548	0.000213038	0.00886439
UP_SEQ_FEATURE	domain:Helicase ATP-binding	26	1.48233	1.14814e-05	79665, 64135, 170506, 8886, 6596, 1106, 9557, 60625, 57696, 3070, 1662, 9775, 1974, 5965, 56916, 54505, 11056, 11325, 56919, 1660, 6832, 1656, 1655, 83479, 9188, 1659	1719	110	19113	2.62805	0.0431749	0.00732878	0.0212427
SMART	SM00490:HELICc	26	1.48233	1.24523e-05	79665, 64135, 170506, 8886, 6596, 1106, 9557, 60625, 57696, 3070, 1662, 9775, 1974, 5965, 56916, 54505, 11056, 11325, 56919, 1660, 6832, 1656, 1655, 83479, 9188, 1659	858	106	9079	2.59548	0.00400164	0.00400164	0.0168182
INTERPRO	IPR001650:DNA/RNA helicase, C-terminal	26	1.48233	1.29033e-05	79665, 64135, 170506, 8886, 6596, 1106, 9557, 60625, 57696, 3070, 1662, 9775, 1974, 5965, 56916, 54505, 11056, 11325, 56919, 1660, 6832, 1656, 1655, 83479, 9188, 1659	1555	107	16659	2.6032	0.0261931	0.0261931	0.0222554
INTERPRO	IPR014021:Helicase, superfamily 1 and 2, ATP-binding	25	1.42531	3.90782e-05	79665, 64135, 170506, 8886, 6596, 1106, 9557, 60625, 57696, 3070, 1662, 9775, 1974, 5965, 56916, 54505, 11056, 11325, 56919, 1660, 1656, 1655, 83479, 9188, 1659	1555	107	16659	2.50308	0.0772394	0.0393957	0.0673871
GOTERM_MF_FAT	GO:0004386~helicase activity	30	1.71038	4.86003e-05	79665, 64135, 56652, 170506, 8886, 6596, 1106, 60625, 9557, 57696, 3070, 1662, 9775, 1974, 5965, 56916, 54505, 11056, 11325, 56919, 1660, 6832, 1656, 1655, 92797, 83479, 10146, 1659, 23064, 9188	1242	140	12983	2.23999	0.0573411	0.00588768	0.0786629
INTERPRO	IPR014001:DEAD-like helicase, N-terminal	25	1.42531	5.36921e-05	79665, 64135, 170506, 8886, 6596, 1106, 9557, 60625, 57696, 3070, 1662, 9775, 1974, 5965, 56916, 54505, 11056, 11325, 56919, 1660, 1656, 1655, 83479, 9188, 1659	1555	109	16659	2.45715	0.104567	0.0361464	0.0925765
SMART	SM00487:DEXDc	25	1.42531	6.13649e-05	79665, 64135, 170506, 8886, 6596, 1106, 9557, 60625, 57696, 3070, 1662, 9775, 1974, 5965, 56916, 54505, 11056, 11325, 56919, 1660, 1656, 1655, 83479, 9188, 1659	858	109	9079	2.42697	0.0195661	0.0098314	0.0828547
GOTERM_MF_FAT	GO:0070035~purine NTP-dependent helicase activity	23	1.31129	0.000112524	79665, 170506, 8886, 56919, 1106, 60625, 9557, 57696, 1660, 1662, 9775, 1656, 1974, 1655, 92797, 5965, 83479, 10146, 1659, 54505, 9188, 11056, 11325	1242	98	12983	2.45333	0.12779	0.0113291	0.18204
GOTERM_MF_FAT	GO:0008026~ATP-dependent helicase activity	23	1.31129	0.000112524	79665, 170506, 8886, 56919, 1106, 60625, 9557, 57696, 1660, 1662, 9775, 1656, 1974, 1655, 92797, 5965, 83479, 10146, 1659, 54505, 9188, 11056, 11325	1242	98	12983	2.45333	0.12779	0.0113291	0.18204
GOTERM_MF_FAT	GO:0016887~ATPase activity	52	2.96465	0.000509238	8886, 6596, 1106, 23460, 57205, 60625, 23461, 9557, 9861, 1662, 1974, 439, 23400, 11056, 11325, 84284, 56919, 27032, 5705, 5982, 1660, 22985, 1656, 1655, 92797, 10146, 1659, 374868, 79665, 83752, 170506, 7415, 6890, 3312, 57696, 23195, 9775, 6683, 5965, 8992, 54505, 4905, 10257, 10928, 91694, 498, 523, 83479, 9188, 528, 902, 2967	1242	334	12983	1.62746	0.461454	0.043243	0.82136
GOTERM_MF_FAT	GO:0042623~ATPase activity, coupled	44	2.50855	0.000663308	79665, 83752, 170506, 8886, 1106, 57205, 60625, 9557, 6890, 3312, 57696, 1662, 9775, 6683, 1974, 5965, 8992, 54505, 439, 23400, 4905, 11056, 11325, 10257, 84284, 56919, 27032, 10928, 5982, 1660, 91694, 498, 523, 1656, 92797, 1655, 10146, 83479, 1659, 374868, 9188, 902, 528, 2967	1242	272	12983	1.69098	0.553442	0.052327	1.06861
INTERPRO	IPR011545:DNA/RNA helicase, DEAD/DEAH box type, N-terminal	15	0.855188	0.00121008	170506, 8886, 1660, 57696, 1662, 9775, 1656, 1974, 1655, 5965, 83479, 54505, 9188, 11056, 11325	1555	61	16659	2.63439	0.917143	0.463485	2.06695
UP_SEQ_FEATURE	short sequence motif:Q motif	11	0.627138	0.0012159	1662, 9775, 1656, 1974, 8886, 1655, 83479, 9188, 57696, 11056, 11325	1719	37	19113	3.30555	0.990691	0.322761	2.22609
INTERPRO	IPR014014:RNA helicase, DEAD-box type, Q motif	11	0.627138	0.00161098	1662, 9775, 1656, 1974, 8886, 1655, 83479, 9188, 57696, 11056, 11325	1555	37	16659	3.185	0.963719	0.42463	2.7428
UP_SEQ_FEATURE	short sequence motif:DEAD box	10	0.570125	0.00197706	1662, 9775, 1656, 1974, 8886, 1655, 83479, 57696, 11056, 11325	1719	33	19113	3.3693	0.999503	0.419219	3.59569
INTERPRO	IPR000629:RNA helicase, ATP-dependent, DEAD-box, conserved site	10	0.570125	0.00202074	1662, 9775, 1656, 1974, 8886, 1655, 9188, 57696, 11056, 11325	1555	32	16659	3.34787	0.984406	0.370179	3.42906
INTERPRO	IPR011709:Region of unknown function DUF1605	7	0.399088	0.00327142	79665, 170506, 56919, 1659, 60625, 54505, 1660	1555	17	16659	4.41131	0.998818	0.458146	5.49555
INTERPRO	IPR007502:Helicase-associated region	7	0.399088	0.00452433	79665, 170506, 56919, 1659, 60625, 54505, 1660	1555	18	16659	4.16624	0.999911	0.463047	7.52391
GOTERM_MF_FAT	GO:0003724~RNA helicase activity	9	0.513113	0.004701	1662, 9775, 1656, 8886, 1655, 10146, 1659, 9188, 1660	1242	29	12983	3.24413	0.996737	0.238624	7.34586
INTERPRO	IPR002464:DNA/RNA helicase, ATP-dependent, DEAH-box type, conserved site	9	0.513113	0.0253099	79665, 170506, 56919, 1106, 1659, 60625, 9557, 54505, 1660	1555	39	16659	2.47227	1	0.787955	35.7383
UP_SEQ_FEATURE	short sequence motif:DEAH box	9	0.513113	0.0313652	79665, 3070, 170506, 56919, 1106, 1659, 60625, 9557, 54505	1719	42	19113	2.38257	1	0.956761	44.549
Annotation Cluster 10	Enrichment Score: 3.4978284289060406
Category	Term	Count	%	PValue	Genes	List Total	Pop Hits	Pop Total	Fold Enrichment	Bonferroni	Benjamini	FDR
GOTERM_BP_FAT	GO:0045184~establishment of protein localization	114	6.49943	2.78325e-06	9349, 9454, 115201, 399979, 9344, 1315, 4927, 55647, 27131, 144165, 130340, 23303, 10134, 84134, 8546, 55030, 375035, 25978, 9874, 3717, 8934, 26258, 79158, 164, 80824, 8724, 10724, 11336, 26985, 83752, 23534, 9367, 54536, 65082, 7415, 1122, 6890, 23633, 29082, 5824, 81562, 27314, 51296, 81609, 10112, 7184, 6745, 811, 3837, 6272, 1062, 5341, 80055, 60561, 57231, 29090, 134266, 6386, 157680, 9765,…	1307	769	13528	1.53439	0.00964447	0.000880637	0.00509474
GOTERM_BP_FAT	GO:0015031~protein transport	113	6.44242	3.04366e-06	9349, 9454, 115201, 399979, 9344, 1315, 4927, 55647, 27131, 144165, 130340, 23303, 10134, 84134, 8546, 55030, 375035, 25978, 9874, 3717, 8934, 26258, 79158, 164, 80824, 8724, 10724, 11336, 26985, 83752, 23534, 9367, 54536, 65082, 7415, 1122, 6890, 23633, 29082, 5824, 81562, 27314, 51296, 81609, 10112, 7184, 6745, 811, 3837, 6272, 5341, 80055, 60561, 57231, 29090, 134266, 6386, 157680, 9765, 15257…	1307	762	13528	1.5349	0.0105421	0.00088278	0.00557142
SP_PIR_KEYWORDS	protein transport	75	4.27594	3.55452e-06	26517, 23033, 79643, 115201, 399979, 7844, 1315, 382, 4927, 55647, 9697, 27131, 388, 56478, 23039, 130340, 81, 10134, 84134, 8546, 375035, 55297, 23161, 25978, 8934, 84376, 408, 51128, 164, 375, 8724, 4646, 11336, 55706, 26985, 23534, 9367, 51652, 54536, 22818, 65082, 79720, 6890, 23633, 8615, 6238, 29082, 84364, 9527, 51296, 81609, 6642, 10112, 4905, 1173, 1174, 55973, 55770, 5861, 3837, 23041, …	1721	485	19235	1.72835	0.00214463	0.000153341	0.0052544
GOTERM_BP_FAT	GO:0046907~intracellular transport	97	5.53022	2.04181e-05	9349, 9454, 115201, 9344, 1315, 10482, 8673, 63915, 144165, 84079, 130340, 23303, 10134, 8546, 4686, 9874, 3717, 26258, 408, 164, 80824, 1376, 84897, 10724, 26985, 83752, 51399, 7415, 1122, 3312, 9887, 23633, 6687, 5824, 81562, 6683, 6745, 3799, 811, 3837, 27095, 6272, 3831, 9371, 80055, 134266, 6386, 51319, 9765, 6103, 55014, 6576, 23033, 26517, 788, 24137, 7456, 11196, 388, 26128, 29959, 23039,…	1307	657	13528	1.52814	0.068628	0.00472856	0.0373697
GOTERM_BP_FAT	GO:0008104~protein localization	121	6.89852	5.44813e-05	9349, 9454, 115201, 399979, 9344, 23515, 1315, 4927, 55647, 27131, 55187, 144165, 130340, 10134, 23303, 84134, 8546, 55030, 375035, 25978, 9874, 3717, 8934, 26258, 79158, 164, 80824, 8724, 10724, 11336, 26985, 83752, 23534, 9367, 54536, 9908, 65082, 7415, 1122, 6890, 23633, 29082, 5824, 81562, 27314, 51296, 285521, 81609, 10112, 7184, 6745, 811, 3837, 1062, 6272, 5341, 80055, 60561, 57231, 29090,…	1307	882	13528	1.41996	0.1728	0.00858607	0.0996836
GOTERM_BP_FAT	GO:0006886~intracellular protein transport	53	3.02166	0.00449676	26517, 9349, 9454, 115201, 9344, 1315, 11196, 144165, 23039, 130340, 23303, 10134, 89781, 8546, 80273, 3717, 9874, 51128, 164, 80824, 4646, 10724, 26985, 83752, 22818, 84750, 2932, 868, 7415, 1122, 23633, 8615, 5824, 9527, 6642, 6745, 1173, 1174, 55973, 811, 3837, 9276, 6272, 5903, 80055, 134266, 11311, 6386, 1213, 9765, 7095, 55014, 6103	1307	374	13528	1.46677	1	0.226835	7.91895
GOTERM_BP_FAT	GO:0034613~cellular protein localization	56	3.1927	0.0078108	26517, 9349, 9454, 115201, 9344, 23515, 1315, 11196, 144165, 23039, 130340, 23303, 10134, 5796, 89781, 8546, 80273, 3717, 9874, 51128, 164, 80824, 4646, 10724, 26985, 83752, 22818, 84750, 2932, 868, 7415, 1122, 23633, 8615, 5824, 9527, 285521, 6642, 6745, 1173, 1174, 55973, 811, 3837, 9276, 6272, 5903, 80055, 134266, 11311, 6386, 1213, 9765, 7095, 55014, 6103	1307	411	13528	1.41028	1	0.322982	13.3715
GOTERM_BP_FAT	GO:0070727~cellular macromolecule localization	56	3.1927	0.0090186	26517, 9349, 9454, 115201, 9344, 23515, 1315, 11196, 144165, 23039, 130340, 23303, 10134, 5796, 89781, 8546, 80273, 3717, 9874, 51128, 164, 80824, 4646, 10724, 26985, 83752, 22818, 84750, 2932, 868, 7415, 1122, 23633, 8615, 5824, 9527, 285521, 6642, 6745, 1173, 1174, 55973, 811, 3837, 9276, 6272, 5903, 80055, 134266, 11311, 6386, 1213, 9765, 7095, 55014, 6103	1307	414	13528	1.40006	1	0.354757	15.2817
SP_PIR_KEYWORDS	transport	173	9.86317	0.0245063	133308, 1192, 115201, 29127, 399979, 23460, 55186, 64116, 1315, 23461, 23657, 10482, 4927, 256471, 55647, 118980, 27131, 206358, 130340, 10134, 60386, 9444, 84134, 1184, 55032, 8546, 56996, 375035, 4686, 25978, 8934, 4891, 408, 164, 1376, 81855, 8724, 10723, 10146, 11336, 26985, 120103, 23534, 113829, 9367, 54536, 9908, 65082, 8034, 51399, 7415, 6890, 54733, 23633, 29082, 3949, 9775, 51296, 81609…	1721	1670	19235	1.15782	1	0.205909	30.7039
GOTERM_BP_FAT	GO:0006605~protein targeting	30	1.71038	0.0404307	26517, 83752, 9349, 9454, 115201, 84750, 9344, 2932, 868, 23633, 5824, 144165, 23039, 6745, 23303, 811, 89781, 3837, 8546, 80273, 3717, 5903, 134266, 80824, 6386, 9765, 4646, 7095, 10724, 26985	1307	215	13528	1.44424	1	0.633929	53.0215
Annotation Cluster 11	Enrichment Score: 3.1617351851088293
Category	Term	Count	%	PValue	Genes	List Total	Pop Hits	Pop Total	Fold Enrichment	Bonferroni	Benjamini	FDR
GOTERM_BP_FAT	GO:0006396~RNA processing	91	5.18814	2.55729e-07	127253, 60677, 5437, 55749, 51574, 2091, 1479, 54517, 140890, 27332, 11193, 134637, 60625, 9406, 55813, 79084, 23404, 3192, 81627, 11157, 25821, 29896, 10659, 9692, 9444, 53981, 23210, 5411, 4292, 4686, 22944, 8732, 23451, 8731, 1660, 8683, 55596, 3187, 51096, 10625, 1655, 23064, 3181, 65008, 1659, 55656, 4086, 57461, 11340, 117246, 23536, 65080, 6301, 23398, 29102, 27257, 79863, 16, 25949, 9221,…	1307	547	13528	1.72192	0.000890052	8.90409e-05	0.000468123
SP_PIR_KEYWORDS	mrna processing	44	2.50855	5.92003e-05	60677, 57461, 1479, 23398, 140890, 27257, 11193, 60625, 25949, 9406, 9775, 9128, 27258, 58517, 3192, 11157, 29896, 4809, 10659, 6626, 9444, 53981, 10181, 6433, 6628, 23210, 5411, 4686, 6430, 22944, 8732, 23451, 79228, 8731, 51645, 8683, 55596, 3187, 1655, 55015, 1659, 3181, 64895, 8559	1721	260	19235	1.89143	0.0351263	0.00148881	0.0874782
GOTERM_BP_FAT	GO:0016071~mRNA metabolic process	59	3.36374	0.000139542	60677, 55749, 5437, 1479, 140890, 11193, 60625, 9406, 79084, 3192, 11157, 29896, 10659, 9444, 53981, 23210, 5411, 4292, 22882, 4686, 8732, 22944, 51726, 23451, 8731, 1660, 8683, 5073, 55596, 3187, 1655, 1659, 3181, 57461, 26019, 23398, 27257, 9887, 25949, 9775, 9128, 27258, 2972, 58517, 4809, 6626, 10181, 6433, 6628, 9991, 26135, 6430, 10419, 51645, 51319, 5431, 55015, 64895, 8559	1307	370	13528	1.65047	0.384868	0.017836	0.25513
SP_PIR_KEYWORDS	mrna splicing	36	2.05245	0.000215907	57461, 23398, 140890, 27257, 11193, 60625, 25949, 9406, 9775, 27258, 9128, 58517, 3192, 11157, 29896, 4809, 6626, 9444, 10181, 6433, 6628, 23210, 5411, 6430, 4686, 23451, 79228, 51645, 8683, 55596, 3187, 1655, 55015, 1659, 3181, 8559	1721	209	19235	1.92516	0.122275	0.00500367	0.318694
GOTERM_BP_FAT	GO:0006397~mRNA processing	52	2.96465	0.000248351	60677, 55749, 5437, 1479, 140890, 11193, 60625, 9406, 79084, 3192, 11157, 29896, 10659, 9444, 53981, 23210, 5411, 4292, 4686, 8732, 22944, 23451, 8731, 1660, 8683, 55596, 3187, 1655, 1659, 3181, 57461, 23398, 27257, 25949, 9775, 9128, 27258, 58517, 4809, 6626, 10181, 6433, 6628, 9991, 6430, 10419, 51645, 51319, 5431, 55015, 64895, 8559	1307	321	13528	1.6767	0.578892	0.0293827	0.453643
GOTERM_BP_FAT	GO:0008380~RNA splicing	46	2.62258	0.000594766	57461, 5437, 55749, 1479, 23398, 140890, 27257, 27332, 11193, 60625, 25949, 9406, 9775, 9128, 79084, 27258, 58517, 3192, 11157, 29896, 4809, 6626, 9444, 53981, 10181, 6433, 6628, 23210, 5411, 4686, 6430, 10419, 23451, 1660, 51645, 8683, 55596, 3187, 10625, 51319, 1655, 5431, 55015, 1659, 3181, 8559	1307	284	13528	1.67648	0.874015	0.0530562	1.08316
SP_PIR_KEYWORDS	Spliceosome	23	1.31129	0.00089805	57461, 6626, 10181, 6628, 5411, 23398, 140890, 23451, 11193, 60625, 51645, 25949, 55596, 3187, 9775, 9128, 27258, 1655, 3192, 1659, 3181, 4809, 8559	1721	120	19235	2.14219	0.418803	0.014961	1.31937
KEGG_PATHWAY	hsa03040:Spliceosome	26	1.48233	0.00109616	57461, 3312, 25949, 9775, 27258, 9128, 58517, 3192, 11157, 29896, 11325, 4809, 6626, 6628, 6430, 4686, 153527, 23451, 51645, 22985, 8683, 10915, 1655, 3310, 1659, 8559	533	126	5085	1.96864	0.180951	0.180951	1.34431
GOTERM_CC_FAT	GO:0005681~spliceosome	24	1.3683	0.00213922	57461, 6626, 10181, 6628, 5411, 23398, 140890, 23451, 11193, 60625, 51645, 25949, 55596, 3187, 9775, 10625, 9128, 27258, 1655, 3192, 1659, 3181, 4809, 8559	1182	132	12782	1.96616	0.714904	0.0509451	3.10346
GOTERM_CC_FAT	GO:0030529~ribonucleoprotein complex	66	3.76283	0.00569705	9513, 9349, 51538, 51574, 2091, 140890, 11193, 60625, 124995, 3192, 11157, 81, 10240, 64983, 6738, 5411, 4686, 23451, 1660, 55596, 3187, 51096, 1656, 10625, 57129, 1655, 1659, 65008, 3181, 4691, 2512, 440275, 57461, 65080, 51021, 23398, 27257, 3312, 51065, 25949, 28957, 6238, 9775, 9128, 27258, 58517, 23112, 10940, 134218, 4809, 6626, 8568, 811, 143, 10181, 6628, 10885, 65993, 7011, 1736, 8087, 5…	1182	515	12782	1.38586	0.964846	0.093778	8.06689
GOTERM_BP_FAT	GO:0000398~nuclear mRNA splicing, via spliceosome	24	1.3683	0.0213776	6626, 5437, 53981, 55749, 10181, 6628, 6433, 1479, 6430, 4686, 23451, 10419, 1660, 8683, 3187, 51319, 79084, 9128, 5431, 3192, 58517, 3181, 29896, 4809	1307	153	13528	1.6236	1	0.518343	32.6704
[truncated: 3,752 more rows]
